# Supplementary material for: Composition, Seasonal Dynamics and Metabolic Potential of the Rhizosphere Microbiome Associated with Wild White Poplar
Source: BioTech (Basel). 2024 Dec 1;13(4):52. doi: 10.3390/biotech13040052 (PMC11674042; doi:10.3390/biotech13040052)
Supplement: Supplementary file 1 [file biotech-13-00052-s001.zip › Supplementary Table S2.xlsx]

## Sheet: domain
Normalized read counts are provided
entry	Average		Cfo_14 s	Cfo_16 s	Cfo_27 s	Cfo_30 s	Cfo_33 s	Cfo_39 s	Cfo_39 s2	Cfo_44 s	Cfo_45 s	Cfo_51 s	Cfo_54 s	Cfo_55 s	Cfo_76 s	Cfo_79 s	Cfo_80 s	Cfo_86 s	Cfo_89 s	Cfo_93 s	Cfo_94 s	Cfo_100 s	Cfo_101 s	Cfo_103 s	Cfo_106 s	Cfo_nn s	Pfo_1 s	Pfo_1 a	Pfo_2 a	Pfo_3 s	Pfo_3 a	Pfo_4 s	Pfo_4 a	Pfo_5 a	Pfo_6 s	Pfo_6 a	Pfo_7 s	Pfo_7 a	Pfo_8 s	Pfo_8 a	Pfo_9 s	Pfo_9 a	Pfo_10 s	Pfo_10 a	Pfo_11 s	Pfo_11 a	Pfo_12 s	Pfo_12 a	Pfo_14 s
Region			Cfo	Cfo	Cfo	Cfo	Cfo	Cfo	Cfo	Cfo	Cfo	Cfo	Cfo	Cfo	Cfo	Cfo	Cfo	Cfo	Cfo	Cfo	Cfo	Cfo	Cfo	Cfo	Cfo	Cfo	Pfo	Pfo	Pfo	Pfo	Pfo	Pfo	Pfo	Pfo	Pfo	Pfo	Pfo	Pfo	Pfo	Pfo	Pfo	Pfo	Pfo	Pfo	Pfo	Pfo	Pfo	Pfo	Pfo
Gender			Female	Female	Female	Male	Male	Female	Female	Male	Male	Female	Male	Female	Male	Female	Female	Female	Female	Female	Female	Female	Female	Female	Female		Female	Female	Female	Female	Female	Female	Female	Female	Female	Female	Female	Female	Female	Female	Male	Male	Female	Female	Female	Female	Female	Female	Female
Season			s	s	s	s	s	s	s	s	s	s	s	s	s	s	s	s	s	s	s	s	s	s	s	s	s	a	a	s	a	s	a	a	s	a	s	a	s	a	s	a	s	a	s	a	s	a	s
Region - Spring only			Cfo	Cfo	Cfo	Cfo	Cfo	Cfo	Cfo	Cfo	Cfo	Cfo	Cfo	Cfo	Cfo	Cfo	Cfo	Cfo	Cfo	Cfo	Cfo	Cfo	Cfo	Cfo	Cfo	Cfo	Pfo			Pfo		Pfo			Pfo		Pfo		Pfo		Pfo		Pfo		Pfo		Pfo		Pfo
Region - Autumn only																												Pfo	Pfo		Pfo		Pfo	Pfo		Pfo		Pfo		Pfo		Pfo		Pfo		Pfo		Pfo
Unassigned	1.23302		0	0	0	0	0	0	0	0	0	0	0	0	0	0	0	0	0	0	0	0	0	0	0	0	0	0	0	0	0	0	0	0	0	0	0	0	0	0	0	0	0	0	0	0	0	0	0
Bacteria	14544.1		14545.4	14545.4	14545.4	14545.4	14545.4	14545.4	14545.4	14545.4	14545.4	14545.4	14545.4	14545.4	14545.4	14545.4	14545.4	14545.4	14545.4	14545.4	14545.4	14545.4	14545.4	14545.4	14545.4	14545.4	14545.4	14545.4	14545.4	14545.4	14545.4	14545.4	14545.4	14545.4	14545.4	14545.4	14545.4	14545.4	14545.4	14545.4	14545.4	14545.4	14545.4	14545.4	14545.4	14545.4	14545.4	14545.4	14545.4
[truncated: 115 more columns]

## Sheet: phylum
Normalized read counts are provided
entry	Average		Cfo_14 s	Cfo_16 s	Cfo_27 s	Cfo_30 s	Cfo_33 s	Cfo_39 s	Cfo_39 s2	Cfo_44 s	Cfo_45 s	Cfo_51 s	Cfo_54 s	Cfo_55 s	Cfo_76 s	Cfo_79 s	Cfo_80 s	Cfo_86 s	Cfo_89 s	Cfo_93 s	Cfo_94 s	Cfo_100 s	Cfo_101 s	Cfo_103 s	Cfo_106 s	Cfo_nn s	Pfo_1 s	Pfo_1 a	Pfo_2 a	Pfo_3 s	Pfo_3 a	Pfo_4 s	Pfo_4 a	Pfo_5 a	Pfo_6 s	Pfo_6 a	Pfo_7 s	Pfo_7 a	Pfo_8 s	Pfo_8 a	Pfo_9 s	Pfo_9 a	Pfo_10 s	Pfo_10 a	Pfo_11 s	Pfo_11 a	Pfo_12 s	Pfo_12 a	Pfo_14 s
Region			Cfo	Cfo	Cfo	Cfo	Cfo	Cfo	Cfo	Cfo	Cfo	Cfo	Cfo	Cfo	Cfo	Cfo	Cfo	Cfo	Cfo	Cfo	Cfo	Cfo	Cfo	Cfo	Cfo	Cfo	Pfo	Pfo	Pfo	Pfo	Pfo	Pfo	Pfo	Pfo	Pfo	Pfo	Pfo	Pfo	Pfo	Pfo	Pfo	Pfo	Pfo	Pfo	Pfo	Pfo	Pfo	Pfo	Pfo
Gender			Female	Female	Female	Male	Male	Female	Female	Male	Male	Female	Male	Female	Male	Female	Female	Female	Female	Female	Female	Female	Female	Female	Female		Female	Female	Female	Female	Female	Female	Female	Female	Female	Female	Female	Female	Female	Female	Male	Male	Female	Female	Female	Female	Female	Female	Female
Season			s	s	s	s	s	s	s	s	s	s	s	s	s	s	s	s	s	s	s	s	s	s	s	s	s	a	a	s	a	s	a	a	s	a	s	a	s	a	s	a	s	a	s	a	s	a	s
Region - Spring only			Cfo	Cfo	Cfo	Cfo	Cfo	Cfo	Cfo	Cfo	Cfo	Cfo	Cfo	Cfo	Cfo	Cfo	Cfo	Cfo	Cfo	Cfo	Cfo	Cfo	Cfo	Cfo	Cfo	Cfo	Pfo			Pfo		Pfo			Pfo		Pfo		Pfo		Pfo		Pfo		Pfo		Pfo		Pfo
Region - Autumn only																												Pfo	Pfo		Pfo		Pfo	Pfo		Pfo		Pfo		Pfo		Pfo		Pfo		Pfo		Pfo
Unassigned	780.865		69.6932	1640.35	1022.76	1324.5	174.951	359.404	37.0401	1805.46	19.2708	739.333	258.229	2342.23	0	821.346	813.38	1900.84	3851.61	665.277	313.7	1821.22	438.459	2463.67	1459.38	1938.97	14.1897	257.568	10.047	4347.33	1359.04	594.541	1249.97	56.1767	902.429	1270.09	0	166.604	0	739.388	0	0	2565.42	693.522	921.524	1555.97	3018.71	387.654	0
Abditibacteriota	0.829369		0	0	0	0	51.4819	0	0	0	0	0	0	0	0	0	0	0	0	0	0	0	0	0	0	0	0	0	0	0	0	0	0	0	0	0	0	0	0	0	0	0	0	0	0	0	0	0	0
Acidobacteriota	1010.65		152.71	1899.16	1978.11	1227.82	999.97	1449.81	0	1270.79	0	479.986	454.543	1234.62	542.114	924.187	3478.44	1622.16	549.227	559.438	472.065	1124.82	1173.86	1759.56	434.381	925.281	855.165	293.112	785.675	0	1205.39	171.207	909.466	0	1329.97	1204.77	209.824	891.332	1057.82	1371.67	543.136	1023.03	253.5	1462.55	214.878	1819.89	298.58	1464.12	95.3098
Actinobacteriota	1852.24		3805.45	1485.06	3472.75	0	2819.72	4654.11	0	3477.26	457.427	6833.35	0	1946.17	4700.67	2797.17	2782.75	3926.46	3317.83	6565.54	4363.76	2046.28	3071.74	2035.91	1963.74	885.888	1743.44	0	4332.94	1082.05	1208.47	1665.65	654.954	0	5413.59	0	4018.57	1421.97	2572.04	0	1045.66	2010.46	4852.45	1121.02	5193.13	454.709	5080.95	1420.36	83.4945
Bacteroidota	497.745		266.474	637.219	613.142	0	1748.2	404.447	38.4648	0	0	0	255.209	914.698	1501.39	636.122	546.612	274.52	0	127.938	952.466	727.585	1075.72	0	1925.01	1386.17	265.82	231.811	1383.81	0	877.347	543.008	832.157	0	255.442	682.219	0	1177.06	726.582	380.498	355.322	0	84.8073	141.725	0	356.135	0	2779.23	191.407
Bdellovibrionota	0.241854		0	0	0	0	0	0	0	0	0	0	0	0	0	0	0	0	0	0	0	0	0	0	0	0	0	0	0	0	0	0	0	0	0	0	0	0	0	0	0	0	0	0	0	0	0	0	0
Chloroflexi	72.3918		255.2	189.202	138.257	0	71.9874	357.84	0	0	0	86.449	196.314	118.477	139.055	95.3768	295.537	409.006	132.039	212.842	0	18.0766	208.489	565.939	60.294	0	51.0829	0	0	0	0	91.5661	0	0	126.735	0	0	0	0	0	0	0	0	0	160.077	221.525	280.163	0	0
Cyanobacteria	24.4485		0	0	0	0	0	0	0	0	0	0	0	0	0	1521.05	0	0	0	0	0	0	0	0	55.4529	0	0	0	0	0	0	0	0	0	0	0	0	0	0	0	55.8364	0	0	0	0	0	0	0	0
Dependentiae	0.998109		0	0	0	0	0	0	0	0	0	0	0	0	0	0	0	0	0	0	0	0	0	0	0	0	0	0	0	0	0	0	0	0	0	0	0	0	0	0	0	0	0	0	0	0	0	0	0
Desulfobacterota	30.8968		0	0	0	0	0	0	0	0	0	0	0	0	0	0	0	0	0	0	0	0	547.126	0	0	0	0	0	0	0	0	0	0	0	0	0	0	359.865	0	0	0	0	0	0	0	0	219.82	0	0
Elusimicrobiota	2.66084		0	0	0	0	0	0	0	0	0	0	0	0	0	0	0	0	0	0	0	0	0	0	0	0	0	0	0	0	0	0	0	0	0	0	0	0	0	0	0	0	0	0	0	0	0	0	0
Fibrobacterota	27.8729		0	0	222.414	0	169.716	262.75	0	0	0	0	0	218.176	0	0	0	0	0	0	0	0	129.727	0	0	0	0	0	0	0	0	0	0	0	0	150.337	0	0	0	0	0	0	0	0	0	0	0	0	0
Firmicutes	299.044		1293.42	2527.46	0	0	87.6937	59.1186	138.9	0	650.135	0	700.691	429.181	54.4129	59.4377	0	0	0	0	0	33.4418	0	0	57.6534	0	362.31	105.088	0	0	82.9716	1411.39	112.055	81.6318	66.5726	30.0674	1424.6	104.961	207.595	261.182	276.644	211.726	291.295	0	203.341	112.352	119.902	0	74.0423
Gemmatimonadota	18.1911		0	0	0	0	0	44.4172	0	0	0	0	0	0	0	63.5845	0	0	0	0	0	31.6341	0	0	0	147.502	0	0	0	0	0	0	0	0	0	0	0	0	0	0	0	0	0	0	0	0	0	0	0
Latescibacterota	4.7532		0	0	0	0	0	0	0	0	0	0	0	0	0	0	0	0	0	0	0	55.1338	0	0	0	0	0	0	0	0	0	0	0	0	0	0	0	0	0	0	0	0	0	0	0	0	0	0	0
Methylomirabilota	19.3613		0	0	0	0	0	0	0	0	0	0	0	0	0	0	0	0	0	0	0	0	0	0	0	0	0	0	0	0	0	0	0	0	0	0	0	0	0	0	0	155.515	0	0	0	0	0	0	0
Myxococcota	79.4433		0	0	387.293	0	116.052	212.389	0	0	0	0	0	0	0	0	0	0	0	546.644	113.659	218.727	250.187	0	0	0	0	13.9087	127.262	0	131.372	89.0107	129.427	0	0	0	0	213.253	0	0	0	0	585.355	0	0	0	99.9184	0	0
Patescibacteria	30.7628		194.731	0	0	0	0	128.56	0	0	73.0261	0	0	241.734	212.613	90.4006	0	0	0	0	350.071	0	0	0	363.964	211.405	0	0	0	0	0	369.671	0	0	0	0	79.7578	0	0	0	0	0	323.558	0	0	0	0	0	0
Planctomycetota	201.87		136.312	0	215.544	0	0	369.726	0	429.245	0	0	0	0	0	182.736	0	0	488.826	0	0	36.6052	40.013	0	0	70.4684	0	82.9369	0	0	228.172	322.824	56.4616	0	474.391	233.282	0	395.685	0	221.723	0	127.41	735.611	70.8624	0	302.079	174.367	290.741	0
Proteobacteria	9060.41		8034.19	5231.62	5682.3	10547.7	7506.76	5530.56	14331	6463.15	13268.4	6066.92	12151.9	6362.26	6837.89	6927.4	5949.96	5744.11	5861.69	5132.64	7609.88	7365.78	6819.49	7335.16	7890.15	8305.64	11253.4	13340.5	7403.97	9116	8539.16	9226.88	9533.32	14352.3	5672.48	10438.6	8812.63	8728.39	9260.87	10937.7	11813.2	10331.5	4581.44	9993.92	5271	8882.19	3771.82	7238.3	13975.9
Verrucomicrobiota	529.701		337.192	935.302	812.799	1445.35	798.842	712.239	0	1099.47	77.0831	339.345	528.538	737.836	557.228	426.569	678.688	668.275	344.145	735.061	369.772	1066.07	790.574	385.133	335.358	674.045	0	220.478	501.68	0	913.455	59.6244	1067.56	55.2989	303.768	536.03	0	1086.26	720.476	633.225	455.574	685.767	271.936	1061.77	2581.42	840.522	1481.14	964.968	125.242
[truncated: 115 more columns]

## Sheet: class
Normalized read counts are provided
entry	Average		Cfo_14 s	Cfo_16 s	Cfo_27 s	Cfo_30 s	Cfo_33 s	Cfo_39 s	Cfo_39 s2	Cfo_44 s	Cfo_45 s	Cfo_51 s	Cfo_54 s	Cfo_55 s	Cfo_76 s	Cfo_79 s	Cfo_80 s	Cfo_86 s	Cfo_89 s	Cfo_93 s	Cfo_94 s	Cfo_100 s	Cfo_101 s	Cfo_103 s	Cfo_106 s	Cfo_nn s	Pfo_1 s	Pfo_1 a	Pfo_2 a	Pfo_3 s	Pfo_3 a	Pfo_4 s	Pfo_4 a	Pfo_5 a	Pfo_6 s	Pfo_6 a	Pfo_7 s	Pfo_7 a	Pfo_8 s	Pfo_8 a	Pfo_9 s	Pfo_9 a	Pfo_10 s	Pfo_10 a	Pfo_11 s	Pfo_11 a	Pfo_12 s	Pfo_12 a	Pfo_14 s
Region			Cfo	Cfo	Cfo	Cfo	Cfo	Cfo	Cfo	Cfo	Cfo	Cfo	Cfo	Cfo	Cfo	Cfo	Cfo	Cfo	Cfo	Cfo	Cfo	Cfo	Cfo	Cfo	Cfo	Cfo	Pfo	Pfo	Pfo	Pfo	Pfo	Pfo	Pfo	Pfo	Pfo	Pfo	Pfo	Pfo	Pfo	Pfo	Pfo	Pfo	Pfo	Pfo	Pfo	Pfo	Pfo	Pfo	Pfo
Gender			Female	Female	Female	Male	Male	Female	Female	Male	Male	Female	Male	Female	Male	Female	Female	Female	Female	Female	Female	Female	Female	Female	Female		Female	Female	Female	Female	Female	Female	Female	Female	Female	Female	Female	Female	Female	Female	Male	Male	Female	Female	Female	Female	Female	Female	Female
Season			s	s	s	s	s	s	s	s	s	s	s	s	s	s	s	s	s	s	s	s	s	s	s	s	s	a	a	s	a	s	a	a	s	a	s	a	s	a	s	a	s	a	s	a	s	a	s
Region - Spring only			Cfo	Cfo	Cfo	Cfo	Cfo	Cfo	Cfo	Cfo	Cfo	Cfo	Cfo	Cfo	Cfo	Cfo	Cfo	Cfo	Cfo	Cfo	Cfo	Cfo	Cfo	Cfo	Cfo	Cfo	Pfo			Pfo		Pfo			Pfo		Pfo		Pfo		Pfo		Pfo		Pfo		Pfo		Pfo
Region - Autumn only																												Pfo	Pfo		Pfo		Pfo	Pfo		Pfo		Pfo		Pfo		Pfo		Pfo		Pfo		Pfo
Unassigned	910.488		69.6932	1640.35	1190.65	1324.5	174.951	584.305	37.0401	1805.46	19.2708	739.333	258.229	2489.73	1560.84	821.346	813.38	1900.84	3851.61	665.277	1162.36	1946.4	438.459	2463.67	1613.85	1938.97	14.1897	257.568	10.047	4347.33	1359.04	775.543	1249.97	56.1767	1147.02	1270.09	1424.6	166.604	0	739.388	0	0	2565.42	693.522	921.524	1555.97	3680.92	387.654	0
Abditibacteria	0.829369		0	0	0	0	51.4819	0	0	0	0	0	0	0	0	0	0	0	0	0	0	0	0	0	0	0	0	0	0	0	0	0	0	0	0	0	0	0	0	0	0	0	0	0	0	0	0	0	0
Acidimicrobiia	102.159		0	453.372	554.747	0	306.71	67.2514	0	0	0	0	0	299.778	0	0	0	0	0	0	0	1191.7	475.945	0	0	0	0	0	0	0	0	0	0	0	0	0	0	138.281	470.141	0	0	0	456.3	0	0	0	250.384	0	0
Acidobacteriae	163.277		0	0	150.709	0	158.372	69.1281	0	0	0	0	0	129.062	0	137.951	0	0	0	123.286	0	289.678	118.354	0	0	631.589	0	107.663	379.777	0	508.585	0	192.838	0	130.68	189.736	0	0	514.408	563.701	182.737	498.399	0	779.486	0	372.034	0	235.51	0
Actinobacteria	1531.22		3805.45	1031.69	2766.44	0	2513.01	4197.42	0	3477.26	457.427	6833.35	0	1440.85	3139.83	2588.17	2573.52	3719.88	3317.83	6565.54	3515.11	854.574	2595.79	2035.91	1963.74	885.888	1425.59	0	4154.1	1082.05	925.747	1465.06	654.954	0	4843.53	0	3531.43	981.298	1801.19	0	1045.66	2010.46	3730.6	1121.02	5193.13	454.709	3469.72	1420.36	0
Alphaproteobacteria	6838.45		7624.23	4117.83	3830.42	0	5559.17	4329.11	13490.4	4702.87	12620.3	6066.92	10016.6	4507.25	4778.26	4520.58	4202.9	4593.35	5422.03	4653.45	4724.44	4749.64	4111.66	5509.46	3379.1	4657.48	10642.3	7131.54	5586.8	6808.27	5665.11	7947.51	7445.11	10008.2	5365.26	5437.02	2412.37	6535.88	8523.6	7980.13	11081	8626.42	4581.44	8017.9	4874.42	5180.92	3465.8	4165.2	10731.4
Anaerolineae	2.86406		0	0	0	0	0	0	0	0	0	0	0	0	0	0	0	0	0	0	0	0	0	0	0	0	0	0	0	0	0	0	0	0	0	0	0	0	0	0	0	0	0	0	0	0	0	0	0
Babeliae	0.998109		0	0	0	0	0	0	0	0	0	0	0	0	0	0	0	0	0	0	0	0	0	0	0	0	0	0	0	0	0	0	0	0	0	0	0	0	0	0	0	0	0	0	0	0	0	0	0
Bacilli	263.181		273.648	2527.46	0	0	87.6937	59.1186	33.4786	0	246.463	0	54.3639	281.682	54.4129	59.4377	0	0	0	0	0	0	0	0	57.6534	0	356.634	96.8455	0	0	82.9716	1411.39	112.055	81.6318	66.5726	30.0674	0	104.961	207.595	261.182	276.644	211.726	291.295	0	203.341	112.352	119.902	0	74.0423
Bacteroidia	496.837		266.474	637.219	613.142	0	1748.2	404.447	38.4648	0	0	0	255.209	914.698	1501.39	636.122	546.612	274.52	0	127.938	952.466	718.547	1075.72	0	1925.01	1386.17	265.82	219.448	1383.81	0	877.347	543.008	832.157	0	255.442	682.219	0	1177.06	726.582	380.498	355.322	0	84.8073	141.725	0	356.135	0	2779.23	191.407
BD2-11 terrestrial group	0.987669		0	0	0	0	0	0	0	0	0	0	0	0	0	0	0	0	0	0	0	0	0	0	0	0	0	0	0	0	0	0	0	0	0	0	0	0	0	0	0	0	0	0	0	0	0	0	0
Blastocatellia	282.205		0	349.846	203.522	0	169.279	298.408	0	0	0	0	0	234.906	113.864	283.366	343.921	270.36	0	0	137.149	129.7	112.037	236.666	52.8123	75.7207	217.575	0	179.506	0	259.67	0	145.932	0	438.886	202.177	0	358.199	129.747	463.175	121.825	524.63	0	399.617	0	457.888	54.0735	418.917	95.3098
Chlamydiae	4.84991		0	0	0	0	0	0	0	0	0	0	0	0	0	0	0	0	0	0	0	0	0	0	0	0	0	6.69677	0	0	0	0	153.749	0	0	0	0	0	97.6917	0	0	0	0	0	0	0	0	0	0
Chloroflexia	7.69734		0	0	0	0	0	0	0	0	0	0	0	25.9489	28.2141	0	0	0	0	0	0	0	51.8064	0	0	0	51.0829	0	0	0	0	0	0	0	0	0	0	0	0	0	0	0	0	0	0	0	0	0	0
Clostridia	24.4494		1019.78	0	0	0	0	0	105.422	0	403.672	0	646.327	0	0	0	0	0	0	0	0	0	0	0	0	0	5.67587	8.24217	0	0	0	0	0	0	0	0	0	0	0	0	0	0	0	0	0	0	0	0	0
Cyanobacteriia	24.4485		0	0	0	0	0	0	0	0	0	0	0	0	0	1521.05	0	0	0	0	0	0	0	0	55.4529	0	0	0	0	0	0	0	0	0	0	0	0	0	0	0	55.8364	0	0	0	0	0	0	0	0
Dehalococcoidia	0.280166		0	0	0	0	0	0	0	0	0	0	0	0	0	0	0	0	0	0	0	0	0	0	0	0	0	0	0	0	0	0	0	0	0	0	0	0	0	0	0	0	0	0	0	0	0	0	0
Desulfuromonadia	30.8968		0	0	0	0	0	0	0	0	0	0	0	0	0	0	0	0	0	0	0	0	547.126	0	0	0	0	0	0	0	0	0	0	0	0	0	0	359.865	0	0	0	0	0	0	0	0	219.82	0	0
Fibrobacteria	27.8729		0	0	222.414	0	169.716	262.75	0	0	0	0	0	218.176	0	0	0	0	0	0	0	0	129.727	0	0	0	0	0	0	0	0	0	0	0	0	150.337	0	0	0	0	0	0	0	0	0	0	0	0	0
Gammaproteobacteria	2204.97		409.96	1113.79	1851.88	10547.7	1947.59	1200.2	840.526	1760.28	648.106	0	2135.29	1855	2059.63	2406.81	1747.07	1150.76	439.662	479.186	2885.43	2616.14	2707.83	1825.71	4511.05	3648.16	611.103	6208.93	1817.17	2307.73	2874.04	1279.37	2088.21	4344.04	307.22	5001.56	6400.26	2192.51	737.267	2957.55	732.218	1705.05	0	1976.01	396.587	3701.26	306.025	3073.1	3244.47
Gemmatimonadetes	12.3947		0	0	0	0	0	0	0	0	0	0	0	0	0	63.5845	0	0	0	0	0	31.6341	0	0	0	147.502	0	0	0	0	0	0	0	0	0	0	0	0	0	0	0	0	0	0	0	0	0	0	0
Gitt-GS-136	44.9898		255.2	189.202	138.257	0	71.9874	255.242	0	0	0	86.449	196.314	92.5283	110.841	95.3768	295.537	409.006	132.039	0	0	18.0766	156.683	565.939	60.294	0	0	0	0	0	0	91.5661	0	0	126.735	0	0	0	0	0	0	0	0	0	0	221.525	280.163	0	0
Holophagae	11.104		0	0	0	0	0	0	0	412.301	0	0	0	67.2622	0	0	0	0	0	0	0	0	0	0	0	0	0	0	0	0	0	0	90.3385	0	0	0	0	0	0	0	0	0	0	0	0	0	0	0	0
Ignavibacteria	0.907898		0	0	0	0	0	0	0	0	0	0	0	0	0	0	0	0	0	0	0	9.03832	0	0	0	0	0	12.3633	0	0	0	0	0	0	0	0	0	0	0	0	0	0	0	0	0	0	0	0	0
JG30-KF-CM66	0.0123523		0	0	0	0	0	0	0	0	0	0	0	0	0	0	0	0	0	0	0	0	0	0	0	0	0	0	0	0	0	0	0	0	0	0	0	0	0	0	0	0	0	0	0	0	0	0	0
KD4-96	8.78802		0	0	0	0	0	102.597	0	0	0	0	0	0	0	0	0	0	0	212.842	0	0	0	0	0	0	0	0	0	0	0	0	0	0	0	0	0	0	0	0	0	0	0	0	0	0	0	0	0
Ktedonobacteria	0.295452		0	0	0	0	0	0	0	0	0	0	0	0	0	0	0	0	0	0	0	0	0	0	0	0	0	0	0	0	0	0	0	0	0	0	0	0	0	0	0	0	0	0	0	0	0	0	0
Latescibacteria	0.952032		0	0	0	0	0	0	0	0	0	0	0	0	0	0	0	0	0	0	0	0	0	0	0	0	0	0	0	0	0	0	0	0	0	0	0	0	0	0	0	0	0	0	0	0	0	0	0
Lineage IIa	2.66084		0	0	0	0	0	0	0	0	0	0	0	0	0	0	0	0	0	0	0	0	0	0	0	0	0	0	0	0	0	0	0	0	0	0	0	0	0	0	0	0	0	0	0	0	0	0	0
Methylomirabilia	19.3613		0	0	0	0	0	0	0	0	0	0	0	0	0	0	0	0	0	0	0	0	0	0	0	0	0	0	0	0	0	0	0	0	0	0	0	0	0	0	0	155.515	0	0	0	0	0	0	0
Microgenomatia	3.95699		0	0	0	0	0	0	0	0	0	0	0	0	0	0	0	0	0	0	0	0	0	0	0	0	0	0	0	0	0	0	0	0	0	0	0	0	0	0	0	0	0	0	0	0	0	0	0
Myxococcia	42.1923		0	0	176.472	0	0	54.4267	0	0	0	0	0	0	0	0	0	0	0	546.644	0	0	0	0	0	0	0	0	0	0	131.372	0	0	0	0	0	0	0	0	0	0	0	585.355	0	0	0	99.9184	0	0
Oligoflexia	0.241854		0	0	0	0	0	0	0	0	0	0	0	0	0	0	0	0	0	0	0	0	0	0	0	0	0	0	0	0	0	0	0	0	0	0	0	0	0	0	0	0	0	0	0	0	0	0	0
OM190	6.08724		0	0	0	0	0	0	0	0	0	0	0	0	0	0	0	0	0	0	0	0	0	0	0	0	0	0	0	0	0	0	0	0	0	0	0	0	0	0	0	0	0	0	0	0	0	0	0
Omnitrophia	0.281275		0	0	0	0	0	0	0	0	0	0	0	0	0	0	0	0	0	0	0	0	0	0	0	0	0	0	0	0	0	0	0	0	0	0	0	0	0	0	0	0	0	0	0	0	0	0	0
P2-11E	1.40274		0	0	0	0	0	0	0	0	0	0	0	0	0	0	0	0	0	0	0	0	0	0	0	0	0	0	0	0	0	0	0	0	0	0	0	0	0	0	0	0	0	0	0	0	0	0	0
Parcubacteria	2.56652		0	0	0	0	0	23.7726	0	0	0	0	0	25.6075	0	0	0	0	0	0	0	0	0	0	30.367	19.2584	0	0	0	0	0	0	0	0	0	0	0	0	0	0	0	0	0	0	0	0	0	0	0
Phycisphaerae	21.0413		0	0	47.6602	0	0	34.4077	0	0	0	0	0	0	0	49.4853	0	0	0	0	0	0	40.013	0	0	70.4684	0	0	0	0	82.9716	0	56.4616	0	36.9848	0	0	0	0	0	0	127.41	0	70.8624	0	0	0	0	0
Planctomycetes	171.442		136.312	0	0	0	0	335.318	0	429.245	0	0	0	0	0	133.251	0	0	488.826	0	0	0	0	0	0	0	0	82.9369	0	0	145.2	322.824	0	0	437.407	233.282	0	395.685	0	221.723	0	0	735.611	0	0	302.079	174.367	290.741	0
Polyangia	37.251		0	0	210.821	0	116.052	157.963	0	0	0	0	0	0	0	0	0	0	0	0	113.659	218.727	250.187	0	0	0	0	13.9087	127.262	0	0	89.0107	129.427	0	0	0	0	213.253	0	0	0	0	0	0	0	0	0	0	0
Rubrobacteria	1.07645		0	0	0	0	0	0	0	0	0	0	0	0	0	0	0	0	0	0	0	0	0	0	0	0	0	0	0	0	0	0	0	0	39.9436	0	0	0	0	0	0	0	70.98	0	0	0	0	0	0
S0134 terrestrial group	0.604338		0	0	0	0	0	0	0	0	0	0	0	0	0	0	0	0	0	0	0	0	0	0	0	0	0	0	0	0	0	0	0	0	0	0	0	0	0	0	0	0	0	0	0	0	0	0	0
Saccharimonadia	22.6189		194.731	0	0	0	0	104.787	0	0	73.0261	0	0	216.127	212.613	90.4006	0	0	0	0	350.071	0	0	0	179.122	192.147	0	0	0	0	0	347.099	0	0	0	0	79.7578	0	0	0	0	0	323.558	0	0	0	0	0	0
Subgroup 11	0.693756		0	0	24.4742	0	0	0	0	0	0	0	0	0	0	0	0	0	0	0	0	0	0	0	0	0	0	0	0	0	0	0	0	0	0	0	0	0	0	0	0	0	0	0	0	0	0	0	0
Subgroup 5	4.56679		0	0	41.649	0	0	0	0	0	0	0	0	0	0	0	0	0	0	0	0	0	13.8993	0	0	0	0	0	0	0	0	0	0	0	0	0	0	0	0	0	0	0	0	0	0	28.618	0	0	0
Thermoanaerobaculia	10.3569		0	0	0	0	0	43.4788	0	0	0	0	0	0	0	0	0	0	0	0	0	0	0	0	0	0	83.2462	0	0	0	0	0	0	0	0	0	0	0	0	0	0	0	0	0	0	0	0	0	0
Thermoleophilia	134.801		0	0	151.568	0	0	210.2	0	0	0	0	0	205.542	0	209	209.23	206.583	0	0	0	0	0	0	0	0	317.849	0	178.837	0	282.718	42.163	0	0	285.523	0	487.136	302.387	300.707	0	0	0	594.573	0	0	0	698.645	0	83.4945
TK10	2.24094		0	0	0	0	0	0	0	0	0	0	0	0	0	0	0	0	0	0	0	0	0	0	0	0	0	0	0	0	0	0	0	0	0	0	0	0	0	0	0	0	0	0	160.077	0	0	0	0
Verrucomicrobiae	524.57		337.192	935.302	812.799	1445.35	798.842	712.239	0	1099.47	77.0831	339.345	528.538	737.836	557.228	426.569	678.688	668.275	344.145	735.061	369.772	1066.07	790.574	385.133	335.358	674.045	0	213.781	501.68	0	913.455	59.6244	913.809	55.2989	303.768	536.03	0	1086.26	622.784	633.225	455.574	685.767	271.936	1061.77	2581.42	840.522	1481.14	964.968	125.242
Vicinamibacteria	536.955		152.71	1549.32	1557.76	1227.82	672.318	1038.8	0	858.49	0	479.986	454.543	803.391	428.25	502.871	3134.52	1351.8	549.227	436.152	334.916	705.441	929.566	1522.89	381.569	217.971	554.344	185.449	226.392	0	437.137	171.207	480.358	0	760.407	812.857	209.824	533.133	413.663	344.797	238.574	0	253.5	283.45	214.878	961.354	244.506	809.697	0
[truncated: 115 more columns]

## Sheet: order
Normalized read counts are provided
entry	Average		Cfo_14 s	Cfo_16 s	Cfo_27 s	Cfo_30 s	Cfo_33 s	Cfo_39 s	Cfo_39 s2	Cfo_44 s	Cfo_45 s	Cfo_51 s	Cfo_54 s	Cfo_55 s	Cfo_76 s	Cfo_79 s	Cfo_80 s	Cfo_86 s	Cfo_89 s	Cfo_93 s	Cfo_94 s	Cfo_100 s	Cfo_101 s	Cfo_103 s	Cfo_106 s	Cfo_nn s	Pfo_1 s	Pfo_1 a	Pfo_2 a	Pfo_3 s	Pfo_3 a	Pfo_4 s	Pfo_4 a	Pfo_5 a	Pfo_6 s	Pfo_6 a	Pfo_7 s	Pfo_7 a	Pfo_8 s	Pfo_8 a	Pfo_9 s	Pfo_9 a	Pfo_10 s	Pfo_10 a	Pfo_11 s	Pfo_11 a	Pfo_12 s	Pfo_12 a	Pfo_14 s
Region			Cfo	Cfo	Cfo	Cfo	Cfo	Cfo	Cfo	Cfo	Cfo	Cfo	Cfo	Cfo	Cfo	Cfo	Cfo	Cfo	Cfo	Cfo	Cfo	Cfo	Cfo	Cfo	Cfo	Cfo	Pfo	Pfo	Pfo	Pfo	Pfo	Pfo	Pfo	Pfo	Pfo	Pfo	Pfo	Pfo	Pfo	Pfo	Pfo	Pfo	Pfo	Pfo	Pfo	Pfo	Pfo	Pfo	Pfo
Gender			Female	Female	Female	Male	Male	Female	Female	Male	Male	Female	Male	Female	Male	Female	Female	Female	Female	Female	Female	Female	Female	Female	Female		Female	Female	Female	Female	Female	Female	Female	Female	Female	Female	Female	Female	Female	Female	Male	Male	Female	Female	Female	Female	Female	Female	Female
Season			s	s	s	s	s	s	s	s	s	s	s	s	s	s	s	s	s	s	s	s	s	s	s	s	s	a	a	s	a	s	a	a	s	a	s	a	s	a	s	a	s	a	s	a	s	a	s
Region - Spring only			Cfo	Cfo	Cfo	Cfo	Cfo	Cfo	Cfo	Cfo	Cfo	Cfo	Cfo	Cfo	Cfo	Cfo	Cfo	Cfo	Cfo	Cfo	Cfo	Cfo	Cfo	Cfo	Cfo	Cfo	Pfo			Pfo		Pfo			Pfo		Pfo		Pfo		Pfo		Pfo		Pfo		Pfo		Pfo
Region - Autumn only																												Pfo	Pfo		Pfo		Pfo	Pfo		Pfo		Pfo		Pfo		Pfo		Pfo		Pfo		Pfo
Unassigned	3246.79		378.188	4357.01	3974.69	7782.67	2171.84	3574.02	2679.71	5711.97	513.211	825.782	1090.3	5215.73	6451.96	5693.3	1108.92	2309.85	5690.32	878.119	3511.32	6515.73	3935.6	3029.61	4283.95	4422.88	3143.49	2420.11	3034.19	5429.38	3617.71	3913.49	4231.14	1721.29	2966.67	3379.99	11356.3	3421.22	2085.11	1868.67	4433.92	845.03	3673.45	2036.42	2014.66	3951.41	4991.22	1449.54	5934.41
0319-6G20	0.241854		0	0	0	0	0	0	0	0	0	0	0	0	0	0	0	0	0	0	0	0	0	0	0	0	0	0	0	0	0	0	0	0	0	0	0	0	0	0	0	0	0	0	0	0	0	0	0
11-24	1.38057		0	0	0	0	0	0	0	0	0	0	0	0	0	0	0	0	0	0	0	0	0	0	0	0	0	0	0	0	0	0	0	0	0	0	0	0	0	0	0	0	0	0	0	0	0	0	0
Abditibacteriales	0.829369		0	0	0	0	51.4819	0	0	0	0	0	0	0	0	0	0	0	0	0	0	0	0	0	0	0	0	0	0	0	0	0	0	0	0	0	0	0	0	0	0	0	0	0	0	0	0	0	0
Acetobacterales	11.4823		0	0	0	0	570.227	0	0	0	0	0	0	0	0	0	0	0	0	0	0	0	0	0	0	0	0	0	0	0	0	0	0	0	0	0	0	0	0	0	0	0	0	0	0	0	0	0	0
Acidobacteriales	55.508		0	0	0	0	0	0	0	0	0	0	0	0	0	0	0	0	0	0	0	72.7585	0	0	0	382.98	0	0	247.156	0	249.683	0	0	0	0	0	0	0	228.965	300.641	182.737	498.399	0	401.941	0	192.907	0	0	0
AKIW659	81.6073		0	0	150.709	0	158.372	0	0	0	0	0	0	129.062	0	137.951	0	0	0	123.286	0	216.92	118.354	0	0	142.688	0	0	132.62	0	0	0	192.838	0	130.68	189.736	0	0	285.443	0	0	0	0	0	0	179.128	0	235.51	0
Anaerolineales	2.86406		0	0	0	0	0	0	0	0	0	0	0	0	0	0	0	0	0	0	0	0	0	0	0	0	0	0	0	0	0	0	0	0	0	0	0	0	0	0	0	0	0	0	0	0	0	0	0
Babeliales	0.998109		0	0	0	0	0	0	0	0	0	0	0	0	0	0	0	0	0	0	0	0	0	0	0	0	0	0	0	0	0	0	0	0	0	0	0	0	0	0	0	0	0	0	0	0	0	0	0
Bacillales	92.1754		0	0	0	0	0	59.1186	0	0	0	0	0	281.682	54.4129	0	0	0	0	0	0	0	0	0	0	0	266.766	0	0	0	82.9716	230.832	112.055	26.3328	66.5726	30.0674	0	104.961	207.595	261.182	276.644	211.726	0	0	203.341	112.352	119.902	0	0
Bacteroidales	7.10859		266.474	0	0	0	0	0	0	0	0	0	255.209	0	0	0	0	0	0	0	0	0	0	0	0	0	0	0	0	0	0	0	0	0	0	0	0	0	0	0	0	0	0	0	0	0	0	0	0
Blastocatellales	86.9117		0	349.846	121.083	0	169.279	158.275	0	0	0	0	0	132.817	113.864	104.5	0	270.36	0	0	137.149	129.7	112.037	72.0286	52.8123	75.7207	0	0	179.506	0	259.67	0	0	0	0	0	0	358.199	129.747	0	0	0	0	0	0	0	54.0735	418.917	0
Bryobacterales	1.82057		0	0	0	0	0	0	0	0	0	0	0	0	0	0	0	0	0	0	0	0	0	0	0	105.921	0	0	0	0	0	0	0	0	0	0	0	0	0	0	0	0	0	0	0	0	0	0	0
Burkholderiales	812.182		0	1113.79	1094.9	4089.53	1199.35	786.685	368.977	1760.28	0	0	1091.81	998.349	419.181	1715.95	1747.07	1150.76	0	479.186	843.353	932.755	846.171	1825.71	3405.07	2428.75	0	530.075	789.694	2307.73	1491.95	615.409	0	247.529	307.22	1055.47	0	1351.16	737.267	817.367	732.218	860.019	0	1081.52	0	876.559	0	1874.7	1376.08
Candidatus Adlerbacteria	0.27695		0	0	0	0	0	0	0	0	0	0	0	25.6075	0	0	0	0	0	0	0	0	0	0	0	19.2584	0	0	0	0	0	0	0	0	0	0	0	0	0	0	0	0	0	0	0	0	0	0	0
Candidatus Kaiserbacteria	0.187451		0	0	0	0	0	0	0	0	0	0	0	0	0	0	0	0	0	0	0	0	0	0	30.367	0	0	0	0	0	0	0	0	0	0	0	0	0	0	0	0	0	0	0	0	0	0	0	0
Candidatus Moranbacteria	0.31744		0	0	0	0	0	0	0	0	0	0	0	0	0	0	0	0	0	0	0	0	0	0	0	0	0	0	0	0	0	0	0	0	0	0	0	0	0	0	0	0	0	0	0	0	0	0	0
Caulobacterales	100.068		0	0	0	0	131.759	0	0	0	0	0	0	0	142.078	122.469	0	0	0	0	0	117.95	130.569	0	118.387	193.022	0	294.143	271.269	0	192.064	0	257.986	337.938	0	198.03	0	275.73	0	327.886	280.451	0	0	268.348	0	0	0	0	0
CCD24	1.44714		0	0	234.437	0	0	0	0	0	0	0	0	0	0	0	0	0	0	0	0	0	0	0	0	0	0	0	0	0	0	0	0	0	0	0	0	0	0	0	0	0	0	0	0	0	0	0	0
Chitinophagales	317.688		0	339.136	287.249	0	560.629	246.171	38.4648	0	0	0	0	366.357	490.724	374.319	313.844	274.52	0	0	366.741	299.169	526.487	0	0	344.026	265.82	83.452	598.131	0	666.077	407.575	442.138	0	99.1192	541.214	0	748.053	726.582	217.025	355.322	0	0	0	0	356.135	0	2126.89	191.407
Chlamydiales	4.84991		0	0	0	0	0	0	0	0	0	0	0	0	0	0	0	0	0	0	0	0	0	0	0	0	0	6.69677	0	0	0	0	153.749	0	0	0	0	0	97.6917	0	0	0	0	0	0	0	0	0	0
Chloroflexales	7.0333		0	0	0	0	0	0	0	0	0	0	0	25.9489	28.2141	0	0	0	0	0	0	0	0	0	0	0	51.0829	0	0	0	0	0	0	0	0	0	0	0	0	0	0	0	0	0	0	0	0	0	0
Chthoniobacterales	347.991		168.084	569.392	362.389	0	482.97	537.698	0	1022.28	0	285.153	528.538	442.155	356.707	198.218	678.688	521.31	192.44	735.061	369.772	804.411	427.087	385.133	224.892	472.707	0	123.633	332.221	0	388.737	0	350.931	0	227.333	222.914	0	662.251	460.983	239.573	455.574	685.767	271.936	889.846	2581.42	393.233	1481.14	549.177	125.242
Clostridia UCG-014	0.93017		96.3406	0	0	0	0	0	0	0	24.342	0	0	0	0	0	0	0	0	0	0	0	0	0	0	0	0	8.24217	0	0	0	0	0	0	0	0	0	0	0	0	0	0	0	0	0	0	0	0	0
Clostridiales	1.42947		0	0	0	0	0	0	0	0	0	0	0	0	0	0	0	0	0	0	0	0	0	0	0	0	0	0	0	0	0	0	0	0	0	0	0	0	0	0	0	0	0	0	0	0	0	0	0
Cytophagales	103.654		0	298.083	325.893	0	975.974	136.692	0	0	0	0	0	352.017	670.085	261.802	232.768	0	0	0	516.772	212.401	418.242	0	0	57.7753	0	0	310.117	0	92.9589	80.9188	390.019	0	156.322	141.006	0	248.24	0	0	0	0	0	0	0	0	0	440.801	0
Dehalococcoidales	0.280166		0	0	0	0	0	0	0	0	0	0	0	0	0	0	0	0	0	0	0	0	0	0	0	0	0	0	0	0	0	0	0	0	0	0	0	0	0	0	0	0	0	0	0	0	0	0	0
Desulfuromonadales	3.37732		0	0	0	0	0	0	0	0	0	0	0	0	0	0	0	0	0	0	0	0	547.126	0	0	0	0	0	0	0	0	0	0	0	0	0	0	0	0	0	0	0	0	0	0	0	0	0	0
Enterobacterales	335.069		409.96	0	0	0	0	0	471.549	0	447.285	0	407.73	0	0	0	0	0	439.662	0	0	0	0	0	218.291	0	611.103	2520.04	0	0	0	139.691	337.901	1205.17	0	645.931	0	0	0	473.509	0	0	0	0	396.587	418.671	0	362.644	1868.39
Erysipelotrichales	1.2566		95.3157	0	0	0	0	0	33.4786	0	0	0	54.3639	0	0	0	0	0	0	0	0	0	0	0	0	0	0	0	0	0	0	0	0	0	0	0	0	0	0	0	0	0	0	0	0	0	0	0	0
Euzebyales	208.614		1982.16	0	1200.52	0	1262.61	822.969	0	0	0	3548.28	0	0	0	0	1195.22	0	0	4138.21	0	0	1407.62	0	0	0	0	0	0	0	0	0	0	0	924.126	0	0	0	0	0	0	0	0	0	3518.81	0	1526.99	1420.36	0
Fibrobacterales	27.8729		0	0	222.414	0	169.716	262.75	0	0	0	0	0	218.176	0	0	0	0	0	0	0	0	129.727	0	0	0	0	0	0	0	0	0	0	0	0	150.337	0	0	0	0	0	0	0	0	0	0	0	0	0
Flavobacteriales	24.5799		0	0	0	0	211.599	21.583	0	0	0	0	0	0	340.584	0	0	0	0	0	0	206.978	130.99	0	1282.9	0	0	0	110.517	0	0	0	0	0	0	0	0	113.291	0	0	0	0	0	0	0	0	0	211.543	0
Gaiellales	1.98675		0	0	0	0	0	0	0	0	0	0	0	0	0	0	0	0	0	0	0	0	0	0	0	0	0	0	0	0	0	0	0	0	0	0	0	0	0	0	0	0	0	0	0	0	295.837	0	0
Gemmatales	40.3837		0	0	0	0	0	0	0	0	0	0	0	0	0	0	0	0	0	0	0	0	0	0	0	0	0	0	0	0	145.2	0	0	0	437.407	233.282	0	395.685	0	221.723	0	0	111.54	0	0	302.079	174.367	290.741	0
Gemmatimonadales	12.3947		0	0	0	0	0	0	0	0	0	0	0	0	0	63.5845	0	0	0	0	0	31.6341	0	0	0	147.502	0	0	0	0	0	0	0	0	0	0	0	0	0	0	0	0	0	0	0	0	0	0	0
Geobacterales	27.5194		0	0	0	0	0	0	0	0	0	0	0	0	0	0	0	0	0	0	0	0	0	0	0	0	0	0	0	0	0	0	0	0	0	0	0	359.865	0	0	0	0	0	0	0	0	219.82	0	0
Glycomycetales	1.84656		0	0	0	0	0	0	0	0	0	0	0	0	0	0	0	0	0	0	0	0	0	0	0	0	0	0	0	0	0	0	0	0	0	0	0	0	0	0	0	0	0	0	0	0	0	0	0
Haliangiales	0.975077		0	0	0	0	0	157.963	0	0	0	0	0	0	0	0	0	0	0	0	0	0	0	0	0	0	0	0	0	0	0	0	0	0	0	0	0	0	0	0	0	0	0	0	0	0	0	0	0
Isosphaerales	4.71401		0	0	0	0	0	0	0	0	0	0	0	0	0	133.251	0	0	0	0	0	0	0	0	0	0	0	0	0	0	0	175.04	0	0	0	0	0	0	0	0	0	0	455.378	0	0	0	0	0	0
Kineosporiales	3.30786		0	0	0	0	0	0	0	0	0	0	0	0	0	0	0	0	0	0	0	0	0	0	0	0	0	0	0	0	0	0	0	0	0	0	0	0	0	0	0	0	0	0	0	0	0	0	0
Ktedonobacterales	0.295452		0	0	0	0	0	0	0	0	0	0	0	0	0	0	0	0	0	0	0	0	0	0	0	0	0	0	0	0	0	0	0	0	0	0	0	0	0	0	0	0	0	0	0	0	0	0	0
Lachnospirales	8.66982		260.324	0	0	0	0	0	0	0	0	0	646.327	0	0	0	0	0	0	0	0	0	0	0	0	0	5.67587	0	0	0	0	0	0	0	0	0	0	0	0	0	0	0	0	0	0	0	0	0	0
Lactobacillales	10.0073		178.333	0	0	0	0	0	0	0	79.1116	0	0	0	0	0	0	0	0	0	0	0	0	0	0	0	89.868	0	0	0	0	42.163	0	0	0	0	0	0	0	0	0	0	0	0	0	0	0	0	0
Latescibacterales	0.952032		0	0	0	0	0	0	0	0	0	0	0	0	0	0	0	0	0	0	0	0	0	0	0	0	0	0	0	0	0	0	0	0	0	0	0	0	0	0	0	0	0	0	0	0	0	0	0
Methylomirabilales	13.3813		0	0	0	0	0	0	0	0	0	0	0	0	0	0	0	0	0	0	0	0	0	0	0	0	0	0	0	0	0	0	0	0	0	0	0	0	0	0	0	0	0	0	0	0	0	0	0
Micrococcales	62.5938		840.418	0	0	0	0	0	0	0	0	1615.44	0	0	0	226.969	0	0	0	0	0	0	278.828	0	1070.33	0	0	0	0	0	0	268.736	0	0	1127.79	0	0	0	0	0	0	0	0	0	0	0	0	0	0
Micromonosporales	344.26		982.879	1031.69	3.43497	0	0	1329.7	0	0	0	1669.63	0	0	0	0	1378.3	3719.88	3317.83	2427.33	2603.56	0	0	2035.91	0	885.888	0	0	0	0	0	0	654.954	0	1570.62	0	0	0	1120.4	0	0	0	3321.31	0	1674.32	0	1305.21	0	0
Micropepsales	21.2085		0	0	0	0	0	0	0	0	0	0	0	0	0	0	0	0	0	0	0	0	0	0	0	475.771	0	0	0	0	0	0	400.443	0	0	0	0	0	0	0	0	277.305	0	317.138	0	0	0	0	0
Microtrichales	102.159		0	453.372	554.747	0	306.71	67.2514	0	0	0	0	0	299.778	0	0	0	0	0	0	0	1191.7	475.945	0	0	0	0	0	0	0	0	0	0	0	0	0	0	138.281	470.141	0	0	0	456.3	0	0	0	250.384	0	0
Myxococcales	42.1923		0	0	176.472	0	0	54.4267	0	0	0	0	0	0	0	0	0	0	0	546.644	0	0	0	0	0	0	0	0	0	0	131.372	0	0	0	0	0	0	0	0	0	0	0	585.355	0	0	0	99.9184	0	0
Nannocystales	0.263898		0	0	0	0	0	0	0	0	0	0	0	0	0	0	0	0	0	0	0	0	0	0	0	0	0	0	0	0	0	0	0	0	0	0	0	0	0	0	0	0	0	0	0	0	0	0	0
Omnitrophales	0.281275		0	0	0	0	0	0	0	0	0	0	0	0	0	0	0	0	0	0	0	0	0	0	0	0	0	0	0	0	0	0	0	0	0	0	0	0	0	0	0	0	0	0	0	0	0	0	0
Opitutales	31.0274		0	80.3217	46.3721	415.72	141.357	43.166	0	0	0	0	0	89.7968	0	51.1441	0	0	0	0	0	75.47	91.3982	0	0	0	0	36.0595	123.243	0	112.165	0	183.283	0	0	0	0	111.625	106.85	0	0	0	0	0	0	63.5956	0	132.344	0
Oscillospirales	7.30834		609.815	0	0	0	0	0	105.422	0	0	0	0	0	0	0	0	0	0	0	0	0	0	0	0	0	0	0	0	0	0	0	0	0	0	0	0	0	0	0	0	0	0	0	0	0	0	0	0
Pedosphaerales	97.6421		0	194.557	309.577	696.09	111.253	108.541	0	0	0	0	0	80.9196	0	114.176	0	146.965	0	0	0	140.546	0	0	51.0518	165.448	0	54.0893	0	0	348.02	0	379.596	0	0	313.116	0	199.925	0	393.651	0	0	0	171.928	0	383.693	0	229.258	0
Peptostreptococcales-Tissierellales	4.80034		0	0	0	0	0	0	0	0	342.817	0	0	0	0	0	0	0	0	0	0	0	0	0	0	0	0	0	0	0	0	0	0	0	0	0	0	0	0	0	0	0	0	0	0	0	0	0	0
Pirellulales	36.757		0	0	0	0	0	61.3082	0	0	0	0	0	0	0	0	0	0	0	0	0	0	0	0	0	0	0	82.9369	0	0	0	71.1234	0	0	0	0	0	0	0	0	0	0	168.693	0	0	0	0	0	0
Planctomycetales	7.7918		136.312	0	0	0	0	0	0	0	0	0	0	0	0	0	0	0	0	0	0	0	0	0	0	0	0	0	0	0	0	76.66	0	0	0	0	0	0	0	0	0	0	0	0	0	0	0	0	0
Polyangiales	26.7546		0	0	210.821	0	116.052	0	0	0	0	0	0	0	0	0	0	0	0	0	113.659	0	250.187	0	0	0	0	13.9087	127.262	0	0	89.0107	129.427	0	0	0	0	213.253	0	0	0	0	0	0	0	0	0	0	0
Propionibacteriales	58.9734		0	0	327.181	0	161.426	343.138	0	0	0	0	0	229.101	0	105.882	0	0	0	0	0	0	0	0	0	0	0	0	241.798	0	156.724	0	0	0	222.402	0	0	0	0	0	0	0	409.287	0	0	0	265.665	0	0
Pseudomonadales	74.0937		0	0	0	0	0	0	0	0	200.822	0	0	0	0	0	0	0	0	0	0	0	0	0	520.201	0	0	0	0	0	0	524.269	0	0	0	0	0	0	0	0	0	0	0	0	0	0	0	0	0
Pseudonocardiales	247.025		0	0	0	0	0	653.433	0	0	0	0	0	25.6075	0	0	0	0	0	0	0	0	0	0	0	0	7.56783	0	2736.13	0	0	0	0	0	0	0	0	0	0	0	1045.66	2010.46	0	0	0	0	0	0	0
Pyrinomonadales	193.913		0	0	82.4392	0	0	140.133	0	0	0	0	0	102.088	0	178.866	343.921	0	0	0	0	0	0	164.637	0	0	217.575	0	0	0	0	0	145.932	0	438.886	202.177	0	0	0	463.175	121.825	524.63	0	399.617	0	457.888	0	0	95.3098
Reyranellales	50.4062		0	0	0	0	956.778	0	0	0	0	0	0	0	1149.72	0	0	0	0	0	0	0	0	0	0	0	0	0	0	0	0	0	0	0	0	0	0	0	0	0	0	0	0	0	0	0	0	0	0
RF39	0.070691		0	0	0	0	0	0	0	0	0	0	0	0	0	0	0	0	0	0	0	0	0	0	0	0	0	0	0	0	0	0	0	0	0	0	0	0	0	0	0	0	0	0	0	0	0	0	0
Rhizobiales	1780.61		0	0	1782.32	0	2019.57	1625.61	819.157	4702.87	0	6066.92	0	1870.71	827.278	1596.52	2209.99	0	1776.91	2444.78	2808.9	1410.88	1779.95	0	2271.81	1896.96	2061.29	803.097	1917.64	6808.27	1987.48	3568.52	1446.29	0	2644.17	0	2412.37	1780.17	2561.35	1875.25	2336.24	2801.15	2287.95	2670.7	1592.12	1601.55	2147.66	1612.1	2622.2
Rhodobacterales	41.5668		0	0	370.547	0	284.895	0	0	0	0	0	0	230.809	0	492.918	0	0	0	0	0	0	145.311	0	0	0	0	0	0	0	0	0	0	0	0	0	0	0	0	0	0	0	0	0	0	0	0	0	0
Rokubacteriales	5.97997		0	0	0	0	0	0	0	0	0	0	0	0	0	0	0	0	0	0	0	0	0	0	0	0	0	0	0	0	0	0	0	0	0	0	0	0	0	0	0	155.515	0	0	0	0	0	0	0
Rubrobacterales	1.07645		0	0	0	0	0	0	0	0	0	0	0	0	0	0	0	0	0	0	0	0	0	0	0	0	0	0	0	0	0	0	0	0	39.9436	0	0	0	0	0	0	0	70.98	0	0	0	0	0	0
Saccharimonadales	22.6189		194.731	0	0	0	0	104.787	0	0	73.0261	0	0	216.127	212.613	90.4006	0	0	0	0	350.071	0	0	0	179.122	192.147	0	0	0	0	0	347.099	0	0	0	0	79.7578	0	0	0	0	0	323.558	0	0	0	0	0	0
SJA-28	0.907898		0	0	0	0	0	0	0	0	0	0	0	0	0	0	0	0	0	0	0	9.03832	0	0	0	0	0	12.3633	0	0	0	0	0	0	0	0	0	0	0	0	0	0	0	0	0	0	0	0	0
Solirubrobacterales	129.07		0	0	151.568	0	0	210.2	0	0	0	0	0	205.542	0	209	209.23	206.583	0	0	0	0	0	0	0	0	317.849	0	178.837	0	0	42.163	0	0	285.523	0	487.136	302.387	300.707	0	0	0	594.573	0	0	0	402.808	0	83.4945
Sphingobacteriales	28.6186		0	0	0	0	0	0	0	0	0	0	0	82.9681	0	0	0	0	0	127.938	68.9534	0	0	0	0	211.843	0	135.996	365.041	0	118.311	54.5137	0	0	0	0	0	0	0	163.473	0	0	0	141.725	0	0	0	0	0
Sphingomonadales	4058.21		7624.23	4117.83	855.737	0	1595.94	1446.37	10028.6	0	12620.3	0	10016.6	1713.99	2659.18	1571.64	1992.91	4593.35	2427.27	2208.67	1915.54	1426.25	1500.28	5509.46	395.212	1635.65	6869.7	6034.3	2243.83	0	3485.57	2528.93	3620.49	9670.29	1770.83	5238.99	0	3115.5	4557.93	5777	4086.21	5547.97	1561.56	4761.72	2349.24	3373.75	594.025	2326.97	2174.8
Staphylococcales	134.952		0	0	0	0	0	0	0	0	167.351	0	0	0	0	0	0	0	0	0	0	0	0	0	0	0	0	96.8455	0	0	0	1138.4	0	55.2989	0	0	0	0	0	0	0	0	0	0	0	0	0	0	74.0423
Steroidobacterales	1.4771		0	0	0	0	0	239.29	0	0	0	0	0	0	0	0	0	0	0	0	0	0	0	0	0	0	0	0	0	0	0	0	0	0	0	0	0	0	0	0	0	0	0	0	0	0	0	0	0
Streptosporangiales	66.5154		0	0	0	0	0	214.579	0	0	0	0	0	214.42	0	353.032	0	0	0	0	0	0	0	0	0	0	0	0	0	0	0	0	0	0	255.935	0	0	0	0	0	0	0	0	1121.02	0	0	371.853	0	0
Subgroup 17	68.3045		0	265.954	158.867	0	123.033	228.967	0	225.918	0	190.962	0	149.889	0	121.364	285.075	377.118	0	0	0	149.132	77.0778	371.903	63.8148	0	273.388	81.3915	0	0	0	0	0	0	142.022	128.564	209.824	0	0	0	0	0	165.927	0	0	156.869	0	142.765	0
Subgroup 2	1.90013		0	0	0	0	0	0	0	0	0	0	0	0	0	0	0	0	0	0	0	0	0	0	0	0	0	0	0	0	0	0	0	0	0	0	0	0	0	0	0	0	0	0	0	0	0	0	0
Subgroup 7	11.104		0	0	0	0	0	0	0	412.301	0	0	0	67.2622	0	0	0	0	0	0	0	0	0	0	0	0	0	0	0	0	0	0	90.3385	0	0	0	0	0	0	0	0	0	0	0	0	0	0	0	0
Tepidisphaerales	20.6039		0	0	47.6602	0	0	34.4077	0	0	0	0	0	0	0	49.4853	0	0	0	0	0	0	40.013	0	0	70.4684	0	0	0	0	82.9716	0	56.4616	0	36.9848	0	0	0	0	0	0	127.41	0	0	0	0	0	0	0
Thermoanaerobaculales	10.3569		0	0	0	0	0	43.4788	0	0	0	0	0	0	0	0	0	0	0	0	0	0	0	0	0	0	83.2462	0	0	0	0	0	0	0	0	0	0	0	0	0	0	0	0	0	0	0	0	0	0
Thermomicrobiales	0.664044		0	0	0	0	0	0	0	0	0	0	0	0	0	0	0	0	0	0	0	0	51.8064	0	0	0	0	0	0	0	0	0	0	0	0	0	0	0	0	0	0	0	0	0	0	0	0	0	0
Tistrellales	1.64331		0	0	0	0	0	0	0	0	0	0	0	0	0	0	0	0	0	0	0	0	0	0	0	0	0	0	0	0	0	0	0	0	0	0	0	0	0	0	0	0	0	0	0	205.626	0	0	0
Verrucomicrobiales	44.7895		169.108	91.0313	94.4616	333.543	63.2616	22.8342	0	77.1888	77.0831	54.1919	0	124.964	200.522	63.0316	0	0	151.705	0	0	45.6435	272.089	0	59.4138	0	0	0	46.2162	0	64.5334	59.6244	0	55.2989	76.4352	0	0	112.458	54.9516	0	0	0	0	0	0	0	0	54.1882	0
Vicinamibacterales	468.65		152.71	1283.36	1398.89	1227.82	549.285	809.832	0	632.571	0	289.024	454.543	653.502	428.25	381.507	2849.44	974.683	549.227	436.152	334.916	556.309	852.489	1150.99	317.754	217.971	280.956	104.057	226.392	0	437.137	171.207	480.358	0	618.386	684.293	0	533.133	413.663	344.797	238.574	0	87.5728	283.45	214.878	804.484	244.506	666.932	0
WD260	1.60561		0	0	0	0	0	0	0	0	0	0	0	0	0	0	0	0	0	0	0	0	0	0	0	0	0	0	0	0	0	0	0	0	0	0	0	0	0	0	0	0	0	0	0	0	0	0	0
Xanthomonadales	219.375		0	0	0	0	0	0	0	0	0	0	0	0	0	134.08	0	0	0	0	604.668	0	0	0	0	0	0	1103.94	333.56	0	434.064	0	489.044	1226.23	0	1190.26	0	0	0	800.456	0	0	0	0	0	715.451	0	0	0
[truncated: 115 more columns]

## Sheet: family
Normalized read counts are provided
entry	Average		Cfo_14 s	Cfo_16 s	Cfo_27 s	Cfo_30 s	Cfo_33 s	Cfo_39 s	Cfo_39 s2	Cfo_44 s	Cfo_45 s	Cfo_51 s	Cfo_54 s	Cfo_55 s	Cfo_76 s	Cfo_79 s	Cfo_80 s	Cfo_86 s	Cfo_89 s	Cfo_93 s	Cfo_94 s	Cfo_100 s	Cfo_101 s	Cfo_103 s	Cfo_106 s	Cfo_nn s	Pfo_1 s	Pfo_1 a	Pfo_2 a	Pfo_3 s	Pfo_3 a	Pfo_4 s	Pfo_4 a	Pfo_5 a	Pfo_6 s	Pfo_6 a	Pfo_7 s	Pfo_7 a	Pfo_8 s	Pfo_8 a	Pfo_9 s	Pfo_9 a	Pfo_10 s	Pfo_10 a	Pfo_11 s	Pfo_11 a	Pfo_12 s	Pfo_12 a	Pfo_14 s
Region			Cfo	Cfo	Cfo	Cfo	Cfo	Cfo	Cfo	Cfo	Cfo	Cfo	Cfo	Cfo	Cfo	Cfo	Cfo	Cfo	Cfo	Cfo	Cfo	Cfo	Cfo	Cfo	Cfo	Cfo	Pfo	Pfo	Pfo	Pfo	Pfo	Pfo	Pfo	Pfo	Pfo	Pfo	Pfo	Pfo	Pfo	Pfo	Pfo	Pfo	Pfo	Pfo	Pfo	Pfo	Pfo	Pfo	Pfo
Gender			Female	Female	Female	Male	Male	Female	Female	Male	Male	Female	Male	Female	Male	Female	Female	Female	Female	Female	Female	Female	Female	Female	Female		Female	Female	Female	Female	Female	Female	Female	Female	Female	Female	Female	Female	Female	Female	Male	Male	Female	Female	Female	Female	Female	Female	Female
Season			s	s	s	s	s	s	s	s	s	s	s	s	s	s	s	s	s	s	s	s	s	s	s	s	s	a	a	s	a	s	a	a	s	a	s	a	s	a	s	a	s	a	s	a	s	a	s
Region - Spring only			Cfo	Cfo	Cfo	Cfo	Cfo	Cfo	Cfo	Cfo	Cfo	Cfo	Cfo	Cfo	Cfo	Cfo	Cfo	Cfo	Cfo	Cfo	Cfo	Cfo	Cfo	Cfo	Cfo	Cfo	Pfo			Pfo		Pfo			Pfo		Pfo		Pfo		Pfo		Pfo		Pfo		Pfo		Pfo
Region - Autumn only																												Pfo	Pfo		Pfo		Pfo	Pfo		Pfo		Pfo		Pfo		Pfo		Pfo		Pfo		Pfo
Unassigned	4937.54		610.84	5736.76	7989.31	11872.2	3487.24	5505.85	3325.78	8110.47	738.375	7372.68	2526.41	6907.87	7911.03	7202.74	3350.29	4798.55	5690.32	2338.94	3511.32	9238.97	6220.13	6060.7	8195.14	6756.65	3734.73	2749.8	3723.42	7737.11	4907.61	5118.76	4668.07	2926.45	4959.91	5085.54	12053.2	4837.35	3909.19	3804.98	4672.49	1987.97	5019.3	3401.39	2229.54	5670.61	6499.4	3767.12	8537.71
67-14	9.41998		0	0	0	0	0	0	0	0	0	0	0	0	0	0	0	0	0	0	0	0	0	0	0	0	0	0	0	0	0	0	0	0	0	0	0	0	0	0	0	0	0	0	0	0	390.661	0	0
Abditibacteriaceae	0.829369		0	0	0	0	51.4819	0	0	0	0	0	0	0	0	0	0	0	0	0	0	0	0	0	0	0	0	0	0	0	0	0	0	0	0	0	0	0	0	0	0	0	0	0	0	0	0	0	0
Acetobacteraceae	11.4823		0	0	0	0	570.227	0	0	0	0	0	0	0	0	0	0	0	0	0	0	0	0	0	0	0	0	0	0	0	0	0	0	0	0	0	0	0	0	0	0	0	0	0	0	0	0	0	0
Acidobacteriaceae (Subgroup 1)	47.9985		0	0	0	0	0	0	0	0	0	0	0	0	0	0	0	0	0	0	0	72.7585	0	0	0	382.98	0	0	247.156	0	249.683	0	0	0	0	0	0	0	0	0	182.737	498.399	0	401.941	0	192.907	0	0	0
Akkermansiaceae	4.78209		169.108	0	0	0	0	0	0	0	77.0831	0	0	0	0	0	0	0	0	0	0	0	0	0	0	0	0	0	0	0	0	0	0	55.2989	0	0	0	0	0	0	0	0	0	0	0	0	0	0	0
Alcaligenaceae	48.7653		0	0	0	0	0	0	0	0	0	0	0	0	0	0	0	0	0	0	0	0	0	0	1703.2	0	0	133.935	0	0	0	0	0	247.529	0	0	0	0	0	0	0	0	0	0	0	140.97	0	0	0
Anaerolineaceae	2.86406		0	0	0	0	0	0	0	0	0	0	0	0	0	0	0	0	0	0	0	0	0	0	0	0	0	0	0	0	0	0	0	0	0	0	0	0	0	0	0	0	0	0	0	0	0	0	0
Babeliaceae	0.0973187		0	0	0	0	0	0	0	0	0	0	0	0	0	0	0	0	0	0	0	0	0	0	0	0	0	0	0	0	0	0	0	0	0	0	0	0	0	0	0	0	0	0	0	0	0	0	0
Bacillaceae	83.2199		0	0	0	0	0	59.1186	0	0	0	0	0	281.682	54.4129	0	0	0	0	0	0	0	0	0	0	0	266.766	0	0	0	82.9716	230.832	112.055	26.3328	66.5726	0	0	0	207.595	261.182	276.644	211.726	0	0	203.341	112.352	119.902	0	0
Bacteroidaceae	6.92248		266.474	0	0	0	0	0	0	0	0	0	255.209	0	0	0	0	0	0	0	0	0	0	0	0	0	0	0	0	0	0	0	0	0	0	0	0	0	0	0	0	0	0	0	0	0	0	0	0
BIrii41	0.085856		0	0	0	0	0	0	0	0	0	0	0	0	0	0	0	0	0	0	0	0	0	0	0	0	0	13.9087	0	0	0	0	0	0	0	0	0	0	0	0	0	0	0	0	0	0	0	0	0
Blastocatellaceae	86.9117		0	349.846	121.083	0	169.279	158.275	0	0	0	0	0	132.817	113.864	104.5	0	270.36	0	0	137.149	129.7	112.037	72.0286	52.8123	75.7207	0	0	179.506	0	259.67	0	0	0	0	0	0	358.199	129.747	0	0	0	0	0	0	0	54.0735	418.917	0
Bryobacteraceae	1.82057		0	0	0	0	0	0	0	0	0	0	0	0	0	0	0	0	0	0	0	0	0	0	0	105.921	0	0	0	0	0	0	0	0	0	0	0	0	0	0	0	0	0	0	0	0	0	0	0
Burkholderiaceae	3.01503		0	0	0	0	0	182.986	0	0	0	0	0	0	0	0	0	0	0	0	0	0	0	0	0	0	0	0	0	0	0	0	0	0	0	0	0	0	0	0	0	0	0	0	0	0	0	0	0
Caulobacteraceae	100.068		0	0	0	0	131.759	0	0	0	0	0	0	0	142.078	122.469	0	0	0	0	0	117.95	130.569	0	118.387	193.022	0	294.143	271.269	0	192.064	0	257.986	337.938	0	198.03	0	275.73	0	327.886	280.451	0	0	268.348	0	0	0	0	0
Chitinophagaceae	303.103		0	339.136	199.658	0	454.175	220.835	38.4648	0	0	0	0	366.357	338.569	329.81	252.383	274.52	0	0	366.741	299.169	440.986	0	0	344.026	265.82	83.452	598.131	0	666.077	407.575	442.138	0	99.1192	541.214	0	748.053	726.582	217.025	355.322	0	0	0	0	356.135	0	2002.88	191.407
Chloroflexaceae	0.0678057		0	0	0	0	0	0	0	0	0	0	0	0	0	0	0	0	0	0	0	0	0	0	0	0	0	0	0	0	0	0	0	0	0	0	0	0	0	0	0	0	0	0	0	0	0	0	0
Chthoniobacteraceae	315.707		168.084	569.392	196.223	0	260.463	418.835	0	1022.28	0	285.153	528.538	294.998	356.707	198.218	678.688	521.31	192.44	735.061	369.772	804.411	427.087	385.133	224.892	472.707	0	123.633	332.221	0	388.737	0	350.931	0	227.333	222.914	0	662.251	460.983	239.573	455.574	685.767	271.936	889.846	2581.42	393.233	1481.14	549.177	125.242
Clostridiaceae	1.42947		0	0	0	0	0	0	0	0	0	0	0	0	0	0	0	0	0	0	0	0	0	0	0	0	0	0	0	0	0	0	0	0	0	0	0	0	0	0	0	0	0	0	0	0	0	0	0
Comamonadaceae	195.668		0	0	0	0	514.382	25.0238	194.461	0	0	0	0	472.884	0	187.16	0	0	0	0	843.353	414.407	326.422	0	871.842	1181.33	0	181.843	411.927	0	639.188	339.433	0	0	0	290.306	0	704.736	0	0	732.218	0	0	0	0	0	0	370.981	724.669
Cyclobacteriaceae	0.858365		0	0	0	0	0	0	0	0	0	0	0	0	139.055	0	0	0	0	0	0	0	0	0	0	0	0	0	0	0	0	0	0	0	0	0	0	0	0	0	0	0	0	0	0	0	0	0	0
Dehalococcoidaceae	0.280166		0	0	0	0	0	0	0	0	0	0	0	0	0	0	0	0	0	0	0	0	0	0	0	0	0	0	0	0	0	0	0	0	0	0	0	0	0	0	0	0	0	0	0	0	0	0	0
Desulfuromonadaceae	3.37732		0	0	0	0	0	0	0	0	0	0	0	0	0	0	0	0	0	0	0	0	547.126	0	0	0	0	0	0	0	0	0	0	0	0	0	0	0	0	0	0	0	0	0	0	0	0	0	0
Enterobacteriaceae	22.2177		409.96	0	0	0	0	0	0	0	447.285	0	407.73	0	0	0	0	0	439.662	0	0	0	0	0	0	0	0	0	0	0	0	0	0	0	0	0	0	0	0	0	0	0	0	0	396.587	0	0	0	0
env.OPS 17	3.06049		0	0	0	0	0	0	0	0	0	0	0	82.9681	0	0	0	0	0	0	68.9534	0	0	0	0	0	0	0	0	0	0	0	0	0	0	0	0	0	0	0	0	0	0	0	0	0	0	0	0
Erysipelatoclostridiaceae	0.206658		0	0	0	0	0	0	33.4786	0	0	0	0	0	0	0	0	0	0	0	0	0	0	0	0	0	0	0	0	0	0	0	0	0	0	0	0	0	0	0	0	0	0	0	0	0	0	0	0
Erysipelotrichaceae	1.04995		95.3157	0	0	0	0	0	0	0	0	0	54.3639	0	0	0	0	0	0	0	0	0	0	0	0	0	0	0	0	0	0	0	0	0	0	0	0	0	0	0	0	0	0	0	0	0	0	0	0
Euzebyaceae	208.614		1982.16	0	1200.52	0	1262.61	822.969	0	0	0	3548.28	0	0	0	0	1195.22	0	0	4138.21	0	0	1407.62	0	0	0	0	0	0	0	0	0	0	0	924.126	0	0	0	0	0	0	0	0	0	3518.81	0	1526.99	1420.36	0
Family XI	2.59217		0	0	0	0	0	0	0	0	342.817	0	0	0	0	0	0	0	0	0	0	0	0	0	0	0	0	0	0	0	0	0	0	0	0	0	0	0	0	0	0	0	0	0	0	0	0	0	0
Fibrobacteraceae	0.466083		0	0	0	0	0	0	0	0	0	0	0	0	0	0	0	0	0	0	0	0	0	0	0	0	0	0	0	0	0	0	0	0	0	0	0	0	0	0	0	0	0	0	0	0	0	0	0
Flavobacteriaceae	21.7612		0	0	0	0	211.599	0	0	0	0	0	0	0	340.584	0	0	0	0	0	0	206.978	130.99	0	1282.9	0	0	0	110.517	0	0	0	0	0	0	0	0	113.291	0	0	0	0	0	0	0	0	0	211.543	0
Gaiellaceae	1.98675		0	0	0	0	0	0	0	0	0	0	0	0	0	0	0	0	0	0	0	0	0	0	0	0	0	0	0	0	0	0	0	0	0	0	0	0	0	0	0	0	0	0	0	0	295.837	0	0
Geminicoccaceae	1.64331		0	0	0	0	0	0	0	0	0	0	0	0	0	0	0	0	0	0	0	0	0	0	0	0	0	0	0	0	0	0	0	0	0	0	0	0	0	0	0	0	0	0	0	205.626	0	0	0
Gemmataceae	40.3837		0	0	0	0	0	0	0	0	0	0	0	0	0	0	0	0	0	0	0	0	0	0	0	0	0	0	0	0	145.2	0	0	0	437.407	233.282	0	395.685	0	221.723	0	0	111.54	0	0	302.079	174.367	290.741	0
Gemmatimonadaceae	12.3947		0	0	0	0	0	0	0	0	0	0	0	0	0	63.5845	0	0	0	0	0	31.6341	0	0	0	147.502	0	0	0	0	0	0	0	0	0	0	0	0	0	0	0	0	0	0	0	0	0	0	0
Geobacteraceae	27.5194		0	0	0	0	0	0	0	0	0	0	0	0	0	0	0	0	0	0	0	0	0	0	0	0	0	0	0	0	0	0	0	0	0	0	0	359.865	0	0	0	0	0	0	0	0	219.82	0	0
Gimesiaceae	2.87782		0	0	0	0	0	0	0	0	0	0	0	0	0	0	0	0	0	0	0	0	0	0	0	0	0	0	0	0	0	0	0	0	0	0	0	0	0	0	0	0	0	0	0	0	0	0	0
Glycomycetaceae	1.84656		0	0	0	0	0	0	0	0	0	0	0	0	0	0	0	0	0	0	0	0	0	0	0	0	0	0	0	0	0	0	0	0	0	0	0	0	0	0	0	0	0	0	0	0	0	0	0
Haliangiaceae	0.975077		0	0	0	0	0	157.963	0	0	0	0	0	0	0	0	0	0	0	0	0	0	0	0	0	0	0	0	0	0	0	0	0	0	0	0	0	0	0	0	0	0	0	0	0	0	0	0	0
Hungateiclostridiaceae	1.0808		0	0	0	0	0	0	0	0	0	0	0	0	0	0	0	0	0	0	0	0	0	0	0	0	0	0	0	0	0	0	0	0	0	0	0	0	0	0	0	0	0	0	0	0	0	0	0
Hymenobacteraceae	1.16568		0	0	0	0	162.735	0	0	0	0	0	0	0	0	0	0	0	0	0	0	0	0	0	0	0	0	0	0	0	0	0	0	0	0	0	0	0	0	0	0	0	0	0	0	0	0	0	0
Hyphomicrobiaceae	9.83903		0	0	0	0	0	0	0	0	0	0	0	0	0	0	0	0	0	0	0	0	0	0	0	0	0	0	0	0	0	0	0	0	487.706	0	0	0	0	0	0	0	0	0	0	0	0	0	0
Ilumatobacteraceae	90.621		0	453.372	554.747	0	306.71	67.2514	0	0	0	0	0	299.778	0	0	0	0	0	0	0	279.284	475.945	0	0	0	0	0	0	0	0	0	0	0	0	0	0	138.281	470.141	0	0	0	456.3	0	0	0	250.384	0	0
Isosphaeraceae	4.71401		0	0	0	0	0	0	0	0	0	0	0	0	0	133.251	0	0	0	0	0	0	0	0	0	0	0	0	0	0	0	175.04	0	0	0	0	0	0	0	0	0	0	455.378	0	0	0	0	0	0
JG30-KF-CM45	0.664044		0	0	0	0	0	0	0	0	0	0	0	0	0	0	0	0	0	0	0	0	51.8064	0	0	0	0	0	0	0	0	0	0	0	0	0	0	0	0	0	0	0	0	0	0	0	0	0	0
Kaistiaceae	5.84956		0	0	0	0	0	0	0	0	0	0	0	0	0	0	0	0	0	0	0	0	0	0	0	0	0	0	0	0	0	533.213	0	0	0	0	0	0	0	0	0	0	0	0	0	0	0	0	0
KF-JG30-B3	4.31807		0	0	0	0	0	0	0	0	0	0	0	0	0	0	0	0	0	0	0	0	0	0	0	0	0	0	0	0	0	0	0	0	0	0	0	0	0	0	0	0	0	0	0	0	0	0	0
Kineosporiaceae	3.30786		0	0	0	0	0	0	0	0	0	0	0	0	0	0	0	0	0	0	0	0	0	0	0	0	0	0	0	0	0	0	0	0	0	0	0	0	0	0	0	0	0	0	0	0	0	0	0
Ktedonobacteraceae	0.295452		0	0	0	0	0	0	0	0	0	0	0	0	0	0	0	0	0	0	0	0	0	0	0	0	0	0	0	0	0	0	0	0	0	0	0	0	0	0	0	0	0	0	0	0	0	0	0
Lachnospiraceae	8.66982		260.324	0	0	0	0	0	0	0	0	0	646.327	0	0	0	0	0	0	0	0	0	0	0	0	0	5.67587	0	0	0	0	0	0	0	0	0	0	0	0	0	0	0	0	0	0	0	0	0	0
Lactobacillaceae	4.46285		178.333	0	0	0	0	0	0	0	0	0	0	0	0	0	0	0	0	0	0	0	0	0	0	0	89.868	0	0	0	0	0	0	0	0	0	0	0	0	0	0	0	0	0	0	0	0	0	0
Latescibacteraceae	0.952032		0	0	0	0	0	0	0	0	0	0	0	0	0	0	0	0	0	0	0	0	0	0	0	0	0	0	0	0	0	0	0	0	0	0	0	0	0	0	0	0	0	0	0	0	0	0	0
LWQ8	2.82695		0	0	0	0	0	0	0	0	0	0	0	0	0	0	0	0	0	0	0	0	0	0	0	0	0	0	0	0	0	0	0	0	0	0	0	0	0	0	0	0	323.558	0	0	0	0	0	0
Methylomirabilaceae	13.3813		0	0	0	0	0	0	0	0	0	0	0	0	0	0	0	0	0	0	0	0	0	0	0	0	0	0	0	0	0	0	0	0	0	0	0	0	0	0	0	0	0	0	0	0	0	0	0
Microbacteriaceae	47.1049		840.418	0	0	0	0	0	0	0	0	1615.44	0	0	0	226.969	0	0	0	0	0	0	278.828	0	1070.33	0	0	0	0	0	0	268.736	0	0	0	0	0	0	0	0	0	0	0	0	0	0	0	0	0
Micrococcaceae	7.2713		0	0	0	0	0	0	0	0	0	0	0	0	0	0	0	0	0	0	0	0	0	0	0	0	0	0	0	0	0	0	0	0	0	0	0	0	0	0	0	0	0	0	0	0	0	0	0
Micromonosporaceae	344.26		982.879	1031.69	3.43497	0	0	1329.7	0	0	0	1669.63	0	0	0	0	1378.3	3719.88	3317.83	2427.33	2603.56	0	0	2035.91	0	885.888	0	0	0	0	0	0	654.954	0	1570.62	0	0	0	1120.4	0	0	0	3321.31	0	1674.32	0	1305.21	0	0
Micropepsaceae	21.2085		0	0	0	0	0	0	0	0	0	0	0	0	0	0	0	0	0	0	0	0	0	0	0	475.771	0	0	0	0	0	0	400.443	0	0	0	0	0	0	0	0	277.305	0	317.138	0	0	0	0	0
Microscillaceae	96.8123		0	298.083	223.273	0	684.971	136.692	0	0	0	0	0	352.017	531.03	261.802	232.768	0	0	0	516.772	212.401	418.242	0	0	0	0	0	310.117	0	92.9589	0	390.019	0	156.322	141.006	0	248.24	0	0	0	0	0	0	0	0	0	440.801	0
Microtrichaceae	5.63221		0	0	0	0	0	0	0	0	0	0	0	0	0	0	0	0	0	0	0	912.419	0	0	0	0	0	0	0	0	0	0	0	0	0	0	0	0	0	0	0	0	0	0	0	0	0	0	0
Moraxellaceae	5.66789		0	0	0	0	0	0	0	0	0	0	0	0	0	0	0	0	0	0	0	0	0	0	0	0	0	0	0	0	0	0	0	0	0	0	0	0	0	0	0	0	0	0	0	0	0	0	0
Morganellaceae	0.482929		0	0	0	0	0	0	0	0	0	0	0	0	0	0	0	0	0	0	0	0	0	0	0	0	0	0	0	0	0	0	0	0	0	0	0	0	0	0	0	0	0	0	0	0	0	0	0
Myxococcaceae	5.12298		0	0	176.472	0	0	54.4267	0	0	0	0	0	0	0	0	0	0	0	0	0	0	0	0	0	0	0	0	0	0	131.372	0	0	0	0	0	0	0	0	0	0	0	0	0	0	0	0	0	0
Nannocystaceae	0.263898		0	0	0	0	0	0	0	0	0	0	0	0	0	0	0	0	0	0	0	0	0	0	0	0	0	0	0	0	0	0	0	0	0	0	0	0	0	0	0	0	0	0	0	0	0	0	0
Nitrosomonadaceae	46.7359		0	0	0	0	0	225.527	0	0	0	0	0	254.709	0	0	0	0	0	0	0	0	0	0	0	0	0	0	0	0	0	0	0	0	0	0	0	0	0	0	0	0	0	0	0	0	0	0	0
Nocardioidaceae	54.66		0	0	327.181	0	161.426	343.138	0	0	0	0	0	229.101	0	105.882	0	0	0	0	0	0	0	0	0	0	0	0	241.798	0	156.724	0	0	0	222.402	0	0	0	0	0	0	0	409.287	0	0	0	265.665	0	0
Omnitrophaceae	0.281275		0	0	0	0	0	0	0	0	0	0	0	0	0	0	0	0	0	0	0	0	0	0	0	0	0	0	0	0	0	0	0	0	0	0	0	0	0	0	0	0	0	0	0	0	0	0	0
Opitutaceae	31.0274		0	80.3217	46.3721	415.72	141.357	43.166	0	0	0	0	0	89.7968	0	51.1441	0	0	0	0	0	75.47	91.3982	0	0	0	0	36.0595	123.243	0	112.165	0	183.283	0	0	0	0	111.625	106.85	0	0	0	0	0	0	63.5956	0	132.344	0
Oscillospiraceae	1.59083		178.333	0	0	0	0	0	0	0	0	0	0	0	0	0	0	0	0	0	0	0	0	0	0	0	0	0	0	0	0	0	0	0	0	0	0	0	0	0	0	0	0	0	0	0	0	0	0
Oxalobacteraceae	5.53933		0	0	0	0	0	0	0	0	0	0	0	0	0	897.371	0	0	0	0	0	0	0	0	0	0	0	0	0	0	0	0	0	0	0	0	0	0	0	0	0	0	0	0	0	0	0	0	0
Parachlamydiaceae	3.8595		0	0	0	0	0	0	0	0	0	0	0	0	0	0	0	0	0	0	0	0	0	0	0	0	0	0	0	0	0	0	0	0	0	0	0	0	97.6917	0	0	0	0	0	0	0	0	0	0
Pasteurellaceae	0.288985		0	0	0	0	0	0	0	0	0	0	0	0	0	0	0	0	0	0	0	0	0	0	0	0	0	0	0	0	0	0	0	0	0	0	0	0	0	0	0	0	0	0	0	0	0	0	0
Pedosphaeraceae	97.6421		0	194.557	309.577	696.09	111.253	108.541	0	0	0	0	0	80.9196	0	114.176	0	146.965	0	0	0	140.546	0	0	51.0518	165.448	0	54.0893	0	0	348.02	0	379.596	0	0	313.116	0	199.925	0	393.651	0	0	0	171.928	0	383.693	0	229.258	0
Peptostreptococcaceae	2.20817		0	0	0	0	0	0	0	0	0	0	0	0	0	0	0	0	0	0	0	0	0	0	0	0	0	0	0	0	0	0	0	0	0	0	0	0	0	0	0	0	0	0	0	0	0	0	0
Pirellulaceae	36.757		0	0	0	0	0	61.3082	0	0	0	0	0	0	0	0	0	0	0	0	0	0	0	0	0	0	0	82.9369	0	0	0	71.1234	0	0	0	0	0	0	0	0	0	0	168.693	0	0	0	0	0	0
Polyangiaceae	10.7819		0	0	0	0	0	0	0	0	0	0	0	0	0	0	0	0	0	0	0	0	0	0	0	0	0	0	0	0	0	0	0	0	0	0	0	0	0	0	0	0	0	0	0	0	0	0	0
Propionibacteriaceae	4.20158		0	0	0	0	0	0	0	0	0	0	0	0	0	0	0	0	0	0	0	0	0	0	0	0	0	0	0	0	0	0	0	0	0	0	0	0	0	0	0	0	0	0	0	0	0	0	0
Pseudomonadaceae	3.21112		0	0	0	0	0	0	0	0	0	0	0	0	0	0	0	0	0	0	0	0	0	0	520.201	0	0	0	0	0	0	0	0	0	0	0	0	0	0	0	0	0	0	0	0	0	0	0	0
Pseudonocardiaceae	247.025		0	0	0	0	0	653.433	0	0	0	0	0	25.6075	0	0	0	0	0	0	0	0	0	0	0	0	7.56783	0	2736.13	0	0	0	0	0	0	0	0	0	0	0	1045.66	2010.46	0	0	0	0	0	0	0
Pyrinomonadaceae	193.913		0	0	82.4392	0	0	140.133	0	0	0	0	0	102.088	0	178.866	343.921	0	0	0	0	0	0	164.637	0	0	217.575	0	0	0	0	0	145.932	0	438.886	202.177	0	0	0	463.175	121.825	524.63	0	399.617	0	457.888	0	0	95.3098
Reyranellaceae	50.4062		0	0	0	0	956.778	0	0	0	0	0	0	0	1149.72	0	0	0	0	0	0	0	0	0	0	0	0	0	0	0	0	0	0	0	0	0	0	0	0	0	0	0	0	0	0	0	0	0	0
Rhizobiaceae	1315.55		0	0	465.438	0	2019.57	1374.12	819.157	4702.87	0	0	0	1761.45	0	1370.66	2209.99	0	1776.91	2444.78	2808.9	0	678.958	0	0	1440.44	2061.29	803.097	1917.64	6808.27	1987.48	3035.31	1446.29	0	2156.46	0	2412.37	1780.17	2561.35	1875.25	2336.24	2801.15	2287.95	2670.7	1592.12	1601.55	935.315	1612.1	2622.2
Rhodobacteraceae	41.5668		0	0	370.547	0	284.895	0	0	0	0	0	0	230.809	0	492.918	0	0	0	0	0	0	145.311	0	0	0	0	0	0	0	0	0	0	0	0	0	0	0	0	0	0	0	0	0	0	0	0	0	0
Roseiflexaceae	6.26354		0	0	0	0	0	0	0	0	0	0	0	25.9489	28.2141	0	0	0	0	0	0	0	0	0	0	0	51.0829	0	0	0	0	0	0	0	0	0	0	0	0	0	0	0	0	0	0	0	0	0	0
Rubinisphaeraceae	0.623542		0	0	0	0	0	0	0	0	0	0	0	0	0	0	0	0	0	0	0	0	0	0	0	0	0	0	0	0	0	76.66	0	0	0	0	0	0	0	0	0	0	0	0	0	0	0	0	0
Rubritaleaceae	32.8301		0	91.0313	43.7959	333.543	63.2616	22.8342	0	77.1888	0	0	0	124.964	200.522	39.533	0	0	151.705	0	0	45.6435	188.693	0	59.4138	0	0	0	46.2162	0	64.5334	59.6244	0	0	76.4352	0	0	112.458	54.9516	0	0	0	0	0	0	0	0	54.1882	0
Rubrobacteriaceae	1.07645		0	0	0	0	0	0	0	0	0	0	0	0	0	0	0	0	0	0	0	0	0	0	0	0	0	0	0	0	0	0	0	0	39.9436	0	0	0	0	0	0	0	70.98	0	0	0	0	0	0
Ruminococcaceae	4.40859		431.483	0	0	0	0	0	105.422	0	0	0	0	0	0	0	0	0	0	0	0	0	0	0	0	0	0	0	0	0	0	0	0	0	0	0	0	0	0	0	0	0	0	0	0	0	0	0	0
Saccharimonadaceae	2.41784		194.731	0	0	0	0	0	0	0	73.0261	0	0	0	0	0	0	0	0	0	0	0	0	0	0	0	0	0	0	0	0	123.934	0	0	0	0	0	0	0	0	0	0	0	0	0	0	0	0	0
Sandaracinaceae	15.8869		0	0	210.821	0	116.052	0	0	0	0	0	0	0	0	0	0	0	0	0	113.659	0	250.187	0	0	0	0	0	127.262	0	0	89.0107	129.427	0	0	0	0	213.253	0	0	0	0	0	0	0	0	0	0	0
Saprospiraceae	13.9989		0	0	87.5917	0	106.454	25.3366	0	0	0	0	0	0	152.155	44.5092	61.4612	0	0	0	0	0	85.5016	0	0	0	0	0	0	0	0	0	0	0	0	0	0	0	0	0	0	0	0	0	0	0	0	124.008	0
Solirubrobacteraceae	3.58987		0	0	0	0	0	0	0	0	0	0	0	0	0	0	0	0	0	0	0	0	0	0	0	0	0	0	0	0	0	42.163	0	0	0	0	0	0	0	0	0	0	0	0	0	0	0	0	0
Sphingobacteriaceae	25.4754		0	0	0	0	0	0	0	0	0	0	0	0	0	0	0	0	0	127.938	0	0	0	0	0	211.843	0	122.602	365.041	0	118.311	54.5137	0	0	0	0	0	0	0	163.473	0	0	0	141.725	0	0	0	0	0
Sphingomonadaceae	4058.21		7624.23	4117.83	855.737	0	1595.94	1446.37	10028.6	0	12620.3	0	10016.6	1713.99	2659.18	1571.64	1992.91	4593.35	2427.27	2208.67	1915.54	1426.25	1500.28	5509.46	395.212	1635.65	6869.7	6034.3	2243.83	0	3485.57	2528.93	3620.49	9670.29	1770.83	5238.99	0	3115.5	4557.93	5777	4086.21	5547.97	1561.56	4761.72	2349.24	3373.75	594.025	2326.97	2174.8
Spirosomaceae	2.1194		0	0	0	0	128.268	0	0	0	0	0	0	0	0	0	0	0	0	0	0	0	0	0	0	0	0	0	0	0	0	80.9188	0	0	0	0	0	0	0	0	0	0	0	0	0	0	0	0	0
Staphylococcaceae	134.952		0	0	0	0	0	0	0	0	167.351	0	0	0	0	0	0	0	0	0	0	0	0	0	0	0	0	96.8455	0	0	0	1138.4	0	55.2989	0	0	0	0	0	0	0	0	0	0	0	0	0	0	74.0423
Steroidobacteraceae	1.4771		0	0	0	0	0	239.29	0	0	0	0	0	0	0	0	0	0	0	0	0	0	0	0	0	0	0	0	0	0	0	0	0	0	0	0	0	0	0	0	0	0	0	0	0	0	0	0	0
Streptococcaceae	3.06923		0	0	0	0	0	0	0	0	79.1116	0	0	0	0	0	0	0	0	0	0	0	0	0	0	0	0	0	0	0	0	0	0	0	0	0	0	0	0	0	0	0	0	0	0	0	0	0	0
Streptosporangiaceae	64.1351		0	0	0	0	0	214.579	0	0	0	0	0	214.42	0	353.032	0	0	0	0	0	0	0	0	0	0	0	0	0	0	0	0	0	0	255.935	0	0	0	0	0	0	0	0	1121.02	0	0	371.853	0	0
Tepidisphaeraceae	5.15567		0	0	0	0	0	0	0	0	0	0	0	0	0	0	0	0	0	0	0	0	0	0	0	0	0	0	0	0	82.9716	0	0	0	0	0	0	0	0	0	0	0	0	0	0	0	0	0	0
Terrimicrobiaceae	5.7689		0	0	0	0	0	0	0	0	0	0	0	0	0	0	0	0	0	0	0	0	0	0	0	0	0	0	0	0	0	0	0	0	0	0	0	0	0	0	0	0	0	0	0	0	0	0	0
Thermoanaerobaculaceae	10.3569		0	0	0	0	0	43.4788	0	0	0	0	0	0	0	0	0	0	0	0	0	0	0	0	0	0	83.2462	0	0	0	0	0	0	0	0	0	0	0	0	0	0	0	0	0	0	0	0	0	0
Vermiphilaceae	0.115433		0	0	0	0	0	0	0	0	0	0	0	0	0	0	0	0	0	0	0	0	0	0	0	0	0	0	0	0	0	0	0	0	0	0	0	0	0	0	0	0	0	0	0	0	0	0	0
Verrucomicrobiaceae	6.89927		0	0	50.6658	0	0	0	0	0	0	54.1919	0	0	0	23.4986	0	0	0	0	0	0	83.3956	0	0	0	0	0	0	0	0	0	0	0	0	0	0	0	0	0	0	0	0	0	0	0	0	0	0
Vicinamibacteraceae	318.241		152.71	1283.36	982.83	1227.82	549.285	360.968	0	632.571	0	0	110.238	500.199	428.25	247.15	2849.44	220.447	549.227	124.449	334.916	137.383	513.852	317.514	0	0	280.956	104.057	226.392	0	0	171.207	480.358	0	618.386	242.613	0	170.769	141.958	0	0	0	87.5728	0	0	156.869	60.7347	231.342	0
Waddliaceae	0.0413381		0	0	0	0	0	0	0	0	0	0	0	0	0	0	0	0	0	0	0	0	0	0	0	0	0	6.69677	0	0	0	0	0	0	0	0	0	0	0	0	0	0	0	0	0	0	0	0	0
WD2101 soil group	12.652		0	0	47.6602	0	0	34.4077	0	0	0	0	0	0	0	0	0	0	0	0	0	0	40.013	0	0	70.4684	0	0	0	0	0	0	56.4616	0	36.9848	0	0	0	0	0	0	0	0	0	0	0	0	0	0
Xanthobacteraceae	0.0951832		0	0	0	0	0	0	0	0	0	0	0	0	0	0	0	0	0	0	0	0	0	0	0	0	0	0	0	0	0	0	0	0	0	0	0	0	0	0	0	0	0	0	0	0	0	0	0
Xanthomonadaceae	219.375		0	0	0	0	0	0	0	0	0	0	0	0	0	134.08	0	0	0	0	604.668	0	0	0	0	0	0	1103.94	333.56	0	434.064	0	489.044	1226.23	0	1190.26	0	0	0	800.456	0	0	0	0	0	715.451	0	0	0
Xiphinematobacteraceae	0.60913		0	0	0	0	43.1924	0	0	0	0	0	0	0	0	0	0	0	0	0	0	0	0	0	0	0	0	0	0	0	0	0	0	0	0	0	0	0	0	0	0	0	0	0	0	0	0	0	0
Yersiniaceae	239.603		0	0	0	0	0	0	0	0	0	0	0	0	0	0	0	0	0	0	0	0	0	0	0	0	611.103	2520.04	0	0	0	0	337.901	0	0	645.931	0	0	0	0	0	0	0	0	0	418.671	0	362.644	0
YM S32 TM7 50 20	6.80519		0	0	0	0	0	68.8153	0	0	0	0	0	0	0	90.4006	0	0	0	0	350.071	0	0	0	0	0	0	0	0	0	0	0	0	0	0	0	79.7578	0	0	0	0	0	0	0	0	0	0	0	0
[truncated: 115 more columns]

## Sheet: genus
Normalized read counts are provided
entry	Average		Cfo_14 s	Cfo_16 s	Cfo_27 s	Cfo_30 s	Cfo_33 s	Cfo_39 s	Cfo_39 s2	Cfo_44 s	Cfo_45 s	Cfo_51 s	Cfo_54 s	Cfo_55 s	Cfo_76 s	Cfo_79 s	Cfo_80 s	Cfo_86 s	Cfo_89 s	Cfo_93 s	Cfo_94 s	Cfo_100 s	Cfo_101 s	Cfo_103 s	Cfo_106 s	Cfo_nn s	Pfo_1 s	Pfo_1 a	Pfo_2 a	Pfo_3 s	Pfo_3 a	Pfo_4 s	Pfo_4 a	Pfo_5 a	Pfo_6 s	Pfo_6 a	Pfo_7 s	Pfo_7 a	Pfo_8 s	Pfo_8 a	Pfo_9 s	Pfo_9 a	Pfo_10 s	Pfo_10 a	Pfo_11 s	Pfo_11 a	Pfo_12 s	Pfo_12 a	Pfo_14 s
Region			Cfo	Cfo	Cfo	Cfo	Cfo	Cfo	Cfo	Cfo	Cfo	Cfo	Cfo	Cfo	Cfo	Cfo	Cfo	Cfo	Cfo	Cfo	Cfo	Cfo	Cfo	Cfo	Cfo	Cfo	Pfo	Pfo	Pfo	Pfo	Pfo	Pfo	Pfo	Pfo	Pfo	Pfo	Pfo	Pfo	Pfo	Pfo	Pfo	Pfo	Pfo	Pfo	Pfo	Pfo	Pfo	Pfo	Pfo
Gender			Female	Female	Female	Male	Male	Female	Female	Male	Male	Female	Male	Female	Male	Female	Female	Female	Female	Female	Female	Female	Female	Female	Female		Female	Female	Female	Female	Female	Female	Female	Female	Female	Female	Female	Female	Female	Female	Male	Male	Female	Female	Female	Female	Female	Female	Female
Season			s	s	s	s	s	s	s	s	s	s	s	s	s	s	s	s	s	s	s	s	s	s	s	s	s	a	a	s	a	s	a	a	s	a	s	a	s	a	s	a	s	a	s	a	s	a	s
Region - Spring only			Cfo	Cfo	Cfo	Cfo	Cfo	Cfo	Cfo	Cfo	Cfo	Cfo	Cfo	Cfo	Cfo	Cfo	Cfo	Cfo	Cfo	Cfo	Cfo	Cfo	Cfo	Cfo	Cfo	Cfo	Pfo			Pfo		Pfo			Pfo		Pfo		Pfo		Pfo		Pfo		Pfo		Pfo		Pfo
Region - Autumn only																												Pfo	Pfo		Pfo		Pfo	Pfo		Pfo		Pfo		Pfo		Pfo		Pfo		Pfo		Pfo
Unassigned	7868.74		3872.07	7371.75	11400.2	13100	7411.21	8069.23	3325.78	10194.6	817.486	12536.4	3261.84	9131.62	8953.95	10461.3	5403.35	5710.84	6007.78	6601.6	5346.54	11163.2	9611.13	6378.21	11409.6	9896.65	4346.77	6940.94	5730.81	7737.11	7512	5962.44	9710.53	12623.1	7513.83	11341.6	12133	8266.9	5212.77	4451.36	5397.09	2975.4	5798.24	5823.49	5951.69	7174.64	9363.72	8696.17	8537.71
Abditibacterium	0.829369		0	0	0	0	51.4819	0	0	0	0	0	0	0	0	0	0	0	0	0	0	0	0	0	0	0	0	0	0	0	0	0	0	0	0	0	0	0	0	0	0	0	0	0	0	0	0	0	0
Achromobacter	35.6743		0	0	0	0	0	0	0	0	0	0	0	0	0	0	0	0	0	0	0	0	0	0	1703.2	0	0	0	0	0	0	0	0	247.529	0	0	0	0	0	0	0	0	0	0	0	140.97	0	0	0
Acidipropionibacterium	4.20158		0	0	0	0	0	0	0	0	0	0	0	0	0	0	0	0	0	0	0	0	0	0	0	0	0	0	0	0	0	0	0	0	0	0	0	0	0	0	0	0	0	0	0	0	0	0	0
Acinetobacter	5.66789		0	0	0	0	0	0	0	0	0	0	0	0	0	0	0	0	0	0	0	0	0	0	0	0	0	0	0	0	0	0	0	0	0	0	0	0	0	0	0	0	0	0	0	0	0	0	0
Actinoplanes	337.572		982.879	1031.69	0	0	0	1311.25	0	0	0	1669.63	0	0	0	0	1378.3	3719.88	3317.83	2427.33	2603.56	0	0	2035.91	0	885.888	0	0	0	0	0	0	654.954	0	1543.5	0	0	0	1120.4	0	0	0	3321.31	0	1674.32	0	1297.37	0	0
Adhaeribacter	0.161145		0	0	0	0	0	0	0	0	0	0	0	0	0	0	0	0	0	0	0	0	0	0	0	0	0	0	0	0	0	0	0	0	0	0	0	0	0	0	0	0	0	0	0	0	0	0	0
ADurb.Bin063-1	10.9202		0	0	0	0	0	108.541	0	0	0	0	0	0	0	0	0	0	0	0	0	0	0	0	0	0	0	0	0	0	0	0	0	0	0	0	0	0	0	0	0	0	0	0	0	0	0	0	0
Aggregatibacter	0.288985		0	0	0	0	0	0	0	0	0	0	0	0	0	0	0	0	0	0	0	0	0	0	0	0	0	0	0	0	0	0	0	0	0	0	0	0	0	0	0	0	0	0	0	0	0	0	0
Akkermansia	4.78209		169.108	0	0	0	0	0	0	0	77.0831	0	0	0	0	0	0	0	0	0	0	0	0	0	0	0	0	0	0	0	0	0	0	55.2989	0	0	0	0	0	0	0	0	0	0	0	0	0	0	0
Algoriphagus	0.858365		0	0	0	0	0	0	0	0	0	0	0	0	139.055	0	0	0	0	0	0	0	0	0	0	0	0	0	0	0	0	0	0	0	0	0	0	0	0	0	0	0	0	0	0	0	0	0	0
Amaricoccus	8.34767		0	0	196.223	0	284.895	0	0	0	0	0	0	230.809	0	0	0	0	0	0	0	0	145.311	0	0	0	0	0	0	0	0	0	0	0	0	0	0	0	0	0	0	0	0	0	0	0	0	0	0
Anaerococcus	0.199089		0	0	0	0	0	0	0	0	0	0	0	0	0	0	0	0	0	0	0	0	0	0	0	0	0	0	0	0	0	0	0	0	0	0	0	0	0	0	0	0	0	0	0	0	0	0	0
Arenibacter	0.271668		0	0	0	0	0	0	0	0	0	0	0	0	0	0	0	0	0	0	0	0	0	0	44.0102	0	0	0	0	0	0	0	0	0	0	0	0	0	0	0	0	0	0	0	0	0	0	0	0
Azohydromonas	111.941		0	0	0	0	0	0	194.461	0	0	0	0	0	0	187.16	0	0	0	0	0	0	0	0	0	0	0	0	0	0	0	339.433	0	0	0	290.306	0	0	0	0	732.218	0	0	0	0	0	0	0	724.669
Bacillus	0.51217		0	0	0	0	0	0	0	0	0	0	0	0	0	0	0	0	0	0	0	0	0	0	0	0	0	0	0	0	82.9716	0	0	0	0	0	0	0	0	0	0	0	0	0	0	0	0	0	0
Bacteroides	6.92248		266.474	0	0	0	0	0	0	0	0	0	255.209	0	0	0	0	0	0	0	0	0	0	0	0	0	0	0	0	0	0	0	0	0	0	0	0	0	0	0	0	0	0	0	0	0	0	0	0
Bordetella	12.2642		0	0	0	0	0	0	0	0	0	0	0	0	0	0	0	0	0	0	0	0	0	0	0	0	0	0	0	0	0	0	0	0	0	0	0	0	0	0	0	0	0	0	0	0	0	0	0
Brucella	1301.26		0	0	0	0	2019.57	1374.12	819.157	3251.34	0	0	0	1761.45	0	1370.66	2209.99	0	1776.91	2444.78	2808.9	0	678.958	0	0	1440.44	2061.29	803.097	1917.64	6808.27	1987.48	3035.31	1446.29	0	2156.46	0	2412.37	1780.17	2561.35	1875.25	2336.24	2801.15	2287.95	2670.7	1592.12	1601.55	935.315	1612.1	2622.2
Bryobacter	1.82057		0	0	0	0	0	0	0	0	0	0	0	0	0	0	0	0	0	0	0	0	0	0	0	105.921	0	0	0	0	0	0	0	0	0	0	0	0	0	0	0	0	0	0	0	0	0	0	0
Bythopirellula	4.58567		0	0	0	0	0	0	0	0	0	0	0	0	0	0	0	0	0	0	0	0	0	0	0	0	0	0	0	0	0	0	0	0	0	0	0	0	0	0	0	0	0	0	0	0	0	0	0
Candidatus Alysiosphaera	0.374012		0	0	0	0	0	0	0	0	0	0	0	0	0	0	0	0	0	0	0	0	0	0	0	0	0	0	0	0	0	0	0	0	0	0	0	0	0	0	0	0	0	0	0	0	0	0	0
Candidatus Chloroploca	0.0678057		0	0	0	0	0	0	0	0	0	0	0	0	0	0	0	0	0	0	0	0	0	0	0	0	0	0	0	0	0	0	0	0	0	0	0	0	0	0	0	0	0	0	0	0	0	0	0
Candidatus Omnitrophus	0.281275		0	0	0	0	0	0	0	0	0	0	0	0	0	0	0	0	0	0	0	0	0	0	0	0	0	0	0	0	0	0	0	0	0	0	0	0	0	0	0	0	0	0	0	0	0	0	0
Candidatus Protochlamydia	0.217844		0	0	0	0	0	0	0	0	0	0	0	0	0	0	0	0	0	0	0	0	0	0	0	0	0	0	0	0	0	0	0	0	0	0	0	0	0	0	0	0	0	0	0	0	0	0	0
Candidatus Saccharimonas	1.65282		194.731	0	0	0	0	0	0	0	73.0261	0	0	0	0	0	0	0	0	0	0	0	0	0	0	0	0	0	0	0	0	0	0	0	0	0	0	0	0	0	0	0	0	0	0	0	0	0	0
Candidatus Udaeobacter	143.485		90.1912	0	0	0	0	76.0097	0	1022.28	0	285.153	289.941	0	0	0	0	0	0	735.061	0	598.337	0	0	224.892	472.707	0	123.633	0	0	0	0	0	0	0	222.914	0	0	0	239.573	190.351	0	271.936	242.791	2581.42	393.233	1481.14	144.849	0
Candidatus Xiphinematobacter	0.60913		0	0	0	0	43.1924	0	0	0	0	0	0	0	0	0	0	0	0	0	0	0	0	0	0	0	0	0	0	0	0	0	0	0	0	0	0	0	0	0	0	0	0	0	0	0	0	0	0
Caulobacter	78.3434		0	0	0	0	131.759	0	0	0	0	0	0	0	142.078	122.469	0	0	0	0	0	117.95	130.569	0	0	0	0	294.143	0	0	0	0	257.986	337.938	0	198.03	0	0	0	327.886	280.451	0	0	0	0	0	0	0	0
Chryseolinea	39.2511		0	0	0	0	0	136.692	0	0	0	0	0	0	311.363	0	0	0	0	0	0	0	317.156	0	0	0	0	0	203.619	0	0	0	181.546	0	91.7223	0	0	248.24	0	0	0	0	0	0	0	0	0	357.434	0
Chthoniobacter	162.719		77.8924	569.392	196.223	0	260.463	342.826	0	0	0	0	238.597	294.998	356.707	0	678.688	521.31	0	0	369.772	206.074	427.087	385.133	0	0	0	0	332.221	0	388.737	0	350.931	0	227.333	0	0	662.251	460.983	0	0	685.767	0	647.055	0	0	0	404.328	125.242
Citricoccus	7.2713		0	0	0	0	0	0	0	0	0	0	0	0	0	0	0	0	0	0	0	0	0	0	0	0	0	0	0	0	0	0	0	0	0	0	0	0	0	0	0	0	0	0	0	0	0	0	0
Clostridium sensu stricto 13	1.42947		0	0	0	0	0	0	0	0	0	0	0	0	0	0	0	0	0	0	0	0	0	0	0	0	0	0	0	0	0	0	0	0	0	0	0	0	0	0	0	0	0	0	0	0	0	0	0
Dactylosporangium	0.877409		0	0	3.43497	0	0	18.455	0	0	0	0	0	0	0	0	0	0	0	0	0	0	0	0	0	0	0	0	0	0	0	0	0	0	0	0	0	0	0	0	0	0	0	0	0	0	0	0	0
DEV114	8.41435		0	0	0	696.09	0	0	0	0	0	0	0	0	0	0	0	0	0	0	0	0	0	0	0	0	0	0	0	0	0	0	0	0	0	0	0	0	0	0	0	0	0	0	0	0	0	0	0
Dinghuibacter	1.00618		0	0	0	0	0	0	0	0	0	0	0	0	0	0	0	0	0	0	0	0	163.001	0	0	0	0	0	0	0	0	0	0	0	0	0	0	0	0	0	0	0	0	0	0	0	0	0	0
Dyadobacter	0.574518		0	0	0	0	0	0	0	0	0	0	0	0	0	0	0	0	0	0	0	0	0	0	0	0	0	0	0	0	0	80.9188	0	0	0	0	0	0	0	0	0	0	0	0	0	0	0	0	0
Edaphobacter	1.52566		0	0	0	0	0	0	0	0	0	0	0	0	0	0	0	0	0	0	0	0	0	0	0	0	0	0	247.156	0	0	0	0	0	0	0	0	0	0	0	0	0	0	0	0	0	0	0	0
Ellin517	1.73728		0	0	0	0	0	0	0	0	0	0	0	0	0	0	0	0	0	0	0	0	0	0	0	0	0	0	0	0	0	0	281.439	0	0	0	0	0	0	0	0	0	0	0	0	0	0	0	0
Ellin6067	2.95247		0	0	0	0	0	0	0	0	0	0	0	0	0	0	0	0	0	0	0	0	0	0	0	0	0	0	0	0	0	0	0	0	0	0	0	0	0	0	0	0	0	0	0	0	0	0	0
Erysipelatoclostridium	0.206658		0	0	0	0	0	0	33.4786	0	0	0	0	0	0	0	0	0	0	0	0	0	0	0	0	0	0	0	0	0	0	0	0	0	0	0	0	0	0	0	0	0	0	0	0	0	0	0	0
Faecalibacterium	4.0708		431.483	0	0	0	0	0	105.422	0	0	0	0	0	0	0	0	0	0	0	0	0	0	0	0	0	0	0	0	0	0	0	0	0	0	0	0	0	0	0	0	0	0	0	0	0	0	0	0
Finegoldia	2.39308		0	0	0	0	0	0	0	0	342.817	0	0	0	0	0	0	0	0	0	0	0	0	0	0	0	0	0	0	0	0	0	0	0	0	0	0	0	0	0	0	0	0	0	0	0	0	0	0
Flavisolibacter	46.5553		0	0	0	0	0	0	38.4648	0	0	0	0	0	0	0	0	0	0	0	0	0	0	0	0	0	265.82	0	0	0	0	407.575	0	0	0	0	0	0	0	217.025	355.322	0	0	0	0	0	0	0	191.407
Flexibacter	0.0781008		0	0	0	0	12.6523	0	0	0	0	0	0	0	0	0	0	0	0	0	0	0	0	0	0	0	0	0	0	0	0	0	0	0	0	0	0	0	0	0	0	0	0	0	0	0	0	0	0
Gaiella	1.98675		0	0	0	0	0	0	0	0	0	0	0	0	0	0	0	0	0	0	0	0	0	0	0	0	0	0	0	0	0	0	0	0	0	0	0	0	0	0	0	0	0	0	0	0	295.837	0	0
Gelidibacter	4.05057		0	0	0	0	0	0	0	0	0	0	0	0	0	0	0	0	0	0	0	0	0	0	656.192	0	0	0	0	0	0	0	0	0	0	0	0	0	0	0	0	0	0	0	0	0	0	0	0
Geminicoccus	1.2693		0	0	0	0	0	0	0	0	0	0	0	0	0	0	0	0	0	0	0	0	0	0	0	0	0	0	0	0	0	0	0	0	0	0	0	0	0	0	0	0	0	0	0	205.626	0	0	0
Gemmata	2.98235		0	0	0	0	0	0	0	0	0	0	0	0	0	0	0	0	0	0	0	0	0	0	0	0	0	0	0	0	145.2	0	0	0	0	0	0	0	0	0	0	0	111.54	0	0	0	0	0	0
Gemmatimonas	2.79988		0	0	0	0	0	0	0	0	0	0	0	0	0	0	0	0	0	0	0	0	0	0	0	0	0	0	0	0	0	0	0	0	0	0	0	0	0	0	0	0	0	0	0	0	0	0	0
Gimesia	2.87782		0	0	0	0	0	0	0	0	0	0	0	0	0	0	0	0	0	0	0	0	0	0	0	0	0	0	0	0	0	0	0	0	0	0	0	0	0	0	0	0	0	0	0	0	0	0	0
Glycomyces	1.84656		0	0	0	0	0	0	0	0	0	0	0	0	0	0	0	0	0	0	0	0	0	0	0	0	0	0	0	0	0	0	0	0	0	0	0	0	0	0	0	0	0	0	0	0	0	0	0
Granulicella	0.667345		0	0	0	0	0	0	0	0	0	0	0	0	0	0	0	0	0	0	0	0	0	0	0	108.11	0	0	0	0	0	0	0	0	0	0	0	0	0	0	0	0	0	0	0	0	0	0	0
Haliangium	0.975077		0	0	0	0	0	157.963	0	0	0	0	0	0	0	0	0	0	0	0	0	0	0	0	0	0	0	0	0	0	0	0	0	0	0	0	0	0	0	0	0	0	0	0	0	0	0	0	0
Haloferula	0.442839		0	0	0	0	0	22.8342	0	0	0	0	0	28.3389	0	0	0	0	0	0	0	0	0	0	0	0	0	0	0	0	0	0	0	0	0	0	0	0	0	0	0	0	0	0	0	0	0	0	0
Hamadaea	0.0877485		0	0	0	0	0	0	0	0	0	0	0	0	0	0	0	0	0	0	0	0	0	0	0	0	0	0	0	0	0	0	0	0	0	0	0	0	0	0	0	0	0	0	0	0	7.83674	0	0
Hassallia	18.2869		0	0	0	0	125.651	0	0	0	0	0	0	0	219.667	0	0	0	0	0	0	0	101.086	0	0	0	0	0	106.498	0	92.9589	0	208.474	0	0	141.006	0	0	0	0	0	0	0	0	0	0	0	83.3665	0
Holdemanella	1.04995		95.3157	0	0	0	0	0	0	0	0	0	54.3639	0	0	0	0	0	0	0	0	0	0	0	0	0	0	0	0	0	0	0	0	0	0	0	0	0	0	0	0	0	0	0	0	0	0	0	0
HT002	2.15666		0	0	0	0	0	0	0	0	0	0	0	0	0	0	0	0	0	0	0	0	0	0	0	0	0	0	0	0	0	0	0	0	0	0	0	0	0	0	0	0	0	0	0	0	0	0	0
Hymenobacter	1.00454		0	0	0	0	162.735	0	0	0	0	0	0	0	0	0	0	0	0	0	0	0	0	0	0	0	0	0	0	0	0	0	0	0	0	0	0	0	0	0	0	0	0	0	0	0	0	0	0
Ilumatobacter	74.0307		0	0	554.747	0	306.71	0	0	0	0	0	0	299.778	0	0	0	0	0	0	0	0	475.945	0	0	0	0	0	0	0	0	0	0	0	0	0	0	0	470.141	0	0	0	456.3	0	0	0	250.384	0	0
IMCC26134	1.97008		0	0	0	0	4.79916	0	0	0	0	0	0	0	0	0	0	0	0	0	0	0	0	0	0	0	0	0	0	0	0	0	0	0	0	0	0	0	0	0	0	0	0	0	0	0	0	0	0
IMCC26207	5.63221		0	0	0	0	0	0	0	0	0	0	0	0	0	0	0	0	0	0	0	912.419	0	0	0	0	0	0	0	0	0	0	0	0	0	0	0	0	0	0	0	0	0	0	0	0	0	0	0
JG30a-KF-32	0.205028		0	0	0	0	0	0	0	0	0	0	0	0	0	0	0	0	0	0	0	0	0	0	0	0	0	0	0	0	0	0	0	0	0	0	0	0	0	0	0	0	0	0	0	0	0	0	0
Kaistia	5.84956		0	0	0	0	0	0	0	0	0	0	0	0	0	0	0	0	0	0	0	0	0	0	0	0	0	0	0	0	0	533.213	0	0	0	0	0	0	0	0	0	0	0	0	0	0	0	0	0
Kineosporia	3.30786		0	0	0	0	0	0	0	0	0	0	0	0	0	0	0	0	0	0	0	0	0	0	0	0	0	0	0	0	0	0	0	0	0	0	0	0	0	0	0	0	0	0	0	0	0	0	0
Kribbella	0.603459		0	0	0	0	0	0	0	0	0	0	0	0	0	0	0	0	0	0	0	0	0	0	0	0	0	0	0	0	0	0	0	0	0	0	0	0	0	0	0	0	0	0	0	0	0	0	0
Lachnospiraceae UCG-001	0.130503		0	0	0	0	0	0	0	0	0	0	21.1415	0	0	0	0	0	0	0	0	0	0	0	0	0	0	0	0	0	0	0	0	0	0	0	0	0	0	0	0	0	0	0	0	0	0	0	0
Latilactobacillus	0.268777		0	0	0	0	0	0	0	0	0	0	0	0	0	0	0	0	0	0	0	0	0	0	0	0	0	0	0	0	0	0	0	0	0	0	0	0	0	0	0	0	0	0	0	0	0	0	0
Lechevalieria	205.285		0	0	0	0	0	653.433	0	0	0	0	0	0	0	0	0	0	0	0	0	0	0	0	0	0	0	0	2736.13	0	0	0	0	0	0	0	0	0	0	0	1045.66	2010.46	0	0	0	0	0	0	0
Ligilactobacillus	1.65556		178.333	0	0	0	0	0	0	0	0	0	0	0	0	0	0	0	0	0	0	0	0	0	0	0	89.868	0	0	0	0	0	0	0	0	0	0	0	0	0	0	0	0	0	0	0	0	0	0
Luteitalea	7.12873		152.71	0	0	0	0	0	0	0	0	0	0	0	0	0	0	0	0	0	0	0	276.301	0	0	0	0	0	0	0	0	114.138	0	0	0	0	0	0	0	0	0	0	87.5728	0	0	0	0	0	0
Luteolibacter	31.9353		0	91.0313	43.7959	333.543	63.2616	0	0	77.1888	0	0	0	96.6255	200.522	39.533	0	0	151.705	0	0	45.6435	188.693	0	59.4138	0	0	0	46.2162	0	64.5334	59.6244	0	0	76.4352	0	0	112.458	54.9516	0	0	0	0	0	0	0	0	54.1882	0
Myxococcus	1.08933		0	0	176.472	0	0	0	0	0	0	0	0	0	0	0	0	0	0	0	0	0	0	0	0	0	0	0	0	0	0	0	0	0	0	0	0	0	0	0	0	0	0	0	0	0	0	0	0
Neochlamydia	0.537122		0	0	0	0	0	0	0	0	0	0	0	0	0	0	0	0	0	0	0	0	0	0	0	0	0	0	0	0	0	0	0	0	0	0	0	0	0	0	0	0	0	0	0	0	0	0	0
Nocardioides	53.6559		0	0	327.181	0	161.426	343.138	0	0	0	0	0	229.101	0	105.882	0	0	0	0	0	0	0	0	0	0	0	0	241.798	0	156.724	0	0	0	222.402	0	0	0	0	0	0	0	409.287	0	0	0	265.665	0	0
Ohtaekwangia	15.3457		0	0	0	0	546.668	0	0	0	0	0	0	221.931	0	131.592	0	0	0	0	516.772	0	0	0	0	0	0	0	0	0	0	0	0	0	0	0	0	0	0	0	0	0	0	0	0	0	0	0	0
Oikopleura	1.93281		0	0	0	0	0	0	0	0	0	0	0	0	0	0	0	0	0	0	0	0	0	0	0	0	0	0	0	0	0	0	0	0	0	313.116	0	0	0	0	0	0	0	0	0	0	0	0	0
OLB12	0.939072		0	0	0	0	0	0	0	0	0	0	0	0	0	0	0	0	0	0	0	0	0	0	0	0	0	0	0	0	0	0	0	0	0	0	0	0	0	0	0	0	0	0	0	0	0	0	0
OLB17	30.568		0	0	121.083	0	0	0	0	0	0	0	0	0	113.864	0	0	0	0	0	44.706	0	112.037	72.0286	52.8123	0	0	0	0	0	0	0	0	0	0	0	0	0	0	0	0	0	0	0	0	0	54.0735	0	0
Opitutus	14.2022		0	80.3217	0	415.72	0	0	0	0	0	0	0	0	0	51.1441	0	0	0	0	0	75.47	91.3982	0	0	0	0	36.0595	0	0	112.165	0	0	0	0	0	0	0	106.85	0	0	0	0	0	0	63.5956	0	132.344	0
Parachlamydia	1.75339		0	0	0	0	0	0	0	0	0	0	0	0	0	0	0	0	0	0	0	0	0	0	0	0	0	0	0	0	0	0	0	0	0	0	0	0	0	0	0	0	0	0	0	0	0	0	0
Paucibacter	0.761438		0	0	0	0	0	0	0	0	0	0	0	0	0	0	0	0	0	0	0	0	0	0	0	0	0	0	0	0	0	0	0	0	0	0	0	0	0	0	0	0	0	0	0	0	0	0	0
Pedobacter	11.8397		0	0	0	0	0	0	0	0	0	0	0	0	0	0	0	0	0	127.938	0	0	0	0	0	0	0	122.602	0	0	0	0	0	0	0	0	0	0	0	0	0	0	0	0	0	0	0	0	0
Pedosphaera	2.42995		0	0	0	0	0	0	0	0	0	0	0	0	0	0	0	0	0	0	0	0	0	0	0	0	0	0	0	0	0	0	0	0	0	0	0	0	0	393.651	0	0	0	0	0	0	0	0	0
Peptostreptococcus	2.20817		0	0	0	0	0	0	0	0	0	0	0	0	0	0	0	0	0	0	0	0	0	0	0	0	0	0	0	0	0	0	0	0	0	0	0	0	0	0	0	0	0	0	0	0	0	0	0
Pir1 lineage	4.27875		0	0	0	0	0	61.3082	0	0	0	0	0	0	0	0	0	0	0	0	0	0	0	0	0	0	0	0	0	0	0	0	0	0	0	0	0	0	0	0	0	0	0	0	0	0	0	0	0
Pir2 lineage	4.68363		0	0	0	0	0	0	0	0	0	0	0	0	0	0	0	0	0	0	0	0	0	0	0	0	0	0	0	0	0	0	0	0	0	0	0	0	0	0	0	0	0	0	0	0	0	0	0
Pir4 lineage	1.04131		0	0	0	0	0	0	0	0	0	0	0	0	0	0	0	0	0	0	0	0	0	0	0	0	0	0	0	0	0	0	0	0	0	0	0	0	0	0	0	0	168.693	0	0	0	0	0	0
Porphyrobacter	2668.26		7624.23	4117.83	855.737	0	1595.94	1446.37	10028.6	0	12620.3	0	10016.6	1713.99	2659.18	1571.64	1992.91	4593.35	2427.27	2208.67	1915.54	1426.25	1500.28	5509.46	395.212	1635.65	6869.7	2413.93	2243.83	0	3485.57	2528.93	0	0	1770.83	0	0	3115.5	4557.93	5777	4086.21	5547.97	1561.56	4761.72	2349.24	3373.75	594.025	2326.97	2174.8
possible genus 04	0.466083		0	0	0	0	0	0	0	0	0	0	0	0	0	0	0	0	0	0	0	0	0	0	0	0	0	0	0	0	0	0	0	0	0	0	0	0	0	0	0	0	0	0	0	0	0	0	0
Prosthecobacter	2.69886		0	0	0	0	0	0	0	0	0	0	0	0	0	0	0	0	0	0	0	0	0	0	0	0	0	0	0	0	0	0	0	0	0	0	0	0	0	0	0	0	0	0	0	0	0	0	0
Ramlibacter	15.3878		0	0	0	0	0	25.0238	0	0	0	0	0	72.0423	0	0	0	0	0	0	0	0	326.422	0	0	0	0	0	0	0	0	0	0	0	0	0	0	0	0	0	0	0	0	0	0	0	0	370.981	0
RB41	193.913		0	0	82.4392	0	0	140.133	0	0	0	0	0	102.088	0	178.866	343.921	0	0	0	0	0	0	164.637	0	0	217.575	0	0	0	0	0	145.932	0	438.886	202.177	0	0	0	463.175	121.825	524.63	0	399.617	0	457.888	0	0	95.3098
Reyranella	50.4062		0	0	0	0	956.778	0	0	0	0	0	0	0	1149.72	0	0	0	0	0	0	0	0	0	0	0	0	0	0	0	0	0	0	0	0	0	0	0	0	0	0	0	0	0	0	0	0	0	0
Roseimicrobium	2.49036		0	0	0	0	0	0	0	0	0	54.1919	0	0	0	23.4986	0	0	0	0	0	0	0	0	0	0	0	0	0	0	0	0	0	0	0	0	0	0	0	0	0	0	0	0	0	0	0	0	0
Rubinisphaera	0.150333		0	0	0	0	0	0	0	0	0	0	0	0	0	0	0	0	0	0	0	0	0	0	0	0	0	0	0	0	0	0	0	0	0	0	0	0	0	0	0	0	0	0	0	0	0	0	0
Rubrobacter	1.07645		0	0	0	0	0	0	0	0	0	0	0	0	0	0	0	0	0	0	0	0	0	0	0	0	0	0	0	0	0	0	0	0	39.9436	0	0	0	0	0	0	0	70.98	0	0	0	0	0	0
Salinibacterium	6.08838		0	0	0	0	0	0	0	0	0	0	0	0	0	0	0	0	0	0	0	0	0	0	0	0	0	0	0	0	0	268.736	0	0	0	0	0	0	0	0	0	0	0	0	0	0	0	0	0
Salmonella	22.2177		409.96	0	0	0	0	0	0	0	447.285	0	407.73	0	0	0	0	0	439.662	0	0	0	0	0	0	0	0	0	0	0	0	0	0	0	0	0	0	0	0	0	0	0	0	0	396.587	0	0	0	0
SH-PL14	0.47321		0	0	0	0	0	0	0	0	0	0	0	0	0	0	0	0	0	0	0	0	0	0	0	0	0	0	0	0	0	76.66	0	0	0	0	0	0	0	0	0	0	0	0	0	0	0	0	0
Sh765B-TzT-35	13.3813		0	0	0	0	0	0	0	0	0	0	0	0	0	0	0	0	0	0	0	0	0	0	0	0	0	0	0	0	0	0	0	0	0	0	0	0	0	0	0	0	0	0	0	0	0	0	0
Solirubrobacter	3.32961		0	0	0	0	0	0	0	0	0	0	0	0	0	0	0	0	0	0	0	0	0	0	0	0	0	0	0	0	0	0	0	0	0	0	0	0	0	0	0	0	0	0	0	0	0	0	0
Staphylococcus	134.952		0	0	0	0	0	0	0	0	167.351	0	0	0	0	0	0	0	0	0	0	0	0	0	0	0	0	96.8455	0	0	0	1138.4	0	55.2989	0	0	0	0	0	0	0	0	0	0	0	0	0	0	74.0423
Stenotrophobacter	3.28514		0	0	0	0	0	0	0	0	0	0	0	0	0	0	0	0	0	0	0	0	0	0	0	0	0	0	179.506	0	0	0	0	0	0	0	0	0	0	0	0	0	0	0	0	0	0	0	0
Stenotrophomonas	215.202		0	0	0	0	0	0	0	0	0	0	0	0	0	134.08	0	0	0	0	604.668	0	0	0	0	0	0	1103.94	333.56	0	434.064	0	489.044	1226.23	0	1190.26	0	0	0	800.456	0	0	0	0	0	715.451	0	0	0
Streptococcus	0.152346		0	0	0	0	0	0	0	0	0	0	0	0	0	0	0	0	0	0	0	0	0	0	0	0	0	0	0	0	0	0	0	0	0	0	0	0	0	0	0	0	0	0	0	0	0	0	0
Subgroup 10	10.3569		0	0	0	0	0	43.4788	0	0	0	0	0	0	0	0	0	0	0	0	0	0	0	0	0	0	83.2462	0	0	0	0	0	0	0	0	0	0	0	0	0	0	0	0	0	0	0	0	0	0
Tepidisphaera	5.07232		0	0	0	0	0	0	0	0	0	0	0	0	0	0	0	0	0	0	0	0	0	0	0	0	0	0	0	0	82.9716	0	0	0	0	0	0	0	0	0	0	0	0	0	0	0	0	0	0
Terrimonas	0.515136		0	0	0	0	0	0	0	0	0	0	0	0	0	0	0	0	0	0	0	0	0	0	0	0	0	83.452	0	0	0	0	0	0	0	0	0	0	0	0	0	0	0	0	0	0	0	0	0
Thermomarinilinea	2.86406		0	0	0	0	0	0	0	0	0	0	0	0	0	0	0	0	0	0	0	0	0	0	0	0	0	0	0	0	0	0	0	0	0	0	0	0	0	0	0	0	0	0	0	0	0	0	0
Trichlorobacter	5.10723		0	0	0	0	0	0	0	0	0	0	0	0	0	0	0	0	0	0	0	0	0	0	0	0	0	0	0	0	0	0	0	0	0	0	0	359.865	0	0	0	0	0	0	0	0	0	0	0
UCG-002	0.310175		0	0	0	0	0	0	0	0	0	0	0	0	0	0	0	0	0	0	0	0	0	0	0	0	0	0	0	0	0	0	0	0	0	0	0	0	0	0	0	0	0	0	0	0	0	0	0
Vicinamibacter	191.168		0	1283.36	587.809	0	406.183	214.579	0	0	0	0	0	362.602	299.271	167.531	2538.22	0	424.211	0	334.916	0	0	0	0	0	0	0	226.392	0	0	0	480.358	0	464.036	0	0	0	0	0	0	0	0	0	0	0	0	0	0
Waddlia	0.0413381		0	0	0	0	0	0	0	0	0	0	0	0	0	0	0	0	0	0	0	0	0	0	0	0	0	6.69677	0	0	0	0	0	0	0	0	0	0	0	0	0	0	0	0	0	0	0	0	0
Xanthomonas	4.17254		0	0	0	0	0	0	0	0	0	0	0	0	0	0	0	0	0	0	0	0	0	0	0	0	0	0	0	0	0	0	0	0	0	0	0	0	0	0	0	0	0	0	0	0	0	0	0
Yersinia	239.603		0	0	0	0	0	0	0	0	0	0	0	0	0	0	0	0	0	0	0	0	0	0	0	0	611.103	2520.04	0	0	0	0	337.901	0	0	645.931	0	0	0	0	0	0	0	0	0	418.671	0	362.644	0
Zavarzinella	0.57085		0	0	0	0	0	0	0	0	0	0	0	0	0	0	0	0	0	0	0	0	0	0	0	0	0	0	0	0	0	0	0	0	0	0	0	0	0	0	0	0	0	0	0	0	0	0	0
[truncated: 115 more columns]

## Sheet: species
Normalized read counts are provided
entry	Average		Cfo_14 s	Cfo_16 s	Cfo_27 s	Cfo_30 s	Cfo_33 s	Cfo_39 s	Cfo_39 s2	Cfo_44 s	Cfo_45 s	Cfo_51 s	Cfo_54 s	Cfo_55 s	Cfo_76 s	Cfo_79 s	Cfo_80 s	Cfo_86 s	Cfo_89 s	Cfo_93 s	Cfo_94 s	Cfo_100 s	Cfo_101 s	Cfo_103 s	Cfo_106 s	Cfo_nn s	Pfo_1 s	Pfo_1 a	Pfo_2 a	Pfo_3 s	Pfo_3 a	Pfo_4 s	Pfo_4 a	Pfo_5 a	Pfo_6 s	Pfo_6 a	Pfo_7 s	Pfo_7 a	Pfo_8 s	Pfo_8 a	Pfo_9 s	Pfo_9 a	Pfo_10 s	Pfo_10 a	Pfo_11 s	Pfo_11 a	Pfo_12 s	Pfo_12 a	Pfo_14 s
Region			Cfo	Cfo	Cfo	Cfo	Cfo	Cfo	Cfo	Cfo	Cfo	Cfo	Cfo	Cfo	Cfo	Cfo	Cfo	Cfo	Cfo	Cfo	Cfo	Cfo	Cfo	Cfo	Cfo	Cfo	Pfo	Pfo	Pfo	Pfo	Pfo	Pfo	Pfo	Pfo	Pfo	Pfo	Pfo	Pfo	Pfo	Pfo	Pfo	Pfo	Pfo	Pfo	Pfo	Pfo	Pfo	Pfo	Pfo
Gender			Female	Female	Female	Male	Male	Female	Female	Male	Male	Female	Male	Female	Male	Female	Female	Female	Female	Female	Female	Female	Female	Female	Female		Female	Female	Female	Female	Female	Female	Female	Female	Female	Female	Female	Female	Female	Female	Male	Male	Female	Female	Female	Female	Female	Female	Female
Season			s	s	s	s	s	s	s	s	s	s	s	s	s	s	s	s	s	s	s	s	s	s	s	s	s	a	a	s	a	s	a	a	s	a	s	a	s	a	s	a	s	a	s	a	s	a	s
Region - Spring only			Cfo	Cfo	Cfo	Cfo	Cfo	Cfo	Cfo	Cfo	Cfo	Cfo	Cfo	Cfo	Cfo	Cfo	Cfo	Cfo	Cfo	Cfo	Cfo	Cfo	Cfo	Cfo	Cfo	Cfo	Pfo			Pfo		Pfo			Pfo		Pfo		Pfo		Pfo		Pfo		Pfo		Pfo		Pfo
Region - Autumn only																												Pfo	Pfo		Pfo		Pfo	Pfo		Pfo		Pfo		Pfo		Pfo		Pfo		Pfo		Pfo
Unassigned	14106.8		14128.2	12692.6	13565.1	14545.4	13468.2	13851.3	14545.4	14545.4	14125.5	14545.4	14252.4	13657	13358.4	14377.8	11328.5	14024.1	14121.2	14545.4	13840.7	14339.3	13278.4	14160.2	14545.4	14545.4	14545.4	14545.4	13497.1	14545.4	14063.7	14431.2	13324.1	14490.1	13762.3	14404.4	14545.4	13634.9	14084.4	14545.4	14545.4	13859.6	14346.3	13898.3	14545.4	14545.4	14545.4	13700.2	14420.1
Akkermansia muciniphila	4.78209		169.108	0	0	0	0	0	0	0	77.0831	0	0	0	0	0	0	0	0	0	0	0	0	0	0	0	0	0	0	0	0	0	0	55.2989	0	0	0	0	0	0	0	0	0	0	0	0	0	0	0
Amaricoccus macauensis	0.896979		0	0	0	0	0	0	0	0	0	0	0	0	0	0	0	0	0	0	0	0	145.311	0	0	0	0	0	0	0	0	0	0	0	0	0	0	0	0	0	0	0	0	0	0	0	0	0	0
Amaricoccus tamworthensis	7.4507		0	0	196.223	0	284.895	0	0	0	0	0	0	230.809	0	0	0	0	0	0	0	0	0	0	0	0	0	0	0	0	0	0	0	0	0	0	0	0	0	0	0	0	0	0	0	0	0	0	0
Chryseolinea serpens	39.2511		0	0	0	0	0	136.692	0	0	0	0	0	0	311.363	0	0	0	0	0	0	0	317.156	0	0	0	0	0	203.619	0	0	0	181.546	0	91.7223	0	0	248.24	0	0	0	0	0	0	0	0	0	357.434	0
Chthoniobacter flavus	158.933		0	569.392	196.223	0	260.463	342.826	0	0	0	0	238.597	294.998	356.707	0	678.688	521.31	0	0	369.772	206.074	427.087	385.133	0	0	0	0	332.221	0	388.737	0	350.931	0	227.333	0	0	662.251	460.983	0	0	685.767	0	647.055	0	0	0	404.328	125.242
Finegoldia magna	2.39308		0	0	0	0	0	0	0	0	342.817	0	0	0	0	0	0	0	0	0	0	0	0	0	0	0	0	0	0	0	0	0	0	0	0	0	0	0	0	0	0	0	0	0	0	0	0	0	0
Gemmata obscuriglobus	0.688519		0	0	0	0	0	0	0	0	0	0	0	0	0	0	0	0	0	0	0	0	0	0	0	0	0	0	0	0	0	0	0	0	0	0	0	0	0	0	0	0	111.54	0	0	0	0	0	0
Hassallia byssoidea	18.2869		0	0	0	0	125.651	0	0	0	0	0	0	0	219.667	0	0	0	0	0	0	0	101.086	0	0	0	0	0	106.498	0	92.9589	0	208.474	0	0	141.006	0	0	0	0	0	0	0	0	0	0	0	83.3665	0
Holdemanella biformis	1.04995		95.3157	0	0	0	0	0	0	0	0	0	54.3639	0	0	0	0	0	0	0	0	0	0	0	0	0	0	0	0	0	0	0	0	0	0	0	0	0	0	0	0	0	0	0	0	0	0	0	0
Luteitalea pratensis	7.12873		152.71	0	0	0	0	0	0	0	0	0	0	0	0	0	0	0	0	0	0	0	276.301	0	0	0	0	0	0	0	0	114.138	0	0	0	0	0	0	0	0	0	0	87.5728	0	0	0	0	0	0
Luteolibacter gellanilyticus	0.57293		0	0	0	0	0	0	0	0	0	0	0	0	0	0	0	0	0	0	0	0	0	0	0	0	0	0	0	0	0	0	0	0	0	0	0	0	0	0	0	0	0	0	0	0	0	0	0
Parachlamydia acanthamoebae	1.75339		0	0	0	0	0	0	0	0	0	0	0	0	0	0	0	0	0	0	0	0	0	0	0	0	0	0	0	0	0	0	0	0	0	0	0	0	0	0	0	0	0	0	0	0	0	0	0
Stenotrophobacter terrae	3.28514		0	0	0	0	0	0	0	0	0	0	0	0	0	0	0	0	0	0	0	0	0	0	0	0	0	0	179.506	0	0	0	0	0	0	0	0	0	0	0	0	0	0	0	0	0	0	0	0
Stenotrophomonas maltophilia	0.901945		0	0	0	0	0	0	0	0	0	0	0	0	0	0	0	0	0	0	0	0	0	0	0	0	0	0	0	0	0	0	0	0	0	0	0	0	0	0	0	0	0	0	0	0	0	0	0
Vicinamibacter silvestris	191.168		0	1283.36	587.809	0	406.183	214.579	0	0	0	0	0	362.602	299.271	167.531	2538.22	0	424.211	0	334.916	0	0	0	0	0	0	0	226.392	0	0	0	480.358	0	464.036	0	0	0	0	0	0	0	0	0	0	0	0	0	0
[truncated: 115 more columns]
