# Supplementary material for: Composition, Seasonal Dynamics and Metabolic Potential of the Rhizosphere Microbiome Associated with Wild White Poplar
Source: BioTech (Basel). 2024 Dec 1;13(4):52. doi: 10.3390/biotech13040052 (PMC11674042; doi:10.3390/biotech13040052)
Supplement: Supplementary file 1 [file biotech-13-00052-s001.zip › Supplementary Table S3.txt]

Entry	Div. score	Avg. norm. ratio (0%...100%)	Cfo_100 s	Cfo_101 s	Cfo_103 s	Cfo_106 s	Cfo_14 s	Cfo_16 s	Cfo_27 s	Cfo_30 s	Cfo_33 s	Cfo_39 s	Cfo_39 s2	Cfo_44 s	Cfo_45 s	Cfo_51 s	Cfo_54 s	Cfo_55 s	Cfo_76 s	Cfo_79 s	Cfo_80 s	Cfo_86 s	Cfo_89 s	Cfo_93 s	Cfo_94 s	Cfo_nn s	Pfo_1 s	Pfo_1 a	Pfo_10 s	Pfo_10 a	Pfo_11 s	Pfo_11 a	Pfo_12 s	Pfo_12 a	Pfo_14 s	Pfo_14 a	Pfo_15 s	Pfo_15 a	Pfo_16 s	Pfo_16 a	Pfo_17 a	Pfo_18 s	Pfo_18 a	Pfo_19 a	Pfo_19 s	Pfo_2 a	Pfo_20 a	Pfo_20 s	Pfo_21 a
304	EC:1.14.19.9	112363.043635312	124.857018942256	20.3069657615112	24.0458678403892	37.877716018191	11.2822995461422	52.4168545659527	45.5025156460915	11.3133191640099	63.110667996012	24.4128498155314	36.650824713447	75.4309500489716	25.7960134610406	86.7652186040025	0	83.8766611295681	17.9643670336377	31.111880845168	32.2319154597636	13.7013395666637	47.4025355066247	19.8165137614679	21.7735486966256	13.1694102938112	22.6378189696678	55.6321540062435	309.162062615101	10.7357880727549	51.968692596438	16.1511005353956	39.0658019383517	4.08394170415668	42.778335005015	27.7970323838406	74.2711899574645	43.6524155971552	42.4338163198606	16.0598813003809	67.8292706426438	22.4360065838016	25.0762541371925	51.3413408116832	379.937763133809	12.347408445067	21.5739546877878	29.4722185386553	42.660777385159
335	EC:1.18.6.1	98470.4309057803	40.5089352973222	3.15416640775492	75.9700584930793	0	157.240544629349	6.63754227733935	4.01276230212296	69.6894556618255	0	23.1215693332134	18.4689576568246	36.4250734573947	63.4675122961429	1.00411407851614	417.102812028741	4.29817275747508	19.834041454426	0	15.3780362641122	22.790614042974	3.0311695739205	30.8836310960888	25.2118982888214	33.6671702438008	16.4193849301878	38.9047866805411	9.51090806063182	23.5946511185753	31.0877725421292	26.0410469958358	25.0200393499964	11.1567576304518	21.3533457515403	88.2405502003682	19.7634609399315	39.4220550968691	4.15077895195555	55.7268137124635	5.05829077945852	35.1609058402861	61.1428386008177	23.4694957405154	4.08200622368662	39.4736842105263	19.7757413888377	20.9852804667816	45.0424028268551
479	EC:1.3.99.35	55997.2770025624	6.26550849212707	0	18.9117970695546	0	46.856278366112	0	0	17.0386114063053	0	11.7610006298929	1.55048278531644	0	0	0	125.130843608622	0	1.84035586019108	0.0969864911673017	3.01442581822329	0	0	0	0	0	0	0.175598335067638	0	0	0	0	0	0	0	0	0	0	0	0	0	0	0	0	0	1.71102661596958	0	3.30851345975335	0
456	EC:1.3.7.7	55715.8442195377	6.46483782580408	0	18.9117970695546	0	47.2375189107413	0	0	17.0386114063053	0	11.7610006298929	1.55048278531644	0	0	0	125.130843608622	0	1.9295556442337	0.193972982334603	13.471718553997	0	0	0	0	0	1.56472676937891	0.351196670135276	0	0	0	0	0	0	0	0	0	0	0	0	0	0	0	0	0	3.42205323193916	0	3.30851345975335	0
1299	EC:3.1.3.2	48447.886354844	49.8205187447227	40.6372335798173	30.6480569873168	0	26.7170953101362	0	10.5411706957909	23.1506081001299	53.1738118976404	35.2145235309997	24.1855013870669	2.81586679725759	23.2785399948227	0	41.7102812028741	9.69165282392027	27.9921128612004	27.9598198822307	14.5696392595127	9.33201474422368	9.79887522638452	6.10816030902945	12.1221813529506	24.3218899770786	30.944571497352	7.08571800208117	103.787717807055	17.9288928322454	29.2867981790592	5.47293277810827	32.452816439554	14.2237547479863	35.6963748388021	9.01386331636521	41.1660960680569	17.1707675958473	17.2513345680357	16.6578084861369	21.0665767414973	47.5736420909246	23.4343565448764	28.287210963543	130.849960339252	15.4292575545327	48.0728495118806	15.8831719931044	14.3250883392226
131	EC:1.1.1.76	48231.6925479591	25.1440240237757	9.7480270925247	5.71784328487867	0	0.300151285930409	4.0445321307779	0	8.32152556382099	22.2000664672649	1.91217493026186	3.13219070557622	9.08423114593536	19.9585814134093	3.3052088417823	0	4.98857973421927	7.40240839416915	14.3540006927607	3.70386208993804	0	0	7.20907774022212	0	7.69952073348614	8.96726047183438	6.50039021852237	56.9772630684233	1.40693326573294	9.94529190959189	5.93396787626413	5.81141149894338	3.88257320654077	2.87290442756842	20.5014621466479	3.11235605353252	6.21270334341535	0	11.6485073965807	5.17390885441757	2.58243941199841	5.89590499058991	3.71977353299116	79.3184452986759	7.15929557734641	3.21652237981212	2.30738628829068	12.6855123674912
69	EC:1.1.1.304	48231.6925479591	25.1440240237757	9.7480270925247	5.71784328487867	0	0.300151285930409	4.0445321307779	0	8.32152556382099	22.2000664672649	1.91217493026186	3.13219070557622	9.08423114593536	19.9585814134093	3.3052088417823	0	4.98857973421927	7.40240839416915	14.3540006927607	3.70386208993804	0	0	7.20907774022212	0	7.69952073348614	8.96726047183438	6.50039021852237	56.9772630684233	1.40693326573294	9.94529190959189	5.93396787626413	5.81141149894338	3.88257320654077	2.87290442756842	20.5014621466479	3.11235605353252	6.21270334341535	0	11.6485073965807	5.17390885441757	2.58243941199841	5.89590499058991	3.71977353299116	79.3184452986759	7.15929557734641	3.21652237981212	2.30738628829068	12.6855123674912
1398	EC:3.2.1.55	45515.7537540423	46.262930787673	20.1454048344001	16.6763189899809	0	21.6762481089259	23.2032130777903	44.6189716529636	19.0193647420002	5.71618477899634	33.3953327934251	27.2338229285392	0.528893241919687	23.9062904478385	3.14482950979709	33.6911203761199	7.80730897009967	22.3347808736884	52.6498094908209	23.0705515642224	16.1467230063832	30.7692307692308	22.810236600676	1.75915560530945	25.310793915399	39.073784304285	26.4177939646202	77.454313642159	31.8017618353508	8.44980432872774	9.78584176085663	18.3924797784741	5.77031868753536	45.6010889812294	2.63186396620817	9.66905280630771	27.0334341535192	11.8095653121255	40.2427141465143	10.8102900086714	17.6968045859583	18.6579271854111	19.7047462828721	144.151565074135	48.8793275965579	50.9393995210904	24.3402731733192	35.6254416961131
352	EC:1.2.1.39	43175.6302476982	28.8845732724009	13.5944199341329	11.4857821277582	0	23.68517397882	0	2.67517486808197	12.2830322352108	22.2000664672649	10.9286421308378	10.512677146728	0	23.9062904478385	3.14482950979709	0	2.18542358803987	16.257834323138	25.2095600969865	27.3468088341506	1.43846084689382	3.44104470498523	0	0	1.8649718691394	0.845570534424651	11.9341831425598	58.5086414506304	6.65441409468281	7.36562574874211	0	15.1825402608759	5.37364295142911	6.0252185126809	0.574027943247049	3.11235605353252	21.6463663860051	2.76718596797037	19.3285499158473	8.54610270738992	7.65083148873375	18.300992926212	5.291285253188	88.403807431814	7.58955373223934	23.2570454964082	13.7912743667949	5.04593639575972
2197	EC:6.6.1.1	41125.4537365112	35.4261222379701	39.8805070527559	62.613656107025	25.3192521475493	100.457639939486	10.0302987598647	26.5841207510124	63.7796670208998	30.6414091060153	45.8072227721287	41.021311369648	2.26576885406464	33.626714988351	3.14482950979709	229.007362725095	6.66009136212625	36.5926856177085	49.996536196744	55.923993613867	38.7575294434955	41.4259841769135	33.0758087880251	21.4644170798017	39.5325067722442	36.5711362542128	19.3418314255983	11.7881427964301	35.3655491476012	20.2499800335436	15.4868134047194	28.1716825766961	24.7721505347378	33.7154320103167	9.76210332502978	16.0286336756925	31.3741518842475	19.234121363983	30.2285410576668	19.0528952692938	36.2430898461888	24.5614251411513	19.2205936822054	29.977423881872	28.1268761256754	55.1897218640634	37.2993634796446	13.5724381625442
1883	EC:4.2.1.99	40714.674549665	21.9865916467944	16.1980364133474	44.5068628018764	12.5517938352703	81.9605143721634	2.8184892897407	10.5411706957909	27.125398512221	53.1738118976404	15.8837997540418	13.6810606223522	12.4420666013712	12.1019932694797	3.35123073704763	166.841124811496	12.4948089700997	11.7771179080303	12.22029788708	18.8204090166115	14.1688393419042	9.79887522638452	7.20907774022212	5.17351671197825	14.3415294853094	14.2041706788637	7.98322060353798	26.2988737781555	2.01216807148742	11.6005111412826	5.93396787626413	21.081396196167	1.89919452600954	33.9948416678607	39.7198635329795	22.1910986616869	20.1054524646448	27.6827541126484	14.2749579236425	19.019173330764	18.0997786480504	16.4719968849374	21.6400338642256	22.6889987186528	0	13.7030300239455	9.93787296114574	9.80918727915194
885	EC:2.4.1.80	39467.7262775513	13.9628243715708	16.8893307649289	25.9744020385707	0	50.9379727685325	0	0	29.9474554256701	0	19.084255676535	12.8126276854261	3.61576885406464	21.1558374320476	0	125.130843608622	0	13.2608389474425	7.90439903013509	7.5768806781465	7.59687134765801	0	6.10816030902945	9.25155925155925	9.65565742863097	15.0622893596533	7.08571800208117	3.50084997875053	14.3038215349515	17.3029310757927	5.47293277810827	9.58609633462071	9.10670509953934	7.16076801834074	11.9995667713636	8.84946571221081	8.66099893730074	1.20928205686894	16.055452210116	1.91733307640428	24.8822294114308	16.7781166850542	16.1450341287899	7.29147598999329	14.8989393636182	19.6675262479278	6.34862750298369	17.2968197879859
1372	EC:3.2.1.177	37565.7741881416	32.6185674863344	16.7650531286895	9.2372734117102	0	4.38789712556732	22.0687711386697	26.9726346791017	7.01381509032944	2.85809238949817	19.7296559584871	33.1326208038537	1.88540646425073	0	0	22.957509092522	11.3164451827243	10.9895777094434	22.7156217526844	8.35076215455962	25.7574395396925	58.2308645505672	45.620473201352	0.879577802654726	44.5474578037091	47.5565719788156	5.76222684703434	61.7934551636209	52.6332467203245	11.2131618880281	1.39797739440809	13.9728922247322	0.932086958864255	53.7684482017481	1.31593198310408	15.4269115053429	21.0618817951443	17.7143479681883	18.3940118699619	16.215435013007	23.6222260060162	9.63722499837757	22.5197100375681	96.0827384221124	35.0210126075645	28.3431571191748	16.4765946160987	22.3321554770318
53	EC:1.1.1.276	37116.8507264574	11.5001253841704	0	0	0	0	0	0	0	0	0	2.42790477624137	0	0	0	0	0	0	0	0.9218078838332	0	0	0	0	4.15711606584705	6.69234472797304	0	32.4798130046749	0	0	0	4.91874954456023	0	0	0	6.20396306670816	0	5.37095544176926	0	0	0	0	0	35.8411129416072	0	2.29324000736784	0	0
1824	EC:4.2.1.130	36902.6987719905	13.3302003832476	5.78667743739514	5.30520646319569	0	0	2.8184892897407	0	0	22.2000664672649	1.35726926422508	0.967721124276897	0	0	3.07509936545569	0	4.98857973421927	3.31330250463604	3.62313820574991	2.42663549625575	0	0	3.02269435055529	0	6.02208793498646	0.845570534424651	0	39.5434905794022	0	5.00159731650827	2.72655165576046	10.7301610435036	1.6910912960319	2.87290442756842	0	9.31631912024069	0	5.37095544176926	1.43059615554965	5.17390885441757	2.58243941199841	0	3.19593629292555	40.6095551894563	2.38643185911547	4.67857800699945	1.73385492640233	3.09540636042403
194	EC:1.12.1.2	36725.2965804559	5.32762543176174	0	12.6078647130364	0	40.2602118003026	0	0	33.0145235565002	0	0	0	0	0	0	83.4205624057482	0	0	0	0	0	0	0	0	0	1.04315117958594	0	0	0	0	0	0	0	0	0	0	0	0	0	0	0	0	0	0	0	0	26.5482031560801	0.989399293286219
963	EC:2.5.1.74	36223.3789931509	20.9185869127409	21.2863356738955	43.6065906063589	8.55654370894391	81.0384266263238	15.0225479143179	14.3903546447417	47.145471720392	5.15121302758391	25.2287111191098	19.8575084406787	0	24.4369660885322	6.62666480719615	141.914308524794	5.90739202657807	27.6480364310697	49.857984066505	39.3597901699168	8.82855344781084	6.11953102659422	9.43505552873008	14.358467935391	11.1984788497604	12.8313372652865	15.283558792924	2.42810596401757	10.9354204955954	6.24750419295583	14.2970454094785	9.74276761641041	20.0679399800652	26.0853990543058	0.675836672804072	5.38437597261127	26.7309735960108	5.90478265606275	24.8737709274515	7.28393872242027	19.4108632726034	21.5263806866117	8.39726969680935	22.1978156080298	25.2701620972584	41.7687419414257	22.5356716615833	13.6136395759717
1152	EC:2.7.7.43	35948.5202570298	6.16293403735815	2.88324116075312	18.3008050037644	0	49.4408472012103	6.4402480270575	2.04933120628298	18.3079466288818	0	5.70604997150484	3.08935291714157	0.264446620959843	0	0	94.5267453206777	1.60921926910299	3.27459449308702	7.90439903013509	4.06357623446231	1.60028769216938	0	0	0	3.93524692644301	12.8490611458835	1.87955254942768	0	3.39691995690475	0	0	0	0.503757980657849	4.48488322109185	1.31593198310408	0	0	0	0	0	1.1124354390147	0	0	0.988467874794069	0	2.89187695708234	9.69586261768996	0
902	EC:2.4.2.37	35076.0098403675	5.83182641199643	0	14.5841779116233	0	31.2375189107413	0	0	11.6454126815445	0	0	0	9.08423114593536	0	0	83.4205624057482	0	0	0	0	0	0	4.18638338966683	0	0	0	5.88254422476587	0	0	0	3.20741622050367	0.196749981782409	0.503757980657849	0	20.3996534170909	0	4.7412736041854	0	5.98813003809018	0	0	5.89590499058991	0.416688713688555	0	0	0	0	6.07773851590106
830	EC:2.4.1.14	34394.9642686541	9.98181921979028	0.0255390542471882	0.0955580008107952	0	4.06656580937973	0.468573844419391	0	2.47520368402409	0	0	0	0	0	0	0	0	0.0891997840426281	0	6.16946059984035	0	0	0	0	0	6.22592681752528	0	24.8902110780564	1.15976931364472	0	0	0.196749981782409	0	0	0	0	0	0.740821440244035	0	0	0	0	0	35.8411129416072	0	0	1.25977987004376	0
577	EC:1.8.2.2	33903.9837079048	18.6608110742309	15.304790902877	13.4997393872705	0	45.2223903177005	0	2.33157442630998	2.58590152320227	44.4001329345297	11.2120939440295	5.14397539837853	0.264446620959843	0	0	0	4.37084717607973	8.40825332738668	12.8714928992033	5.90147109134451	1.73514339656567	1.88733199885616	0	2.75867583559891	10.4084184205043	11.9643716899374	1.82752341311134	49.9433347499646	5.14291146460485	7.12403162686686	0	21.8975442687459	2.44740174025484	20.9700530161914	1.31593198310408	17.2632015769271	6.65413226518434	11.275738097832	3.02063956063425	15.7529627131708	11.4024632499007	3.21240833279252	13.5245251071485	50.765757520288	0	14.4455700865721	7.92998276090704	1.20848056537102
1380	EC:3.2.1.23	33683.4221071737	87.6841887424407	55.5210339899335	50.7948688249262	4.66568974229409	74.7225416036309	102.106820744081	103.444226285434	43.1160703743063	33.1671651711532	80.5048741713909	74.4672157588009	9.54133202742409	48.8739321770645	11.9190433024196	90.3397498447618	38.0606312292359	64.7553813290768	111.991686872186	76.2162922416087	58.0239144115796	118.816128109808	96.3495895702559	13.0231089077243	107.789695769952	139.50710158883	47.2814776274714	118.108443122255	107.509981621142	32.5553070840987	14.951417806861	50.491874954456	11.4892378976859	145.694225533744	11.5571320264269	40.9067330635958	87.5132837407014	48.2786795947271	70.0017716361059	44.1998265728876	74.5956070151541	57.8839639171913	61.9318482459389	235.23399841357	88.7182309385631	124.663842328237	67.1727887548071	66.113074204947
1387	EC:3.2.1.35	32887.2127078802	11.0042776115411	0	0	0	0	8.97688838782413	0	0	0	0	9.10948151652653	0.690499510284035	0	0.176626455616763	11.478754546261	1.75456810631229	0	0.292344994804295	0	9.47586082891306	25.5743017824802	22.810236600676	0	18.3809126901438	6.09051516610496	0.0520291363163372	24.8902110780564	25.0586222194055	0	0	0	0	0	0	0	0	0	0	0	0	0	0	35.8411129416072	12.8276966179708	0	0	0.671378091872792
429	EC:1.3.1.74	32790.7771527866	10.6458638049932	4.7287640589076	1.07719928186715	3.89085396664982	2.52042360060514	1.75450958286359	1.30077310099399	0.950525445743299	0	0.494915864303068	2.4601621470506	0	0	0	5.67728200124191	1.34966777408638	0.814534870073472	0.956009698649117	2.05268559698939	2.03182594623753	2.81193403869984	5.36938676967648	6.03710219094835	0	2.63300433317285	0.351196670135276	26.2678849695424	0	3.34637808481751	6.33551457465794	1.52299059972309	5.9400339430511	2.66513827195873	0	0	0	0	0	1.87879371808459	2.61081786707532	2.37523525212538	0	35.8411129416072	3.42205323193916	0	0	0
1458	EC:3.4.14.5	32154.4277630985	40.2550825293371	23.2057416267943	25.8223779463717	16.7627084386054	27.8765506807867	11.4712514092446	32.9079641673825	26.4508796788287	36.5569956796278	27.9207534719098	36.0752026838133	2.14985308521058	21.8224178099922	0	14.7786747094828	14.140365448505	22.0902560972747	23.4430204364392	20.8355570760634	38.4608468938236	48.4129253645982	27.7064220183486	15.0381416919878	32.0031777453636	25.8937168993741	11.1147242455775	73.1636917410398	31.6887001711135	20.1840907275777	5.31429704540948	30.8314508489397	8.58295843323186	55.6526723026222	16.1323513484241	37.0474115572155	21.5033107169133	29.769038021571	15.0721941713172	26.9341940456691	32.3703955956638	18.4437666298916	32.8721096354304	106.934529257429	18.3460076045627	30.6087677288635	27.8543959687044	12.7479151943463
1795	EC:4.1.99.14	31980.4585811294	11.1010485010131	2.8714969241285	0.385127700237447	8.4689236988378	4.47201210287443	1.55721533258174	23.0150938765493	0	0	0.975824109901317	2.12038450786005	0	6.20631633445509	0	0	1.60921926910299	6.4892842891012	0.292344994804295	0.408636484585852	1.89247505169469	6.53417214755505	11.0091743119266	0	0.481350281308606	4.51974000962927	0	24.9185437030741	12.0730084289245	0.71080584617842	0	0	14.4850623636217	0	0	0	0	0	0	0	0.218514104092173	0	0	35.8411129416072	0	0	0.918313221058215	0
1302	EC:3.1.3.26	30919.6222356078	11.6779568976341	13.5835456409619	4.22626976313199	0	4.08169440242057	0	0	6.16808359900815	0	7.12228921083416	5.58590137846498	0	0	0	0	0	5.19940846459003	7.90439903013509	0.474208385600791	0	0	0	0.423796577642731	0	5.87987481945113	0	25.2603059923502	5.03200456302681	4.06117722226659	0	1.941995190556	4.97831416179521	0.809571571858432	0	1.13082269945015	0	0.60464102843447	1.04969439277172	0.958666538202139	12.3730064135308	0.694399376987475	4.75421979998942	39.0475318811398	0.870522313388033	10.0893350524959	0	4.18021201413428
546	EC:1.6.2.4	30352.788604423	12.1759394340187	24.0881128440937	16.3230439566804	0	4.08169440242057	0	0	5.65001771165427	0	6.57788176010078	3.28917657684781	0	0	0	0	0	10.8307316729654	7.90439903013509	0.606777663739689	0	0	0	0	0	3.13553201733269	0	24.8902110780564	9.48095570061474	1.926763038096	0	0	5.61744026292395	0	0	0	0	0	1.43059615554965	0	9.74516147340939	0	0	36.8356824699494	2.38643185911547	16.0204457542826	0	1.42049469964664
1384	EC:3.2.1.28	30205.7283789995	15.4941533818878	9.82259367426832	8.26576707013378	0	5.4160363086233	0	2.33157442630998	11.5302869287991	22.2000664672649	6.30741773898437	5.80310100858046	0.664397649363369	0	0	0	2.18542358803987	6.23870331682355	8.29234499480429	3.16550727943133	1.73514339656567	1.88733199885616	0	0.879577802654726	4.38633048551782	18.2083533943187	1.82752341311134	33.3705199036691	0.547119589327587	4.0491973484546	0	8.95212417109961	1.45155033538967	18.7634331566127	15.6540127802448	7.94688245668638	6.65413226518434	5.90478265606275	3.02063956063425	10.5790538587533	9.64680174811283	7.05866701278474	11.4662151436584	44.4230886570261	0	11.4662000368392	12.8331786235247	2.0565371024735
181	EC:1.10.3.12	29597.0480337114	14.3789662973282	0	0.0712341460589564	0	2.01028744326778	0	34.7527303963677	0	0	2.41159002969495	1.815014730866	0	0	0.920437905306464	0	0	20.7459918781249	2.08105299618982	1.63454593834341	0	0	0	0	0.962700562617212	0	7.33610822060354	25.4228644283893	21.8011280816275	0	5.59190957763236	3.08970341762005	3.29732496430592	0	0.407234918228095	0	0	0	10.0983258038799	0	0	0	2.96311974178528	43.2119104277259	16.6499899939964	0	2.28086460681607	12.0706713780919
643	EC:2.1.1.197	29576.1173413501	31.6037912453037	14.987012987013	37.4457056813575	12.5517938352703	92.9105900151286	4.65050732807215	9.7067124800589	29.8175699610344	50.3157195081422	13.3087375146225	14.1559536354057	12.4420666013712	12.1019932694797	3.35123073704763	125.130843608622	15.858596345515	14.2886082486327	9.98406650502251	16.3194967119018	14.0339836375079	7.91154322752836	7.20907774022212	5.59731328962098	12.3015211502396	31.7826191622533	7.98322060353798	53.1528899277518	4.49223651688954	11.8081622873572	5.93396787626413	21.6388544778838	2.29877966649605	21.7939532884367	39.7198635329795	18.4873949579832	13.4513201994605	22.8183898028108	12.30401275578	16.9043260429714	12.1299165673421	13.9539879291323	19.1346102968411	55.1681005552505	0.870522313388033	9.83951924848038	18.4402599124784	11.5830388692579
1252	EC:3.1.1.61	28979.3261842051	166.467156301081	103.04461567141	158.905716105867	69.8568974229409	225.65537065053	76.8989571589628	106.882316848693	134.334041799504	191.026919242273	96.0371936770749	79.6086535773424	160.621988246817	81.5557856588144	95.9905167003696	441.497383127828	117.073297342193	81.5028285720992	88.6539660547281	71.7442505796936	64.8880697653511	80.121056143361	83.9111540318687	94.4373900527747	68.2905292769327	137.837506018296	128.277835587929	213.548307125655	82.8462513467267	105.818225381359	93.332341860004	103.107921008526	75.0280164866248	159.310073076372	276.213094335536	124.514991181658	126.555219488269	114.070160148164	122.039153157941	117.135562192889	85.3918497077019	132.445389058343	149.794962696439	291.750564402953	57.0142085251151	98.8741020445754	88.7536798833046	133.39222614841
1270	EC:3.1.2.23	28212.0537928518	16.6416985840688	26.0408252035046	16.3592401691087	0	22.767776096823	0	7.65738127377592	8.36580469949227	50.3157195081422	23.9854224781787	8.46325885464829	0	12.1019932694797	0	0	9.69165282392027	15.5688833595456	15.4554901281607	2.53069525221424	0	7.91154322752836	0	5.17351671197825	19.2592206709731	14.4529369282619	0	34.34799546678	8.20394194815895	10.510342624391	0	11.8377905705749	6.3737507071469	15.7615704255624	0	11.1526091918249	3.32706613259217	0	0	13.6140283264284	20.699245133095	3.51742488156272	12.9530662998042	52.9470986637379	0	12.9167434149936	4.37276223312558	0.848056537102473
1661	EC:3.6.3.25	28114.4710344136	33.6404619246435	31.9999378611819	50.0390919094226	25.1035876705407	104.105900151286	8.04326381059752	35.5749171677506	51.951233911914	81.2894649385178	34.5311197096494	30.8960882561665	16.3630754162586	46.3435154025369	3.51858308346698	166.841124811496	20.1463870431894	31.0634492148072	18.0685833044683	42.452750218573	34.7927717342444	19.1306834429511	14.4374698213423	18.7509995202303	26.9009168576787	46.5449867597496	18.8150364203954	15.485550361241	21.8665948412447	30.8980912067726	12.8048780487805	29.3303213583036	18.8345680342663	49.5378994125233	44.2534387523015	30.6152090465816	39.3076105615957	38.7188146856956	41.32341217114	27.4592928027748	36.3452522844656	36.1401778181582	35.2730303190645	41.7505644029532	26.3107864718831	25.3476699207957	36.0539716218008	26.8091872791519
1382	EC:3.2.1.25	27274.6411644873	16.9376458270856	2.4606971975393	4.96612034516708	0	12.1700453857791	20.3001691093574	18.4807951895938	1.52910615184792	5.71618477899634	2.70853954827679	11.659964301843	10.9337414299706	0	0	22.5849374611905	1.75456810631229	2.14314217976104	3.28368548666436	10.265328619759	9.47586082891306	25.5743017824802	26.9966199903428	0	22.0566784746822	6.09051516610496	9.90179500520291	33.1668791613543	24.8368084162494	0	6.00337100931985	8.77359178022298	5.64639961207942	3.27410803840092	21.8925051445901	6.20396306670816	4.7412736041854	5.37095544176926	11.0372929400301	0	1.1124354390147	6.93860730741774	1.48155987089264	41.0763316858869	24.5747448469081	3.05304844354393	2.45988595676966	13.4558303886926
953	EC:2.5.1.56	27024.1108384621	13.3340140626864	7.27782265581309	29.5375571900156	7.91308741788782	47.7676248108926	8.99098083427283	8.82316848693091	28.238280788759	8.44134263875041	9.10945139326314	11.1235887400271	10.9696376101861	4.34895159202692	0	96.5137940211124	6.48878737541528	7.22422008873031	19.3141669553169	6.46708100505569	19.5900386586353	6.7009817939186	7.96233703524867	2.99856069086838	14.8029797874557	9.44872412132884	11.7943548387097	9.37809888086131	4.49331389821915	6.81055826211964	4.68471148126115	8.38373533483932	6.76773255030845	11.2910159048574	34.5608144698365	2.96711277103434	8.21957001553176	5.8285216254494	11.4447692443972	3.72868291742942	8.98461887734832	11.7820754104744	9.38012593258903	4.9728476417109	3.78727236341805	5.81598821145699	12.5204216947354	7.4982332155477
1544	EC:3.5.1.26	26829.4346666807	18.3899943226087	8.76468029578077	12.668674349916	7.91308741788782	11.2653555219365	2.17375986471251	13.2040741195239	13.8077104734916	8.44134263875041	11.439065358889	11.5445474290875	0.494613124387855	5.33264302355682	0	1.98704870043467	3.49875415282392	9.76425436022629	12.22029788708	7.00891397726841	22.9254697473703	8.58831379277476	4.89618541767262	3.87813849352311	10.6393519483226	17.7208714492056	3.75910509885536	34.8969400764981	0.857658913746118	2.92308921012699	1.47729526075749	13.5903228157109	2.08057433797581	23.5062329846683	1.31593198310408	14.0056022408964	9.03294367693942	17.8450811635254	6.06785366285765	9.1338279217651	13.5232987116181	5.39295217080927	7.69882004338854	45.6159619256819	0	13.3634186774728	12.4585598726959	1.20848056537102
1515	EC:3.4.24.70	26718.9677888648	21.9958019967297	13.7777294475859	16.3027740777205	12.5517938352703	23.4249621785174	4.06214768883878	8.83543993127991	11.456488369347	55.4669325357262	14.7154983652779	10.6047826928453	3.35783545543585	12.6326689101734	3.70448364828115	0	12.4948089700997	10.561184009765	8.92968479390371	25.5001900634812	12.4336959453385	7.91154322752836	4.0656687590536	3.71821525667679	11.820170868931	25.6118500240732	2.10067637877211	51.6264697549228	0	11.8081622873572	2.72655165576046	19.2487065510457	1.05196519490315	19.9527152887233	19.3202101158887	19.0372445274406	9.56020600016349	23.1234339252642	6.31588271768979	16.9043260429714	12.2878710483001	8.05808293854241	15.6489761363035	52.2362560253829	0.870522313388033	9.60466936820777	16.6014454316404	4.68671378091873
667	EC:2.1.1.250	26676.6253885778	32.4119421465521	1.11228484434226	19.3345688307176	0	0	0	0	25.4442673279018	0	50.5549056660368	33.0648803251543	19.7110675808031	148.090862024333	0	0	0	46.2735616534823	0	43.1482115026419	53.178099433606	0	42.7571221632062	58.8277626739165	67.5896020004167	34.6608690418873	49.6000260145682	19.3246210511404	55.0541859433424	64.2640364188164	38.3105294467579	38.5374918020841	22.5061286064492	40.346038114343	63.0970432145565	46.1147421931736	50.3269843864955	1.30733195337183	88.1123217291168	0	69.1696464044498	93.1273930819651	43.5393407058575	0	92.1052631578947	46.1433965739547	41.7782787428723	63.6254416961131
2120	EC:6.2.1.30	26432.012983647	43.0783659368461	70.7688435965948	85.6112816354897	32.999898938858	127.44069591528	33.1982807215333	32.1983065406798	81.4987011453536	63.8750415420405	64.0621194396952	57.2840584073461	12.4224779627816	62.3285011648977	7.53273830276829	205.047458529229	33.1499169435216	47.52315673341	64.365777623831	36.2590565248793	43.338128202823	52.9358497759985	43.4717527764365	54.9763313609468	36.2092623463221	59.1086904188734	19.871878251821	7.38330500070832	63.6013689080423	30.624550754732	56.6478286734087	23.9670625956424	67.9790415128903	53.9117352056168	34.6077656233077	21.4026351281253	40.8158260443064	40.2440352979627	43.5379573035698	22.8442046439927	55.5584312390033	31.5605814783568	25.5952695909836	46.988833974007	31.5489293576146	69.7861024129674	34.7256995093489	24.4758303886926
1244	EC:3.1.1.31	26427.8756887032	74.5731110666819	63.4211147703971	49.163143568657	31.9623041940374	59.8568835098336	24.5208568207441	65.9181494661922	66.818691699138	43.436357593885	61.1176100062989	61.7214253456915	7.75063663075416	72.320735179912	6.76382400111568	28.2178656967977	17.8000415282392	58.4471960752095	77.1804641496363	74.7435853575094	65.7736222242201	46.5160613859499	39.2032834379527	25.6250599712138	60.4496249218587	60.5736338468946	32.8011186264308	111.087795721774	59.958362380379	35.4464499640604	32.6591314693635	48.2948334912191	43.17973653727	66.0015761570425	32.5526914329037	46.6334682020956	49.7506744052971	52.8924719468352	52.2588360350784	34.6083437710762	59.0962597196209	55.1669803361672	45.3013386951691	155.952163036183	55.6183710226136	81.2016485540615	64.1957300092826	36.037667844523
1474	EC:3.4.19.5	26242.6486458034	22.6627654409826	13.4468402410986	9.01430474315168	1.62708438605356	32.660363086233	2.8184892897407	12.1119155724629	16.4570787578226	28.1156530408774	16.0242658748013	15.5464398615084	1.88540646425073	12.1019932694797	3.07509936545569	0	10.3093853820598	11.8798150278162	10.3221337028057	13.2467974303417	3.9647577092511	11.1905442760461	3.02269435055529	6.05309451463298	14.1231506563867	30.1576793452094	5.59963579604579	48.1548377957218	6.35547246340072	19.7348454596278	2.72655165576046	18.8770676965678	1.11481371730287	18.161627740364	14.81641936532	26.2994086523498	5.8162347747895	9.46726222900098	9.33209318805917	12.5252914538973	11.9795107554345	10.0460769680057	23.8689877771311	57.5446946122399	8.31498899339604	14.3672867931479	19.3409362153561	8.19081272084806
810	EC:2.3.2.3	26136.8628412558	20.7337303149405	12.1372646492264	9.83407656222853	0	0.813918305597579	1.6946166854566	2.33157442630998	5.44633368756642	22.2000664672649	13.5172020756471	4.88292724887637	11.0855533790402	0	1.01575901262116	0	2.18542358803987	7.99061054904814	9.64322826463457	15.293458014977	1.73514339656567	1.88733199885616	4.18638338966683	1.87909803294419	9.32485934569702	11.376925854598	10.1619406867846	41.6988950276243	3.17193738513214	4.91973484545963	4.60539361491176	15.3647161699337	2.21976778642817	18.097148588623	28.2923751759991	19.2032368502957	15.6789013324614	12.4523368558667	15.8207104260785	11.6677907312843	8.82002383790226	11.0530858589136	12.1911212233451	48.8345841723107	6.96417850710426	12.2904770675999	9.17981700039782	10.660777385159
448	EC:1.3.5.3	25714.255200017	16.5534009644992	11.7504505064314	12.5036196212428	0	18.4266263237519	16.3331454340473	0	26.5202503247137	0	22.4601817690993	32.9672695210856	0	71.7188713435154	12.5095878948469	22.957509092522	2.8031561461794	22.0847632684679	64.7592656737097	40.9026114722317	20.3901825047199	52.5688685539987	48.6431675519073	0	35.7991248176703	12.3278165623495	31.5361602497399	0	49.7560048165283	0	2.72655165576046	9.37841579829483	2.76932194714582	0	0.574027943247049	0	44.9031308755007	0	37.9307290282576	0	1.39054429876838	40.404958141346	0	21.0323997803405	30.8585151090654	57.6625529563456	24.8640763824426	4.45229681978799
1576	EC:3.5.2.14	25494.7406046319	80.9724195563101	197.685329025042	91.275264956275	54.4386053562405	79.1180030257186	4.17136414881623	28.920112897288	122.195654740819	0	174.718797804373	107.577256403088	38.6794319294809	122.100698938649	3.14482950979709	11.3545640024838	2.69933554817276	131.661815450342	131.370973328715	80.8482533166077	62.9955947136564	21.8472976837289	61.8686624818928	126.528866144251	74.8036049176912	112.167489167068	80.2061654526535	24.6653208669783	151.879079789594	82.701062215478	97.9674796747967	68.7131093784158	171.58400905148	50.3832927353489	109.178165276725	46.1147421931736	97.960434889234	2.76718596797037	177.411639649216	11.7930436458233	183.750496622964	141.172950872866	57.7517328959204	26.8655805723351	152.331398839304	191.883864431755	78.1328736241878	110.238869257951
1419	EC:3.2.1.99	25128.488959996	16.1304950200526	8.60001242776362	6.08385938495396	0	0.408472012102874	8.58934611048478	5.00674929439195	4.422009682371	2.29312063808574	13.2897507423738	17.5480097202211	0.528893241919687	0.530675640693761	0	11.478754546261	1.75456810631229	5.6031783291472	15.5039833737444	4.33916828220626	12.8112919176481	27.4616337813364	23.8532110091743	0	23.9736924359241	15.8551998074145	9.15712799167534	25.7331066723332	23.4172000760504	5.68644676942736	4.19393218322427	6.09196239889237	2.47299372322944	21.536036681473	2.63186396620817	5.38437597261127	7.50429167007275	5.90478265606275	10.5943839135442	5.40514500433568	7.81542652817981	3.21240833279252	9.48198317371289	49.289157361645	25.3151891134681	16.3704181248849	6.82933297971091	14.3604240282686
397	EC:1.20.4.3	24955.0297916803	16.4540655857642	5.87522525321568	9.06063589505994	0	6.14220877458396	12.5352311161218	0	11.1583421891605	0	9.20843456612376	16.9254424636029	0	23.9062904478385	3.14482950979709	22.5849374611905	0	9.97863899908453	21.6834083824039	14.5089709963128	9.47586082891306	25.5743017824802	22.810236600676	0	17.8995624088352	6.09051516610496	9.97658688865765	24.8902110780564	24.2410799163445	2.17035380560658	0	4.56168476280697	1.60623366827402	0	0	0	15.1965993623804	0	13.4998671272921	0	0	12.2331105198261	0	44.0539386173653	28.7322393436062	27.7284030208141	10.9435088184591	1.80685512367491
939	EC:2.5.1.29	24949.911902761	49.1180663591268	49.9369912384266	63.8200034748364	36.4359777665488	69.1216338880484	102.547209695603	56.0294514664376	68.9987011453536	49.6842804918578	50.5744023516002	127.992989398077	1.21939275220372	47.3919233756148	5.80154800920438	202.936219285017	18.4748754152824	50.1647144433229	60.3546934534119	54.253316607747	133.008181246067	258.56924983319	228.932882665379	56.8474332320486	189.120025005209	85.2735616273471	22.5156087408949	15.6753789488596	239.107864883706	28.2605223224982	59.9246480269681	43.9845514829119	65.6587107028367	50.9671872761141	3.50806888335319	26.9530034235917	34.8074879424507	33.1354178015034	39.179732482948	35.4128528759996	47.1375787502128	35.3170225193069	29.8494629345468	42.7542864116175	147.458475085051	57.3379075336158	50.5823498209786	25.0235335689046
236	EC:1.14.11.16	24936.3380775903	6.00765129711047	0	2.33393177737881	0	0	0	0	1.21324831739284	0	6.94231980563304	4.7235543321649	3.21581782566112	11.176546725343	0	0	0	6.05502218257787	0	4.71167369901547	7.59687134765801	0	6.10816030902945	8.40396609627379	9.65565742863097	25.0285869041887	7.08571800208117	2.76066015016291	7.86488370619177	9.18057663125948	5.47293277810827	5.5053559717263	3.21516122949274	5.54162487462387	10.5067150438644	6.58782031331051	7.18956919807079	0	12.587474532731	0	9.88137805777854	14.3466156142514	6.21990581512249	0	13.1578947368421	6.59191379627924	5.77509614109535	8.93639575971731
1203	EC:2.7.9.2	24922.3371671486	59.5492341270398	78.1804511278196	73.8171077778421	18.844567963618	95.2682299546142	12.1265501691094	42.3078905387164	93.2843310898571	50.3157195081422	88.4314766489697	78.0248381755231	3.88672869735553	179.446026404349	25.3650373056272	11.478754546261	17.3224667774086	83.0733785591888	187.7104260478	141.830767476337	32.5901285624382	43.9805547612239	25.8329309512313	9.73668639053255	52.1245571994165	54.3341357727492	79.6175858480749	28.4769443263918	52.0269345332404	21.6675984346298	9.0620662304184	59.0978648983458	20.8695886425473	55.1296747385012	23.1813603379183	28.9760348583878	125.63148859642	50.1579692776991	107.578173443175	32.0358416032373	39.8556671774789	108.311181776884	27.4458966082862	82.5065592775642	34.430658395037	197.77928716154	95.2382310038456	19.9858657243816
200	EC:1.12.99.6	24847.9317899202	16.1527827214179	6.00534393835829	21.7698500028957	0	32.6414523449319	0.775084554678692	6.45477972757394	22.5203684024088	5.71618477899634	10.8791505444075	8.45517300703211	22.179236043095	0	0.353252911233526	83.4205624057482	1.60921926910299	15.1405131334945	0.0969864911673017	9.23520355798837	0	6.88208940997045	8.37276677933366	3.75819606588837	4.7001979579079	6.06042368801155	11.9406867845994	1.98328375123955	16.0910070346663	10.2547719830684	7.5153678366052	14.8655541791154	1.19070068155492	12.7883650952859	55.7456947904256	0	27.1724025177798	5.53437193594073	36.4957037824431	6.7443877059447	11.839491458085	16.5163216302161	18.3872162548283	16.3768381231314	12.1172703622173	21.2654264137042	10.4561066171595	16.9611307420495
1052	EC:2.7.1.20	24829.3476600725	12.7332108412339	1.46026222581247	6.10702496090809	17.2174835775644	17.0658093797277	27.3604847801578	4.41367038900479	11.5007675050183	0	7.37475629143046	47.0281929420873	1.73687561214496	0	0	45.9150181850439	0	8.44778291589399	3.74783512296502	12.0102824343331	51.5148790793851	102.297207129921	91.240946402704	5.56268990884375	84.3044384246718	37.2803322099181	0.227627471383975	8.8229565094206	94.6891437987198	1.926763038096	3.83700178465199	7.52022152590541	4.57940249454487	5.58102880068778	6.47498104624716	6.20396306670816	5.75492520232159	21.7779714565857	7.08654442377536	0	8.48799591350247	1.04270231682783	0	3.01116602599304	57.6696017610566	14.0506999447412	12.729279936348	3.09773851590106
2052	EC:5.4.99.17	24366.530963898	15.7334769514059	8.86410240477226	17.3437771471593	7.31349166245579	40.375189107413	9.70617249154453	8.24236102589275	30.0655331207935	7.07876370887338	8.98497255466571	22.0586439001312	9.88413320274241	10.5099663473984	0.34397880203612	97.2323250243946	3.63372093023256	10.1153728785709	3.83096640110842	21.4306078230129	14.1418682010249	30.168716042322	32.7233220666345	11.04006077083	22.5984580120858	22.0971653827636	6.45486472424558	2.44723048590452	34.007098041701	11.3609136650427	24.7917906008328	20.8955767689281	15.5535950001347	10.5315947843531	24.2463987869598	7.9261334163295	9.89945230115262	7.02146203290119	10.1647621578528	16.2298872723769	21.022873034792	11.5052242196119	11.3445155828351	8.52706083348587	13.6982189313588	12.8430650211825	16.2710515846705	14.0482685512367
1823	EC:4.2.1.129	24366.530963898	15.7334769514059	8.86410240477226	17.3437771471593	7.31349166245579	40.375189107413	9.70617249154453	8.24236102589275	30.0655331207935	7.07876370887338	8.98497255466571	22.0586439001312	9.88413320274241	10.5099663473984	0.34397880203612	97.2323250243946	3.63372093023256	10.1153728785709	3.83096640110842	21.4306078230129	14.1418682010249	30.168716042322	32.7233220666345	11.04006077083	22.5984580120858	22.0971653827636	6.45486472424558	2.44723048590452	34.007098041701	11.3609136650427	24.7917906008328	20.8955767689281	15.5535950001347	10.5315947843531	24.2463987869598	7.9261334163295	9.89945230115262	7.02146203290119	10.1647621578528	16.2298872723769	21.022873034792	11.5052242196119	11.3445155828351	8.52706083348587	13.6982189313588	12.8430650211825	16.2710515846705	14.0482685512367
391	EC:1.2.99.2	24287.7865219287	133.676089403849	303.662026968247	182.452076214745	110.032339565437	91.2661119515885	24.4926719278467	97.6954227512578	254.28474436179	25.3240279162512	242.709739344311	185.516978129503	78.2272282076396	245.884027957546	10.2201380656858	48.7004346669032	19.4767441860465	216.131663575972	212.739868375476	150.250883795188	147.212982109143	64.9366123343818	128.338966682762	170.435790820406	88.5301625338612	133.484292248435	143.863813735692	27.4994687632809	219.690728183028	105.854165002795	146.351378147928	85.4113532026525	286.432746962636	92.065482160768	205.033575219322	58.1803091607013	184.774789503801	32.4708573918728	273.65134201435	22.444358801426	241.475112094898	212.070867674736	72.5832054606064	73.8208554518275	194.30658395037	294.251934057838	134.126773637449	167.422614840989
701	EC:2.1.1.80	24024.6542833984	160.839449466771	110.766047349779	170.084554352233	77.7430015159171	216.796066565809	76.4303833145434	132.435513559946	143.51163065297	222.000664672649	107.681754101803	85.0188167996387	151.137806072478	92.6740874967642	96.1578690467889	441.497383127828	124.579526578073	90.4901058660595	94.8403186698996	83.4703881096286	80.072822080374	91.3401963587837	78.6045388701111	94.4720134335519	75.3371014794749	137.616183196919	125.100806451613	192.13946734665	91.5023132010901	114.469690919256	87.3884592504462	109.312832471034	73.7293445758466	183.804986387735	254.894617134193	143.572984749455	135.52276628791	136.245778407234	124.519443706263	133.028230079969	104.675918043022	137.538711142839	166.712524472194	276.926597107816	62.1022613568141	109.133818382759	103.638973610927	129.593639575972
1408	EC:3.2.1.8	24012.2017526596	31.5683441111882	26.1045174920773	17.9504256674582	0	12.1125567322239	43.510428410372	11.6456006872009	16.2888180422718	2.85809238949817	30.6498095323795	71.1167501774155	10.0734573947111	0	0	68.8725272775659	0	17.2938193939109	30.3013508832698	10.3895160983769	65.2611705475142	159.10780669145	141.047802993723	0.879577802654726	117.329964575953	54.5197400096293	15.0461758584807	28.6053265335033	144.939476519425	6.67278971328169	8.79932579813603	12.1984988705094	8.54502842057057	51.1892821321106	21.715585400195	20.479302832244	24.7036703997384	17.7143479681883	25.1483745238728	17.3041718855381	30.6998127021965	16.4352002076708	19.4719297317318	62.5114406004027	95.0170102061237	31.2764781727758	18.5718074525925	25.8727915194346
950	EC:2.5.1.49	23977.4152247974	55.5579900357389	103.886596656932	104.456477674176	30.3520970186963	168.979878971256	51.5466459977452	41.1932752484968	106.418998701145	52.608840146228	87.7605807012808	54.3511537386293	26.2520568070519	97.7866942790577	8.69716198312531	224.554244655371	24.4445598006645	70.1165230863125	118.255628680291	67.7525753601703	33.1789984716354	15.8659803641216	26.533075808788	54.4565808411962	43.3175140654303	75.0556692344728	44.7743236212279	33.3363436747415	56.3692249191964	32.7689481670793	45.1516954193932	35.1380893390658	76.2461679372862	44.3938959736352	56.9639878695982	25.6250648407511	59.1841739556936	23.5592112430548	66.1927540083267	16.9043260429714	70.1714058686645	63.804724511649	29.1298481401132	38.5807553847093	44.3065839503702	118.508242770308	45.0923617557353	41.2473498233216
1388	EC:3.2.1.37	23797.9643253695	18.777018381569	10.9954638662773	10.8299067585568	0	0.396369137670197	0	9.8662412565959	6.45294603849333	5.71618477899634	14.4795584750592	9.15679232704673	0.79333986287953	0	0	0	0	9.0780498110373	15.420852095601	15.2817501045349	6.67086217747011	3.77466399771233	0	0	7.41123150656387	27.9429465575349	10.9846514047867	26.2289276101431	0.583053425438874	10.2387988179858	4.19393218322427	12.0673322159878	2.52687158212333	36.8749104456226	3.94779594931225	9.66905280630771	13.3082645303687	11.8095653121255	13.6150234741784	10.8102900086714	18.2927521425734	6.42481666558505	19.9375628340124	60.8822991030569	12.4874924954973	25.0598636949715	12.8364938337091	26.3109540636042
123	EC:1.1.1.58	23783.4868676828	17.647349272584	6.38855402970236	5.9072218683037	0	7.24357034795764	4.79847801578354	4.38090563259296	3.61317747077577	0	12.9398002339602	3.10746005462248	19.8220861900098	0	0	0	6.05274086378737	6.28546278256379	12.28403186699	3.46423005283765	3.33543108873505	1.88733199885616	8.37276677933366	0.879577802654726	10.4591060637633	9.92717862301396	17.2931841831426	26.3068423289418	0.291526712719437	0.974363070042329	7.81280983541543	3.22087007214166	0.82433124107648	19.7091273821464	44.9240225278891	4.83452640315385	16.1366794735551	5.90478265606275	17.5214810877846	5.40514500433568	6.23758442590385	16.0469206308002	4.8044870098947	43.4803831838428	4.1624974984991	10.2735310370234	6.41824691685453	17.2296819787986
356	EC:1.2.1.46	23732.9552258484	19.4517665123674	12.407568508047	13.809578965657	4.66568974229409	6.14220877458396	12.5352311161218	2.36433918272181	10.0528397685677	22.2000664672649	9.38840397132488	15.6824584417539	0.399951028403526	23.9062904478385	3.14482950979709	22.5849374611905	2.18542358803987	11.8506607826107	25.5019050917908	15.0573041395826	9.89840870268812	26.9945667715184	22.810236600676	5.98648648648649	20.2458845592832	8.18789118921521	9.74895941727367	32.3239835670775	28.0816274795614	6.29941697947448	3.83700178465199	9.55330467099031	4.66426012230274	4.53503367244591	1.49285172749919	4.24317875298267	13.7251696231505	0.60464102843447	19.0096554167774	6.13257539261971	3.87649696350531	13.9702122136414	4.75421979998942	48.032216730734	21.2877726635982	31.4376496592374	10.7777483092428	4.87512367491166
117	EC:1.1.1.48	23512.5803570535	16.3994108308221	0.55614242217113	3.33294724040076	0	0	0	0	3.59841775888535	0	6.94231980563304	9.57936388464764	11.9000979431929	21.1558374320476	0	0	0	6.83023872679045	0	6.26449234044171	7.59687134765801	0	10.2945436986963	8.40396609627379	9.65565742863097	4.95155272026962	12.968262226847	27.6508712282193	7.86488370619177	9.18057663125948	8.68034899861194	5.5053559717263	3.21516122949274	5.54162487462387	29.4135167334561	6.58782031331051	11.9308428022562	0	18.5756045708212	0	9.88137805777854	19.1998182880135	6.21990581512249	35.8411129416072	13.1578947368421	6.59191379627924	5.77509614109535	15.0141342756184
168	EC:1.1.5.4	23234.170699149	26.4640365510683	36.1492574411235	28.8735738692303	0	37.5234493192133	5.77790304396843	21.7572708307768	18.6887471956547	44.4001329345297	27.6073067578512	13.360164297542	0.264446620959843	23.9062904478385	3.60504846245032	11.1061829149295	4.37084717607973	27.2000657261567	49.1111880845168	21.5354658455924	3.75797896251011	1.88733199885616	0	0.879577802654726	12.0740258387164	14.5034304285026	13.4105098855359	49.3348916277093	9.55066861017808	7.12403162686686	1.39797739440809	23.8577570502077	7.906575792678	26.3074939103023	1.51954944221813	17.2632015769271	20.3793018883348	11.275738097832	16.245903091505	15.7529627131708	23.1681707247857	15.4455188526186	11.1963595957458	57.3677466593447	13.708224934961	44.9300055258795	18.3662644211643	4.22614840989399
686	EC:2.1.1.37	23134.8021408145	54.7139935501004	29.6704157086932	40.4586784038918	14.1788782213239	74.057791225416	67.6120349492672	25.3405325806847	44.8518124926201	27.3512794948488	29.9469090254657	68.6015569557644	12.3506366307542	36.5972042454051	10.3033261278851	140.441763505722	11.1866694352159	31.4497781742213	64.2078281953585	62.9384194320903	63.6339117144655	106.043275188257	102.535007242878	9.28354389892851	107.251771202334	61.1122412132884	26.6031477627471	80.9631321716957	113.560174916028	22.6838910630141	9.59746182827682	26.4810901406398	18.3343929312249	37.0647657257487	10.9850536120438	22.0873534599025	34.9505436115425	27.5847042161455	37.4833909115068	13.5754889681087	30.3129576025881	36.394315010708	18.8554949997354	96.2474830679114	79.0124074444667	53.8876864984343	33.5289086328073	18.9328621908127
1083	EC:2.7.1.58	22865.9692758901	18.6296906131233	3.40520723295843	7.29715642555163	0	12.3098335854766	0	0	6.99610343606093	0	17.1555835507964	7.32349841938883	13.9210088148874	21.1558374320476	0	0	0	12.4193094058825	0	9.65332421028624	7.59687134765801	0	10.2945436986963	8.40396609627379	16.2351531569077	13.4704501685123	15.0689386056191	37.5469259101856	7.86488370619177	10.2707451481511	8.68034899861194	9.32740654375865	3.21516122949274	10.8933944691217	30.9063684609553	6.58782031331051	13.0303278018475	0.871554635581218	19.5544335193551	0	11.2946251206084	20.2425206048413	6.21990581512249	35.8411129416072	13.1578947368421	9.8740559955793	6.67683331123193	16.5759717314488
1530	EC:3.5.1.107	22749.0836220605	6.45622872037869	0	0	0	13.2080181543116	0	0	0	0	3.92033354329764	0	27.6526444662096	0	0	0	0	0	0	0	0	0	12.5591501690005	0	0	0	17.6476326742976	0.920810313075507	0	0	9.622248661511	0.969175836187423	0	0	62.6918119787718	0	14.2238208125562	0	17.9643901142705	0	0	18.7304172885976	0	0	0	0	0	18.2332155477032
1759	EC:4.1.2.21	22716.6773654078	17.8721995518192	3.96134965512956	7.29715642555163	0	12.0096822995461	0	0	5.74595583894202	0	15.1969165241909	7.32349841938883	12.7	21.1558374320476	0	0	0	10.856552663083	0	9.65332421028624	7.59687134765801	0	10.2945436986963	8.40396609627379	16.2351531569077	13.0732426576793	12.968262226847	28.8842258110214	7.86488370619177	10.2707451481511	8.68034899861194	7.88821686220214	3.21516122949274	8.09213354348761	32.3992201884545	6.58782031331051	11.9308428022562	0.435777317790609	18.5756045708212	0	11.2946251206084	21.2852229216692	6.21990581512249	35.8411129416072	13.1578947368421	9.8740559955793	6.22596472616364	16.2190812720848
285	EC:1.14.14.1	22696.3779592567	16.9548231445779	24.0881128440937	19.6559911970811	0	4.08169440242057	0	0	9.14954540087377	0	13.5202015657338	8.01273090901271	2.81586679725759	21.1558374320476	0	0	0	16.8857538555433	7.90439903013509	10.2601018740259	7.59687134765801	0	6.10816030902945	8.40396609627379	9.65565742863097	8.08708473760231	7.08571800208117	27.6508712282193	17.3458394068065	11.1073396693555	5.47293277810827	5.5053559717263	8.83260149241669	5.54162487462387	9.01386331636521	6.58782031331051	7.18956919807079	0.435777317790609	14.0180706882806	0	19.6265395311879	13.3039132974236	6.21990581512249	36.8356824699494	15.5443265959576	22.6123595505618	6.22596472616364	11.1001413427562
540	EC:1.5.8.4	22574.4478313261	23.342414406623	0.55614242217113	13.667689812938	0	0	0	0	15.7456606447042	0	36.6702660547707	23.6177716608245	14.079333986288	95.7998964535335	0	0	0	33.388300744114	0	38.6665146158817	37.98435673829	0	30.5408015451473	42.0198304813689	48.2782871431548	24.7577636013481	35.4285900104058	13.8033007508146	39.3244185309589	45.9028831562974	27.3646638905413	27.5267798586315	16.0758061474637	29.2627883650953	45.0693165818261	32.9391015665525	35.947845990354	1.74310927116244	62.9373726636549	0	49.4068902888927	66.5195664871179	31.0995290756125	0	65.7894736842105	32.9595689813962	30.6789550457499	46.1095406360424
392	EC:1.2.99.5	22112.183651608	11.5331437541494	3.59783756912944	1.8807551977761	8.4689236988378	3.26172465960666	3.40684892897407	5.63872867836544	1.73131420474672	0	0	5.57241779746672	31.2634671890304	9.15739062904478	0.502057039258071	0	3.21843853820598	5.28980540362902	0	7.79072110084768	1.89247505169469	6.53417214755505	26.9290197971994	0	1.56673265263597	4.86579200770342	17.6476326742976	0.855291117722057	17.9541796058052	3.4741634054788	10.7227840571089	3.40304598119945	3.95730179682659	1.99885370396905	76.1453482075165	0	27.0743072018311	2.22246432073211	30.8264682434228	0	4.03263522333844	17.6877149717697	3.61262500661411	2.12337543474282	0	1.69920795726653	7.08785306988463	20.6360424028269
613	EC:2.1.1.152	22044.4704369166	18.5875762670466	12.3376623376623	14.3481786065906	0	21.1989409984871	0	0	18.8319164009919	0	17.2005759020966	10.9986882002538	3.21581782566112	21.1558374320476	0	41.7102812028741	0	15.5184150606793	7.90439903013509	14.598300832478	7.59687134765801	0	6.10816030902945	8.40396609627379	9.65565742863097	8.08708473760231	7.1377471383975	27.6508712282193	14.3038215349515	11.1073396693555	5.47293277810827	6.94090213510165	9.74583120066809	5.54162487462387	10.5067150438644	6.58782031331051	8.66099893730074	0.435777317790609	15.3866595801222	0	19.6265395311879	14.3466156142514	6.21990581512249	37.7143205808774	15.5443265959576	23.4435439307423	9.25938204482164	10.7137809187279
239	EC:1.14.11.2	22005.7664362618	44.2026673328727	19.7818927483999	19.8007760467945	37.877716018191	8.30937972768533	52.4168545659527	43.6249846606946	10.3967410556146	56.2313060817547	24.5298299289121	16.6362013720135	70.683986287953	24.2039865389594	86.7652186040025	0	83.8766611295681	24.4642144550597	24.4198129546242	25.2879461740221	13.7013395666637	47.4025355066247	16.687590535973	21.7735486966256	18.9674932277558	30.7595089070775	49.0634755463059	69.6353945318034	12.9602636415489	47.6080185288715	17.5490779298037	34.2782190483131	4.90827294523316	39.2248173090701	21.4267843604462	57.4644672683888	40.9874928472165	41.9980390020699	18.9565063335991	64.5630600250506	23.1170895056473	23.315400090856	47.875548970845	95.0515589724815	16.5099059435661	21.3287437833855	24.5391857843787	37.6890459363958
48	EC:1.1.1.264	21962.0670565154	9.92538956629956	9.28043248617411	8.16876122082585	0	24.3903177004539	5.77790304396843	0	20.5838942023852	0	19.1127508323585	10.611599750543	0.399951028403526	57.7918716023816	6.28965901959417	11.1061829149295	0	20.0165489073026	43.1728437824732	28.7247690728703	0	0	0	0	5.79808293394457	8.12168993740973	19.4979188345473	0.920810313075507	0	1.926763038096	0	7.22145303505064	0.639126101128741	0	1.49285172749919	0	27.450339246301	0	22.8319603153512	0	0	25.50892335648	0	13.673805601318	2.38643185911547	37.6220298397495	15.8201829996022	1.42049469964664
1395	EC:3.2.1.51	21918.0539635711	61.0894653900601	51.5224010439321	49.8494237562981	12.0970186963113	51.8668683812406	50.059892897407	132.789299300528	38.0047821466525	25.024925224327	74.9623563994121	47.5674286574482	4.22952987267385	10.2511001812063	1.42702740394673	48.0972234542713	24.968853820598	54.2638670453745	71.5552476619328	48.9825901851218	55.5425694506878	55.6000381279192	28.7493964268469	10.8507916200224	66.406022087935	122.017934520944	27.4258584807492	67.9398640033999	38.6653146587236	38.0560658094401	4.27325004957367	49.8287546454857	7.69914603593653	175.03223957587	15.3074298711145	60.3693329183525	71.1599771110929	74.1910883538512	45.0261316325627	63.5224973504191	88.4499687836994	42.4665455253423	74.6759087782422	154.47556287754	26.3458074844907	100.773623135016	65.2234451664236	51.9929328621908
1154	EC:2.7.7.49	21870.3190615918	10.7191028512935	5.78667743739514	5.23397231713674	0	0.300151285930409	24.9224915445321	0	21.6554492856299	22.2000664672649	1.35726926422508	27.6434915378164	0.264446620959843	0	3.07509936545569	34.4362636387829	6.74314784053156	4.97054059763855	3.72012469691722	16.0993271752765	28.4275824867392	76.7229053474407	71.4534041525833	0	55.5636590956449	20.1602672123255	4.10379812695109	15.7263776738915	69.6622092654794	3.07483427841227	2.72655165576046	7.25060118049989	1.05196519490315	4.11950136122654	39.8516191920286	3.11235605353252	1.09948499959127	0	0	5.17390885441757	2.58243941199841	8.41066908949315	15.8156516217789	3.77387271950699	40.1941164698819	2.38533799963161	28.2820580824824	1.67491166077739
199	EC:1.12.98.1	21635.5008916077	3.21120123481479	1.92008947989809	9.57606996003938	0	16	0	3.11694686464597	9.49344668792065	0	2.10864153093974	1.69458721317821	0	0	0	41.7102812028741	0	2.0609844839323	10.7308624870107	11.7136123465237	0	0	0	0	5.83454886434674	1.84860977371208	0	0	3.13708093035047	1.84490056704736	0	0	5.66525686269228	0	0	0	0	0	0	0	0	0.902070218703355	1.12175247367586	0	0	1.86498434334132	0	0
1402	EC:3.2.1.64	21451.2653399169	9.27549776496097	11.7504505064314	16.3375224416517	0	12.2844175491679	11.5558060879369	0	16.9854764434998	0	14.9734545127328	8.98475301606417	1.62095984329089	47.8125808956769	6.28965901959417	22.212365829859	0	15.2977629633107	43.1728437824732	26.1565362831186	0	0	0	0	0	0	19.4979188345473	0	0	0	0	6.25227719886322	0	0	0	0	27.450339246301	0	22.3801931083355	0	0	24.4662210396522	0	12.6792360729758	0	37.6220298397495	15.8201829996022	0
281	EC:1.14.13.83	21296.3226961881	20.8011116049791	18.1243397750575	13.2782185672091	4.66568974229409	5.58018154311649	6.75732807215333	2.36433918272181	13.4269099067186	22.2000664672649	16.5991781397162	20.6758994430227	3.21581782566112	21.1558374320476	0	11.478754546261	2.18542358803987	16.9643905072651	11.527537235885	17.0491694225871	17.0727321765711	25.5743017824802	28.9183969097055	13.9666560051175	29.4201917066055	15.0231704381319	7.1377471383975	34.7145488029466	37.1379681855631	14.1821739477678	9.30993456276026	12.752313634045	13.7709652218421	8.41452930219229	10.5067150438644	9.70017636684303	8.66099893730074	0.435777317790609	15.3866595801222	5.17390885441757	22.2089789431863	14.3466156142514	9.41584210804804	41.4881933003844	37.9177506503902	25.8288819303739	10.993236971224	12.3910247349823
1227	EC:2.8.3.6	21147.6994773741	15.5553931974788	17.448580128006	16.9919499623559	0	115.369137670197	0	0	19.2348565356004	0	31.5996280632293	14.2039956129976	0.799902056807052	47.8125808956769	7.39418450596193	0	0	23.3750381446445	43.1728437824732	37.5622457900939	0	0	0	0	15.7532819337362	17.5704140587386	19.4979188345473	13.7395523445247	2.81386653146587	1.84490056704736	0	16.986081760548	1.82645941650279	5.10101733772747	2.98570345499838	6.20396306670816	30.3931987247609	5.37095544176926	24.1385419434848	0	2.8264941256598	27.4536958920112	1.12175247367586	14.4365122948319	1.40084050430258	44.8586295818751	16.9672457233789	0
1909	EC:4.2.99.21	21064.3834717036	48.1429482390022	22.278319766358	30.0964267099091	47.2090955027792	38.5	52.4168545659527	33.0389004785863	21.9904947455426	22.2000664672649	26.2170431026725	15.0351605341821	68.947110675808	23.9062904478385	90.9718290216861	41.7102812028741	71.0496262458472	23.7470951386118	44.4683062002078	25.6234082183449	13.7013395666637	31.579449051568	16.687590535973	26.310091156245	20.8324650968952	21.9998796340876	56.9784079084287	76.6955305284035	10.7357880727549	38.7469051992652	23.8251041046996	33.2981126575822	11.0822445516015	20.4255624014902	14.9518033141991	49.5487083722378	43.7750347420911	42.4338163198606	22.8452475861458	53.9454668079777	12.5943583631307	28.3730287494322	40.9386740039156	81.7957166392092	13.7482489493696	39.1957542825566	30.059010741281	37.5346996466431
100	EC:1.1.1.369	21012.1417597021	25.0501410713781	25.2342012054931	30.7523020791104	4.66568974229409	18.4266263237519	13.5146561443067	20.2929193766106	35.235860196009	2.85809238949817	32.7079396502595	43.9119588826047	3.61576885406464	92.874708775563	9.43448852939126	22.957509092522	0	39.6305251050445	64.7592656737097	51.3732086516897	26.5485930054841	53.9891335430369	51.7286335103815	13.9666560051175	45.4547822463013	17.1325830524795	36.3325962539022	3.00857061906786	63.7112618036631	13.0341027074515	9.30993456276026	18.1920862785105	7.46658225802107	6.45149734919043	11.9995667713636	6.58782031331051	48.3650780675223	0.435777317790609	59.2080786606431	0	17.6968045859583	52.0886494905575	6.21990581512249	21.7829031667582	56.2537522513508	65.5714680419967	37.143614905185	13.811519434629
24	EC:1.1.1.18	21012.1417597021	25.0501410713781	25.2342012054931	30.7523020791104	4.66568974229409	18.4266263237519	13.5146561443067	20.2929193766106	35.235860196009	2.85809238949817	32.7079396502595	43.9119588826047	3.61576885406464	92.874708775563	9.43448852939126	22.957509092522	0	39.6305251050445	64.7592656737097	51.3732086516897	26.5485930054841	53.9891335430369	51.7286335103815	13.9666560051175	45.4547822463013	17.1325830524795	36.3325962539022	3.00857061906786	63.7112618036631	13.0341027074515	9.30993456276026	18.1920862785105	7.46658225802107	6.45149734919043	11.9995667713636	6.58782031331051	48.3650780675223	0.435777317790609	59.2080786606431	0	17.6968045859583	52.0886494905575	6.21990581512249	21.7829031667582	56.2537522513508	65.5714680419967	37.143614905185	13.811519434629
1777	EC:4.1.3.24	20978.0720597894	6.83673181101126	11.61995898838	11.8405050095558	4.66568974229409	15.6187594553707	0	5.48128604736777	16.6829023497461	0	4.62221422358199	6.56508462183609	1.33692458374143	0	0	41.7102812028741	0	7.18332902983498	16.4184274333218	7.48122172805717	1.43846084689382	1.42026498903822	0	5.56268990884375	5.83454886434674	6.40948483389504	2.2372528616025	0	8.63172571138855	1.09016851689162	3.83700178465199	0	16.7120228442122	1.55466399197593	5.55615726199502	0	9.78500776587918	0.435777317790609	11.4846310567809	0	1.39054429876838	3.70562658186774	2.86258532197471	2.89218378180487	5.20312187312387	2.06069257690182	4.87886221986474	4.81151943462898
1693	EC:3.7.1.5	20941.8342809501	10.8469582398692	11.7504505064314	12.5036196212428	9.33137948458818	19.642965204236	0	4.72867836544361	19.1640099185264	0	15.5283601787696	11.4717963054558	0	47.8125808956769	6.28965901959417	0	0	17.032464026666	43.1728437824732	28.6877066940358	0	1.42026498903822	0	11.1253798176875	0	0	19.4979188345473	0	5.49464478103809	1.926763038096	7.67400356930399	6.25227719886322	7.49869346192182	0	0	0	28.9217689855309	0	30.0292319957481	0	0	24.4662210396522	0	14.552443712246	17.1352811687012	46.5394179406889	17.5275162445299	4.77498233215548
562	EC:1.7.2.5	20745.2123206661	11.1915508013012	7.67016715342074	10.049516418602	1.62708438605356	12.4236006051437	6.75732807215333	3.74279052644496	2.51062699256111	22.2000664672649	6.82234020216563	16.796412980366	9.3486777668952	0	0	11.478754546261	2.18542358803987	6.07614844721955	4.78004849324558	11.2137453909606	11.8403308459948	28.4434276999333	26.9966199903428	5.63729409883256	26.5055219837466	27.5337024554646	11.0399323621228	8.66889786088681	28.8706508650738	7.00423288874691	4.60539361491176	13.3389200612111	3.27846771369306	9.87963891675025	22.3708437127694	5.06276584707957	7.34079947682498	5.91567708900752	11.0372929400301	8.76770401772811	9.79056700153244	9.90005840742423	17.4162654108683	17.8198791872597	16.9901941164699	4.32745441149383	7.8338416655616	11.5159010600707
1878	EC:4.2.1.84	20665.7698856041	22.4627464862803	69.8626732119555	25.9164880986854	9.33137948458818	16.3267776096823	0	4.72867836544361	45.5012398157988	0	52.8930081886079	32.4573665082471	6.83158667972576	42.3116748640953	0	0	0	45.9637097720711	42.9927260131625	24.6460067662599	15.193742695316	2.84052997807645	12.2163206180589	27.9333120102351	20.8741404459262	31.3763842079923	14.1714360041623	5.52132030032582	48.2540084922999	35.5382956632857	18.6198691255205	16.6654521606063	56.1732981331322	11.0832497492477	22.506281815228	13.175640626621	18.7934276138314	0.871554635581218	50.9522544069448	0	58.7434020091946	31.5400739827374	14.6833165775967	9.59790103117945	53.4270562337402	93.3251980106834	19.6757724439729	31.8845229681979
1269	EC:3.1.2.21	20428.792233468	4.70026702444751	1.50375939849624	6.44147796374587	0	15.6187594553707	7.98337091319053	0	5.67953713543512	0	0	10.348164555601	1.0643486777669	0	0.543895125862911	53.1890357491351	0	0	0	0.6215075835329	9.47586082891306	25.5743017824802	22.810236600676	0	17.8995624088352	6.09051516610496	2.44536940686785	0	22.8341466506116	0	0	0	0	0	29.9920935773855	0	0	0	0	0	0	8.30904017132844	8.93698079263453	0	12.8276966179708	0	0	0.671378091872792
1832	EC:4.2.1.148	20408.7103479899	5.12328657554292	22.0375318461443	12.3877917414722	0	19.7004538577912	0	0	17.4769748494509	0	9.09145445274303	5.82890690522784	0	0	0.167352346419357	41.7102812028741	0	7.88127039271379	13.5919639764461	3.75280343634774	0	0	0	0	0	9.54501685122773	0	0	6.43893782875974	1.09016851689162	0	0	14.226448640931	1.55466399197593	0	0	1.47142973922995	0.435777317790609	1.36858889184162	0	9.74516147340939	0	2.86258532197471	0.878638110928062	0	8.76542641370418	2.64222251690757	0.356890459363958
314	EC:1.16.1.1	20384.8523499701	42.0688286717682	26.363947057727	27.9347889036891	75.755432036382	5.78517397881997	107.800169109357	57.9580316603264	13.1509032943677	22.2000664672649	24.0664087105192	21.018773789811	138.619000979432	0	173.530437208005	0	139.913828903654	27.8174221262412	40.1870453758227	31.6496939977953	27.4026791333273	64.1692879611095	33.3751810719459	30.369422677115	28.2037924567618	36.8674169475205	98.6602497398543	57.9526136846579	21.4715761455099	69.7308521683572	32.3022010707912	58.1104714712526	9.21984860321651	38.9382433013326	29.9036066283981	85.8802780371408	63.5085424670972	85.3796709881251	24.28913101249	102.225647942962	24.4452012032465	31.6568239340645	72.1770993174242	5.13454146073586	24.6948168901341	33.2381654079941	41.4390001326084	67.6466431095406
1452	EC:3.4.13.19	20371.075028168	159.042817850155	103.649785621077	103.115769965831	268.324103082365	40.0774583963691	328.864853438557	232.374156338201	96.9255520132247	47.5240943835161	115.69585170521	126.234188512075	428.823065621939	46.764172922599	520.842340143644	18.7527721103522	429.417566445183	121.230346705476	148.272947696571	101.366252328278	169.626000179808	248.026880183014	157.807822308064	117.22109387494	139.021462804751	128.768957631199	311.543964620187	158.953109505596	124.932885480702	235.464419774778	115.253817172318	188.289732565766	54.6465073677972	150.72001719444	135.43360771147	291.295777570287	214.395487615466	289.89541344373	121.117902382851	313.734463821177	105.005051365004	130.937568953209	250.320122757818	76.7588016352431	116.129677806684	139.130134463069	158.467046810768	237.544169611307
1403	EC:3.2.1.65	20369.7062867779	10.2345849257392	13.173429441372	14.4205710314473	0	12.2844175491679	5.77790304396843	0	16.9854764434998	0	16.4282072047752	9.01055891271155	1.88540646425073	47.8125808956769	6.28965901959417	11.1061829149295	0	13.3611887044905	45.5143747835123	31.2236286919831	0	0	0	0	0	6.76757342320655	23.4261186264308	8.66270009916419	0	0.974363070042329	0	7.69146688041973	0	2.70096002292592	1.31593198310408	0	28.5498242458923	0	22.3801931083355	0	0	24.4662210396522	0	12.6792360729758	0	40.8915085651133	15.8201829996022	0.386360424028269
1910	EC:4.3.1.1	20248.459630723	18.6822482814969	30.2924874168893	36.5103955522094	0	41.7934947049924	8.92756482525366	19.7079396244938	26.4818750737986	22.2000664672649	25.3721767299559	16.3335197092536	0	47.8125808956769	10.4265392929363	52.8164641178036	6.59779900332226	29.2798291119927	53.1776931070315	43.4689436271715	2.15769127034074	1.88733199885616	3.02269435055529	3.75819606588837	12.232496353407	11.8540262397689	21.3319458896982	7.09201019974501	11.6040306736802	7.76495487580864	4.12452905016855	16.6107993878889	17.1015058861561	18.9497062616421	0	7.94688245668638	35.5759012507153	5.90478265606275	29.7457702187971	10.5790538587533	12.3786821045462	27.6786293724447	17.7509392031324	32.2380865214473	16.0946567940764	47.4097439675815	22.5898421959952	10.2190812720848
800	EC:2.3.1.82	20213.668545023	22.3003424329175	10.3632013919095	13.2260960213123	1.62708438605356	0.759455370650529	5.41854565952649	4.45453429868695	14.623922541032	22.2000664672649	17.4410450223462	13.5354293456055	3.54064642507346	31.1351281387523	0	0	2.18542358803987	19.8176099152602	9.38690682369242	13.5836849507736	13.0000899038029	3.27900104851778	6.10816030902945	8.40396609627379	19.4458741404459	9.51576793452094	12.6528355879292	34.7145488029466	13.3595284872299	20.6193594760802	6.87091017251636	16.6727391969686	9.83877050726004	14.3251182117782	10.2431495721867	11.6505861603901	13.778304585956	4.09630678723172	26.2645052706174	7.08160709124193	22.4927634939554	21.6367058212733	14.7917879252871	49.4691561413143	27.171302781669	26.2202983974949	18.6314812359104	17.753851590106
434	EC:1.3.1.85	20189.293262386	6.13950829192098	22.0375318461443	14.1078357560665	0	19.7004538577912	0	0	22.0436297083481	0	9.33441314976454	6.09449259155717	0	9.97929070670463	0.167352346419357	41.7102812028741	0	8.50684256238116	13.5919639764461	4.8257117877371	1.43846084689382	1.42026498903822	0	0	0.781412794332153	9.54501685122773	2.18522372528616	0	9.11971607833196	1.09016851689162	0	1.41368505428842	16.0825408798254	1.55466399197593	0.574027943247049	0	3.72762200604921	0.435777317790609	5.82868278855523	0	11.1357057721778	3.70562658186774	2.86258532197471	2.01354567087681	5.20312187312387	10.0386811567508	3.20249303805861	3.13427561837456
2117	EC:6.2.1.26	20178.1268500316	12.6447530543119	11.5112160566706	24.4095673828691	4.66568974229409	38.9742813918306	8.98393461104848	8.70867591115474	25.767505018302	5.15121302758391	18.1529140046192	12.6074923119933	0	24.4369660885322	6.62666480719615	52.8164641178036	2.8031561461794	21.262411680477	40.7412538967787	32.3011365796176	3.0387485390632	1.42026498903822	4.0656687590536	5.56268990884375	7.49286309647843	1.06556933076553	12.1618106139438	0.476696415922935	8.63172571138855	1.926763038096	6.56355344041245	4.99890694454565	12.9601034454891	5.76730190571715	0.675836672804072	0.549849569457413	20.0768413308265	0	19.3285499158473	0	10.5624609796243	15.9387371016938	0	11.9897492220392	21.1076645987593	33.0148277767545	15.014586924811	8.71611307420495
1853	EC:4.2.1.41	20164.1575353551	11.0648081676243	3.40520723295843	4.16111658076099	0	33.2473524962179	12.5352311161218	0	17.3839886645413	0	15.5763520201566	21.0565364185716	0.799902056807052	47.8125808956769	6.28965901959417	22.5849374611905	0	17.7560385906434	43.1728437824732	28.7323716121184	9.47586082891306	25.5743017824802	22.810236600676	0	17.8995624088352	14.9554646124218	19.4979188345473	1.2333545828021	22.8341466506116	1.926763038096	0	7.22145303505064	0.639126101128741	2.55050866886373	2.98570345499838	0	27.450339246301	0	22.8319603153512	0	1.4132470628299	26.5516256733078	0	13.673805601318	15.2141284770863	40.0292411125437	15.8201829996022	2.26855123674912
671	EC:2.1.1.264	20152.6401072893	7.66361907348914	7.29043683589138	7.70255400474894	0	3.72072617246596	2.8184892897407	0	7.62781910497107	22.2000664672649	2.08914484537629	1.68491000193544	1.62095984329089	0	3.35123073704763	0	4.98857973421927	3.40954437689256	4.66920678905438	8.5262477667541	0.422547873775061	0	3.02269435055529	0	6.02208793498646	14.2302599903707	4.20135275754422	31.9786796996742	0	3.07483427841227	2.72655165576046	13.6085404066166	2.16454298106193	6.21865596790371	12.8452290696415	9.31631912024069	2.19896999918254	5.37095544176926	0.978828948533971	5.17390885441757	2.58243941199841	2.80355636316438	7.40250806921001	3.77387271950699	0	4.67857800699945	8.37090571542236	1.67491166077739
622	EC:2.1.1.173	20152.6401072893	7.66361907348914	7.29043683589138	7.70255400474894	0	3.72072617246596	2.8184892897407	0	7.62781910497107	22.2000664672649	2.08914484537629	1.68491000193544	1.62095984329089	0	3.35123073704763	0	4.98857973421927	3.40954437689256	4.66920678905438	8.5262477667541	0.422547873775061	0	3.02269435055529	0	6.02208793498646	14.2302599903707	4.20135275754422	31.9786796996742	0	3.07483427841227	2.72655165576046	13.6085404066166	2.16454298106193	6.21865596790371	12.8452290696415	9.31631912024069	2.19896999918254	5.37095544176926	0.978828948533971	5.17390885441757	2.58243941199841	2.80355636316438	7.40250806921001	3.77387271950699	0	4.67857800699945	8.37090571542236	1.67491166077739
92	EC:1.1.1.346	20034.9844662247	36.5906722531014	21.1007891629901	26.5911854983495	0	55.774432677761	7.11668545659527	7.65738127377592	34.5820049592632	50.3157195081422	43.0006898827199	27.4673877981119	4.83677766895201	104.976702045043	9.93654556864933	11.1061829149295	9.69165282392027	38.2780451163118	71.3612746795982	51.463488805261	7.59687134765801	7.91154322752836	6.10816030902945	11.6983847753079	15.6777453636174	9.62108810784786	38.6609001040583	54.2817679558011	10.6787502376576	25.3893458988899	5.47293277810827	35.4842235662756	7.42571590205005	19.9992835649807	10.5067150438644	23.9443925718436	55.7344886781656	5.37095544176926	51.2667198157499	13.6140283264284	25.2170951813383	55.4654422739957	17.2257791417535	73.1435719079871	32.8497098258955	81.9142567692024	37.4850815541705	11.7773851590106
727	EC:2.2.1.9	19989.9573668799	13.2701531973639	11.5112160566706	24.4095673828691	4.66568974229409	38.9742813918306	10.8159526493799	8.70867591115474	26.809540677766	5.15121302758391	18.1529140046192	13.4827423066171	0	24.4369660885322	6.62666480719615	52.8164641178036	4.55772425249169	22.6755240487312	40.7412538967787	32.3011365796176	3.0387485390632	2.84052997807645	4.0656687590536	5.56268990884375	7.49286309647843	1.06556933076553	12.1618106139438	0.476696415922935	12.7194372266937	1.926763038096	6.56355344041245	4.99890694454565	12.9601034454891	5.76730190571715	0.675836672804072	0.549849569457413	20.0768413308265	0	25.1572327044025	0	10.5624609796243	15.9387371016938	0	11.9897492220392	26.3107864718831	33.0148277767545	16.1483888078504	8.71611307420495
1655	EC:3.6.3.17	19942.8147163575	161.39971881015	157.031628658423	184.500781838188	71.3864578069732	113.565355521936	152.776211950395	147.480549760707	224.319577281851	152.84147557328	244.025015747323	239.985677727361	83.5538687561214	387.477349210458	23.7477860679172	240.903042668323	51.4742524916944	227.415999624422	185.949428472463	189.112688638005	216.906410141149	242.193308550186	272.491549975857	234.604909643371	328.403573661179	198.069150216659	172.278225806452	62.9958209378099	343.286393307561	145.689242073317	209.602419194924	148.619106609342	205.212952237278	172.245307350623	220.349290588108	116.77559912854	222.10823183193	43.8446453862076	329.564177517938	57.4188264765392	202.768829104944	275.496138620287	121.686332610191	123.384587223137	334.835901540925	230.931110701787	190.120673650709	181.051731448763
1926	EC:4.3.2.3	19744.0955018072	23.0838522635162	33.8672093456782	18.0213702438177	0	25.3963691376702	0	0	18.2828551186681	22.2000664672649	28.1322175230211	12.4212382529408	13.4999020568071	21.1558374320476	0.276131371591939	0	2.18542358803987	24.3802962371775	19.4319362660201	10.5513741589691	8.01941922143307	0	10.2945436986963	8.40396609627379	12.3020420921025	20.1898772267694	12.968262226847	35.9479033857487	17.9288928322454	12.2554109096718	8.68034899861194	13.8963783429279	14.2237547479863	10.8217509671873	35.3849236434528	9.70017636684303	11.9308428022562	0.435777317790609	18.5756045708212	5.17390885441757	31.9541404165957	23.3706275553248	9.41584210804804	39.6149856611142	13.1578947368421	26.4286701049917	7.95981965256597	16.2190812720848
533	EC:1.5.3.1	19507.1617264208	147.073792968993	113.034984154601	109.345862048995	34.6506316321374	81.8003025718608	20.6066798196167	24.4407902810161	126.827252332034	99.5347291458957	165.504364258076	116.391367927571	67.295249755142	341.340926740875	16.8286730353532	42.2957509092522	13.2163621262458	153.732729278655	151.355732594389	181.391701828411	103.605142497528	15.3846153846154	89.1356832448093	119.508076123461	134.061262763076	84.4577515647569	148.894380853278	161.196699249185	95.1982381646492	127.176343742513	90.7198096371208	121.201632296145	84.3666927076318	90.9514257056885	182.842467237084	86.9592281356987	165.576718711682	17.6871118858263	227.163610594384	29.1694768282108	131.407401101084	233.160425725226	88.7057516270702	211.333821465617	157.77966780068	227.951740652054	132.832648189895	137.27554770318
237	EC:1.14.11.17	19428.5384582837	115.0430806049	189.10706518362	114.200498059883	156.176553815058	85.9016641452345	209.667418263811	126.379555773715	93.7861612941315	116.915918909937	134.654608716518	93.5582030493968	298.372575905975	47.1848304426611	350.481835297399	0	291.704734219269	134.282645947278	183.976446137859	78.2477097350515	62.4022296143127	134.2293394338	81.2312892322549	77.9999200383816	76.3726818087102	120.099602792489	221.289672216441	101.338716532087	100.640091260536	173.023320821021	83.1251239341662	134.609779202798	85.6251717356752	99.0149018484023	115.59179031734	192.613341632949	155.395242377176	167.99215600828	94.5522189742227	219.867039213797	158.050967705318	109.576740865728	172.419175617758	39.7461712123986	85.8965379227537	181.237336526064	98.5976660920302	168.359222614841
1425	EC:3.2.2.24	19346.6041265101	4.04691808057055	0	8.28024555510511	0	18.0113464447806	0	0	5.96587554610934	0	0	0	9.08423114593536	0	0.78564953629454	41.7102812028741	0	0	0	5.06709240886456	0	0	4.18638338966683	0	0	0	5.88254422476587	0.31254426972659	0	0	3.20741622050367	0.196749981782409	0.503757980657849	0	20.3996534170909	0	4.7412736041854	0	5.98813003809018	0	0	5.89590499058991	0.416688713688555	0	0	0.708003315527722	0	6.07773851590106
1377	EC:3.2.1.20	19326.818929981	127.256499068874	66.2275523519543	68.5863207273991	42.5434057604851	71.7773071104387	107.28579481398	69.4032396613081	75.6007202739403	40.0797607178465	96.739584270674	105.99389260446	108.476983349657	150.038829924929	99.9488180740534	68.1273840149029	89.5867940199336	96.8007558508016	146.304121925875	119.563101075759	78.2432796907309	153.131255361739	132.704007725736	43.4884855269471	136.801000208377	129.392031776601	134.953824141519	173.346083014591	143.855757652576	87.6747064930916	40.5562165377751	84.6425708664286	34.4506344117885	98.3880212064766	125.706704213148	100.539475049279	145.642933049947	70.8900751715873	136.198954734698	74.515849311109	84.0229297917021	131.835291063664	95.158473993333	212.154493867838	126.000600360216	170.084269662921	99.2607081288954	95.9305300353357
1226	EC:2.8.3.5	19260.1040011352	132.709511758388	127.31759149941	100.569004459373	110.190399191511	110.141906202723	116.389515219842	118.681310590256	85.8749557208643	103.489531405783	118.082905905996	81.4889142168986	145.138785504407	119.829148330313	187.214280733561	22.212365829859	157.111710963455	112.076805708786	181.127814340145	127.996521838294	56.91809763553	82.7566485559051	33.3751810719459	53.6009915240685	57.8953948739321	90.9484833895041	141.519250780437	191.980096330925	47.4111160403067	105.620557463461	39.9762046400952	106.142971653429	47.2753697368067	104.363089267803	96.8663489656666	137.254901960784	148.671625929862	140.233140865018	90.69448135353	135.581462568648	77.4731823599523	107.97157505354	127.012011217525	223.302214900238	58.2699619771863	188.724903297108	105.885558944437	86.0542049469965
1383	EC:3.2.1.26	19255.8867495515	12.3221190917632	7.79842167401976	10.2944923843169	0	12.5567322239032	29.6575535512965	17.3763651981838	16.9972842130122	0	16.4282072047752	19.5989763660997	0.690499510284035	47.8125808956769	10.6826581131023	33.6911203761199	13.2994186046512	19.5891176263468	45.5143747835123	26.7780438666515	9.47586082891306	25.5743017824802	25.8329309512313	0	17.8995624088352	9.01709195955705	20.8116545265349	0.133163337583227	25.9965777298942	2.76335755930038	2.72655165576046	7.57851781680391	0	1.4543630892678	0.101808729557024	0	27.450339246301	0	21.4013641598016	0	1.33378738861456	27.483937958336	3.19593629292555	14.8026115077186	22.3734240544327	40.0810462331921	15.8201829996022	4.74911660777385
1783	EC:4.1.3.36	19191.8096774203	14.5920728913527	16.2399801155782	25.4867666647362	8.55654370894391	43.6738275340393	12.5704622322435	10.0094490121487	33.2801983705278	5.15121302758391	19.2027355349591	16.2471989849681	0	24.4369660885322	6.62666480719615	58.4937461190455	5.90739202657807	28.1413581840802	41.5032906130932	34.7177937431102	5.07057448530073	4.23219902773806	9.43505552873008	11.5997920997921	7.49286309647843	3.69857366393837	12.1618106139438	1.85437030740898	10.0386589771215	5.27314112291351	12.8990680150704	15.7837207607666	19.8133670967916	8.43244017767588	0.675836672804072	0.549849569457413	21.5482710700564	0	20.6971388076889	9.4999518258021	17.691128894943	18.3139723538192	0	12.8683873329672	21.1076645987593	33.846012156935	15.5881182866994	8.04473498233216
1528	EC:3.5.1.105	19100.0598946273	22.0842158340029	16.7712670105015	18.231308275902	0	18.4478063540091	5.6369785794814	24.5919744753958	16.3360491203212	0	11.3695671735805	10.1750499989248	11.9000979431929	11.176546725343	6.31755107733073	41.7102812028741	5.6063122923588	11.7831741038943	25.6044336681676	8.67449728209222	10.7974467319968	0	16.3399323998069	10.283064129218	15.4902062929777	13.1243981704381	13.1438605619147	27.6508712282193	20.3720134355789	12.9742033383915	14.1334523101329	5.5053559717263	17.558794213518	12.4838802120648	29.4135167334561	6.58782031331051	11.9308428022562	0	18.5756045708212	0	9.88137805777854	20.1018885067169	10.4106037356474	40.3868448349503	14.8689213528117	17.7680051574876	11.3048667285506	18.3639575971731
949	EC:2.5.1.48	19083.6898391331	38.61104925427	49.7162120176474	56.9847107198703	21.4283981808994	71.4499243570348	17.2033540022548	40.0090808688183	72.9557799031763	16.4506480558325	47.5644140496116	51.7046085030429	1.62095984329089	81.9699715247217	13.0534830207099	109.305420030161	5.9281561461794	55.3218703786296	80.8548666435746	62.1591591591592	33.3902724085229	39.567248117434	31.7720907774022	19.1855109547417	27.0462596374245	27.7654068367838	38.891779396462	21.6673749822921	53.4381139489195	9.1386470729175	13.27582788023	32.0410988850834	19.2332911290105	14.2498925347471	13.500487382216	19.8879551820728	49.8365078067522	19.1360714674801	58.0520861015147	7.68378456498699	27.54980418866	45.8173794535661	20.2669453410233	38.4983830618097	45.8825295177106	85.0524958555904	47.7345842726429	13.2037455830389
1685	EC:3.7.1.12	19039.4328441474	31.4086949306848	30.1877213695395	33.8289801355186	8.4689236988378	41.7593040847201	5.08737316798196	23.0150938765493	28.9098476797733	44.4001329345297	18.9912714838477	15.454506354702	17.4355533790402	27.3621537665027	0	83.4205624057482	10.4235880398671	26.7605220534729	19.5718739175615	31.4407762192572	9.48934639935269	6.53417214755505	21.3037180106229	8.40396609627379	23.9341529485309	22.5440238324506	13.1828824141519	42.4033149171271	26.9155206286837	17.9678140723584	8.68034899861194	18.5418640239015	13.7489561164839	12.8420977217366	47.3456081446984	12.8125324203756	24.7813291915311	0.435777317790609	32.8682788555231	10.3478177088351	25.0099324592769	21.2852229216692	13.0284671146622	44.3834279089633	17.2553532119272	29.6739731073863	10.0417716483225	19.5547703180212
110	EC:1.1.1.4	19029.6561780698	29.6511189474435	19.9248120300752	22.3258238257949	9.33137948458818	21.4137670196672	0	7.84562523008958	25.522493800921	44.4001329345297	27.2938600437926	18.1490720629664	2.81586679725759	68.9684183277246	6.51976849592079	0	4.37084717607973	31.2345954320321	50.419120193973	47.5039913331053	7.59687134765801	0	6.10816030902945	19.5293459139613	13.3856011669098	6.64269378911892	26.5836368366285	41.9113897152571	12.4088979022752	17.25700822618	13.1469363474123	23.3804561684763	14.5391826728806	11.2874337297607	9.11567204592223	12.8125324203756	36.1113381836017	0	36.7880237399238	10.3478177088351	15.0462568817754	37.7701343370757	12.6117784009736	57.9413020928672	15.5443265959576	57.9020077362314	25.6365203553905	13.7113780918728
68	EC:1.1.1.303	19029.6561780698	29.6511189474435	19.9248120300752	22.3258238257949	9.33137948458818	21.4137670196672	0	7.84562523008958	25.522493800921	44.4001329345297	27.2938600437926	18.1490720629664	2.81586679725759	68.9684183277246	6.51976849592079	0	4.37084717607973	31.2345954320321	50.419120193973	47.5039913331053	7.59687134765801	0	6.10816030902945	19.5293459139613	13.3856011669098	6.64269378911892	26.5836368366285	41.9113897152571	12.4088979022752	17.25700822618	13.1469363474123	23.3804561684763	14.5391826728806	11.2874337297607	9.11567204592223	12.8125324203756	36.1113381836017	0	36.7880237399238	10.3478177088351	15.0462568817754	37.7701343370757	12.6117784009736	57.9413020928672	15.5443265959576	57.9020077362314	25.6365203553905	13.7113780918728
1222	EC:2.8.3.19	18841.6494481972	4.5450622076405	37.012987012987	15.2921758267215	0	15.454462934947	11.5558060879369	0	17.2496752863384	0	19.7336452803023	9.1299111847057	0	0	0	22.212365829859	0	14.6358066712049	23.7131970904053	0.606777663739689	0	0	0	0	0	9.40659605199807	0	0	15.0960136890804	1.926763038096	0	0	15.5740685865144	0	0	0	0	0.435777317790609	1.43059615554965	0	29.2354844202282	0	0	0.994569528342181	2.38643185911547	23.802726100571	0.450868585068293	1.7773851590106
1552	EC:3.5.1.44	18789.836519981	32.3755787654954	17.3979991300565	21.7785370938785	21.0207175341081	36.1738275340393	3.48083427282976	31.2246901460302	15.0608100129885	53.1738118976404	14.1616125258706	17.0484290660416	30.6105288932419	18.3083096039348	3.07509936545569	41.7102812028741	14.1040282392027	15.472265909251	13.2261863526152	22.1186566313149	15.764631843927	15.8659803641216	26.5910188314824	7.47641132256517	22.3890914773911	24.46070052961	23.7675598335068	53.5814208811446	25.2614234108625	15.4540372174746	13.7467777116796	20.0211324054507	20.321381428302	17.0296604098008	93.9384273800498	23.5397862848843	26.6614894138805	22.8183898028108	32.6335370714855	15.6614317371616	11.3315171122084	33.1570510740476	29.1060373564739	61.2300933552993	11.6369821893136	11.5341223061337	9.25162445299032	29.8374558303887
163	EC:1.1.3.6	18665.8465966972	14.7409413177178	1.50375939849624	0.891874674234088	23.3284487114704	13.500756429652	13.5146561443067	11.821695913609	27.7423544692408	0	10.8731515642341	37.3056493408744	0	23.9062904478385	3.14482950979709	22.957509092522	0	20.6849604469379	21.5864218912366	21.718078838332	20.3901825047199	56.8296635211133	45.620473201352	29.692547577163	35.7991248176703	12.1810303322099	11.9862122788762	0	69.6590404968629	9.63381519047999	19.18500892326	4.56168476280697	24.8810646264917	0	13.4192570128886	0	23.6409711436279	0	46.6427495792364	0	8.2978602644872	18.7422934648582	7.2755172231335	19.4093599365428	62.9227536521913	31.451464358077	23.8363612253017	18.2660777385159
1016	EC:2.6.1.96	18651.5003515552	7.3919128173354	23.1498166904865	13.1088202930445	0	19.7004538577912	0	0	20.7492029755579	0	11.2960796664567	4.64936237930367	9.08423114593536	9.97929070670463	0	41.7102812028741	0	9.06199384990963	13.5919639764461	1.55281864142624	0	0	4.18638338966683	0	0.781412794332153	9.54501685122773	5.88254422476587	0	5.03200456302681	0	3.20741622050367	1.41368505428842	13.3132189326796	0	20.3996534170909	0	4.7412736041854	0.871554635581218	5.98813003809018	0	9.74516147340939	5.89590499058991	2.86258532197471	0	0	8.80917296002947	2.51955974008752	6.79151943462898
355	EC:1.2.1.43	18650.431472719	3.04495174164497	4.7287640589076	11.1426420339376	3.89085396664982	18.1391830559758	1.75450958286359	1.30077310099399	6.63006258117842	0	0.494915864303068	2.5913421216748	0	0	1.57129907258908	47.387563204116	1.34966777408638	0.636135301988216	0.762036716314513	2.05268559698939	2.03182594623753	2.81193403869984	5.36938676967648	6.03710219094835	0	2.63300433317285	0	1.37767389148605	0	3.34637808481751	6.33551457465794	1.52299059972309	6.19191293338003	2.66513827195873	0	0	0	0	0	1.87879371808459	2.61081786707532	2.37523525212538	0.83337742737711	0	0	0	0	0
1376	EC:3.2.1.184	18641.4066359955	3.10023134687176	1.48580128005965	9.17935947182487	0	15.6187594553707	3.29763246899662	2.04933120628298	7.2145471720392	0	2.11665016947119	0.965570632889615	0.98922624877571	0	0	41.7102812028741	0	1.40294828759888	3.65084863179771	1.19677272208918	1.60028769216938	0	0	0	1.18425713690352	0	1.82752341311134	0	0	0	0	0	0.503757980657849	3.03052013182404	1.31593198310408	0	0	0	0	0	0	0	0	0.988467874794069	0	2.13206852090624	1.95597400875215	0
382	EC:1.2.5.1	18560.4766051241	33.1744741882183	32.1444106133101	31.7788266635779	9.33137948458818	46.1210287443268	12.9227733934611	4.72867836544361	27.4250206635966	44.4001329345297	24.1843786556285	24.9446248467775	11.7695396669931	23.9062904478385	3.32145596541385	64.2952186640646	4.37084717607973	25.5815591183306	37.0294423276758	26.9125137796024	10.9143216758069	28.4148317605567	26.9966199903428	13.4282744282744	27.0493852886018	20.8263119884449	21.7449271592092	57.4036690749398	38.3452690284555	13.1119718872295	10.8814197898077	26.8673030678423	16.8343794617602	7.80197736065339	25.2753167984404	13.5594978732234	23.2935502329764	5.97559647020373	31.8052971919568	11.3064842470373	18.928429536296	24.6144461029269	14.6317265463781	58.5118066996156	38.2979787872724	48.6645791121754	16.1052910754542	18.6583745583039
818	EC:2.3.3.14	18557.7730422352	5.50977477473055	3.91437270863108	8.28024555510511	8.4689236988378	18.8139183055976	0.331172491544532	6.97631611240643	9.97756523792656	0	0.764869972104742	1.71662974989785	9.08423114593536	16.1856070411597	0	41.7102812028741	0	4.09497429637802	0	0.414338389021933	1.89247505169469	7.54456200552855	15.1955577015934	1.87909803294419	1.56673265263597	5.16568367838228	5.88254422476587	0.428530953392832	9.8580391659801	2.13641082980593	3.20741622050367	2.83465714493915	15.3322916947281	1.57615704255624	20.3996534170909	0	5.95111583421892	1.38359298398518	5.98813003809018	1.68609692648617	2.05743799307566	7.07703290284898	4.53330864066882	3.92946488498383	0	0	1.21999734783185	8.9234628975265
1262	EC:3.1.12.1	18517.0007932747	4.63980449087363	4.17330516373579	7.09590548445011	8.4689236988378	19.9068078668684	4.21364148816235	5.63872867836544	15.9301570433345	0	0.544407450733375	4.04668716801789	0.230166503428012	6.20631633445509	0.92971201450387	41.7102812028741	1.75456810631229	5.02511678129621	4.59993072393488	6.64366898544114	1.89247505169469	6.53417214755505	11.0091743119266	0.423796577642731	7.71905605334445	7.1236458834858	2.22424557752341	0.398427539311517	7.84587109449268	2.25221627665522	1.39797739440809	1.38818042702033	27.7915465639396	0.809571571858432	0	1.13082269945015	0	0.60464102843447	3.5742758437417	0.958666538202139	1.51257165559907	0.694399376987475	2.29906344251019	2.92574287631948	8.4550730438263	0.455885061705655	6.63705078902002	5.09893992932862
975	EC:2.6.1.102	18509.9022211442	5.74161065941508	12.3632013919095	10.1233566919558	0	19.7004538577912	2.8184892897407	0	12.3715905065533	0	6.57788176010078	5.3740779768177	1.33692458374143	0	3.07509936545569	41.7102812028741	2.8031561461794	6.16886927536912	7.90439903013509	3.06382331698787	1.43846084689382	1.42026498903822	3.02269435055529	1.87909803294419	0	4.27298988926336	2.2372528616025	0	12.2916534634641	0	2.72655165576046	0	8.09110745938956	0	5.55615726199502	0.923332295881315	8.31357802664923	0	10.1160421649393	0	11.8735456041773	3.70562658186774	3.90232287422615	4.58234181463177	5.20312187312387	17.2499539510039	1.13380188303938	4.45229681978799
947	EC:2.5.1.46	18468.7359427874	26.9116046033155	22.4010439321444	19.6082121966757	16.3719050025265	15.2223903177005	2.67404171364149	25.6473186894097	25.5815326484827	16.0850780990362	20.5240109181439	23.8206275133868	0.264446620959843	16.7486409526275	0.167352346419357	5.6329282356072	6.75872093023256	18.9189690382855	17.3120886733634	28.4404721176873	34.2803200575384	19.4928986750548	6.21921776919363	11.2346073884535	13.0669410293811	21.1212084737602	9.37825182101977	31.7289984417056	10.462196590405	21.6236722306525	19.2246678564347	23.7666690956788	15.384364645349	37.3191001576157	3.48749052312358	25.2412075941488	16.1203302542304	27.5247848349493	15.2936486845602	22.6466904326043	30.3971281003462	15.4649879940295	27.1839779882533	63.7592287509915	3.9823894336602	20.6898139620556	29.4258055960748	9.93286219081272
432	EC:1.3.1.83	18443.326646568	3.05827167803934	0	6.30393235651821	0	16	0	0	5.67953713543512	0	3.92033354329764	0.516827595105482	1.33692458374143	0	0	41.7102812028741	0	0.67291847609211	0.0969864911673017	12.7488311095906	0	0	0	0	0	0.521575589792971	0.175598335067638	0	0	0	0	0	0	0	4.98212931874797	0	4.28349546309164	0	4.28735937638409	0	0	0	0	0	1.71102661596958	0	1.10283781991778	0
1959	EC:5.1.1.4	18416.3392229731	5.96229855346302	0	1.91695141020444	0	11.7095310136157	21.9701240135287	0	1.34165781083953	0	0	19.2737790585149	9.08423114593536	0	1.00411407851614	34.0636920074514	0	1.7816483181146	0	0.606777663739689	18.9517216578261	52.5688685539987	49.8068565910188	0	35.7991248176703	12.1810303322099	5.93457336108221	0.920810313075507	49.7560048165283	1.926763038096	3.20741622050367	0.969175836187423	0.639126101128741	0	20.3996534170909	0	4.7412736041854	0.435777317790609	13.2474089821951	0	0	5.89590499058991	0	0.994569528342181	33.2449469681809	0	2.1548866198117	10.3144876325088
1989	EC:5.1.99.4	18399.5744275728	49.4294525941071	38.2433356117567	33.083338159495	94.4181910055584	15.1754916792738	118.348365276212	76.8521290955946	25.9977565237927	28.1156530408774	37.9675455172621	49.4215178168211	139.631096963761	12.1019932694797	173.530437208005	22.957509092522	145.234634551495	39.9791084716321	69.7887080013855	39.7071121754666	46.3544007911535	122.219044895625	78.9956542732979	55.9146009915241	73.8070431339863	44.7550553683197	94.5109261186264	36.6872078198045	76.7158882058432	82.4614647392381	47.6502082093992	52.8820228812942	38.171600980577	43.8888092849978	36.3785876746453	95.8605664488017	69.1817215727949	83.9960780041399	35.6674639029143	104.8944985066	42.5222770872354	35.9378934388993	78.1893221863591	15.6202330831655	63.5581348809285	60.252808988764	44.3276753746187	80.8856537102474
1390	EC:3.2.1.40	18362.3525886484	29.1182322728172	25.7006151742994	30.0471998610065	19.8922688226377	34.1391830559758	21.5262119503946	27.6149220763284	48.3454362970835	18.9431704885344	44.0020396532589	32.3240360422356	1.97845249755142	83.0960393476573	9.43448852939126	26.1598509713475	8.51328903654485	42.1212882326706	80.8867336335296	55.4231573345497	31.0617639126135	17.3672671813936	5.09898599710285	20.4808891731969	14.7773494478016	39.3415984593163	35.0091050988554	5.53371582377107	9.70910704100387	17.9738040092644	26.8986714257386	29.2100852583254	18.7234718892271	55.3302765439175	3.49290588107874	23.0003112356054	68.0863238780348	26.9582743218216	55.585082823988	26.8667501686097	35.1665815313014	50.8598870789798	25.289697867612	48.0047592897675	7.78467080248149	93.633726284767	52.2443972947885	14.1212720848057
369	EC:1.2.1.8	18351.0192261427	46.0175804369067	40.7304418069968	34.3693171946488	25.9762506316321	23.131467473525	42.0307215332582	18.853233525586	58.2772464281497	26.9857095380525	45.1843186658268	89.0185157308445	17.1417727717924	115.913797566658	6.79589986751273	70.8329637186197	5.81914451827243	61.2538438064834	101.41461724974	49.8241912798875	70.9790524139171	164.131160041941	148.478995654273	41.2709899248361	161.814440508439	57.9847737120847	38.9047866805411	35.7224819379515	179.567779960707	22.226659212523	45.6127305175491	30.9188952852875	47.3582338837855	17.090557386445	51.2598830282682	21.2262682850918	53.1227008910325	9.0532737770999	81.1719372840818	11.1378745543887	44.2476871559112	57.0371211629567	18.3316577596698	27.0516810055525	125.435261156694	79.8811935899797	38.303938469699	31.8455830388693
552	EC:1.6.99.1	18349.6914982981	2.593139368223	2.87460386503449	6.30393235651821	0	15.6187594553707	1.2260428410372	0	5.99834691226827	0	0.971834788086025	0.296767811444915	0	0	0	41.7102812028741	0	2.55393065890472	0	0	0	0	0	0	0	8.12168993740973	0.617845993756504	0	2.22447556879397	0	0	0	0	0	0	0	0	0	0	0	0.90811056246098	0	0	0	0	0.847301528826672	0.570216151704018	0
1461	EC:3.4.15.6	18329.9410801846	14.1955959521399	20.4063878705027	22.3403023107662	3.25416877210713	11.3500756429652	5.77790304396843	30.1141244324457	13.9110284567245	84.3469591226321	20.9264225081736	13.0362787897034	1.33692458374143	36.305979808439	0	11.1061829149295	22.5186877076412	12.3471280016901	23.2698302736405	23.5526665906413	6.46408343072912	29.3394338004003	0	10.7628338397569	10.2417170243801	19.9917549350024	2.99167533818939	5.26278509703924	0.291526712719437	30.6205574634614	0	23.9160533411062	4.93925271409714	50.5444906147012	6.29264594389689	32.856105405125	23.6981934112646	14.8382176707702	12.3571618389583	34.5408998940168	27.237641182814	20.3128042053345	30.0333350970951	43.3705534199768	0	18.7465463252901	22.4970163108341	6.57010600706714
1940	EC:4.4.1.25	18308.230174632	4.92316226804953	38.4055800658671	12.3559390745352	0	13.3591527987897	0	0	17.3485653560043	0	20.6394912864813	8.76110191178684	0	0	0	0	0	15.0424872655571	24.6899896085902	0.841981221728057	0	0	0	0	0	10.7336302359172	0	2.0222411106389	15.3516065656886	1.84490056704736	0	0.692268454419588	15.3345276258721	0.666284567989683	0	5.05239132690113	0	0	0	1.08873687253107	30.0622623304387	0.902070218703355	1.12175247367586	0	1.40084050430258	25.6677104439123	1.27304071078106	0
1852	EC:4.2.1.40	18303.1467914096	18.86086988628	7.95513577331759	8.96507789424915	0	17.1301059001513	6.75732807215333	7.65738127377592	26.5350100366041	28.1156530408774	34.7865862803323	28.3144448506484	4.95269343780607	91.0497023039089	6.28965901959417	11.478754546261	7.5062292358804	25.4160700453041	46.0547280914444	34.429999619873	17.0727321765711	33.4858450100086	28.9183969097055	12.5459779305933	39.1513857053553	23.6203057294174	26.5836368366285	5.28669074939793	30.6990303568033	19.2117243031707	5.47293277810827	18.0463455512643	3.26903908838663	20.0494340163347	16.9816960901116	16.8897188505032	42.2504700400556	1.20928205686894	40.3755868544601	10.3574525484151	19.7287019694648	44.7617626062691	16.0246573892799	25.6086399414241	27.726635981589	50.1300884140726	24.2341864474208	13.339222614841
1972	EC:5.1.3.23	18273.2912887886	2.99625373639841	0	6.30393235651821	0	16.0151285930408	1.33878241262683	0	6.72157279489904	0	0.602897507423738	1.47093610890088	0	0	1.28770657555261	41.7102812028741	0	1.41311236825427	0	1.84551640247843	1.43846084689382	1.42026498903822	0	0	0	0	2.18522372528616	0	4.08771151530515	0	0	0	2.76932194714582	0	0.574027943247049	0	4.03008256355759	0	5.82868278855523	0	1.39054429876838	3.70562658186774	0	2.01354567087681	5.20312187312387	1.22950819672131	1.13380188303938	2.7773851590106
1422	EC:3.2.2.20	18253.4686961071	59.1946204967454	55.1659727831977	51.0847280940522	19.8652854977261	67.2086232980333	25.2466178128523	36.8716406921095	46.8857007911206	60.2525756065138	52.089654758691	49.3724651082772	17.1417238001959	64.7230132021745	7.94874834390907	66.6282267364499	18.2568521594684	45.8144644491913	56.8133010045029	41.0481810924849	37.5078665827564	40.3774663997712	38.4934814099469	25.4971213817368	48.4454052927693	57.3251083293211	29.1428199791883	83.7914364640884	51.5717092337918	35.7060138966536	32.9912750347016	37.2076076659623	33.2949543385146	49.0793810001433	53.8212931874797	40.8341114223467	46.4399574920298	31.5339361586229	50.3676144919833	29.3621736198092	54.3390657812589	48.6977740281654	41.831578390391	110.738910244676	48.8743245947568	68.0961042549272	40.5405781726561	29.6595759717314
791	EC:2.3.1.54	18244.9679560193	7.57145674326071	0.0766171627415647	0.0712341460589564	0	9.51588502269289	27.8325817361894	17.3763651981838	3.60432164364152	9.10601528747092	0	14.3719704952582	21.0333006856024	0	5.06240847918555	11.478754546261	14.5660299003322	0.253116124034647	4.40595774160028	12.0177139164481	9.47586082891306	25.5743017824802	34.2056977305649	0	27.1853511148156	6.23730139624458	14.2950052029136	0.133163337583227	30.9525318461246	0	10.5393614911759	0.772425854405014	4.37218824923897	0	40.9011155637388	0	9.4825472083708	0	14.5008415271503	0	0	14.1930040885197	1.15746864913487	1.84269937152968	26.5359215529318	0	0.348097069354197	20.1060070671378
50	EC:1.1.1.27	18244.6962812771	12.6061650596549	3.1231591375132	8.77598888052354	8.4689236988378	45.1134644478064	19.3242671927847	23.0150938765493	19.566950053135	0	14.943459611866	8.50099997849509	10.9941234084231	31.0962982138235	4.39997210794226	52.8164641178036	5.19102990033223	12.6632238679843	26.3664703844822	16.1763028851636	1.89247505169469	6.53417214755505	16.3157894736842	0	11.9504063346531	4.93768054886856	20.5742715920916	1.81311092222694	16.6191140122948	0.71080584617842	6.00337100931985	6.33243459884865	16.5333099862611	0.666284567989683	20.6032708762049	0	18.4664432273359	0.740821440244035	21.7379750199309	0	1.04529201430274	20.5302096177559	2.52923435102386	10.0250167795473	17.8707224334601	19.5190182354025	9.16987136984485	15.6655123674912
274	EC:1.14.13.40	18233.7917765551	23.1732709029353	11.4987882930467	15.3037586146986	9.33137948458818	21.1989409984871	0	12.3860596392195	16.6710945802338	28.1156530408774	27.1498845196317	17.4727425216662	2.81586679725759	57.1641211493658	3.14482950979709	0	7.5062292358804	20.8240416891622	24.4683062002078	21.0333751472992	7.59687134765801	9.33180821656658	6.10816030902945	22.8237645929954	15.4537403625755	7.30169715936447	16.9387356919875	30.0449780422156	13.3595284872299	16.6160849772382	13.1469363474123	14.6578736427895	10.0747285902858	18.4302908726179	9.01386331636521	14.6280734516029	25.7132346930434	0.435777317790609	30.4854282930286	8.44011947201079	18.2530223054657	29.0544486988124	12.9080903751521	53.8226859478919	18.361016609966	36.9174801989317	18.4822967776157	13.4958303886926
1195	EC:2.7.8.37	18229.8041325705	58.3516726267081	113.521406822842	67.2091272369259	0	63.1649016641452	1.32468996617813	0	58.6314795135199	88.8002658690595	106.151954167791	58.781531579966	22.5269343780607	129.329536629563	0	0	8.74169435215947	89.404004600831	68.8604087287842	61.0521914319383	60.774970781264	0	48.8652824722356	67.2317287701903	87.830798082934	68.0909966297545	56.6857440166493	54.0232327525145	83.0470879016414	85.7439501637249	43.7834622248661	77.6069372586169	83.182026346273	62.0432726751684	72.1109065309217	65.1519867206142	57.5165535845663	1.74310927116244	100.699796261848	20.6956354176703	128.361428003859	106.431306379389	62.5429916926822	15.0954908780279	105.263157894737	97.5133542088782	61.410953454449	72.9187279151944
198	EC:1.12.7.2	18215.7542634683	3.08878724026847	0	6.30393235651821	0	15.6187594553707	2.45208568207441	0	7.02857480221986	0	1.95866702660548	3.38235736865874	1.33692458374143	0	0	41.7102812028741	0.145348837209302	2.92169197906152	0	2.29153837381685	0	0	0	0	3.13346530527193	0	0	0	3.89124786108118	0	0	0	0	1.55466399197593	4.98212931874797	0	4.28349546309164	0	4.28735937638409	0	0	0	0	0	0	0	1.10283781991778	0
107	EC:1.1.1.381	18199.816803131	2.47560294164322	0	6.30393235651821	0	15.6187594553707	0	0	6.89278545282796	0	3.92033354329764	2.69080234833659	0.399951028403526	0	0	41.7102812028741	0	0	0	0	0	0	0	1.87909803294419	1.56673265263597	0	0	0.0283326250177079	2.01216807148742	0	0	0	0.343471350448533	0	1.49285172749919	0	0	0	0	0	0	1.04270231682783	3.06894544684904	2.56879614375496	0	0	0	0
1392	EC:3.2.1.45	18156.779615295	14.2596898531017	20.347355993289	21.6598135171136	0	23.0590015128593	16.5093010146561	35.1822309485826	17.723462038021	33.8318378198737	26.5294699901017	8.92238876583299	2.96767874632713	12.1019932694797	0	52.8164641178036	9.26079734219269	12.055280392479	26.5535157603048	10.0290226935797	6.8057178818664	13.5735392240968	0	4.17399648168879	8.74833298603876	45.5384268175253	7.36862643080125	5.07153987816971	2.58571519107675	17.8340388147911	1.39797739440809	16.7018873424178	0.932086958864255	63.7698810717868	3.94779594931225	22.5438323477539	23.2894629281452	17.7143479681883	11.5865001328727	24.6555544850178	29.0425109257052	13.1546498799403	26.0119583046722	33.8153639636341	4.1624974984991	36.8069626082151	17.9817000397825	12.791519434629
958	EC:2.5.1.62	18115.5500789146	2.33642024355818	0	6.30393235651821	0	16	0	0	8.1060337702208	0	3.92033354329764	0.516827595105482	0	0	0	41.7102812028741	0	0.67291847609211	0.0969864911673017	11.4621013418482	0	0	0	0	0	0.521575589792971	0.175598335067638	0	0	0	0	0	0	0	0	0	0	0	0	0	0	0	0	0	1.71102661596958	0	1.10283781991778	0
926	EC:2.5.1.101	18107.0510636178	6.43353536514113	5.28490648107873	15.0402501882203	7.91308741788782	17.803328290469	4.34751972942503	10.8724996932139	16.8319754398394	8.44134263875041	5.89300818860794	6.5331928345627	0.98922624877571	4.34895159202692	0	43.6973299033088	3.125	5.89580056806178	6.59508139937652	3.81964876268674	21.1903263508046	6.7009817939186	3.77595364558184	2.99856069086838	3.48682017086893	1.49855560905152	3.75910509885536	0.715398781697124	0.602066037137968	1.94872614008466	1.47729526075749	5.53086059899439	2.18474717814714	7.61570425562401	1.31593198310408	2.96711277103434	2.37881141175509	5.8285216254494	3.0472141022234	3.72868291742942	5.34650093648902	2.18054383801674	3.63511296894016	4.96674598816279	0	3.68852459016393	6.73650709454979	0
583	EC:1.8.5.2	18026.659090867	5.56605966394446	1.92319642080408	1.15422482191463	0	11.631467473525	13.5146561443067	17.3763651981838	4.43972133663951	0	4.42925702630553	21.4374099481732	0.664397649363369	0	0.230109476326616	22.957509092522	0	5.56442337034342	3.76861794250087	3.53835481050671	18.9517216578261	51.1486035649604	45.620473201352	0	37.457439049802	22.1256018295619	3.8891779396462	0.228785947017991	53.5268394701819	2.76335755930038	1.39797739440809	3.92771259928587	1.79143880822176	1.4543630892678	2.91059244016029	0	1.47142973922995	0	3.89317034281159	0	1.50122027356831	1.04270231682783	3.93671622837187	4.99420342912929	31.5289173504102	11.376404494382	3.033417318658	6.09187279151943
605	EC:2.1.1.131	17995.1875257885	31.1615206256718	24.4010439321444	27.6061272948399	13.1346134411319	41.7593040847201	11.8447012401353	25.3794330592711	31.5636438776715	22.2000664672649	19.35570952938	25.7924560762134	16.0986287952987	27.3621537665027	0	94.8993169520092	8.23816445182724	26.9365742588202	15.9487357118116	30.6866993575854	18.9652072282658	32.1084739300353	44.1139546112989	13.9666560051175	38.4020108355907	27.788968464131	13.2349115504683	35.0270930726732	51.1566005450282	16.8197428320422	12.5173507832639	14.1659986883335	16.7187575765739	9.96919329416822	42.3634788259504	9.70017636684303	21.9692634676694	0.435777317790609	31.3801045265302	5.17390885441757	29.3348090129973	21.2852229216692	9.41584210804804	42.4827628287266	34.7308385031019	35.4980198931663	11.3413340405782	22.6525088339223
1332	EC:3.1.4.3	17980.6698228469	37.1637201185413	39.9031255825514	35.6506631146117	4.66568974229409	69.0535552193646	5.77790304396843	16.0224567431587	16.9943322706341	72.5157859754071	25.1722307207775	23.4263779273564	6.14441723800196	23.2785399948227	0	52.8164641178036	11.8770764119601	30.1164761390578	17.1250432975407	21.4594404531113	12.5056189876832	16.9573920503289	6.10816030902945	18.1086678394371	23.7696916024172	66.9339792970631	12.92598855359	57.0530528403457	22.6440205336206	38.571200383356	9.30993456276026	45.2488522917729	11.1154602516096	53.8150164780054	22.6697173183147	38.9874468305841	29.0648246546227	19.7733957947489	38.2141908052086	33.2016571924077	44.5201203246495	36.8206243104679	44.3753637758612	77.8021843919702	30.5083049829898	46.4703444464911	25.427662113778	28.9740636042403
601	EC:2.1.1.11	17969.664449607	2.19748852310171	0	6.30393235651821	0	16	0	0	5.67953713543512	0	0	0.516827595105482	0	0	0	41.7102812028741	0	0.583718692049482	0	11.4621013418482	0	0	0	0	0	0.521575589792971	0	0	0	0	0	0	0	0	0	0	0	0	0	0	0	0	0	0	0	0	1.10283781991778	0
211	EC:1.13.11.3	17969.2808310194	62.7174527311519	72.5035729820419	45.1641860195749	10.9584638706417	29.9304084720121	13.983229988726	7.13388145784759	48.8029873656866	44.4001329345297	69.8991271483848	56.8403475194082	24.6000979431929	71.1493657778928	6.28965901959417	22.957509092522	4.37084717607973	54.1164996126851	78.3858676827156	61.6036986353442	39.3868560640115	55.8478696025164	67.3297923708353	27.9333120102351	78.2836528443426	53.1234954260953	51.4047866805411	77.3037965717524	84.1835984536409	31.1117322897532	25.0347015665279	37.6448298477009	48.6952668300962	22.9259206189999	63.6160511209791	28.4780578898226	60.1569525055179	11.0796383048262	75.5957126406236	12.2555159456595	59.1899086213747	75.1855409176455	21.2233451505371	101.061687717371	69.4116469881929	95.3536562902929	49.5690226760377	43.7078445229682
1413	EC:3.2.1.86	17961.0366333096	11.6301633580725	6.48244578388119	8.04019227428042	4.66568974229409	14.3177004538578	28.9529312288613	37.1170695790895	15.8755461093399	0	8.65352890008698	27.9733339067977	0.460333006856023	33.8855811545431	11.4706087441601	22.957509092522	6.12541528239203	22.1095514189808	22.0574991340492	17.7785380317026	20.3901825047199	52.5688685539987	51.6658619024626	5.56268990884375	35.7991248176703	14.682354357246	17.741935483871	0	67.1081817605678	1.84490056704736	10.688082490581	5.33411061721198	7.83833948438889	0	0.574027943247049	0	17.4527916291997	0	19.053946319426	0	1.39054429876838	19.3068985657732	1.86253240912218	10.1958630788944	36.7320392235341	21.9055074599374	11.8518764089643	16.6383745583039
567	EC:1.7.99.1	17958.5617773329	6.39467697672793	8.70925247001802	13.6097758730526	8.4689236988378	24.5869894099849	6.99689966178128	23.0150938765493	10.1723934348802	22.2000664672649	1.35726926422508	4.17786714264209	0	6.20631633445509	2.82644167073426	41.7102812028741	9.99273255813953	6.74866787164621	7.94735019050918	11.3553426844566	1.89247505169469	6.53417214755505	11.0091743119266	0	10.0653782037925	6.99425252768416	0.0390218522372529	7.4045544694716	14.0186323594651	3.78564012459069	0	6.2049114625082	16.5445435198405	2.87290442756842	0	3.11235605353252	0	0	0	5.17390885441757	2.80095351609058	0	4.44600243399122	3.77387271950699	0	3.09334131515933	2.08195199575653	5.71731448763251
435	EC:1.3.1.86	17893.5641496247	5.03033881197052	1.92008947989809	4.16401227775526	4.66568974229409	0	13.5146561443067	5.48128604736777	6.46770575038375	0	3.83034884069708	23.0790735683104	0	0	0	22.957509092522	0	5.1818032440553	10.7308624870107	2.68702246550348	18.9517216578261	51.1486035649604	45.620473201352	5.56268990884375	41.6336736820171	12.1810303322099	0.0520291363163372	0	50.2123074973066	1.926763038096	3.83700178465199	1.43554616337536	10.1907814983433	0	0	0	1.47142973922995	0	2.79918504739127	0	6.90731596571883	0	0	1.87320763927024	30.3031819091455	8.9173881009394	3.033417318658	3.09773851590106
1521	EC:3.4.25.1	17878.758571057	17.6438947531063	17.5231467097496	20.8316441767533	9.33137948458818	12.9863842662632	13.5146561443067	13.6377469628175	31.544456252214	0	24.1638921383365	37.4819896346315	0	47.8125808956769	6.28965901959417	22.957509092522	0	25.2059810802563	64.6345687564946	32.9660356559091	18.9517216578261	53.1693832809074	45.620473201352	11.1253798176875	47.4682225463638	12.1810303322099	19.60197710718	0.743731406714832	54.7563216933899	8.14431754652184	7.67400356930399	14.3991838519274	21.128444815603	3.15231408511248	0	0	32.8128831848279	2.76718596797037	28.4303304101338	3.37219385297235	17.4924797094046	26.8284768641703	2.09534896026245	20.1415583623162	37.3374024414649	55.4568060416283	24.3270123325819	7.61597173144876
1727	EC:4.1.1.5	17867.7835376619	5.50335615898545	2.55701236562481	8.49510627207969	0	15.6187594553707	4.51310597519729	2.33157442630998	8.67575864919117	0	4.37526620474519	1.85479882153072	0.264446620959843	0	3.84910396764521	41.7102812028741	2.8031561461794	5.05192366376376	2.32767578801524	3.19053863990573	1.73514339656567	1.88733199885616	3.02269435055529	0	3.70561575328193	9.56608088589311	2.44536940686785	0.133163337583227	0	3.7377206293427	2.72655165576046	3.77468483567733	0	13.7698810717868	1.41774071266111	4.83452640315385	6.65413226518434	5.90478265606275	3.02063956063425	5.40514500433568	7.57137181451842	3.82893114413654	7.78348060743955	6.93147843065471	9.54572743646188	8.3210536010315	4.46227290810237	5.95759717314488
860	EC:2.4.1.287	17846.9793486449	9.66351710935994	5.87522525321568	6.25180981062142	4.66568974229409	6.14220877458396	0	2.36433918272181	9.62923603731255	0	8.04163292240319	6.10416980279994	18.1684622918707	23.9062904478385	3.14482950979709	0	0	7.92469660336612	21.5864218912366	14.0490173718022	0	0	8.37276677933366	5.56268990884375	0	6.69234472797304	21.5660770031217	0	1.40693326573294	1.926763038096	10.2518342256593	3.12613859943161	4.52552463565098	0	40.7993068341817	0	24.6791465707512	0	25.4761272034724	0	0	24.0249205010059	0	8.21282567575813	11.9321592955773	27.7284030208141	8.48362286168943	15.2532155477032
1060	EC:2.7.1.29	17843.5017134492	19.0402976601008	24.6442552662648	22.4908785544681	9.33137948458818	21.7223903177005	12.7818489289741	22.1050435636274	26.2339119140394	0	32.4139896217643	17.772736070192	12.7	68.9684183277246	7.10968551704902	22.212365829859	0	25.6842562381165	51.4513335642536	38.2512259094538	7.59687134765801	0	10.2945436986963	19.5293459139613	9.65565742863097	14.3130115551276	34.9180541103018	2.76066015016291	17.1240256036504	13.0341027074515	17.752329962324	12.5300590249945	16.2423964871636	5.54162487462387	32.3992201884545	6.58782031331051	39.3811820485572	0	45.362742492692	0	19.6265395311879	46.3679667726653	6.96068575056881	16.5110745011898	22.0932559535721	53.8473936268189	21.5952791406975	24.2272791519435
1235	EC:3.1.1.1	17812.2602872497	21.3151182778989	17.2597402597403	28.5680778363352	4.66568974229409	58.8727685325265	6.75732807215333	13.1386673211437	37.8970362498524	28.1156530408774	28.2551966165752	27.4817745854928	0.799902056807052	59.9145741651566	6.91723031866676	53.1890357491351	7.5062292358804	35.2405577333865	46.444059577416	32.2540958680199	9.47586082891306	33.4858450100086	22.810236600676	10.736206620822	32.0595436549281	15.823784304285	20.297866805411	11.1708457288568	33.560428417517	7.67909911348934	3.83700178465199	28.8639510311156	6.45502545728833	10.3381573291302	3.18932091411242	14.2442162050005	32.2488351181231	5.37095544176926	22.7699530516432	16.0612775797283	17.2711277598048	31.8537218508664	9.75713000687867	26.8899871865275	16.8000800480288	43.3436176091361	23.1655615966052	2.34862190812721
331	EC:1.18.1.1	17805.3824389381	5.4476523965027	8.63574224818244	12.1257311634911	0	22.8971255673222	0	0	13.3073562404062	22.2000664672649	1.35726926422508	3.89346465667405	1.33692458374143	0	0.276131371591939	41.7102812028741	2.18542358803987	2.94476655477571	4.66920678905438	8.66024252100202	0	0	0	0	1.8649718691394	15.1931872893597	0	7.0636775747273	0	3.07483427841227	0	5.81141149894338	1.05196519490315	2.87290442756842	4.98212931874797	3.11235605353252	4.28349546309164	0	4.28735937638409	5.17390885441757	2.58243941199841	0	3.19593629292555	3.77387271950699	0	2.38533799963161	8.37090571542236	0
1221	EC:2.8.3.18	17769.2142547202	10.3481997113627	5.83775554588952	11.5379046736549	0	32.9704992435704	0	0	7.0403825717322	22.2000664672649	3.9188337982543	3.18487774456463	11.1051420176298	0	0.276131371591939	41.7102812028741	2.18542358803987	8.78617872819887	3.91548320055421	4.01224008818946	0	0	4.18638338966683	1.87909803294419	6.50343821629506	7.53791526239769	7.98322060353798	24.5493341833121	2.01216807148742	3.07483427841227	3.20741622050367	13.1385265612475	1.39543654535169	5.67416535320246	21.8925051445901	9.31631912024069	5.84075860377667	5.37095544176926	6.96695898662415	5.17390885441757	2.58243941199841	6.93860730741774	6.26488173977459	6.34266886326194	9.54572743646188	5.38658132252717	2.30407107810635	6.07773851590106
1927	EC:4.3.3.6	17741.7624602876	29.7302180693737	40.2704281364569	48.6424972490879	34.0509348155634	41.4111951588502	43.9966178128523	59.5943060498221	44.0164127996222	0	34.5991181499145	56.080987505645	0	60.2252135645871	8.62331776026776	80.919010023951	7.14285714285714	47.9757752165442	67.6854866643575	44.6392595126772	37.8944529353592	72.6813459155467	78.3775953645582	52.4975211898289	48.430923108981	32.9608810784786	27.9916753381894	3.76186428672617	88.0537423157361	20.5774299177382	47.3329367440016	17.5981928149821	79.0249185097384	16.7144290012896	1.35167334560814	2.2616453989003	38.4533638518761	1.20928205686894	47.1343785986358	5.67492051257347	27.5100743515523	39.2497890843014	10.9899994708715	30.5509793153945	77.9367620572343	62.2260084730153	31.9553109667153	31.3922261484099
272	EC:1.14.13.20	17701.710691768	4.65562384825207	5.87522525321568	6.25180981062142	4.66568974229409	14.7170953101362	13.5146561443067	2.36433918272181	2.16672570551423	0	0.554905666036774	20.0845143115202	0	0	0.276131371591939	22.957509092522	0	2.20065256684115	0	3.4848139278519	18.9517216578261	52.5688685539987	45.620473201352	5.56268990884375	35.7991248176703	12.1810303322099	0.104058272632674	0	51.1629380822612	0	3.83700178465199	0	3.88639853452224	0	0	0	1.47142973922995	0	7.19727168039685	0	0	0	0	0.878638110928062	30.8585151090654	0.831184380180512	1.70733324492773	1.67724381625442
1050	EC:2.7.1.19	17695.5421681104	7.38428024176239	2.48865966569316	6.39949035732901	0	21.2411497730711	2.8184892897407	2.67517486808197	16.3626166017239	0	3.48840697081496	1.40246446312983	4.29480901077375	0	3.07509936545569	41.7102812028741	2.8031561461794	5.7618131029788	0	33.1025772608051	0	2.020779715947	3.02269435055529	0	0	7.26907799711122	2.10067637877211	9.40643150587902	0	4.29079147032985	2.72655165576046	6.91175398965241	0.639126101128741	5.95357501074653	22.8094877071374	0	12.0861603858416	2.76718596797037	10.9841438568518	3.37219385297235	3.84528066292071	5.16581218768252	6.30192073654691	3.86539752272866	2.38643185911547	8.08620372075889	11.2827211245193	3.09540636042403
1825	EC:4.2.1.131	17693.5685800798	2.0890020869056	0	6.30393235651821	0	15.6187594553707	0	0	6.89278545282796	0	3.92033354329764	0.516827595105482	0	0	0	41.7102812028741	0	0.583718692049482	0	1.00480860607443	0	0	0	0	0	0	0	0	0	0	0	0	0	0	0	0	0	0	0	0	0	0	0	0	0	0	1.10283781991778	0
466	EC:1.3.8.8	17688.8445505728	19.4191291587193	9.8055054992854	11.2063473678114	42.5434057604851	10.0756429652042	52.4168545659527	30.6745612958645	7.41232731137088	0	12.1389363808153	12.1190942130277	68.947110675808	0	87.3174813471864	0	68.8642026578073	14.1170395061149	18.2819535850364	18.4993537841639	13.7013395666637	31.579449051568	16.687590535973	20.7474012474012	13.1694102938112	11.2451853635051	47.229448491155	16.5958351041224	10.7357880727549	34.66376487501	19.9881023200476	24.6301829046127	7.69623663155626	15.9979939819458	14.9518033141991	41.3839609918041	30.0498651189406	41.9980390020699	13.5751616617947	47.682821081029	10.0119189511323	15.2378480109027	33.7583999153394	0.994569528342181	14.7338403041825	15.4264137041812	21.1510409759979	37.7691166077739
2146	EC:6.3.2.32	17633.873821558	18.9918983627423	9.8055054992854	10.3144726935773	37.877716018191	3.50983358547655	52.4168545659527	28.3102221131427	5.88322115952297	0	12.1779297519422	9.94387217479194	68.947110675808	0	86.7652186040025	0	68.8642026578073	13.8118823501796	18.2819535850364	11.6223818755464	13.7013395666637	31.579449051568	16.687590535973	15.1847113385575	13.1694102938112	11.2451853635051	47.229448491155	16.5958351041224	10.7357880727549	32.737001836914	16.1511005353956	23.1946367412373	4.08394170415668	15.9979939819458	27.7970323838406	41.3839609918041	30.0498651189406	41.9980390020699	12.144565506245	47.682821081029	10.0119189511323	18.0414043740671	37.9649716916239	0	12.347408445067	15.4264137041812	19.8315873226363	33.8233215547703
1415	EC:3.2.1.91	17631.3164524602	3.7262930538084	0	0	0	0	13.5146561443067	0	0	0	0	19.2877572525322	1.62095984329089	0	0	22.957509092522	0	0	0	0	18.9517216578261	51.1486035649604	45.620473201352	0	35.7991248176703	12.1810303322099	2.10067637877211	8.66270009916419	45.6682933012231	0	0	1.43918968155651	0.0538778588938876	1.24659693365812	0	0	1.09948499959127	0	0.978828948533971	0	0	0	0	0	25.6553932359416	0	0	0
383	EC:1.2.7.1	17598.6393853681	19.3854031705486	21.0615795687566	30.7421671396305	27.4077817079333	32.9984871406959	35.8864148816235	58.5716038777764	44.0651198488606	29.5114656031904	22.6116560184769	22.4462914776026	0.954946131243879	21.1493657778928	8.9371731399484	69.7773440965138	22.061877076412	25.8867162742659	7.72428126082439	10.197856083932	38.9732985705295	23.3724144504814	28.8169966199903	33.7517991364145	14.3350177120233	18.3658220991815	8.66285119667013	2.62253860320159	33.9533557259649	8.61352927082501	35.5938925242911	31.6949646578736	34.0575415532987	18.6273105029374	0	7.05467372134039	3.5886536417886	38.9966227257871	15.8694304189919	21.6157625975528	28.3046710937057	6.91803491466026	16.1225461664638	18.9791933614009	10.4162497498499	2.85964265979002	14.9714891924148	15.1484098939929
480	EC:1.3.99.4	17593.722676488	19.7598281958151	9.8055054992854	10.3144726935773	47.2090955027792	2.71709531013616	52.4168545659527	33.0389004785863	8.13260125162357	0	12.0819460691682	14.7308660028817	68.947110675808	0	86.7652186040025	0	68.8642026578073	13.3588413417525	18.2819535850364	21.6672368571103	13.7013395666637	31.579449051568	16.687590535973	26.310091156245	13.1694102938112	11.2451853635051	47.229448491155	16.5958351041224	13.5496546042208	32.737001836914	23.8251041046996	23.1946367412373	11.910616632095	15.9979939819458	14.9518033141991	41.3839609918041	32.9927245974005	41.9980390020699	14.8817432899282	47.682821081029	10.0119189511323	15.2378480109027	33.7583999153394	1.75727622185612	12.347408445067	25.1749861853012	19.8382177430049	37.1778091872791
1888	EC:4.2.2.2	17580.7613162184	5.83503509997876	4.98664015410427	3.57329009092489	0	13.767019667171	13.5146561443067	7.65738127377592	2.1135907427087	28.1156530408774	6.16395212813822	20.4576245672136	0.264446620959843	12.1019932694797	0	22.957509092522	7.5062292358804	1.86145865120537	5.22341531001039	1.9481506823279	18.9517216578261	59.0601467924888	45.620473201352	3.29441867903406	35.7991248176703	14.5311747713048	1.82752341311134	2.39410681399632	45.6682933012231	7.43550834597876	0	6.02637907163157	0.107755717787775	11.7925204183981	1.31593198310408	8.04025313829235	3.32706613259217	0	0	8.44011947201079	5.84596174584256	3.51742488156272	6.68818456002963	10.7633168588688	25.6553932359416	3.35697181801437	2.63890730672325	1.69611307420495
1389	EC:3.2.1.4	17556.5313585021	45.7794101640102	33.586714720686	37.3298778015868	15.0075795856493	29.7633888048411	62.8840191657272	46.085409252669	37.2166135317039	51.7447657028913	34.0132277512823	79.5989978710135	31.4234573947111	27.9122443696609	1.26204588243498	99.0951831810521	18.5423588039867	33.5113494988381	36.994804295116	19.1729767742426	71.8196529713207	181.446001334477	171.371318203766	14.3850951543259	132.583506980621	67.2484352431391	29.7379032258064	51.7295296784247	165.405475632169	27.6016292628384	35.1031132262542	24.870655104569	24.9261334554565	48.9325118211778	66.8605545326546	24.8988484282602	37.2925692798169	10.8399607800414	46.0802551155993	24.4628576934194	32.2615925988989	34.3706275553248	24.0581512249325	67.5880163524315	98.449069441665	24.4738902191932	29.4622729081024	42.8975971731449
1325	EC:3.1.3.93	17555.6522043176	1.97605395883622	0.55614242217113	6.37516650257717	0	15.6187594553707	0	0	6.07804935647656	0	0.79786436305828	0	0	0	0	41.7102812028741	0	0.775216544212577	0	0	0	0	0	0	0	0	0	0	0	0	0	1.41368505428842	0	0	0	0	0	0	0	0	0	0	0	0	0	0	0	0
1300	EC:3.1.3.23	17538.2273802226	24.4453215173565	9.2431491953023	15.3240284936584	0	8.45461422087746	12.5352311161218	2.33157442630998	17.0208997520368	0	20.5060139776238	24.3521644695813	3.08031341821743	45.0621278798861	3.14482950979709	22.5849374611905	0	18.3669397431985	24.8908901974368	23.5189303227278	18.8078755731367	27.4616337813364	28.9183969097055	8.40396609627379	30.0765784538445	16.4374699085219	18.7142299687825	30.2468479954668	30.6990303568033	13.8706972286559	5.47293277810827	13.8417255702106	3.85428733062148	19.3115059464107	23.1750243691108	16.4747380433655	27.5688710864056	5.90478265606275	27.7393923288157	6.49388187686675	17.452749872297	31.5529885132066	17.6861209587809	50.106778937092	30.6333800280168	39.3005157487567	21.8803872165495	13.9681978798587
1720	EC:4.1.1.41	17479.1523074123	1.91334638600909	0.0255390542471882	6.30393235651821	0	15.6187594553707	0	0	5.67953713543512	0	0	0	0	0	0	41.7102812028741	0	0	0	0	0	0	0	0	0	0	0	0	0	0	0	0	0	0	0	0	0	0	0	0	0	0	0.416688713688555	0	0	0	0	0
1864	EC:4.2.1.55	17465.0712102834	9.21136530884292	22.9547629404089	14.8780911565414	1.62708438605356	20.0635400907716	2.96645997745209	2.40520309240398	19.2009091982525	0	14.4185488466961	9.99548396808671	9.80901077375122	0	0	41.7102812028741	0	10.8260369474895	14.3747835122965	5.33698255217243	2.78701789085678	1.85873605947955	4.18638338966683	0	1.72431756615962	8.12168993740973	7.37838189386056	0	5.03200456302681	5.6824534781567	3.20741622050367	4.56168476280697	13.6849761590474	5.28729044275684	21.0549117296653	1.95040979354705	6.13095724679147	4.53208410502233	8.51271148906015	1.90769823682436	11.4762472331006	9.62100071386852	3.51341340811683	3.13624992372933	1.40084050430258	11.9082703997053	6.49781196127835	8.32155477031802
1748	EC:4.1.1.86	17352.3617365605	9.06235578656057	1.42297893494066	0.891874674234088	4.66568974229409	6.14220877458396	13.5146561443067	2.36433918272181	13.4018183965049	0	10.75017247068	26.3833035848691	0.264446620959843	23.9062904478385	3.42096088138902	22.957509092522	0	13.7966244923828	23.9279528922757	13.9021933325731	18.9517216578261	52.5688685539987	45.620473201352	5.56268990884375	35.7991248176703	22.8033220991815	11.6285119667014	0	51.1629380822612	0	3.83700178465199	4.56168476280697	3.88639853452224	1.4543630892678	1.31593198310408	0	15.1965993623804	0	17.8979537602976	0	0	12.2331105198261	0	7.21825614741595	30.8585151090654	20.4020077362314	12.0773107014985	1.67724381625442
170	EC:1.1.9.1	17336.2483755732	20.5440073406267	9.8055054992854	10.3144726935773	37.877716018191	5.10968229954614	52.4168545659527	28.3102221131427	5.88322115952297	0	13.4017217073098	11.5889980860627	71.6209598432909	0	86.7652186040025	0	68.8642026578073	14.5395647989484	18.2819535850364	25.5445318736458	13.7013395666637	31.579449051568	16.687590535973	15.1847113385575	13.1694102938112	12.5722195474242	47.229448491155	16.5958351041224	10.7357880727549	34.5819024039613	16.1511005353956	23.1946367412373	4.08394170415668	15.9979939819458	24.916061951695	41.3839609918041	38.6168560451238	41.9980390020699	20.7192842590132	50.0144522593699	10.0119189511323	16.1399182296061	34.8801523890153	0	13.7482489493696	17.2913980475226	21.5090836759051	33.8233215547703
631	EC:2.1.1.184	17254.7216555915	3.50573789149015	0	0.0712341460589564	4.66568974229409	0	13.5146561443067	2.36433918272181	1.1246900460503	0	0.554905666036774	19.5780735898153	0	0	0	22.957509092522	0	1.15607614844722	0	0.970749230242901	18.9517216578261	51.1486035649604	45.620473201352	5.56268990884375	35.7991248176703	12.1810303322099	0	0	47.0752265669561	1.926763038096	3.83700178465199	0	4.57940249454487	0	0	0	1.47142973922995	0	2.79918504739127	0	0	0	0	1.87320763927024	28.041825095057	0.831184380180512	0.573531361888344	3.09773851590106
889	EC:2.4.2.12	17232.131596134	5.97412448918164	4.94003604051451	11.0905194880408	4.66568974229409	15.8910741301059	0	6.74524481531476	8.58720037784862	0	6.6938720417529	3.71604911722329	0.664397649363369	0	0	41.7102812028741	0	6.67747235980376	8.3200554208521	4.08573763637055	3.33543108873505	1.88733199885616	0	5.56268990884375	3.70561575328193	9.1327636013481	1.82752341311134	0.602068281626293	0.291526712719437	0.974363070042329	3.83700178465199	2.44844421773665	2.97316882627084	18.2547642928786	15.6540127802448	4.83452640315385	6.65413226518434	5.90478265606275	3.02063956063425	5.40514500433568	6.23758442590385	7.05866701278474	8.79411609079846	5.79657087070596	0	9.5137226008473	6.41824691685453	3.27208480565371
2057	EC:5.4.99.21	17216.0061160149	16.9657705051976	19.3391536692972	17.0049805988301	12.5517938352703	39.0490166414523	5.83427282976325	27.3653208982697	4.89727240524265	50.3157195081422	19.6851435256006	15.3393260359992	3.35783545543585	12.1019932694797	3.07509936545569	0	16.9383305647841	18.5617708504495	13.8552130239002	16.2783099555251	14.1688393419042	9.79887522638452	3.02269435055529	4.17399648168879	24.7707855803292	42.8887217140106	5.80775234131113	36.8678283042924	4.22713733443184	13.44541170833	5.52250644457664	28.076951103986	2.70062767705611	35.6354778621579	19.3202101158887	33.4474530552962	15.3641788604594	33.0537095544177	13.3359907874922	20.1079102032951	18.6049151484193	11.4781621130508	20.7577120482565	23.030691317347	9.72583550130078	17.7219561613557	12.3513459753348	9.76678445229682
1339	EC:3.1.6.1	17170.2059857306	85.2425020334426	176.264524948735	113.082759020096	88.9641232945932	61.8319213313162	113.694334836528	110.43072769665	109.81816034951	47.6570289132602	129.661987462131	90.5611062127696	147.642850146915	23.4015014237639	173.707063663622	5.90792158254236	152.060838870432	108.922349240628	210.05195704884	73.6809784468012	76.2024633642003	86.464588695072	50.5504587155963	43.8989285143131	75.5625651177329	119.640707751565	105.986602497399	46.2884261226803	105.171367006781	110.119000079866	73.8796351378148	82.9046126940173	90.1861210635489	148.803553517696	54.8341275858334	129.588131548916	112.801438731301	130.760431419545	65.2227832403224	146.512188072069	160.832113059765	66.8646245700565	121.749828033229	59.2043443773263	35.9015409245547	171.590071836434	102.526190160456	96.434628975265
1778	EC:4.1.3.25	17140.0385610068	14.4814814687105	17.4066364257752	17.0744773266925	4.66568974229409	27.6284417549168	6.75732807215333	5.48128604736777	16.6829023497461	22.2000664672649	5.97948348780707	16.5476656415991	19.5053868756121	0	0	53.1890357491351	2.18542358803987	10.496631534471	20.0415656390717	8.98604934047972	10.9143216758069	26.9945667715184	31.1830033800097	5.56268990884375	25.5990831423213	13.3455705344247	14.1063995837669	7.98448788780281	31.4658723620001	6.09176583339989	10.2518342256593	6.7805873351308	18.4031141402441	4.42756841954435	46.3554640961768	3.11235605353252	19.26755497425	0.435777317790609	24.8914872885109	5.17390885441757	3.97298371076679	15.4974365630476	6.05852161490026	7.66062602965404	20.4172503502101	4.44603057653343	6.61271714626707	18.3874911660777
2184	EC:6.4.1.1	17094.2010596137	28.9079074702062	36.9011371403716	46.7209127236926	11.9791814047499	58.0393343419062	14.8005918827508	12.1529021965885	38.8136143582477	54.3369890329013	30.4878070727976	22.2612201888131	2.81586679725759	53.6047113642247	4.337214978035	96.4871817617316	13.2682724252492	33.0768761296683	41.6570834776585	46.0571330824495	16.650184302796	5.47135640072443	9.59439884113955	26.8858148088917	26.6495624088352	17.3124699085219	17.5045525494277	18.8698824196062	21.8697636098612	26.5993131539014	31.9948443386873	27.1514974859725	24.8866409848873	36.3053446052443	9.97671396079281	24.6498599439776	32.9886372925693	20.2037258960671	36.5134201435025	22.6755949513441	38.5020148703105	35.7388539165423	27.6086036298217	31.0848740008542	30.6083650190114	47.0206299502671	29.4523272775494	23.8456537102474
1667	EC:3.6.3.31	17089.0748434998	74.0317280531323	45.34269558193	52.8018764116523	40.5255179383527	26.3298033282905	77.5225479143179	33.4028715179777	52.01912858661	54.3369890329013	95.8921983262845	77.4534096040945	111.322233104799	176.80559150919	92.1530576668294	13.4391909873148	85.8700166112957	86.8772564024319	52.7897471423623	71.2158360892538	90.0566393958464	62.1580402249547	102.124577498793	87.893810970734	136.767555740779	80.8952515647569	120.531997918835	55.3587618642867	113.055326700044	119.99041610095	88.2212968471148	92.840486774029	51.6311521780124	75.0537326264508	129.398895266977	106.39070442992	106.196354124091	45.8492210480444	138.719107095403	64.9532710280374	120.642488222941	141.910571743786	97.5633631409069	18.1005552504729	144.646788072844	86.8599189537668	76.0708128895372	132.336890459364
227	EC:1.13.11.79	17080.2295258756	25.9605619966986	21.5295470080159	20.4103202640876	4.66568974229409	22.0930408472012	0	19.7407043809056	29.3762545755107	22.2000664672649	21.7253066978614	11.2918646910819	14.9738981390793	31.1351281387523	0	41.7102812028741	2.18542358803987	23.9464331823197	11.8198822306893	18.0078876344699	7.59687134765801	0	10.2945436986963	13.9666560051175	18.5814753073557	17.7976047183438	13.0202913631634	35.0270930726732	18.5309588693834	12.2554109096718	12.5173507832639	12.7304525249581	13.1318391207133	9.96919329416822	40.8706270984512	9.70017636684303	21.9692634676694	0.435777317790609	28.518912215431	5.17390885441757	22.2089789431863	20.2425206048413	9.41584210804804	40.4936237720422	13.1578947368421	21.0248204089151	16.2732396233921	17.0482685512367
467	EC:1.3.98.1	17033.8109772907	7.8692191309492	8.04697694649848	14.5120750564661	10.4699343102577	28.4478063540091	4.10794813979707	13.8790035587189	19.3662179714252	11.2994350282486	7.66819640661088	10.9707318122191	0	8.73673310898265	0.543895125862911	45.010201366096	4.87956810631229	8.24863266120514	3.0412192587461	5.7332649104801	21.5499415625281	11.3144600133448	3.77595364558184	5.3014553014553	2.30256303396541	2.87472917669716	4.60457856399584	2.7323275251452	7.23429875150517	5.61057423528472	1.47729526075749	12.938133061284	2.02446054793783	10.4384582318384	0	6.13134142545907	4.79849587182212	11.2593964484149	4.09690849499513	8.05954330860391	11.6919234916851	5.85372185086638	10.8815281231811	11.1263652449814	2.58154892935761	2.85964265979002	8.61291605887813	2.76678445229682
1488	EC:3.4.21.81	17025.2442752768	2.6280456084729	0	0	0	0	13.5146561443067	0	0	0	0	18.0297197909722	0	0	0	22.957509092522	0	0	0	0	18.9517216578261	51.1486035649604	45.620473201352	0	35.7991248176703	12.1810303322099	0	0	45.6682933012231	0	0	0	0	0	0	0	0	0	0	0	0	0	0	0	25.6553932359416	0	0	0
2194	EC:6.5.1.4	17013.1605099128	8.88866797531611	11.6619026906108	15.1111947645798	0	18.9659606656581	0.468573844419391	7.65738127377592	16.0319990553784	50.3157195081422	9.60286751252287	6.13928732715425	0	13.0856847010096	0	41.7102812028741	9.69165282392027	8.33724560456327	6.50502251472116	4.06260691070818	0	7.91154322752836	1.12023177209078	5.17351671197825	11.820170868931	3.71729056331247	0	16.4391202719932	6.55827365485772	10.510342624391	0	16.4796327333673	1.7950216858382	13.8773463246884	0	17.356572258533	3.32706613259217	5.37095544176926	0	13.6140283264284	9.25517906805154	3.51742488156272	13.3697550134928	17.1059857221307	0	7.98374470436544	11.0098130221456	0.848056537102473
1876	EC:4.2.1.80	16957.2940520169	72.7965293932116	36.4040265954142	38.9152719059478	118.298837796867	16.9325264750378	164.007891770011	87.29500552215	22.145471720392	0	39.3473109571373	42.6492548547343	210.852105778648	0	260.571787183599	11.478754546261	206.592607973422	41.7341611699256	55.4305507447177	57.3139658645988	50.5798795289041	120.312648937184	72.8730082085949	51.1168239245162	63.3090227130652	39.8260712566201	141.688345473465	82.2673183170421	57.8553774003422	102.064531586934	52.2903033908388	75.9163448225607	18.383583416395	47.9939819458375	59.8017978988411	130.355846042121	105.942941224557	131.365072447979	54.8941447426699	143.048463243087	36.9430728191157	45.7135440327082	101.275199746018	39.5875282201477	56.9041424854913	67.2821882482962	58.3233656013791	106.836254416961
389	EC:1.2.7.8	16949.0465376092	63.617280232696	77.4667246628969	62.0779521630857	34.15533097524	119.153555219365	13.0355129650507	30.2941465210455	71.1093399456843	56.2313060817547	78.9870721977264	48.0075697296832	19.6686581782566	110.063422210717	1.00411407851614	83.7931340370798	22.03073089701	87.3283490997864	43.0689296847939	28.0490933971947	40.3937786568372	31.3220855971785	44.5292129406084	41.1216216216216	54.4332152531777	56.4470991815118	27.1917273673257	73.0229140104831	75.6385068762279	48.7880360993531	23.4632163394805	48.7393427093201	50.4496646103284	53.1845536609829	55.4090761399329	42.0479302832244	42.8717403743971	33.7400588299379	61.2011692798299	26.1874939782253	94.176741018219	57.0110974106042	44.8727445896608	104.472512050766	48.4640784470682	81.1141554614109	29.1970560933563	44.3026855123675
612	EC:2.1.1.151	16913.6871347813	26.367086485458	24.4010439321444	22.2910754618637	8.4689236988378	25.7593040847201	6.91939120631342	23.0150938765493	19.637796670209	22.2000664672649	17.6340022196227	13.0540203436485	15.963124387855	27.3621537665027	0	41.7102812028741	9.99273255813953	23.3580197647943	11.8198822306893	18.1919261033185	9.48934639935269	6.53417214755505	21.3037180106229	8.40396609627379	14.3501250260471	21.698453298026	14.8348074921956	35.0270930726732	26.9155206286837	12.9662167558502	8.68034899861194	12.7304525249581	24.2342609304706	9.96919329416822	42.1865590815553	9.70017636684303	20.4978337284395	0.435777317790609	27.1503233235893	5.17390885441757	22.4274930472785	20.2425206048413	9.8325308217366	39.6149856611142	13.1578947368421	18.494428071468	8.30791672192017	15.3710247349823
326	EC:1.17.4.2	16889.5791611355	7.95204472006067	9.64997203753185	17.5815138703886	8.4689236988378	40.2798789712557	21.8573844419391	24.3526813105903	10.7185027748258	22.2000664672649	2.12213923632982	10.832261671792	2.89911851126347	6.20631633445509	6.10836064430653	41.7102812028741	17.8415697674419	7.75880847867421	8.32144094215449	3.10373664804045	1.89247505169469	7.54456200552855	14.0318686624819	0	11.6321108564284	5.11488926336062	4.35744016649324	8.83039382348775	14.0186323594651	4.96765434070761	5.22506444576641	10.387670334475	17.4739365857601	4.44906147012466	1.41774071266111	3.11235605353252	1.20984223003352	1.38359298398518	2.52458145096997	6.86000578090375	5.75231284408877	4.19884483094296	5.50822794856871	6.97724083226554	4.1624974984991	3.09334131515933	3.30194934358838	8.79858657243816
1751	EC:4.1.1.96	16845.2074266437	20.5426126172577	10.9557571614988	15.8930329530318	37.877716018191	7.03842662632375	57.4549041713641	28.9360657749417	9.77683315621679	2.29312063808574	13.9266324724797	11.9400658050365	69.177277179236	0.530675640693761	90.5608395509379	0	77.7200996677741	13.4222201356776	25.0432975406997	18.5387919565135	13.7013395666637	31.579449051568	20.7532592950266	15.1847113385575	20.8884663471557	12.9694270582571	49.1024973985432	18.646408839779	12.6814120032955	35.672070920853	20.2756295855641	23.9670625956424	5.41203092589101	16.3705401920046	14.9518033141991	46.9862018881627	30.900024523829	41.9980390020699	14.669146957215	48.7715579535601	10.2559736647937	16.7564410409501	36.0376210381502	1.84269937152968	16.5099059435661	17.6091361208326	20.3752817928657	39.7008480565371
1219	EC:2.8.3.16	16842.4111690463	57.4803388718103	168.162306592929	76.5491978919326	73.7579585649318	89.9440242057489	52.4168545659527	55.4466805743036	80.1334277954894	78.4313725490196	111.573532499475	56.42745317305	89.2523996082272	48.1102769867978	89.9100481137996	0	86.062084717608	95.1513344757165	131.770003463803	39.0407876230661	25.7124876382271	50.2430654847012	25.0603573153066	49.5869982408444	21.6138778912273	76.980019258546	68.7434963579605	29.993625159371	64.1992521706065	66.0150946410031	41.7509418996629	45.1541208190629	86.0041485951348	49.7492477432297	63.7189429221272	60.5768233219214	64.1952096787378	58.4050550168864	60.7804057046683	69.7369688794682	124.553039332539	49.2850931273931	51.4524578020001	38.6021111721276	43.1208725235141	133.553601031498	40.2190027847766	64.308480565371
2033	EC:5.4.1.3	16813.1416888845	22.919392205354	22.1431678369477	14.1338970290149	47.2090955027792	6.79878971255673	52.4168545659527	33.0389004785863	11.5332388711772	0	17.5500164971955	16.0297628008	78.0313418217434	0	86.7652186040025	0	68.8642026578073	17.2765897514143	26.1863526151715	17.0857566427187	13.7013395666637	31.579449051568	20.8739739256398	26.310091156245	13.1694102938112	15.7077515647569	53.1119927159209	16.5958351041224	15.7677926357817	38.4354284801533	27.0325203252033	23.1946367412373	16.2868457207511	15.9979939819458	35.3514567312899	41.3839609918041	34.791138723126	41.9980390020699	20.9938878554345	47.682821081029	19.7570804245417	22.035823220196	34.8801523890153	1.98913905668436	18.5211126676006	33.3118438018051	18.6911550192282	46.0965371024735
1873	EC:4.2.1.77	16747.4462014615	20.3806651940712	22.1431678369477	14.1338970290149	37.877716018191	6.79878971255673	53.7556369785795	28.3102221131427	14.7331444090211	0	17.5500164971955	12.8642394787209	68.947110675808	9.97929070670463	87.2672756432606	0	68.8642026578073	16.5395178516936	26.1863526151715	10.8051089063747	13.7013395666637	31.579449051568	16.687590535973	15.1847113385575	13.1694102938112	14.3807173808377	47.229448491155	16.5958351041224	15.7677926357817	32.737001836914	16.1511005353956	23.1946367412373	9.06225586595189	15.9979939819458	27.7970323838406	41.3839609918041	30.0498651189406	41.9980390020699	12.144565506245	47.682821081029	19.7570804245417	18.0414043740671	37.9649716916239	0	12.347408445067	23.3606557377049	19.2613711709322	33.8233215547703
269	EC:1.14.13.172	16746.9065769417	19.8883615611356	15.50363512086	14.8028030346905	37.877716018191	26.1361573373676	52.4168545659527	28.3102221131427	7.09646947691581	0	25.1177299859024	12.804025719877	68.947110675808	0	86.7652186040025	0	68.8642026578073	18.2859557287388	18.2819535850364	10.8051089063747	13.7013395666637	31.579449051568	16.687590535973	15.1847113385575	36.3617420295895	27.4885652383245	47.229448491155	18.4374557302734	10.7357880727549	32.737001836914	16.1511005353956	25.1329884136122	4.08394170415668	21.0990113196733	14.9518033141991	41.3839609918041	30.0498651189406	41.9980390020699	12.144565506245	47.682821081029	12.8384130767921	15.2378480109027	33.7583999153394	0	12.347408445067	15.4264137041812	18.6911550192282	33.8233215547703
1874	EC:4.2.1.79	16697.849880412	11.9603443528111	13.6472379295346	14.0310997857184	0	29.9546142208775	6.24647688838782	1.88980242974598	10.2122446569843	25.058158856763	14.5010348240799	7.84677748865616	0.399951028403526	24.8899818793684	3.14482950979709	11.1061829149295	2.18542358803987	14.4761860050234	25.2095600969865	18.0622077773977	0	1.0103898579735	1.12023177209078	0	6.02208793498646	27.6570775156476	9.74895941727367	16.5072956509421	2.48006844540212	8.94696909192557	0	19.9191138963783	2.09067643651841	6.0252185126809	1.49285172749919	9.31631912024069	14.935011853184	7.49536986599847	12.1312782354504	6.86000578090375	7.49003916226801	14.456940748913	7.43954706598233	15.3670144609189	11.9321592955773	24.3368944557009	12.123723644079	3.82332155477032
509	EC:1.4.99.5	16679.9297545992	5.13073359074898	11.5733548747903	10.4679446342735	0	0	0	0	0	44.4001329345297	2.71453852845016	1.19782370271607	0	0	0	0	4.37084717607973	5.88953310955142	7.24627641149983	1.79609989736572	0	0	0	0	3.72994373827881	1.6911410688493	0	14.1273551494546	0	6.14966855682454	0	11.6228229978868	2.10393038980631	5.74580885513684	38.5356872089245	6.22471210706505	0	0	0	10.3478177088351	5.16487882399682	8.41066908949315	19.0115879147045	7.54774543901397	0	4.77067599926322	3.46770985280467	0
423	EC:1.3.1.54	16669.2894023133	26.99142244713	21.5519791213571	21.3021949383217	13.1346134411319	26.1405446293495	9.72378804960541	25.3794330592711	22.3034006376196	22.2000664672649	19.35570952938	22.7962839508828	13.2892752203722	27.3621537665027	0	53.1890357491351	6.48359634551495	26.5668646275909	11.8198822306893	27.5064621583609	18.9652072282658	32.1084739300353	44.1139546112989	13.9666560051175	30.6829547822463	19.6672785267212	14.886836628512	34.7145488029466	49.2109766144876	14.8929797939462	12.5173507832639	14.1659986883335	28.3099054443576	9.96919329416822	32.2223004440594	9.70017636684303	13.4022725414861	0.435777317790609	21.3747896182124	5.17390885441757	22.4274930472785	20.2425206048413	9.41584210804804	41.4881933003844	40.1791074644787	26.7038128568797	11.3413340405782	20.9281272084806
407	EC:1.3.1.106	16669.2894023133	26.99142244713	21.5519791213571	21.3021949383217	13.1346134411319	26.1405446293495	9.72378804960541	25.3794330592711	22.3034006376196	22.2000664672649	19.35570952938	22.7962839508828	13.2892752203722	27.3621537665027	0	53.1890357491351	6.48359634551495	26.5668646275909	11.8198822306893	27.5064621583609	18.9652072282658	32.1084739300353	44.1139546112989	13.9666560051175	30.6829547822463	19.6672785267212	14.886836628512	34.7145488029466	49.2109766144876	14.8929797939462	12.5173507832639	14.1659986883335	28.3099054443576	9.96919329416822	32.2223004440594	9.70017636684303	13.4022725414861	0.435777317790609	21.3747896182124	5.17390885441757	22.4274930472785	20.2425206048413	9.41584210804804	41.4881933003844	40.1791074644787	26.7038128568797	11.3413340405782	20.9281272084806
1979	EC:5.1.3.31	16650.3660663471	13.1523704366966	1.92008947989809	4.66786355475763	0	1.70726172465961	3.43503382187148	0	15.6142992088794	0	14.6825039743244	11.8370142577579	15.8406953966699	63.2539477090344	0	0	0	15.8488063660477	0.956009698649117	10.3394533774281	15.193742695316	1.42026498903822	17.5229357798165	16.8079321925476	19.3113148572619	12.5782378430428	20.0539802289282	5.80641733956651	24.6551112237784	18.361153262519	14.1532817767202	13.1166654521606	6.829907599472	11.7495343172374	39.9202317773205	14.0989729225023	19.120412000327	0.740821440244035	36.9917618921074	0	20.5895340257676	33.5464339022649	12.439811630245	0	31.5189113468081	14.883035549825	13.9437740352738	23.9505300353357
1978	EC:5.1.3.30	16650.3660663471	13.1523704366966	1.92008947989809	4.66786355475763	0	1.70726172465961	3.43503382187148	0	15.6142992088794	0	14.6825039743244	11.8370142577579	15.8406953966699	63.2539477090344	0	0	0	15.8488063660477	0.956009698649117	10.3394533774281	15.193742695316	1.42026498903822	17.5229357798165	16.8079321925476	19.3113148572619	12.5782378430428	20.0539802289282	5.80641733956651	24.6551112237784	18.361153262519	14.1532817767202	13.1166654521606	6.829907599472	11.7495343172374	39.9202317773205	14.0989729225023	19.120412000327	0.740821440244035	36.9917618921074	0	20.5895340257676	33.5464339022649	12.439811630245	0	31.5189113468081	14.883035549825	13.9437740352738	23.9505300353357
361	EC:1.2.1.68	16607.2589532062	49.9758663103083	31.8104144659169	35.6967046968205	75.755432036382	12.2019667170953	107.652198421646	64.2778255000614	14.7685677175582	50.3157195081422	39.2213323734965	31.1047074256468	142.730999020568	23.2785399948227	176.881667945053	0	150.223214285714	34.9240628154269	44.1149982680984	34.8414870566769	35.4220983547604	71.0704413306644	42.5060357315307	42.0678074524228	47.8146488851844	50.0496509388541	103.645291363163	61.0541507295651	29.3364598517016	88.0999920134175	40.5016855046599	69.3179333964876	12.4350098327092	55.3983378707551	53.255550741904	106.712314555452	71.7158505681354	89.3670334459091	37.855434493755	108.979670488486	39.746864180714	52.0453630994873	91.8117360706916	14.5371895783757	39.2535521312788	48.992678209615	47.5301684126774	79.1060070671378
206	EC:1.13.11.2	16532.5672815283	27.2628093844278	30.1031504380787	29.4799328198297	17.244466902476	41.6375189107413	6.82779030439684	33.5297582525463	45.4968119022317	11.2994350282486	34.9195536758751	27.7677254252597	5.48971596474045	83.2966606264561	7.52388257443693	13.0932316153641	3.125	41.642614023145	54.5133356425355	58.4394647812369	30.2256585453565	12.3820417500715	9.8841139546113	23.4074844074844	12.7396332569285	26.162373615792	32.8856659729448	4.96635500779147	29.3364598517016	12.5908473764076	16.0222090025778	19.911826860016	22.7710460386304	15.0487175813154	19.8575760857793	9.55493308434485	49.6157933458677	6.26429894324	71.450084152715	3.72868291742942	17.5265338554969	46.0574988643001	10.595798719509	22.2771371041552	41.5549329597759	54.3309080862037	37.7115767139637	19.2155477031802
1923	EC:4.3.1.7	16491.9573556034	31.2010263041217	30.0548064375816	34.8584004169804	0	35.5352496217852	0	54.7306417965394	39.0719093163301	100.631439016284	30.9227631302679	20.6142233500355	34.4972575905974	26.1713694020192	0	83.4205624057482	19.3833056478405	31.4468674444262	17.6653966054728	17.0604401870225	4.31538254068147	19.597750452769	14.799613713182	7.43643051335359	14.2746405501146	48.6699566682715	25.5040322580645	36.8253293667658	16.8113315165727	29.4185767909911	9.622248661511	32.1285433214312	7.01532825085531	61.1119071500215	76.7807863099751	34.2359165888578	47.8950380119349	13.0188473689944	42.2358047657011	39.9556797379324	33.5736420909246	34.6215847881108	31.0122228689349	44.6030874366953	6.513908345007	29.1812488487751	40.9339610131282	28.7420494699647
1369	EC:3.2.1.17	16485.6799238765	9.18317782406694	5.78667743739514	14.5349510627208	4.66568974229409	26.631467473525	1.2260428410372	2.36433918272181	16.4895501239816	22.2000664672649	9.19193737064699	7.2073718844756	11.4855044074437	0	0.543895125862911	41.7102812028741	2.18542358803987	9.29203539823009	3.99722895739522	7.25187212528985	0	0	4.18638338966683	5.56268990884375	1.8649718691394	22.568608570053	10.2139698231009	7.37622184445389	0	4.91973484545963	8.44239539956375	6.58383735334839	4.84946526225048	2.87290442756842	42.5286472435828	3.11235605353252	9.02476906727704	0	12.8000708654442	5.17390885441757	2.58243941199841	12.3034590174573	9.26504047833219	5.61657209103667	5.56333800280168	6.65753361576718	8.37090571542236	10.7726501766784
731	EC:2.3.1.109	16463.3761821459	37.2982505167192	23.6935313490337	22.8557363757456	37.877716018191	9.18426626323752	55.2353438556934	28.3102221131427	8.3008619671744	44.4001329345297	16.0562704340262	21.2447044149588	72.9889324191969	0	89.8403179694582	0	76.0382059800664	18.138071876247	28.5971596813301	19.3532139734671	14.5464353142138	31.579449051568	19.7102848865282	17.0638093715017	16.89935403209	14.2633606162735	53.5314776274714	83.6237427397648	12.7479561442423	42.9119079945691	18.8776521911561	39.1350287837936	6.53134344441152	27.1887089840951	43.6279649084805	52.6610644257703	33.3483201177144	41.9980390020699	14.102223403313	59.1193756623952	15.1767977751291	23.8324355895905	52.7541139742844	45.9576545243761	12.347408445067	22.0620740467858	23.431905582814	35.4982332155477
1238	EC:3.1.1.17	16346.8512791667	61.1580615021922	105.073634499472	57.1972548792494	80.4211217786761	56.5467473524962	112.017333709132	64.5437476991042	64.1929389538316	5.15121302758391	85.8304088304988	55.5217307154685	141.774436826641	43.6124773492105	173.530437208005	11.1061829149295	137.728405315615	73.7023074575714	98.6006234845861	38.75379176645	38.3349815697204	66.4664950910304	42.7667793336552	46.4870462178154	52.8955511564909	83.1954140587386	103.372138397503	41.764060065165	66.0666708916915	92.8460186886032	41.6121356335515	65.5396050426292	57.5996875084184	61.9322252471701	43.2191053828658	99.9792509596431	74.7935911060247	93.9372480662382	53.1667995393746	103.646786781	85.2962143140928	52.9647608540463	90.7772898036933	14.9276954054549	55.6283770262157	98.8487750967029	60.5954117491049	92.6996466431095
246	EC:1.14.12.10	16343.9858966633	8.7404180889278	18.4723171565277	15.7019169514102	9.33137948458818	16.7624810892587	0	4.72867836544361	1.92171448813319	66.6001994017946	4.62671345871202	11.4545923743575	0.799902056807052	0	0.552262743183878	0	6.5562707641196	12.2778808009202	10.8694146172497	35.2810088569582	0	0	0	11.1253798176875	5.59491560741821	2.53671160327395	0	22.1118430372574	1.40693326573294	15.0047919495248	7.67400356930399	18.4034103330176	11.9328412488888	8.61871328270526	2.98570345499838	9.33706816059757	1.47142973922995	0	5.66037735849057	15.5217265632527	7.74731823599523	2.08540463365566	9.58780887877665	15.1839648544756	7.15929557734641	7.98719837907534	5.77509614109535	7.61597173144876
2009	EC:5.3.1.30	16334.8151028847	14.2152848747433	6.97576586093333	12.1040134360341	0	7.85310136157337	13.5146561443067	17.9285801938888	15.2807297201559	2.85809238949817	16.5676834938061	31.945549558074	3.21581782566112	45.0621278798861	3.14482950979709	22.957509092522	0	19.9003544517734	21.9757533772082	24.1499410803208	26.5485930054841	52.5688685539987	51.7286335103815	8.40396609627379	45.9361325276099	17.1325830524795	17.0102757544225	3.00857061906786	59.6235502883579	11.1073396693555	5.47293277810827	10.504262916272	3.85428733062148	6.45149734919043	10.5067150438644	6.58782031331051	20.9147388212213	0.435777317790609	30.5474355567366	0	17.6968045859583	26.5797261340775	6.21990581512249	8.10909756544024	50.375225135081	26.2502302449807	17.7297440657738	10.7137809187279
37	EC:1.1.1.219	16332.5534094016	10.1338587460741	11.9073510221836	12.9061215034459	1.62708438605356	22.7473524962179	2.96645997745209	2.40520309240398	21.8222340299917	22.2000664672649	9.3224151894178	5.0414614739468	2.18907933398629	0.983691431529899	0.167352346419357	41.7102812028741	2.18542358803987	7.11192225534612	7.70349844128854	27.5506519177405	2.36447001708172	1.85873605947955	1.12023177209078	4.18199264353111	4.96457595332361	27.0261494944632	3.89568158168574	8.27666808329792	4.57145573230243	14.5954795942816	0	13.313415433943	2.51025026265456	8.6831924344462	6.44974547817611	6.19358854652972	1.38968364260607	4.70094781566619	3.5742758437417	8.04027362944407	9.10193541063625	6.64553183204621	20.0923329276681	17.3775093050217	0.870522313388033	11.5536931294898	19.4370773107015	8.64664310954064
1101	EC:2.7.1.92	16331.0108780763	14.436079512264	7.03374137823899	10.4766317252563	0	7.64069591527988	13.5146561443067	17.3763651981838	14.9619199433227	0	19.132247517922	31.6487817466291	3.21581782566112	45.0621278798861	3.14482950979709	22.957509092522	0	19.1937982676463	21.8787668860409	23.7983236400958	26.5485930054841	52.5688685539987	51.7286335103815	8.40396609627379	51.7342154615545	19.0223278767453	16.8346774193548	2.76066015016291	59.6235502883579	13.8706972286559	5.47293277810827	11.3932813524739	3.85428733062148	5.54162487462387	10.5067150438644	6.58782031331051	20.9147388212213	0.435777317790609	30.5474355567366	0	18.1224814121119	26.5797261340775	9.41584210804804	9.45756299957288	48.6641985191115	25.402928716154	17.7297440657738	13.1166077738516
1240	EC:3.1.1.24	16320.9748871599	36.8357120866068	59.9981358354564	30.280303469045	13.9970692268823	49.3774583963691	13.5146561443067	7.09301754816542	31.8558861731019	44.4001329345297	35.6564384054711	46.663512612632	4.55274240940255	35.0828371731815	3.69709225298096	22.957509092522	4.37084717607973	35.3923616816507	64.5306546588154	35.8431216026153	27.987053852378	52.5688685539987	51.7286335103815	25.0920358228051	61.5987705772036	33.0991213288397	19.0719302809573	44.5406573169004	64.0598263514798	21.0286718313234	16.9839381320642	26.0110762952707	53.1801675601412	12.8420977217366	16.0628723058594	12.8125324203756	30.6997465871005	0.435777317790609	37.633979980512	10.3478177088351	33.0892786196719	31.1874229346486	13.7335308746495	54.6097992555983	51.0506303782269	67.1670657579665	26.6244529903196	20.3297526501767
1257	EC:3.1.1.85	16314.3582268847	11.7792040963069	5.81221649164233	16.4330804424625	0	34.9068078668684	6.48252536640361	0	14.1929389538316	22.2000664672649	2.08914484537629	7.30162792198017	10.7051909892262	0	3.35123073704763	41.7102812028741	8.49771594684385	6.84765615830614	4.96155178385868	9.90690690690691	0.422547873775061	0	7.20907774022212	1.87909803294419	6.50343821629506	13.763842079923	7.98322060353798	24.2651225386032	4.23664364028139	5.00159731650827	5.93396787626413	13.33527654303	2.53832062713828	4.97205903424559	33.2448824867324	9.31631912024069	5.84075860377667	6.24251007735047	8.3975551421738	5.17390885441757	2.74987229695215	8.6994613537543	10.8881422297476	7.48672890353286	2.38643185911547	4.67857800699945	10.3754807054767	9.886925795053
1988	EC:5.1.99.3	16294.03648372	13.5908277828592	6.43136767538681	8.58574158800023	4.66568974229409	6.14220877458396	0	2.36433918272181	16.4157515645295	0	19.7021506343922	10.76428463904	13.6369735553379	55.0414185865907	3.42096088138902	0	0	17.4227130818525	21.5864218912366	21.6002394799863	7.59687134765801	0	10.2945436986963	13.9666560051175	9.65565742863097	11.6438974482427	22.7172216441207	2.76066015016291	9.27181697192471	11.1073396693555	12.5173507832639	10.0451796254463	7.74068586514372	5.54162487462387	35.8884977797032	6.58782031331051	31.4109376277283	0	36.3628310744973	0	9.88137805777854	32.4756311246674	6.21990581512249	8.21282567575813	15.5443265959576	26.2341130963345	14.2587190027848	18.1118727915194
461	EC:1.3.8.12	16288.7208417835	26.3851194372726	33.7631268253278	25.9744020385707	37.877716018191	22.4175491679274	52.4168545659527	31.4271689777887	26.0494155154091	0	21.6173250547407	18.7157265435152	78.0313418217434	0	86.9325709504219	41.7102812028741	68.8642026578073	20.938475622638	42.6047800484932	20.5173527958338	13.7013395666637	31.579449051568	20.8739739256398	15.1847113385575	19.0039591581579	22.1172363986519	53.1119927159209	16.5958351041224	18.9048735661322	35.672070920853	19.3585167558993	23.1946367412373	23.0624174995286	17.5526579739218	35.3514567312899	41.3839609918041	34.791138723126	42.4338163198606	18.1326955443352	47.682821081029	19.7570804245417	22.035823220196	37.74273771099	0	13.7482489493696	25.2256400810462	20.7598461742474	40.2579505300353
1722	EC:4.1.1.45	16284.564324651	23.5610750624925	15.0065245759026	16.2043203799154	53.5018696311268	15.0021180030257	52.4168545659527	39.8577739599951	10.0307002007321	0	14.6255136626773	14.0341067934023	68.947110675808	0	86.7652186040025	0	68.8642026578073	17.9706344921481	23.300311742293	16.7164062796974	17.6660972759148	33.4381851110476	16.687590535973	31.8727810650888	16.2592727651594	26.5798025999037	48.7252861602497	17.5166454171979	10.7357880727549	39.3379123073237	27.6621058893516	27.3118122859433	14.6534576115945	24.4590915603955	15.6070616267735	43.3343707853512	31.4395487615466	46.0943457893017	17.5303392683143	49.5905193178534	13.1562517736534	18.060873515478	36.1500608497804	6.11385685520776	17.120272163298	26.8787990421809	25.0762498342395	42.9115901060071
592	EC:1.97.1.4	16279.3231529791	40.2797680688853	40.9910520101908	56.7663751665026	45.5785750378979	77.8093797276853	86.8869785794814	72.1499570499448	76.5069665840123	60.8175473579262	40.0671885779417	62.1916087826068	14.8481880509305	55.6497540771421	14.4411128931037	153.978532777433	50.5969684385382	38.6191873430201	43.4222376169034	61.1291671418254	67.7020587970871	64.6029930416548	75.2148720424915	68.2392451623221	50.833506980621	30.6909605199807	32.0011706555671	12.3050361240969	68.7358514481273	18.7205494768788	73.1558596073766	39.8309407563944	74.0169445866221	42.1908582891532	23.2297194844579	15.1779230210603	24.8344641543366	49.2482841268112	38.9361325183807	24.8627035359861	26.8214427606561	37.8707249010319	21.9680935499233	33.3912990420404	35.7214328597158	26.3849235586664	48.7335897095876	27.1625441696113
998	EC:2.6.1.51	16258.7168490032	14.241766903464	48.4247809606661	19.4286789830312	0	18.2524962178517	3.28706313416009	1.33758743404099	33.5680127523911	0	41.7349050661388	17.6462011569644	4.15279138099902	12.1602381568729	3.07509936545569	0	2.8031561461794	28.2321307011572	29.4007620367163	18.6636066446193	8.01941922143307	1.0103898579735	10.2510864316755	10.7068607068607	22.0332360908523	26.4258245064998	7.1377471383975	3.78771780705482	26.3884276570125	17.6024279210926	8.19948443386873	10.8649712162064	28.5063171789553	13.5513683908869	13.9959926351132	7.71864301276066	12.6829068911959	3.1648327704543	20.7857206129861	2.64476346468831	44.4898688915375	16.0815108053735	13.0165617228425	7.00164744645799	18.8012807684611	41.6766439491619	18.063453122928	15.9729328621908
995	EC:2.6.1.45	16258.7168490032	14.241766903464	48.4247809606661	19.4286789830312	0	18.2524962178517	3.28706313416009	1.33758743404099	33.5680127523911	0	41.7349050661388	17.6462011569644	4.15279138099902	12.1602381568729	3.07509936545569	0	2.8031561461794	28.2321307011572	29.4007620367163	18.6636066446193	8.01941922143307	1.0103898579735	10.2510864316755	10.7068607068607	22.0332360908523	26.4258245064998	7.1377471383975	3.78771780705482	26.3884276570125	17.6024279210926	8.19948443386873	10.8649712162064	28.5063171789553	13.5513683908869	13.9959926351132	7.71864301276066	12.6829068911959	3.1648327704543	20.7857206129861	2.64476346468831	44.4898688915375	16.0815108053735	13.0165617228425	7.00164744645799	18.8012807684611	41.6766439491619	18.063453122928	15.9729328621908
173	EC:1.1.99.1	16214.5158025791	61.5971803346625	173.679550114957	91.9183992587016	17.2174835775644	106.272919818457	13.5146561443067	13.1386673211437	114.527984413744	94.715852442672	123.477008908486	83.5831487494893	23.3105288932419	109.455086720166	3.65107035771564	64.6677902953961	14.0625	106.415342362855	121.489435400069	67.2724940130003	54.1760316461386	61.9006767705652	68.1313375181072	34.0690068766992	81.8790372994374	106.398952816562	43.0280957336108	59.0694503470746	135.116293808226	51.8269307563294	24.8611937338886	57.8736427894775	81.0953907491716	43.0326694368821	69.8489656666306	43.3447453055296	54.2589716341045	23.0853034099575	83.2757551598902	23.9618460352635	142.102275952097	68.3919138166007	43.8674003915551	35.886875343218	88.2579547728637	154.663612083257	49.1314149317067	44.6101060070671
1836	EC:4.2.1.153	16200.7229360411	26.6594055928494	50.2236997452308	29.8980714658018	42.5434057604851	16.4606656580938	58.1947576099211	30.6745612958645	26.0302278899516	0	40.9190437625604	21.8457667577041	78.4312928501469	0	86.7652186040025	11.1061829149295	68.8642026578073	35.2837961550198	41.9951506754416	21.4206294902497	13.7013395666637	31.579449051568	20.8739739256398	20.7474012474012	19.7489060220879	28.7734713529129	53.1119927159209	16.5958351041224	25.8318017618354	34.66376487501	23.1955185405513	24.6083217955258	22.6311791169419	21.0990113196733	36.8443084587891	41.3839609918041	34.791138723126	41.9980390020699	19.5632916998848	47.682821081029	42.0738974970203	22.1764553183205	33.7583999153394	0.994569528342181	14.7338403041825	48.1902744520169	18.6911550192282	42.9987985865724
1614	EC:3.5.4.33	16199.5738901715	62.8119842907169	61.0101286273535	68.1606532692419	40.4312278928752	73.9505295007564	43.7746617812852	60.0217204564977	76.4936828433109	77.7999335327351	54.7616905126129	71.1780821917808	4.84167482859941	59.4939166450945	8.70929502824071	94.3227179987581	27.4345930232558	52.1294570549987	67.0883269830274	63.4100999733911	67.1806167400881	59.0744447621771	44.1042974408498	48.5420598112906	49.5649093561159	55.6424831487723	25.539802289282	73.4252372857345	56.4346916788136	32.9426563373532	51.3781479278207	50.0145740727246	64.3335308854826	62.4373119358074	24.1442109823459	29.9408652349829	43.5175345377258	49.5424338163199	43.0153246523164	43.2170729357356	53.2871899653783	40.3054708287365	43.8184560029631	126.47812557203	38.4780868521113	52.5568705102229	60.561132475799	26.8515901060071
558	EC:1.7.2.1	16183.298655364	9.28736960349827	10.1550363512086	10.538889210633	0	15.9183055975794	6.75732807215333	3.93913363602896	4.27736450584485	25.058158856763	10.2017756981313	12.5147846282876	9.08423114593536	0	0.167352346419357	11.478754546261	2.18542358803987	6.07537381751602	10.0865950813994	17.4338959212377	11.0761485210824	26.5846916404537	26.9966199903428	0	26.7468743488227	26.546701974001	7.89216961498439	8.91680832979175	22.8341466506116	4.25684849452919	4.60539361491176	10.6281425344312	1.87629643597963	9.84381716578306	20.3996534170909	3.11235605353252	5.95111583421892	1.38359298398518	8.51271148906015	6.86000578090375	7.55434474147227	7.07703290284898	4.9843907085031	8.74061870766978	18.7012207324395	6.83251980106834	4.90982628298634	9.9434628975265
1516	EC:3.4.24.71	16177.9609342308	9.76497249937832	9.79307773566147	5.15723634678867	1.62708438605356	2.72072617246596	0	10.0625843661799	5.67363325067895	28.1156530408774	10.426227541318	8.56218145846326	5.12732615083252	12.1019932694797	0	0	7.5062292358804	5.15128752846177	8.3477658468999	4.58718211882769	2.36447001708172	9.77027928700791	0	6.02110986726371	0.942904771827464	10.5891911410688	9.62539021852237	28.201586627001	4.57887065086507	18.3052471847297	0	16.4067623697442	1.62845828506775	21.4858862301189	27.6616484349615	12.2523083307397	9.48663451320199	5.30558884410066	8.92904597395695	12.2651507852394	12.8327373857767	13.3363618664417	30.0703740938674	23.7598389163463	1.74104462677607	12.1914717259164	7.64155947487071	10.4240282685512
253	EC:1.14.13.1	16163.6655991189	19.0691054521697	36.637047163363	25.4097411246887	9.33137948458818	26.7290468986384	0	4.72867836544361	23.5786397449522	0	33.9587270164072	14.9469903873035	20.9843290891283	45.0621278798861	3.14482950979709	0	0	30.8384779700007	35.1783858676827	23.9451476793249	7.59687134765801	0	14.4809270883631	19.5293459139613	21.2518232965201	24.6584617236399	28.5997658688866	3.99401473296501	12.8968882692186	14.1242712243431	19.5617687884196	9.60067040734533	23.7529700169715	12.1973062043273	49.813170150547	6.58782031331051	30.3972860295921	0.435777317790609	38.1256089999114	0	22.4530336568477	37.3288337984295	6.21990581512249	8.32875709317225	17.930758455073	42.1313777859643	15.7538787959157	27.6442402826855
641	EC:2.1.1.195	16142.0165324531	11.3070651788988	9.21431678369477	15.1387038860254	13.1346134411319	20.560363086233	13.6767192784667	25.3794330592711	12.7317274766797	22.2000664672649	2.15513362728336	14.4249586030408	11.4103819784525	6.20631633445509	0	53.1890357491351	9.99273255813953	10.2984671721321	8.04433668167648	14.1948910936253	11.3683358806077	32.1084739300353	38.0057943022694	5.56268990884375	28.7463534069598	11.5801937891189	7.9246878251821	7.37622184445389	36.8527790100767	3.78564012459069	7.04441800515566	7.2250965532318	6.78368039654104	2.87290442756842	26.6977147189429	3.11235605353252	9.02476906727704	0	10.2754894144743	5.17390885441757	2.80095351609058	5.89590499058991	3.61262500661411	3.77387271950699	14.5387232339404	3.96827224166513	2.08195199575653	10.5182332155477
941	EC:2.5.1.30	16129.6815562792	16.3475330168527	18.2670726402784	25.8371460010425	25.4943911066195	24.1585476550681	36.2598647125141	52.8122469014603	29.3806824890778	0	21.6983112870812	34.1671146857057	0.954946131243879	36.3189231167486	4.91367408130535	52.6567905615187	6.16694352159468	26.6574258820215	38.9151368202286	21.8219865435055	23.5098444664209	41.4545801162902	50.1979719942057	40.0501359347513	30.8491352365076	17.2621569571497	16.1875650364204	1.56750247910469	55.9731288421319	6.69475281527035	38.5583977790997	8.4019529257451	58.3777915465639	12.430147585614	0.101808729557024	0	15.1965993623804	0	22.4023385596598	1.87879371808459	9.95516204097849	18.1776883639432	2.8678766072279	13.7409237903472	41.2197318391035	27.7284030208141	20.4172523537992	15.585371024735
125	EC:1.1.1.60	16126.5930212844	39.5549180093297	54.0037904679053	55.5713210169688	12.5517938352703	35.8871406959153	2.96645997745209	15.3147625475518	59.0403235328846	100.631439016284	74.1983862743334	37.1198038751855	17.9497551420176	127.057986021227	9.43448852939126	0	19.3833056478405	60.207319077017	86.8167648077589	62.5202797734443	21.4690281398903	18.6636164331332	10.2945436986963	15.4166000319846	39.7074911439883	30.0779369282619	48.7773152965661	37.8426476838079	23.2967868686229	34.5160130979954	8.68034899861194	42.9425052831014	13.7058538293688	45.3252614987821	55.7827358388389	30.0238613964104	74.5565274258154	17.0116570432509	74.3688546372575	28.1867231910589	43.4076848856348	72.2229865662924	32.5863802317583	52.1843919702239	28.5321192715629	93.1536655000921	48.8286036334704	21.8374558303887
16	EC:1.1.1.14	16114.8061091626	46.4397480616414	41.1855465109054	37.9356576127874	44.2581101566448	40.2307110438729	12.7994644870349	36.0024542888698	80.2721690872594	19.1758059155866	50.1319775638142	45.6043956043956	1.44955925563173	129.814910691173	13.0069730144341	12.2771223276856	12.0431893687708	65.0548109199315	99.1894700381018	69.3123503250086	49.3886541400701	34.0529978076446	24.9734427812651	24.4309931233008	17.4984371744113	21.1332450649976	48.15296566077	30.2132030032583	28.7280562773306	26.7390783483747	16.9641086654769	48.3312686730307	22.761617413324	19.4798681759564	0.655258312574461	15.8937649133728	64.8410038420665	22.4261902167992	77.6552396137833	21.7410155120917	29.567512344628	60.5749886430009	23.9245462722895	85.6580633351638	22.9937962777667	105.908086203721	57.094549794457	20.6419081272085
1715	EC:4.1.1.35	16077.2554483631	17.0056975757195	14.3298949853974	18.8191347657381	1.62708438605356	25.1649016641452	3.01930665163472	2.95741808810897	20.02154917936	11.9641076769691	22.3327034404151	14.5518375948904	20.9843290891283	21.1558374320476	0.176626455616763	41.7102812028741	3.36378737541528	16.6516044224314	10.3096640110842	19.0215531987684	9.96134136473973	1.85873605947955	14.4809270883631	8.40396609627379	13.4280579287352	17.1486218103033	22.1806711758585	3.13252585352033	16.0022815134039	13.7728615925246	13.2857426135237	11.276688770677	9.38956385873225	13.4367387877919	50.4684284631214	8.53823010685756	18.0618000490477	4.83712822747576	29.6128975108513	1.90769823682436	23.67898291617	28.820819001882	10.8907878723742	5.75385929586918	18.7212327396438	19.3474857248112	11.4639968173982	25.8197879858657
1611	EC:3.5.4.3	16059.1876495328	25.5805292843761	50.6220717081961	34.3299357155267	0	28.5013615733737	0	7.65738127377592	36.5347148423663	72.5157859754071	52.6425507663697	28.9853981634804	6.17370225269344	81.0704115972043	6.56579039118611	0	16.1752491694352	44.0570643881599	70.1558711465189	50.9826281978181	8.01941922143307	7.91154322752836	6.10816030902945	11.6983847753079	19.1836841008543	23.3855922002889	28.6843132154006	27.3365561694291	17.9288928322454	22.7657535340628	5.47293277810827	30.0735990672593	15.2757199428895	27.8299183264078	15.4888443626124	20.8527855586679	43.3499550396469	0.435777317790609	39.2550270174506	18.7879371808459	41.7957886372666	42.3302615354663	19.2999629610032	30.9902983708585	13.1578947368421	68.1582703997053	28.7229810369977	11.1990812720848
1654	EC:3.6.3.16	16052.6157260712	9.01920889387308	0.302740321879078	0	4.66568974229409	15.3661119515885	6.75732807215333	2.36433918272181	12.4616247490849	0	8.04163292240319	18.0122147910798	0	23.9062904478385	3.14482950979709	11.478754546261	0	9.59209877702401	32.4142708694146	38.8770099213137	10.9143216758069	26.9945667715184	22.810236600676	5.56268990884375	25.3008439258179	7.28045257583052	12.1618106139438	0.31254426972659	32.6193041384118	1.926763038096	6.03807257584771	3.12613859943161	7.2948465827968	0	0.574027943247049	0	19.226681925938	0.740821440244035	19.3285499158473	0	8.2978602644872	15.9387371016938	0	10.2263713466349	33.93536121673	29.6659145330632	10.8772046147726	6.72318021201414
273	EC:1.14.13.22	16020.7022515773	25.4125305026883	44.180699683092	19.2187409509469	37.877716018191	10.8804841149773	52.4168545659527	28.3102221131427	21.6820167670327	0	24.682803923333	18.6931463839487	72.9578844270323	0	87.3174813471864	0	68.8642026578073	22.0828149573954	39.7783165916176	25.1634545938343	13.7013395666637	31.579449051568	16.687590535973	15.1847113385575	13.1694102938112	23.3088589311507	47.229448491155	16.5958351041224	22.2067304645415	36.4268029710087	16.1511005353956	23.1946367412373	23.2887045068829	15.9979939819458	29.898191270443	41.3839609918041	44.3717812474454	41.9980390020699	26.3752325272389	47.682821081029	29.5022418979511	17.0419884483094	36.0019048626911	0.878638110928062	13.7482489493696	43.9422545588506	20.8825089510675	33.8233215547703
1459	EC:3.4.15.1	16013.3971114397	32.6521548787755	13.9408438451501	12.2473504372502	37.877716018191	3.53101361573374	52.4168545659527	28.8624371088477	8.33185736214429	2.85809238949817	13.7671495845706	12.3327025225264	70.5680705190989	0.983691431529899	86.7652186040025	0	68.8642026578073	13.619985446351	19.2587461032213	13.3947238377618	13.7013395666637	31.579449051568	17.8078223080637	17.4876059491444	17.3265263596583	13.4268175252768	49.3301248699272	60.3785947017991	13.0035490208505	36.9698905838192	16.1511005353956	31.2978211761277	4.82699819509173	19.6303195300186	27.7970323838406	53.7711380848636	31.1493501185318	47.9736354722737	14.1730888475507	49.7302244917622	13.0408649753107	19.6378739697579	43.7139531192127	40.2678625907621	14.6187712627577	20.8878246454227	19.9641957300093	35.6007067137809
442	EC:1.3.3.4	15989.8536521022	21.52536703392	15.5533461753557	22.6721491863091	16.7627084386054	25.8947049924357	27.5683483652762	36.4666830285925	30.7680954067777	11.2994350282486	20.5669936110861	48.3431539106686	0.264446620959843	33.626714988351	3.3749389861237	48.8423667169343	3.125	27.3694514213281	36.8077589192934	27.2798114570266	52.341994066349	87.875321704318	73.3268952197006	8.98504717735487	63.2600541779537	31.161410688493	18.9971383975026	2.45289701090806	81.3380442360099	12.8544046002715	6.71227443981757	18.5564380966261	14.6642062444438	10.8324974924774	2.07299902523557	8.08175121900612	18.9650944167416	13.3293387079203	24.0765346797768	6.59504769245592	19.7211533004143	17.9310792394055	11.5217736388169	22.1459515528708	61.8070842505503	34.3686682630319	23.3755470096804	13.3180212014134
271	EC:1.14.13.2	15979.9534346149	28.4685984715723	28.3306406512148	20.9025887531129	9.33137948458818	26.732980332829	6.75732807215333	12.3860596392195	17.0696068012752	50.3157195081422	30.6427907255767	28.1832648760242	3.21581782566112	47.1848304426611	3.14482950979709	11.478754546261	9.69165282392027	25.6877772822234	34.0713543470731	33.7509978332763	17.0727321765711	34.9061099990468	28.9183969097055	22.8237645929954	35.6996249218587	25.8952214732788	16.8867065556712	36.500389573594	34.7867418721085	21.6176822937465	13.1469363474123	19.5001093055454	19.1874949489507	22.8578592921622	10.5067150438644	17.7404295051354	24.2418049538135	0.435777317790609	30.5474355567366	13.6140283264284	26.6303422441682	30.0971510156402	16.1040266680777	57.712490084813	35.8365019011407	39.1796371339105	21.2604429120806	14.9163250883392
1781	EC:4.1.3.30	15943.6721442314	16.5193603867807	24.5184241595725	24.7422829675103	12.5517938352703	53.1972768532527	9.06496617812852	0.552214995704995	21.3204038257173	25.058158856763	21.0459221932272	16.371325347842	2.02091087169442	24.8899818793684	6.49606024684471	52.8164641178036	4.98857973421927	16.2003239360578	34.160027710426	29.0179419926255	12.4336959453385	0	4.14292612264606	0	6.02208793498646	25.2377226769379	11.8496357960458	24.7981300467488	7.51207300842892	6.92836035460427	2.72655165576046	17.3941557968374	7.76199455833625	6.54821607680183	14.3380807971407	10.239651416122	14.8246546227418	22.5187928968297	14.5407033395341	5.17390885441757	14.0624893580793	16.0793691998183	7.40250806921001	12.8775398132894	4.77286371823094	33.9703444464911	10.9037262962472	4.51590106007067
1976	EC:5.1.3.29	15941.7182632015	10.5699175706274	4.15708693220655	6.58481496496207	0	0.300151285930409	6.63401916572717	17.3763651981838	7.37542803164482	0	18.2189027865263	9.4471086643298	5.63173359451518	42.3116748640953	0.176626455616763	11.1061829149295	0	13.8993216121687	0	10.3394533774281	15.193742695316	0	12.2163206180589	16.8079321925476	25.1093977912065	19.9145402022147	14.1714360041623	5.83386457005242	22.0229418847836	21.1245108218193	10.9458655562165	13.7506376156817	6.43032245898548	11.0832497492477	18.0277266327304	13.175640626621	14.3791383961416	0.740821440244035	25.174949065462	0	21.0965435041716	26.6078265948472	15.6357479231705	2.12337543474282	26.3157894736842	13.8918309080862	12.8099721522345	20.2756183745583
1785	EC:4.1.3.39	15924.1092117033	24.6904589603737	10.3243646305847	10.9428389413332	42.5434057604851	10.6844175491679	59.9069898534386	48.6031414897533	8.75103317983233	2.85809238949817	14.9094753891838	23.490527085439	72.0209108716944	0	87.5434070148525	11.478754546261	73.1623754152824	19.6787399356823	19.2407343262903	29.0813091572585	23.1772003955767	57.1537508340482	39.497827136649	20.7474012474012	33.2159304021671	17.33570052961	49.1155046826223	16.8437455730273	38.6779897331897	36.590527913106	21.3860797144557	24.404284777381	11.0400312491582	16.9078664565124	26.4089136791942	41.3839609918041	41.5597155235837	42.4338163198606	28.8422358047657	47.682821081029	17.8273454793121	16.2805503277305	34.4991798507858	6.36402465068034	37.7726635981589	26.0222877141278	21.391924147991	41.7161130742049
177	EC:1.1.99.3	15923.7556215764	7.34038101831072	19.2319642080408	18.383332368101	0	49.6127080181543	0	1.10442999140999	2.36893375841304	50.1163177135261	17.263565193917	2.02898862390056	0.799902056807052	0	0	0	4.37084717607973	7.56789746719561	7.24627641149983	5.83399855551754	0	0	0	0.423796577642731	3.72994373827881	2.54573904670197	0	18.6765122538603	0	7.44748821979075	0	16.9897252787291	2.10393038980631	8.37512537612839	2.98570345499838	7.3555348065152	0	0.60464102843447	1.04969439277172	11.3064842470373	8.27515750042568	2.77980401064313	7.95015609291497	10.1806089450241	0.870522313388033	6.92116411862221	5.74857445962074	1.7773851590106
531	EC:1.5.1.7	15922.1361593658	22.4812105635181	16.4605729199031	18.3254184282157	40.5255179383527	6.05809379727685	55.7919954904171	32.8506565222727	12.742059275003	7.07876370887338	14.9854524730796	14.819573772607	69.177277179236	7.5588920528087	87.4857401854822	1.96043644105385	78.5506644518272	15.4503415412784	27.49567024593	21.7375603451553	18.3673469387755	35.1634734534363	19.0535972959923	20.238285622901	23.4306626380496	16.2193066923447	49.1545265348595	19.5247202153279	14.5509854870397	41.7897931475122	35.2964505254809	26.6705530860599	15.5949462568358	20.1461527439461	15.8128452290696	51.384998443822	33.9982015858743	45.24458001961	17.7960846842059	54.7355236535312	17.0895056473126	18.4048283470699	40.7468649134875	5.80267252425407	16.5099059435661	19.893166328974	25.0497281527649	40.4959010600707
228	EC:1.13.11.8	15921.6024732812	11.2324927112712	18.5235816814764	11.6349105229629	13.9970692268823	12.6883509833585	6.75732807215333	22.4077800957173	4.2271814854174	56.2313060817547	9.41839887219173	21.4984623986581	18.1684622918707	24.2039865389594	0	11.478754546261	15.0124584717608	4.71350437783151	5.7637686179425	22.9216558330482	9.47586082891306	41.3973882375369	31.1830033800097	23.2769070845994	17.8995624088352	43.2775637939336	11.7650884495317	4.19677008074798	22.8341466506116	14.8710166919575	17.9258377949633	10.1144064708883	8.91950647881253	25.777331995988	40.7993068341817	16.0805062765847	16.1366794735551	0	11.9762600761804	16.8802389440216	14.5184176173449	18.8266597443053	13.3763691200593	21.5266337177375	12.8276966179708	8.02634002578744	5.27781461344649	18.8833215547703
882	EC:2.4.1.64	15889.9266777941	8.13384867861325	5.87522525321568	9.06063589505994	4.66568974229409	13.8971255673222	5.77790304396843	2.36433918272181	17.6024324005195	0	9.8113320735475	9.4234532590697	0	23.9062904478385	3.14482950979709	11.1061829149295	0	11.2145254806225	21.5864218912366	17.9149085794655	1.43846084689382	1.42026498903822	0	5.56268990884375	0	6.69234472797304	11.9862122788762	0	5.49464478103809	1.926763038096	3.83700178465199	4.56168476280697	7.54672557312573	0	0.574027943247049	0	19.226681925938	0	19.3285499158473	0	8.2978602644872	15.9387371016938	0	10.2263713466349	9.8509105463278	28.9579112175355	18.7143614905185	5.87512367491166
994	EC:2.6.1.44	15878.1446759726	16.8428117665671	54.4739949046169	22.9932819829733	2.6478019201617	19.7986384266263	4.44264374295378	5.80439317707694	36.5524264966348	7.64373546028581	44.4974354359759	21.5686974473667	4.15279138099902	19.1884545689878	3.07509936545569	1.96043644105385	6.43687707641196	30.8776085068426	31.8531347419467	20.3779792450679	12.6854265935449	4.59441425984177	11.5741187831965	15.7604349912042	24.5754323817462	30.8131620125181	7.1377471383975	4.885607026491	28.2580011407567	23.7201501477518	25.9468570295459	14.0056838883626	38.6892325099001	18.236853417395	14.8570345499838	13.0407718643013	15.7810839532412	5.97559647020373	23.912658339977	8.60872916465941	52.2315114365174	17.7298981114933	17.7258055981798	11.7365305997925	18.8012807684611	44.80797568613	22.2870308977589	18.0860070671378
1799	EC:4.1.99.19	15852.8563066304	9.79965347620611	13.1872242589946	16.188394046447	11.1167256189995	31.661119515885	13.0777903043968	13.8483249478464	21.3513992206872	7.07876370887338	9.97930351840187	9.62828756370831	0.494613124387855	13.7652083872638	4.7904609162541	44.0432892752595	15.9987541528239	16.3928076805709	12.5320401801178	4.84851940548143	8.2936258203722	13.015918406253	16.3978754225012	5.93315208699824	13.256668055845	18.2865912373616	1.8665452653486	1.85224536053265	11.9525952214969	8.98490535899689	20.4739242514376	17.0516650878088	25.6754936558821	20.9485599656111	2.17697389797466	10.7065048241519	11.8123109621516	10.0991393397974	6.14757728762512	20.6763657385105	21.0028946024178	6.04192355117139	9.82062542991693	10.1287448898652	0	9.98342236139252	10.6650311629757	10.7137809187279
1658	EC:3.6.3.21	15838.4260234967	109.0121337688	167.197912135711	140.606938089998	43.5743304699343	200.902118003026	68.7535231116122	84.748803534176	142.580292832684	161.316051844467	168.159902816521	137.249069912475	74.4532810969638	254.5819311416	22.3856774283523	117.324580856915	39.233803986711	156.049341564752	176	122.213669365568	93.1448350265216	98.7084167381565	144.611298889425	102.052454821686	182.545582413003	138.256138661531	127.27952653486	69.879232185862	164.676658850371	79.6981071799377	98.0071386079714	110.336661079939	103.273106866733	90.9693365811721	180.827791617026	64.4880174291939	150.359682825145	23.619130624251	184.458322260608	46.7675113209365	115.359384755094	189.404633655656	66.2151436583946	79.980474708646	144.776866119672	193.074230981765	109.862750298369	107.73371024735
503	EC:1.4.3.4	15838.3547635935	27.798553044414	17.5107189461256	13.3375803555916	0	2.60847201210287	0	4.38090563259296	22.2340299917346	0	27.685293500105	19.1095030214404	7.78158667972576	52.2909655707999	0	0	0	21.5282505105514	16.0374090751645	23.7316493708899	21.4060954778387	3.30759698789439	12.2163206180589	16.8079321925476	23.798343404876	33.6265647568609	24.4732049947971	42.5131038390707	22.922872171874	23.025317466656	10.9458655562165	16.3120308970342	22.1842083995582	30.5846109757845	21.8076464854327	23.062558356676	32.8333197089839	5.90478265606275	37.7402781468686	6.49388187686675	35.6887451047165	39.0356285287819	18.7470236520451	47.4220513759229	38.2929757854713	34.8222508749309	23.1401670865933	25.0224028268551
1773	EC:4.1.2.9	15835.4862904976	18.1400226961393	3.84328590070217	6.41107314530607	4.66568974229409	18.2995461422088	20.9871758737317	4.25414161246779	25.8073562404062	2.85809238949817	20.2045652239119	33.5139674415604	3.08031341821743	45.0621278798861	3.14482950979709	34.4362636387829	0	25.0455857843713	21.5864218912366	34.7325236629034	27.987053852378	54.9995234010104	51.7286335103815	14.3904525827603	45.4547822463013	41.0743560423688	21.5172996878252	4.59342683099589	63.4154889409975	15.3981311396853	9.30993456276026	17.3868687604751	10.0199348077907	9.50351053159478	10.9038232427163	7.71864301276066	26.1546636148124	1.98823401241965	35.9952165825139	2.64476346468831	17.4735796583234	31.1181776883639	12.5456373353087	13.6951613887363	52.3514108465079	40.2307054706207	27.3725633205145	18.2426148409894
1760	EC:4.1.2.22	15835.4862904976	18.1400226961393	3.84328590070217	6.41107314530607	4.66568974229409	18.2995461422088	20.9871758737317	4.25414161246779	25.8073562404062	2.85809238949817	20.2045652239119	33.5139674415604	3.08031341821743	45.0621278798861	3.14482950979709	34.4362636387829	0	25.0455857843713	21.5864218912366	34.7325236629034	27.987053852378	54.9995234010104	51.7286335103815	14.3904525827603	45.4547822463013	41.0743560423688	21.5172996878252	4.59342683099589	63.4154889409975	15.3981311396853	9.30993456276026	17.3868687604751	10.0199348077907	9.50351053159478	10.9038232427163	7.71864301276066	26.1546636148124	1.98823401241965	35.9952165825139	2.64476346468831	17.4735796583234	31.1181776883639	12.5456373353087	13.6951613887363	52.3514108465079	40.2307054706207	27.3725633205145	18.2426148409894
1733	EC:4.1.1.68	15834.34264647	8.61006902500747	26.7600820232399	18.7756993108241	0	30.7101361573374	6.75732807215333	0	5.65001771165427	44.4001329345297	9.29242028855095	13.4771295240963	0	0	0	11.478754546261	4.37084717607973	19.1756062064271	15.1506754416349	6.86319230623028	9.47586082891306	25.5743017824802	22.810236600676	0	21.629506147114	19.0388781896967	0	15.9689757756056	27.8661512136384	6.39325932433512	0	13.5611746702616	7.08224455160152	10.8468261928643	0	6.22471210706505	0	0	0	10.3478177088351	17.736534423066	0	6.3918725858511	7.54774543901397	12.8276966179708	12.7049180327869	3.46770985280467	0.386360424028269
360	EC:1.2.1.60	15822.5517677623	10.3603269055069	14.5109675013981	15.6468987085191	0	26.9211800302572	19.2925591882751	0	8.79236037312552	22.2000664672649	8.8439965205915	23.2930474613449	0	23.9062904478385	3.14482950979709	34.0636920074514	2.18542358803987	13.8905190019014	25.2095600969865	20.603831679781	18.9517216578261	51.1486035649604	45.620473201352	0	37.6640966868097	21.1482908040443	9.80098855359001	7.98448788780281	45.6682933012231	3.31842504592285	0	9.90672593456241	1.05196519490315	5.42341309643215	0	3.11235605353252	13.7251696231505	0.435777317790609	10.7006820799008	5.17390885441757	3.99568647482831	12.2331105198261	3.19593629292555	10.1134907559949	25.6553932359416	21.1963529195064	10.0948150112717	0.743250883392226
1082	EC:2.7.1.56	15822.4596821619	28.8695665401642	14.3787360964394	29.6391961545144	4.66568974229409	17.1118003025719	42.98900789177	22.8576512455516	33.1016058566537	22.2000664672649	21.9472689642761	29.8598094664631	19.5233594515181	23.9062904478385	8.81626106966042	58.0856914752062	9.80585548172757	20.6716509002136	33.662625562868	19.5447029307789	19.1315292636879	28.4148317605567	34.2056977305649	34.4368303214457	32.5505313607001	7.93746990852191	24.531737773153	32.4854795296784	38.3737879460042	6.29941697947448	37.1703351179853	10.9888508343657	33.7636917108914	13.4474853130821	42.967995234485	4.24317875298267	27.2377993950789	0.60464102843447	38.1433253609709	6.13257539261971	12.1743572279925	31.8688428840288	4.75421979998942	50.0457624016108	40.0090054032419	22.8817461779333	22.1721257127702	25.9752650176678
1721	EC:4.1.1.44	15814.2015953311	72.487188186656	151.233455539676	88.2101696878439	17.2174835775644	43.2776096822995	36.3655580608794	36.1598969198675	92.0474672334396	72.5157859754071	105.030654788686	85.4811294380766	24.2638589618022	81.0704115972043	6.99344536643191	45.1698749223809	14.1507475083056	88.8379146029436	136.750952545895	61.3688181852739	47.0916119751865	64.2550757792393	60.1014002897151	17.2610746841516	81.7700562617212	70.469727973038	40.6770291363163	69.0793667658309	90.9499968312314	32.4794345499561	15.7247670037676	36.1837790570575	77.9475768432962	63.716148445336	56.3586050037907	30.5218383649756	69.2021580969509	29.9596905981044	66.2326158207104	29.5982271895173	93.2175492366196	69.1847621519891	32.950156092915	121.898834584172	64.3836301781069	138.594814883036	62.4375414401273	35.0966077738516
507	EC:1.4.9.1	15792.4804909246	21.6977442660935	12.8503075871497	10.3144726935773	37.877716018191	28.3325264750378	52.4168545659527	30.9853969812247	8.30381390955248	0	12.5018746813042	10.4606997698974	70.2840352595495	0	86.7652186040025	0	68.8642026578073	15.0305626628483	18.2819535850364	39.2607861025583	13.7013395666637	33.600228767515	16.687590535973	15.1847113385575	13.1694102938112	13.8992537313433	47.229448491155	19.1811871369882	10.7357880727549	38.7908314032426	16.1511005353956	30.4088027399257	4.08394170415668	19.1503080670583	19.933932632947	41.3839609918041	36.7530450420992	44.7652249700403	16.4319248826291	51.0550149340013	13.6897667290993	19.4042442728276	38.0972538229536	2.72133748245775	15.1490894536722	19.1563823908639	22.2339875348097	33.8233215547703
188	EC:1.11.1.21	15762.7770486543	61.3666851875019	45.0630709003915	35.6156251809811	47.2090955027792	29.1086232980333	55.7039177001127	45.0771873849552	31.6625339473373	28.1156530408774	50.0119979603467	38.9246037719619	77.0062193927522	33.2578307015273	89.8403179694582	0	79.1735880398671	41.5778737588319	56.7855905784551	49.8733036834303	26.4946507237256	42.7985892669908	25.8184451955577	38.8880537342076	42.7944884350906	51.0306331246991	62.5812955254943	99.3722552769514	30.5786171493758	61.7243031706733	32.0245885385683	46.7645558551337	36.0209584871097	57.5834646797535	58.0210657424456	72.1029152401701	58.9021499223412	54.4503758579366	44.0561608645584	62.6168224299065	53.879334809013	47.4311765851126	67.4453674797608	95.2468118860211	39.143486091655	60.6407717811752	43.3949741413606	58.2237455830389
611	EC:2.1.1.148	15751.9974230874	11.211199008176	20.7457279562543	19.2694156483466	17.0254674077817	9.82753403933434	29.2383032694476	9.30384096208124	22.8465580351872	0	22.7841266984613	23.7828218747984	10.5337904015671	6.20631633445509	1.03667805592358	41.5506076465892	2.95888704318937	12.7655454097322	12.6983027364046	14.0328619759	21.6173694147262	34.9204079687351	43.3751810719459	41.9292339676955	26.4000312565118	17.486157920077	5.98660249739854	1.40600651650375	43.5441409468281	6.22753773660251	38.672417211977	3.82569409021351	28.530346704022	14.6510961455796	20.3996534170909	0	4.7412736041854	0.740821440244035	8.7474532730977	1.87879371808459	13.5687042397412	8.2711402427153	3.60733372136092	3.71285618402587	27.0212127276366	16.8953766807884	8.14215621270388	9.17547703180212
1556	EC:3.5.1.5	15718.3876779134	69.2213653794105	116.434163922202	86.2578907743094	51.6524507326933	57.7723146747352	3.67812852311161	33.5993373420052	80.5511276419884	166.400797607178	115.488346981013	57.9582159523451	41.7042605288932	173.084390370179	10.9532110731469	0	29.0749584717608	99.5096359240393	131.444405957742	127.784620063101	60.0917018789895	26.5751596606615	34.0125543215838	51.7832240524548	54.3003750781413	84.7360676456427	75.4877731529657	36.3172899844171	41.8340832752392	64.8530468812395	37.5520523497918	66.8804197332945	58.5996066916301	79.3415962172231	111.918715477093	54.8708372237784	102.350200277937	50.5283799978211	116.640092125078	40.8420849792851	86.29888188887	107.97916801869	48.312080004233	67.9388614314479	63.8232939763858	139.264827776754	71.1056225964726	57.9504593639576
606	EC:2.1.1.132	15713.9149813646	29.9251424826306	21.5295470080159	23.1829501360978	4.66568974229409	21.5801815431165	23.4005073280722	19.7407043809056	25.8841067422364	22.2000664672649	19.35570952938	31.2858863250253	16.6879040156709	21.1558374320476	0	64.6677902953961	9.99273255813953	23.0293889814793	15.9487357118116	30.0799216938457	26.5485930054841	51.1486035649604	55.9150169000483	13.9666560051175	56.3015732444259	29.7569511314396	15.1534859521332	35.0270930726732	66.1448761011471	14.1821739477678	12.5173507832639	14.1659986883335	14.5804800517227	9.96919329416822	42.1865590815553	9.70017636684303	21.9692634676694	0.435777317790609	29.9495083709806	5.17390885441757	29.1162949089052	20.2425206048413	9.8325308217366	41.4881933003844	45.1721032619572	27.4118161724074	10.993236971224	18.7726501766784
1547	EC:3.5.1.32	15712.0648659556	133.038812766933	163.254209904928	116.654890832223	182.725416877211	111.96278366112	229.104425028185	144.013744017671	104.926791829023	103.489531405783	162.12594858874	112.15492139954	308.256709108717	112.561480714471	350.205703925807	33.6911203761199	295.213870431894	136.995234853642	171.679944579148	120.379727829095	100.818124606671	169.602516442665	117.378078223081	116.669438669439	135.928474682225	144.374398170438	235.669224765869	114.344276809746	124.474491412637	190.070681255491	102.786040055523	152.233476645048	86.8881765038658	134.392463103596	155.748510776562	218.64301276066	185.138559633777	198.594618150125	122.964833023297	223.364485981308	147.486633747659	145.999221234344	190.740250806921	47.428153029471	130.203121873124	183.204779885798	130.730871237236	189.917455830389
496	EC:1.4.1.9	15703.8652493041	69.7386547216053	36.2633443111912	36.1715990038802	88.8900454775139	29.3960665658094	110.611612175874	72.2808933611486	17.5714370055497	50.3157195081422	31.3231650619395	30.5974280123008	148.599412340842	18.3083096039348	173.530437208005	11.1061829149295	147.420058139535	40.0373934884158	47.7048839625909	29.3063633253507	31.1561629056909	80.4451434562959	48.5707387735394	40.1061090676475	33.3163158991457	44.7423567645643	104.627341311134	108.650304575719	40.0088725521262	82.5313473364747	39.3466190759469	63.6158274429789	17.8562538724711	48.7605674165353	63.7225170583776	100.124494242141	72.9951769802992	89.8028107636998	44.3440517317743	108.979670488486	31.1737329019808	47.3002790576936	82.7292449335944	89.2275306608091	38.8883329997999	44.4925400626266	45.0437607744331	81.1908127208481
363	EC:1.2.1.71	15681.935685485	33.5332488467926	16.4030945131424	17.0339375687728	37.877716018191	6.35763993948563	55.2353438556934	28.3102221131427	6.48541740465226	22.2000664672649	13.9671255886499	18.6931463839487	72.5889813907933	0	89.8403179694582	0	73.8527823920266	15.1933053214713	23.9279528922757	18.1491618200479	14.1238874404387	31.579449051568	19.7102848865282	15.1847113385575	15.0343821629506	13.4177900818488	51.4308012486993	67.8973650658733	10.7357880727549	38.7469051992652	18.8776521911561	31.8844276032937	5.13590689905983	22.2166499498495	29.2898841113398	49.5487083722378	32.2488351181231	41.9980390020699	14.102223403313	53.9454668079777	12.5943583631307	19.9861769095983	42.2826604582253	39.6149856611142	12.347408445067	19.6767360471542	21.6980506564116	35.4982332155477
1000	EC:2.6.1.55	15678.0128711011	7.39247435820504	3.56055427825763	3.82811142642034	0	6.14220877458396	5.77790304396843	2.33157442630998	12.2033297910025	0	11.5370287051201	8.27616610395475	0.264446620959843	23.9062904478385	3.14482950979709	11.1061829149295	0	9.9868547686674	34.6449601662626	15.709697038811	1.73514339656567	1.88733199885616	0	0	8.35590748072515	11.6905392392874	11.576482830385	0	1.40693326573294	0	0	5.57458281716826	0.913229708251394	13.7698810717868	1.31593198310408	4.83452640315385	21.8507316275648	5.90478265606275	15.0899105323766	5.40514500433568	6.23758442590385	15.4455188526186	4.06370707444838	12.0263591433278	0	25.4535826118991	12.9458957697918	1.20848056537102
1591	EC:3.5.3.18	15668.2863654677	21.1277286031757	16.1483253588517	17.4653964209185	37.877716018191	3.11346444780635	61.4923900789177	28.3102221131427	6.58135553194002	22.2000664672649	12.9323015087435	10.54278402615	69.6718903036239	0	86.7652186040025	11.1061829149295	71.0496262458472	16.5178047463675	21.9050917907863	12.1117953396434	13.7013395666637	31.579449051568	16.687590535973	15.1847113385575	15.0343821629506	12.0907558979297	47.229448491155	23.6595126788497	10.7357880727549	35.8118361153263	16.1511005353956	29.0060482401807	6.35354651006169	18.8708984095143	14.9518033141991	44.4963170453367	30.0498651189406	42.4338163198606	12.144565506245	52.8567299354466	12.5943583631307	15.2378480109027	36.954336208265	3.77387271950699	12.347408445067	17.8117517038129	20.8758785306988	34.1802120141343
465	EC:1.3.8.7	15644.8077530779	220.542979895948	304.728764058908	218.425319974518	290.547650328449	154.377458396369	329.770293122886	214.783286292797	176.037607745897	233.831837819874	255.956987312157	217.936883077783	468.25666013712	120.003882992493	520.867442995607	70.345072296638	447.03073089701	261.518908006854	285.978524419813	163.150815372334	173.739099163895	268.220379372796	198.401738290681	184.692867423637	232.811523234007	220.499819451131	355.10861082206	195.27199320017	243.646618923886	323.248941777813	170.295459052152	241.856736865117	202.838528056895	205.169078664565	241.636033791834	344.382197323374	279.473555137742	290.205904782656	224.683320046063	354.84150688891	284.039956864748	221.734116425466	302.478967141119	81.6401244737324	232.309385631379	334.463068705102	202.680877867657	313.743109540636
212	EC:1.13.11.33	15642.3484307224	20.9570208982165	15.5921829366805	15.5484450107141	37.877716018191	2.71709531013616	52.4168545659527	28.3102221131427	11.2970834809305	22.2000664672649	12.3294040013198	10.54278402615	68.947110675808	0	86.7652186040025	0	71.0496262458472	17.4843313537241	21.9050917907863	11.7031588550576	13.7013395666637	31.579449051568	16.687590535973	15.1847113385575	15.0343821629506	12.0907558979297	47.229448491155	23.6595126788497	10.7357880727549	35.8118361153263	16.1511005353956	29.0060482401807	5.13590689905983	18.8708984095143	14.9518033141991	44.4963170453367	30.0498651189406	41.9980390020699	12.144565506245	52.8567299354466	12.5943583631307	15.2378480109027	36.954336208265	3.77387271950699	12.347408445067	17.8117517038129	27.0620607346506	34.6713780918728
1718	EC:4.1.1.39	15634.6779997848	18.4619456429589	8.5068042005841	11.0268141541669	12.5517938352703	36.1270801815431	0	5.00674929439195	36.666076278191	0	19.846126158553	8.01307498763467	17.2477962781587	21.1558374320476	0.167352346419357	41.7102812028741	0	21.3483016830591	2.32767578801524	52.8658531949671	21.3431628157871	3.90811171480316	10.2945436986963	8.40396609627379	17.9750989789539	28.9334376504574	12.968262226847	4.42520186995325	7.86488370619177	15.3981311396853	8.68034899861194	16.5962253151643	4.49341343175022	25.573148015475	49.342034008448	11.4223467164644	38.1386413798741	25.0789846388496	41.6068739480911	8.77733885730803	20.2991089165106	24.7744824453242	12.3789618498333	9.9670510708402	17.930758455073	26.8764965923743	34.7941917517571	19.0636042402827
696	EC:2.1.1.71	15627.5303377144	26.3995604953381	36.6743304542348	17.264145479817	7.91308741788782	6.26626323751891	1.04988726042841	8.82316848693091	32.5732081709765	8.44134263875041	25.9350910345241	19.0974387647577	20.9843290891283	35.4840797307792	0	1.98704870043467	3.125	18.790638717401	22.223761690336	8.88736838103927	27.1869100062933	6.7009817939186	18.256880733945	11.4025267871422	12.7396332569285	15.8627226769379	20.7823881373569	28.3662700099164	14.6587236200013	11.1293027713441	13.3650604798731	12.4499016250091	26.5442741305461	10.1268089984238	49.813170150547	9.55493308434485	19.0509278181967	6.26429894324	27.6109487111347	3.72868291742942	24.9730404676769	27.2762671166202	9.85501878406265	39.8193910549759	13.1578947368421	16.9575428255664	14.2421429518631	21.4487632508834
618	EC:2.1.1.17	15627.5303377144	26.3995604953381	36.6743304542348	17.264145479817	7.91308741788782	6.26626323751891	1.04988726042841	8.82316848693091	32.5732081709765	8.44134263875041	25.9350910345241	19.0974387647577	20.9843290891283	35.4840797307792	0	1.98704870043467	3.125	18.790638717401	22.223761690336	8.88736838103927	27.1869100062933	6.7009817939186	18.256880733945	11.4025267871422	12.7396332569285	15.8627226769379	20.7823881373569	28.3662700099164	14.6587236200013	11.1293027713441	13.3650604798731	12.4499016250091	26.5442741305461	10.1268089984238	49.813170150547	9.55493308434485	19.0509278181967	6.26429894324	27.6109487111347	3.72868291742942	24.9730404676769	27.2762671166202	9.85501878406265	39.8193910549759	13.1578947368421	16.9575428255664	14.2421429518631	21.4487632508834
1749	EC:4.1.1.87	15607.9331363606	11.237028913773	18.3837693407071	10.4679446342735	0	2.99697428139183	0	0	0.797024442082891	44.4001329345297	2.71453852845016	1.53975183329391	6.14760039177277	0	0	0	4.37084717607973	9.37654045679679	7.53862140630412	8.78663473600182	0	0	0	0	12.5255261512815	17.9345209436688	0	29.3065590026916	0	6.14966855682454	0	21.4603220870072	2.10393038980631	5.74580885513684	22.9142207299903	18.6326382404814	17.1339818523665	10.7419108835385	17.1494375055364	10.3478177088351	5.16487882399682	2.08540463365566	6.3918725858511	7.54774543901397	0	12.755571928532	3.46770985280467	1.69611307420495
2127	EC:6.2.1.9	15575.5460700026	11.7484400245274	0	4.66786355475763	0	7.71558245083207	0	0	10.827724642815	0	13.8846396112661	10.4807638545408	8.30558276199804	22.353093450686	0	0	0	13.2774817492547	0	26.3453453453453	15.193742695316	0	12.2163206180589	16.8079321925476	19.3113148572619	22.3549590755898	14.1714360041623	5.52132030032582	15.7297674123835	18.361153262519	10.9458655562165	11.0107119434526	6.43032245898548	11.0832497492477	27.9919852702264	13.175640626621	22.9461293223249	0	33.7496678182301	0	19.7627561155571	26.6078265948472	12.439811630245	0	26.3157894736842	13.1838275925585	27.0299695000663	17.8727915194346
2050	EC:5.4.99.15	15545.0412972222	29.083236395343	45.0149133163487	23.5130595934441	4.66568974229409	29.642965204236	13.0038049605411	6.03350104307277	31.5518361081592	22.2000664672649	25.7386244338462	31.7021784477753	10.1485798237023	24.8899818793684	3.14482950979709	22.5849374611905	2.18542358803987	25.1772258867163	41.1291998614479	21.3122933059642	11.2110042254787	29.8922886283481	28.1168517624336	7.86558451943067	23.0673056886851	20.474241694752	17.5110561914672	33.6166595835104	34.2216236770391	10.2447887548918	7.04441800515566	20.6733221598776	18.7205355459174	19.6947986817596	24.7012888551933	9.07770515613653	26.3304177225538	7.89301666848241	28.0184250155018	13.2238173234416	30.766048016346	25.3023557661107	17.7271284194931	58.8931600463726	23.5491294776866	44.3589979738442	27.1747778809176	14.9505300353357
1563	EC:3.5.1.81	15529.988129904	63.5997206308948	70.1647300068353	59.4052238373777	122.341384537645	68	116.727733934611	103.493434777273	63.267505018302	25.3240279162512	74.6743153663877	55.2113502935421	139.018952007835	18.4183277245664	173.530437208005	18.3802004790207	147.103405315615	67.5146592802986	71.250432975407	40.9566275135895	95.5677425155084	91.4879420455629	45.8232737807822	63.3110506956661	57.8106376328402	72.3579682233991	103.681061394381	42.232433772489	36.153495151784	85.7938663046083	52.0820939916716	82.5912701304379	36.8702082379246	84.7542627883651	44.8969457381133	109.845419649341	81.9341126461212	122.605948360388	47.6260076180353	123.104345312651	78.3888983483739	53.7910961126614	103.698608391978	33.1258771126975	31.9641785071043	75.4639436360287	70.8858241612518	89.3073498233216
1711	EC:4.1.1.3	15515.9039577565	13.2171295134467	25.2171130305102	15.5559738228992	10.0960080848914	19.2136157337368	41.9038895152198	11.1117928580194	17.9005785807061	39.3153871718179	13.3762260415729	7.88477667146943	7.03721841332027	6.73699197514885	19.3059061432257	0	34.9096760797342	17.9391328842046	24.8908901974368	10.2206637016764	5.52458869010159	9.4032980650081	30.1883148237566	0	15.1125234423838	8.62421762156957	7.87591050988554	34.1957076073098	12.8778756575195	7.71503873492532	16.3593099345628	16.7893317787656	21.1389779370168	15.8188852271099	39.190945521499	5.61261541653699	6.74814027630181	5.47989977121691	5.46106829657188	8.76770401772811	16.3601793518361	12.4148225063275	19.6716757500397	9.82061138568552	0	11.8714312027998	8.14215621270388	14.8268551236749
1250	EC:3.1.1.53	15502.1437696171	33.9774207640415	40.0391474554154	34.9235535993514	7.94340576048509	27.5921331316188	14.5715896279594	33.6360289606087	27.1298264257882	32.6686606846128	46.0657188277993	27.0012042751769	0.79333986287953	23.660367589956	0.176626455616763	6.99902421715604	17.9194352159468	33.6706180606089	41.4825077935573	25.2262135553275	27.474602175672	20.1887331998856	8.21825205214872	19.1028306412922	27.8129818712232	43.0007221954742	7.31659729448491	33.5281201303301	15.0917675391343	27.2861592524559	54.6400951814396	25.5082707862712	33.8065515476415	99.8638773463247	6.53092169392397	42.9193899782135	45.1156707267228	40.0424882884846	28.0582868278856	45.8762886597938	59.3374765877746	21.7016029593095	39.9412667336896	82.875709317225	5.03301981188713	54.2871615398784	44.6028378199178	23.113074204947
1845	EC:4.2.1.28	15500.8887126509	10.2927267737366	0.0766171627415647	4.66786355475763	13.9970692268823	0	0	7.09301754816542	0	0	13.8846396112661	10.5535364830864	5.63173359451518	22.353093450686	0	0	0	13.2156522147367	0	11.24368038925	15.193742695316	0	12.2163206180589	33.4960019190788	19.3113148572619	9.90310544053924	14.1714360041623	5.52132030032582	15.7297674123835	24.141442376807	22.4568709101725	11.0107119434526	17.2672072411842	11.0832497492477	18.0277266327304	13.175640626621	14.3791383961416	0	29.4667375321109	0	19.7627561155571	26.6078265948472	12.439811630245	2.98370858502654	33.4750850510306	13.1838275925585	11.5501922821907	27.1660070671378
1868	EC:4.2.1.6	15445.8352891472	25.6946459643893	20.5710557385199	22.001505762437	4.66568974229409	23.9279878971256	7.22590191657272	7.29745981101976	21.0694887235801	2.85809238949817	36.9512282911905	31.3925076880067	18.1962291870715	64.4512037276728	0	11.478754546261	0	35.0570878617873	6.36785590578455	22.4696278557038	35.6019059606221	27.4616337813364	46.441332689522	33.3173676635215	56.8515836632632	42.6652022147328	29.1428199791883	13.1897223402748	48.1356866721592	39.1821739477678	23.4632163394805	27.1624280405159	14.2964898574931	39.8588623011893	50.2500270767898	31.3829235397863	32.9641134635821	10.2734502669136	55.930551864647	11.1571442335485	47.1971735058743	54.2291517944059	32.0731255621991	15.0588809567393	64.0084050430258	33.7044114938294	27.463201166954	50.1260070671378
1381	EC:3.2.1.24	15436.0310471099	9.5010912660728	10.5263157894737	10.3115769965831	0	6.35098335854765	11.1999718151071	55.5651000122714	13.4121501948282	5.71618477899634	11.7759980803263	9.75963957764349	2.1743388834476	24.8899818793684	3.68872463566	0	1.75456810631229	15.4697072838666	34.6449601662626	16.5089139772684	1.73514339656567	3.30759698789439	1.12023177209078	0	8.35590748072515	8.15277443428021	9.74895941727367	0.780917977050574	10.0956968122188	5.52671511860075	0	10.5370545799024	3.99773712992646	15.5896260209199	0	4.83452640315385	20.3793018883348	6.64560409630679	19.5500044290903	5.40514500433568	8.90515920313298	16.0620416639626	10.4555796602995	16.9442919031057	5.20312187312387	26.3216061889851	17.2258321177563	6.01413427561837
120	EC:1.1.1.53	15435.8133344444	9.39315088997689	7.79531473311378	9.66149302137024	13.9970692268823	6.53857791225416	6.75732807215333	10.2099644128114	20.0968237100012	0	13.5277002909505	23.5231500397841	0	23.9062904478385	3.14482950979709	11.478754546261	0	15.2484683458135	21.5864218912366	26.4116965066332	9.47586082891306	26.9945667715184	22.810236600676	16.6880697265313	17.8995624088352	6.09051516610496	9.74895941727367	0	38.5005386906648	1.926763038096	11.511005353956	3.12613859943161	16.7594084211093	0	0	0	22.5537480585302	0	26.1714943750554	0	0	12.2331105198261	0	12.6060162303984	20.4172503502101	23.7981212009578	12.4850815541705	6.45222614840989
1875	EC:4.2.1.8	15431.0963924253	64.440383720103	62.7018579506618	67.3915561475647	83.6685194542698	39.2508320726172	125.295941375423	97.742054239784	52.7010272759476	39.415088069126	70.0365937790576	46.217285649771	151.847894221352	71.4923634480973	176.675266717802	24.1994145302936	156.166943521595	62.9901176028732	82.3276757880152	64.104934047972	59.6601636249213	81.5460871222953	47.445678416224	48.5207100591716	56.4744217545322	61.1473880597015	124.635796045786	43.173608159796	32.2327143671969	96.8213401485504	43.8578227245687	76.4738031042775	15.2204951375232	91.6427854993552	64.9346907830608	114.555451810354	104.769884738004	104.052729055453	72.23846221986	122.179400712978	60.9909756512855	78.8944123564151	102.357267580295	42.7481847580694	50.2701620972583	82.563547614662	69.3674578968307	100.448763250883
1856	EC:4.2.1.44	15431.0754933643	28.933774607924	12.8765301683962	21.6076909712168	0	6.14220877458396	12.5352311161218	17.9285801938888	19.5226709174637	2.85809238949817	23.5100032994391	28.803681641255	6.03168462291871	66.2179653119337	3.14482950979709	22.5849374611905	0	30.5984601300439	21.5864218912366	29.468392443076	24.6696035242291	28.4148317605567	35.0265572187349	16.8079321925476	37.2108772660971	17.185243139143	23.920395421436	30.6594418472871	48.7419988592433	22.214679338711	10.9458655562165	16.0096188879983	7.70857466124296	11.9931222238143	19.5205783602296	13.175640626621	28.1043080192921	0.435777317790609	50.3941890335725	0	27.5781826437369	39.8836394315011	12.439811630245	44.9447800353896	56.5839503702221	42.6275557192853	24.6386420899085	21.0706713780919
1719	EC:4.1.1.4	15425.3711175728	11.8257077234238	13.4499471820046	8.48728789019517	4.66568974229409	4.08169440242057	0	2.36433918272181	10.7716377376314	0	21.0174270374036	14.8050579557429	6.03168462291871	32.3323841573906	0.230109476326616	0	0	21.9595784136523	7.90439903013509	9.78731896453415	15.193742695316	0	12.2163206180589	22.3706221013913	19.3113148572619	13.0386374578719	14.1714360041623	5.65448363790905	22.1687052411433	18.361153262519	14.7828673408685	11.0107119434526	15.2950351553029	11.0832497492477	19.6223870897866	13.175640626621	15.8505681353715	0	26.5435379573036	0	29.5079175889665	27.650528911675	12.439811630245	0.878638110928062	26.3157894736842	30.0354577270216	12.123723644079	19.550035335689
256	EC:1.14.13.107	15390.1966431115	4.40690210597143	26.5954141552228	10.9109862743962	0	8.16338880484115	0	3.11694686464597	15.1139449757941	0	15.2644050511413	9.74817745854928	0	0	0	0	0	13.783713997324	15.8087980602702	3.64066598243813	0	0	0	0	0	7.5980982185845	0.0520291363163372	0	13.2010900564041	13.4054787956234	0	0	15.5127825220226	0	0	0	0	0	8.5835769332979	0	19.4903229468188	0.902070218703355	1.12175247367586	5.96741717005308	14.3185911546928	33.9058758519064	0	8.52296819787986
633	EC:2.1.1.186	15371.8554930236	11.39282438477	18.6431989063568	15.9856952568483	0	22.7358547655068	0	17.9285801938888	14.4733734797497	25.058158856763	13.5591949368607	9.46663512612632	10.7051909892262	0	0	41.7102812028741	2.18542358803987	9.3663763761414	11.9016279875303	3.40721100847683	0.422547873775061	0	4.18638338966683	0	7.58882058762242	3.98110255175734	9.81724765868887	23.5638900694149	10.14005957285	3.07483427841227	4.60539361491176	13.3789987612038	6.85461059777484	5.88193150881215	33.2448824867324	9.31631912024069	5.84075860377667	5.37095544176926	9.49154043759412	5.17390885441757	13.2357114478688	8.6994613537543	8.14328800465633	6.39148209164684	4.1624974984991	13.4601215693498	2.83669274632012	9.09540636042403
1680	EC:3.6.3.8	15371.7182291521	24.3104112671239	37.5642826073448	37.5658771066196	17.0254674077817	25.9461422087746	46.5050732807215	39.6265799484599	54.5548470893848	0	41.9378805603047	49.3789165824391	2.89911851126347	30.1126067822936	4.90202914720033	53.0293621928502	7.92151162790698	34.0369709631229	55.4153100103914	31.8831679781047	36.16380472894	65.6896387379659	61.9990342829551	42.8088117703502	63.0433944571786	38.5645462205104	16.6948491155047	2.00807479813005	80.1814436909817	8.15430077469851	37.1604203846916	11.97988777964	51.0438835160691	43.6667144290013	1.31593198310408	9.66905280630771	27.0334341535192	11.8095653121255	31.8097262822216	12.689083726756	25.8764402065952	23.4343565448764	13.7401449812159	25.1876258466044	45.6674004402642	46.8870878614846	42.4501392388277	17.5571024734982
1808	EC:4.2.1.103	15362.034994838	26.5241067989999	33.3288386254893	26.4898361035501	37.877716018191	34.1270801815431	52.4168545659527	30.3595533194257	24.1439367103554	0	27.9212633852245	17.1974796240941	78.4312928501469	0	86.7652186040025	41.7102812028741	68.8642026578073	17.9424661392925	35.8988569449255	12.0018816284639	15.301627258833	31.579449051568	20.8739739256398	15.1847113385575	20.9331631589915	18.0408341357727	54.9460197710718	17.5166454171979	15.7677926357817	32.737001836914	20.7564941503074	26.743423449683	18.2214918779128	19.0285141137699	36.8443084587891	41.3839609918041	34.791138723126	41.9980390020699	20.6572769953052	47.682821081029	19.7570804245417	22.1764553183205	34.4991798507858	2.83116724632375	16.5099059435661	26.367655185117	22.2649515979313	43.3050883392226
1362	EC:3.2.1.141	15353.248809095	29.9333279745542	47.2332691232213	25.9816412810564	4.66568974229409	29.642965204236	13.0038049605411	8.08283224935575	39.901405124572	22.2000664672649	28.5636641770899	32.2322745747403	10.5485308521058	24.8899818793684	3.14482950979709	22.5849374611905	2.18542358803987	26.6451257012746	44.7800484932456	20.7836127266507	12.8112919176481	29.8922886283481	28.1168517624336	7.44178794178794	25.4358199624922	27.1816321617718	17.5110561914672	33.2465646692166	34.5131503897585	9.92133216196789	7.04441800515566	20.0575675872623	18.7205355459174	21.9157472417252	26.1941405826925	7.94688245668638	26.3304177225538	7.28837564004793	26.9687306227301	12.2651507852394	29.4719904648391	25.6506587059511	16.5855336261178	58.7985844163768	22.6786071642986	48.5448517222325	35.7678026786898	13.1731448763251
1574	EC:3.5.2.10	15341.6060121372	26.0958110505757	38.8032685018331	25.8411999768344	13.222233451238	8.90302571860817	20.5362175873732	45.9484599337342	34.0595111583422	0	44.341971864783	45.9932689619578	15.4407443682664	43.2953662956252	0	28.6347910937639	3.10423588039867	40.3638881716392	30.6477312088673	29.3195157182499	37.777577991549	56.8010675817367	68.512795750845	34.3942107788262	69.4901541987914	45.7159665382764	20.2100676378772	7.89506304009066	86.5411623043285	29.6222346457951	28.1627999206821	19.4308824601035	50.7102987527276	20.8052729617424	38.4273800498213	15.2297956219525	20.5918417395569	1.34546246867851	48.0999202763752	2.83746025628673	37.7244452012033	35.5733662145499	17.610720143923	7.06266398193911	70.282169301581	44.8666881561982	21.6847898156743	35.5606360424028
276	EC:1.14.13.59	15282.5879028154	15.7151147184942	4.98664015410427	5.9072218683037	4.66568974229409	19.7004538577912	13.5146561443067	10.0217204564977	20.3447868697603	28.1156530408774	24.6843036683764	32.1264273886583	3.08031341821743	57.1641211493658	3.14482950979709	22.957509092522	7.5062292358804	20.9016924485341	26.809837201247	25.8809442353746	26.5485930054841	59.0601467924888	51.7286335103815	17.2610746841516	51.2528651802459	24.9406596051998	18.7142299687825	5.15476696415923	54.9401102731479	16.6160849772382	9.30993456276026	14.6578736427895	7.10155976401498	17.3341452930219	10.3297952994693	14.6280734516029	25.7132346930434	0	24.6567455044734	8.44011947201079	15.7273398036211	29.0544486988124	12.9080903751521	17.9815730062847	38.8132879727837	29.5910849143489	23.534677098528	10.6136395759717
1253	EC:3.1.1.73	15247.6974031726	5.59353208045588	12.4526191511837	2.24416517055655	9.33137948458818	2.99697428139183	0	4.72867836544361	0.398512221041445	0	3.92033354329764	2.59994408722393	10.2840842311459	0	0	0	0	15.049529353771	0	0	0	0	4.18638338966683	11.1253798176875	0	35.1197640828117	5.88254422476587	1.56272134863295	0	2.76335755930038	10.8814197898077	1.32624061794068	6.00021551143558	2.55050866886373	37.7234376692299	0	4.7412736041854	0	5.98813003809018	0	2.74703445144446	11.8275683042378	7.40250806921001	2.12337543474282	0	8.6376404494382	0	11.8350530035336
2068	EC:5.4.99.61	15247.0397453258	29.1149009201428	24.4010439321444	23.1829501360978	13.1346134411319	26.5217851739788	11.8447012401353	25.3794330592711	25.8841067422364	22.2000664672649	19.35570952938	25.4236468032946	15.6986777668952	27.3621537665027	0	53.1890357491351	8.23816445182724	26.5680383089599	15.9487357118116	40.5372144296195	18.9652072282658	32.1084739300353	44.1139546112989	13.9666560051175	38.4020108355907	28.3105440539239	13.2349115504683	35.0270930726732	51.1566005450282	14.8929797939462	12.5173507832639	14.1659986883335	16.583389456103	9.96919329416822	40.8706270984512	9.70017636684303	21.9692634676694	0.435777317790609	29.9495083709806	5.17390885441757	29.3348090129973	20.2425206048413	9.8325308217366	41.4881933003844	32.3444066439864	27.4118161724074	11.3413340405782	21.2320141342756
2067	EC:5.4.99.60	15247.0397453258	29.1149009201428	24.4010439321444	23.1829501360978	13.1346134411319	26.5217851739788	11.8447012401353	25.3794330592711	25.8841067422364	22.2000664672649	19.35570952938	25.4236468032946	15.6986777668952	27.3621537665027	0	53.1890357491351	8.23816445182724	26.5680383089599	15.9487357118116	40.5372144296195	18.9652072282658	32.1084739300353	44.1139546112989	13.9666560051175	38.4020108355907	28.3105440539239	13.2349115504683	35.0270930726732	51.1566005450282	14.8929797939462	12.5173507832639	14.1659986883335	16.583389456103	9.96919329416822	40.8706270984512	9.70017636684303	21.9692634676694	0.435777317790609	29.9495083709806	5.17390885441757	29.3348090129973	20.2425206048413	9.8325308217366	41.4881933003844	32.3444066439864	27.4118161724074	11.3413340405782	21.2320141342756
1247	EC:3.1.1.41	15241.6773207313	7.05003063354678	0	4.72577749464296	4.66568974229409	13.500756429652	22.5056369785795	37.1170695790895	10.0218443735978	0	8.65352890008698	15.3805509558934	0.724779627815867	23.9062904478385	3.68872463566	33.6911203761199	0	8.81042698528204	21.5864218912366	15.0986429467442	9.47586082891306	25.5743017824802	22.810236600676	5.56268990884375	17.8995624088352	11.5484472797304	10.3668054110302	0.0283326250177079	26.8394701818873	0	3.83700178465199	4.56168476280697	3.58198863177177	0	0	0	13.7251696231505	0	10.7006820799008	0	0	12.8496333311701	0	6.33961803648789	12.8276966179708	18.8110149198747	10.3699774565707	1.67724381625442
1592	EC:3.5.3.23	15235.1453488158	32.4759089786448	16.4030945131424	17.0339375687728	37.877716018191	10.2154311649017	52.4168545659527	28.3102221131427	7.69866572204511	22.2000664672649	13.9671255886499	13.837336831466	70.9680215475024	0	86.7652186040025	0	71.0496262458472	14.7285274993545	23.9279528922757	17.9182346903866	14.1238874404387	31.579449051568	16.687590535973	15.1847113385575	15.0343821629506	19.6437168993741	49.3301248699272	59.2346649667092	10.7357880727549	38.7469051992652	16.1511005353956	30.4452379217372	5.13590689905983	20.9700530161914	29.2898841113398	49.5487083722378	31.1493501185318	41.9980390020699	13.123394454779	53.9454668079777	12.5943583631307	19.9861769095983	42.2826604582253	39.6149856611142	12.347408445067	19.6767360471542	21.6980506564116	33.8233215547703
604	EC:2.1.1.130	15228.1029901055	29.148548205546	24.4010439321444	23.1829501360978	13.1346134411319	25.7593040847201	13.6767192784667	25.3794330592711	22.2915928681072	22.2000664672649	19.35570952938	25.4236468032946	15.963124387855	27.3621537665027	0	53.1890357491351	9.99273255813953	26.4788385249173	11.8198822306893	19.622628958072	18.9652072282658	32.1084739300353	44.1139546112989	13.9666560051175	32.2496874348823	27.788968464131	14.886836628512	35.0270930726732	51.1566005450282	14.8929797939462	12.5173507832639	14.1659986883335	28.8136634250155	9.96919329416822	42.1865590815553	9.70017636684303	21.9692634676694	0.435777317790609	29.9495083709806	5.17390885441757	29.3348090129973	20.2425206048413	9.8325308217366	41.4881933003844	30.6333800280168	27.4118161724074	11.3413340405782	18.4687632508834
2014	EC:5.3.1.8	15219.6880658073	127.713598418723	135.66886223824	99.2505936178838	124.743203638201	84.549621785174	172.19912626832	120.859491962204	98.7424725469359	80.6580259222333	108.724526830439	97.6312767467366	152.414348677767	59.4939166450945	187.248657694721	80.5020846269848	165.765157807309	93.363817750757	131.196397644614	99.5459193370586	96.1925739458779	125.045276904013	93.0806373732496	87.7525987525988	76.8466347155657	108.851227732306	122.661940686785	159.979990083581	90.9901134419165	102.933072438304	103.613920285544	95.2488522917729	104.340992968939	97.9223384439031	63.3738221596448	123.9651416122	107.259053380201	139.78102189781	72.3137567543627	133.929087580692	98.8005562177195	80.1382958011552	106.091592147733	194.243089877357	64.8839303582149	115.717673604715	100.817729744066	101.998798586572
534	EC:1.5.3.19	15210.1876426464	10.8638555014121	12.3376623376623	11.7304685237737	0	4.08169440242057	0	0	12.6490730900933	0	23.9989201835688	12.5395152792413	6.03168462291871	42.3116748640953	0	0	0	17.361094809981	7.90439903013509	12.8121792678755	15.193742695316	0	12.2163206180589	16.8079321925476	25.1093977912065	13.0386374578719	14.1714360041623	5.52132030032582	20.7617719754104	18.361153262519	10.9458655562165	11.0107119434526	11.4086366207807	13.6337584181115	19.5205783602296	13.175640626621	14.3791383961416	0.871554635581218	25.174949065462	0	30.9211646517964	27.650528911675	12.439811630245	0	26.3157894736842	21.1180696260821	12.4519294523273	18.5865724381625
1316	EC:3.1.3.77	15205.4922051631	5.73360122001555	7.84657925806251	5.23397231713674	0	1.27534039334342	0	0	3.22352107686858	22.2000664672649	5.27760280752272	1.68491000193544	1.62095984329089	0	0	0	2.18542358803987	3.71998309898829	3.62313820574991	12.2771505682898	0.422547873775061	0	0	0	6.02208793498646	7.53791526239769	2.15270551508845	23.31597960051	0	3.07483427841227	0	12.1693507250601	1.05196519490315	4.97205903424559	12.8452290696415	9.31631912024069	1.09948499959127	5.37095544176926	0.978828948533971	5.17390885441757	2.58243941199841	2.80355636316438	7.40250806921001	3.77387271950699	0	4.67857800699945	1.73385492640233	0
2024	EC:5.3.3.2	15176.6185281863	15.3954918976741	7.28024606971975	14.0560027798691	9.33137948458818	20.3509833585477	20.5186020293123	26.4859491962204	8.35252095879089	0	18.6363418218903	31.9149050558053	3.08031341821743	11.176546725343	1.55965413848407	34.0636920074514	0	21.0034271495974	10.060270176654	15.8863040255445	29.8840240942192	54.4562005528548	51.7286335103815	20.408923716616	51.682538028756	28.1681210881078	11.5927419354839	5.48980025499363	64.0851765004119	12.3252935069084	14.5449137418203	10.1617722072433	10.6788340831335	25.3510531594784	10.4316040290263	16.4747380433655	13.8437014632551	6.34055997385336	25.3919744884401	6.49388187686675	17.2313979226971	18.917515737556	11.5482300650828	8.63383977057783	64.083450070042	16.1056363971265	18.0811563453123	19.8468551236749
676	EC:2.1.1.271	15161.6394536647	29.1529429980856	24.4010439321444	25.0637053338739	13.1346134411319	26.1405446293495	11.8447012401353	25.3794330592711	25.8841067422364	22.2000664672649	19.35570952938	25.4236468032946	15.6986777668952	27.3621537665027	0	53.1890357491351	8.23816445182724	26.5680383089599	15.9487357118116	30.0799216938457	18.9652072282658	32.1084739300353	44.1139546112989	13.9666560051175	38.4020108355907	27.788968464131	13.2869406867846	35.0270930726732	51.1566005450282	14.8929797939462	12.5173507832639	14.1659986883335	29.3174214056733	9.96919329416822	40.8706270984512	9.70017636684303	21.9692634676694	0.435777317790609	29.9495083709806	5.17390885441757	29.3348090129973	20.2425206048413	9.8325308217366	41.4881933003844	32.3444066439864	27.4118161724074	11.3413340405782	21.2320141342756
607	EC:2.1.1.133	15161.6394536647	29.1529429980856	24.4010439321444	25.0637053338739	13.1346134411319	26.1405446293495	11.8447012401353	25.3794330592711	25.8841067422364	22.2000664672649	19.35570952938	25.4236468032946	15.6986777668952	27.3621537665027	0	53.1890357491351	8.23816445182724	26.5680383089599	15.9487357118116	30.0799216938457	18.9652072282658	32.1084739300353	44.1139546112989	13.9666560051175	38.4020108355907	27.788968464131	13.2869406867846	35.0270930726732	51.1566005450282	14.8929797939462	12.5173507832639	14.1659986883335	29.3174214056733	9.96919329416822	40.8706270984512	9.70017636684303	21.9692634676694	0.435777317790609	29.9495083709806	5.17390885441757	29.3348090129973	20.2425206048413	9.8325308217366	41.4881933003844	32.3444066439864	27.4118161724074	11.3413340405782	21.2320141342756
501	EC:1.4.3.21	15146.7049333199	8.6087692094967	11.7504505064314	12.5036196212428	9.33137948458818	13.500756429652	6.75732807215333	4.72867836544361	11.7900578580706	0	9.08245598248298	17.2533924001634	0	23.9062904478385	3.14482950979709	11.478754546261	0	10.2438909884744	21.5864218912366	15.852244649713	9.47586082891306	28.4148317605567	22.810236600676	11.1253798176875	17.8995624088352	6.09051516610496	9.80098855359001	0	31.0095696812219	3.853526076192	7.67400356930399	5.95350870800845	7.22458985479917	0	0	0	13.7251696231505	0	25.2192399681105	0	0	12.2331105198261	0	8.32875709317225	28.0068040824495	34.9834223613925	10.1776952658799	6.19547703180212
2144	EC:6.3.2.30	15146.1792414057	10.8590703452978	13.7171440999192	7.91683558232467	1.62708438605356	42.8735249621785	0	17.7199656399558	17.1596410438068	56.2313060817547	18.027925252707	8.07221350078493	2.67384916748286	24.2039865389594	0	0	15.0124584717608	13.0310086617685	6.54658815379286	31.980727563006	2.36447001708172	17.6818225145363	0	7.46841516072285	12.5390706397166	43.8593223399133	1.49583766909469	6.25619776172262	0.291526712719437	22.2825652903123	0	15.2007578517817	0.623636216696749	23.5563834360224	10.6195169500704	18.0309160701318	16.6108068339737	4.09630678723172	11.0993002037382	18.7879371808459	13.4230092513764	11.6620157051074	18.011535001852	24.6628836414668	0	14.0840854669368	25.1867126375812	2.91166077738516
2142	EC:6.3.2.29	15146.1792414057	10.8590703452978	13.7171440999192	7.91683558232467	1.62708438605356	42.8735249621785	0	17.7199656399558	17.1596410438068	56.2313060817547	18.027925252707	8.07221350078493	2.67384916748286	24.2039865389594	0	0	15.0124584717608	13.0310086617685	6.54658815379286	31.980727563006	2.36447001708172	17.6818225145363	0	7.46841516072285	12.5390706397166	43.8593223399133	1.49583766909469	6.25619776172262	0.291526712719437	22.2825652903123	0	15.2007578517817	0.623636216696749	23.5563834360224	10.6195169500704	18.0309160701318	16.6108068339737	4.09630678723172	11.0993002037382	18.7879371808459	13.4230092513764	11.6620157051074	18.011535001852	24.6628836414668	0	14.0840854669368	25.1867126375812	2.91166077738516
2189	EC:6.4.1.6	15138.4774913405	9.54441749534441	0	4.66786355475763	0	0	0	0	0	0	13.8846396112661	11.2814563127675	5.63173359451518	22.353093450686	0	0	0	13.8612004413042	0.877034984412885	12.4377732162542	15.193742695316	0	12.2163206180589	16.8079321925476	20.7553657011877	9.90310544053924	14.1714360041623	5.52132030032582	15.7297674123835	18.361153262519	10.9458655562165	11.0107119434526	6.43032245898548	11.0832497492477	18.0277266327304	13.175640626621	14.3791383961416	0	25.174949065462	0	19.7627561155571	26.6078265948472	12.439811630245	0	26.3157894736842	13.1838275925585	14.858705741944	17.8727915194346
1277	EC:3.1.21.2	15122.6805581113	12.7495815441647	15.8343379108929	14.6756819366422	17.0254674077817	12.3394856278366	36.3197576099211	45.3941587924899	20.9130357775416	0	14.1485947388944	28.0718479172491	0.954946131243879	7.19000776598499	5.02057039258071	41.9231792779207	12.3338870431894	13.7469308232201	5.84967093869068	8.9458129015091	23.0558302616201	37.3510628157468	43.3317238049252	41.9292339676955	26.5813190247968	18.3912493981704	4.90374609781478	2.33425414364641	53.6208251473477	10.1729095120198	38.488994646044	8.38737885302048	43.0396541041459	14.6725891961599	0.675836672804072	0	6.71135453282106	2.12441442422922	12.4811763663743	3.56489064457077	15.8645212554629	7.26198974625219	9.77168104132494	11.7822930014034	32.0342205323194	11.8461042549272	14.4476859832913	14.4404946996466
2123	EC:6.2.1.34	15119.2607471945	4.61825515320063	29.0281488846082	9.88301384143163	0	9.66187594553707	0	0	12.3420710827725	0	16.6921623324035	9.2320595256016	0.399951028403526	0	0	0	0	16.9315274289336	15.8087980602702	1.55281864142624	0	1.42026498903822	0	0	5.79808293394457	16.1169956668272	0	0.31254426972659	14.1517206413588	1.84490056704736	0	0	9.95662832359042	2.55050866886373	1.49285172749919	0	0	0	5.82868278855523	0	20.9035700096487	1.94477253553118	1.12175247367586	0	6.60396237742646	18.4414717259164	1.13380188303938	0.848056537102473
1626	EC:3.5.99.6	15085.265987504	21.1007916197327	29.1593239296589	27.3153993166155	2.6478019201617	45.5779122541604	35.6785512965051	26.8499202356117	31.9444444444444	9.93685609837155	33.2583460811662	20.0435259456786	2.66895200783546	56.3551643800155	10.5454989191828	24.5453739022443	16.5178571428571	27.9154245205512	68.0027710426048	41.3619378872543	8.00143846084689	5.47135640072443	6.50893288266538	5.93315208699824	13.3555428214211	48.7876444390949	23.9073881373569	4.90402323275251	24.5980733886812	11.8041689960866	21.8719016458457	14.6323690155214	13.180760216589	28.3421693652386	15.2258204267302	10.7065048241519	39.524237717649	9.45636779605621	31.4421117902383	11.3691107043068	17.1216868153698	34.5317671490687	17.4400761945076	28.0554030142169	13.708224934961	60.4139804752256	29.6247182071343	14.5371024734982
1361	EC:3.2.1.14	15075.1548827296	25.5965250634538	34.8521096128752	23.6668211038397	4.66568974229409	15.7700453857791	19.8633032694476	64.7523622530372	30.5083244775062	106.547025589897	38.5019646660068	28.6047611879314	0.664397649363369	60.2122702562775	15.4452269716198	11.478754546261	37.671303986711	25.5115372878571	50.6685140284032	24.6363515414148	12.9461476220444	53.0835954627776	34.9010140028971	15.4459459459459	34.305740779329	33.503851709196	11.888657648283	27.264839212353	36.3204258825021	28.1447168756489	14.7432084076938	40.1697879472419	9.21895961854476	62.8815016478005	54.1896999891693	49.3100944081336	37.0146325512957	22.551476195664	16.7419612011693	41.3045572791213	43.6744423633577	41.4671295995847	51.4101275199746	54.1430227591677	12.8276966179708	53.8911401731442	26.4852141625779	14.8927915194346
767	EC:2.3.1.229	15066.1602828995	28.5392716122582	19.5053750077674	16.2477558348294	37.877716018191	2.71709531013616	52.4168545659527	28.3102221131427	15.6571023733617	0	24.8567743483608	21.1199759144965	74.5788442703232	42.3116748640953	86.7652186040025	0	68.8642026578073	23.8938053097345	23.9695185313474	20.2284563044057	28.8950822619797	31.579449051568	28.9039111540319	31.9926435311051	32.4807251510731	24.2868319691863	61.4008844953174	22.1171554044482	26.4655554851385	52.1883236163246	27.0969660916121	34.2053486846899	18.8491689340266	27.0812437311936	32.9795299469295	54.5596016184251	44.4290035150822	41.9980390020699	37.319514571707	47.682821081029	29.7746750666894	41.8456746057499	46.1982115455844	0	38.6631979187513	28.6102412967397	31.8591698713698	51.696113074205
766	EC:2.3.1.228	15066.1602828995	28.5392716122582	19.5053750077674	16.2477558348294	37.877716018191	2.71709531013616	52.4168545659527	28.3102221131427	15.6571023733617	0	24.8567743483608	21.1199759144965	74.5788442703232	42.3116748640953	86.7652186040025	0	68.8642026578073	23.8938053097345	23.9695185313474	20.2284563044057	28.8950822619797	31.579449051568	28.9039111540319	31.9926435311051	32.4807251510731	24.2868319691863	61.4008844953174	22.1171554044482	26.4655554851385	52.1883236163246	27.0969660916121	34.2053486846899	18.8491689340266	27.0812437311936	32.9795299469295	54.5596016184251	44.4290035150822	41.9980390020699	37.319514571707	47.682821081029	29.7746750666894	41.8456746057499	46.1982115455844	0	38.6631979187513	28.6102412967397	31.8591698713698	51.696113074205
9	EC:1.1.1.122	15065.5445739381	28.0961229524352	16.0628844839371	15.9523947414143	4.66568974229409	11.767019667171	11.5558060879369	4.69591360903178	18.1514936828433	0	33.0923842946699	20.4920324294101	17.4012732615083	42.3116748640953	0	22.212365829859	0	27.0707729865496	10.3290613093176	18.6198920439427	16.9288860918817	4.72786197693261	16.4027040077257	22.3706221013913	29.5964263388206	22.17140105922	24.1577783558793	39.9171270718232	30.3884910323848	19.3355163325613	17.9902835613722	16.3120308970342	14.4356833059454	26.0997277546926	42.7290154879238	18.0101670297749	26.8740292651026	5.90478265606275	46.8199131898308	5.40514500433568	35.7455020148703	37.8015445518853	16.5035187046934	40.6492159375191	38.4330598359015	28.6148461963529	18.2800689563718	27.6843109540636
1038	EC:2.7.1.166	15044.1243155482	3.75930099837027	0	0	0	12.0096822995461	2.8184892897407	0	1.61176053843429	0	0.731875581151204	0	1.62095984329089	0	3.07509936545569	0	2.8031561461794	0	0	0.9218078838332	0	0	3.02269435055529	0	4.15711606584705	6.69234472797304	2.10067637877211	17.1731123388582	0	0	2.72655165576046	7.32711506230416	0	1.24659693365812	12.8452290696415	6.20396306670816	1.09948499959127	5.37095544176926	0.978828948533971	0	0	2.80355636316438	4.20657177628446	0	0	2.29324000736784	0	1.67491166077739
2020	EC:5.3.3.10	15042.6464129886	7.293421275444	15.8453986205182	12.71210980483	0	3.29712556732224	2.8184892897407	0	1.34165781083953	44.4001329345297	7.70569003269444	6.79770327519838	1.62095984329089	0	3.35123073704763	0	7.17400332225914	11.5678035726861	10.5438171111881	6.86319230623028	0.422547873775061	1.42026498903822	3.02269435055529	0	9.52802667222338	9.81283100625903	2.10067637877211	23.1025995183454	4.08771151530515	7.23983707371616	2.72655165576046	13.0620126794433	2.10393038980631	11.8498352199456	12.8452290696415	6.22471210706505	1.09948499959127	0.435777317790609	6.8075117370892	10.3478177088351	6.57812588682672	2.80355636316438	10.5984443621356	7.54774543901397	5.20312187312387	6.23848775096703	5.05238032091235	2.03180212014134
1968	EC:5.1.3.15	15038.0693739355	11.5044308731815	18.4862983906046	14.0412347251984	0	11.3069591527988	3.20603156708004	7.65738127377592	7.53926083362853	72.5157859754071	8.15561354569723	7.68334014322273	2.95788442703232	12.1019932694797	3.25172582107245	0	14.6802325581395	11.3733715171005	10.1281607204711	22.9628425894249	0.422547873775061	7.91154322752836	3.02269435055529	3.29441867903406	7.88705980412586	21.021906596052	2.10067637877211	31.8529536761581	0	16.3485344621037	2.72655165576046	24.3642060773883	2.10393038980631	18.1831207909443	17.8273583883895	20.4689283120656	8.71004659527508	5.37095544176926	5.26618832491806	18.7879371808459	12.3446279584539	6.32098124472711	20.4825652150907	20.4344377326255	9.54572743646188	11.3602873457359	13.8465057684657	4.92579505300353
827	EC:2.4.1.12	14984.1925658027	9.28913446168601	6.3754427390791	6.34736781143221	0	21.2405446293495	0	0	10.1281142992089	0	17.2860613695672	4.49237650803208	11.1051420176298	23.9062904478385	3.14482950979709	0	0	11.7743714936269	21.5864218912366	28.209221880108	0	0	4.18638338966683	1.87909803294419	0	3.89783943187289	17.7321800208117	8.66270009916419	2.01216807148742	2.76335755930038	3.20741622050367	6.08831888071121	0.451227068236308	2.80126092563405	21.8925051445901	0	19.5659282269272	0	17.6676410665249	0	1.33378738861456	19.1717178272438	6.26488173977459	11.0317896149857	0	20.5102228771413	7.91009149980109	9.82332155477032
319	EC:1.17.1.1	14973.5733062716	15.0969623199746	30.1575219039334	24.4990444199919	17.2174835775644	63.3940998487141	0	20.0106761565836	20.5750383752509	78.4313725490196	25.2991991361469	16.4863766370616	3.20117531831538	24.2039865389594	0	0	17.1978820598007	19.0598108025633	20.6650502251472	14.9497662219181	14.1688393419042	17.7104184539129	0	12.1515272669119	10.1844134194624	32.0865430909966	1.82752341311134	14.5797917552061	6.43893782875974	17.9458509703698	3.83700178465199	22.6444654958828	9.9166778912206	43.2726751683622	12.2694682118488	24.0273887332711	19.0631897326903	22.3117986708792	8.67658782885995	27.4592928027748	33.5859015835178	14.4180673632293	20.6360124874332	31.4357190798706	0	21.1652698471173	19.7873624187773	3.73378091872792
260	EC:1.14.13.127	14973.0733520815	16.9811871377071	47.2192878891443	26.4435049516419	4.66568974229409	48.1376701966717	6.75732807215333	10.0217204564977	22.6192584720746	28.1156530408774	35.3894837877561	30.816541579751	2.81586679725759	23.2785399948227	0.276131371591939	11.478754546261	7.5062292358804	38.0431210534964	24.3782473155525	15.7918994944311	17.0727321765711	34.9061099990468	28.9183969097055	17.2610746841516	33.3533027714107	35.5214853153587	7.29383454734651	6.99638759031024	44.8507509981621	20.3877485823816	9.30993456276026	14.9056328791081	25.1189892513672	20.9807995414816	9.01386331636521	14.6280734516029	10.516635330663	0.435777317790609	19.8467534768359	8.44011947201079	44.9514728418185	17.7234083976897	16.8924281708027	11.7578863872109	35.8365019011407	35.0087493092651	14.0763824426469	14.0871378091873
266	EC:1.14.13.149	14970.255960567	30.3883817282849	39.3618343379109	43.3572710951526	9.33137948458818	61.621482602118	13.5146561443067	28.8052521781814	41.643051127642	56.2313060817547	44.7014007618705	48.6677705855788	4.0026444662096	72.0165674346363	6.84192176277805	22.957509092522	15.0124584717608	47.2567310626511	68.7980602701766	53.4493480822595	25.6225838352962	73.5868839958059	45.620473201352	17.7142171757556	43.2103563242342	24.7472315840154	23.2570239334027	5.9356849412098	58.8757208948603	19.2117243031707	7.67400356930399	26.0730161043504	12.3106597343822	59.3781344032096	15.5818260587025	25.7495590828924	55.9797269680373	12.6811199477067	50.535919922048	27.6905289526929	52.7782507520291	40.0112921020183	21.503783268956	47.7881505888096	45.3572143285972	79.4114938294345	42.0236042965124	11.7950530035336
1587	EC:3.5.3.11	14946.6769859176	42.706589126549	36.4133474181321	33.2078531302485	10.0960080848914	34.9786686838124	9.57581736189402	27.7518713952632	37.6003660408549	0	41.6824139896218	49.334121846842	41.1737022526934	83.6008283717318	6.21992887525277	11.478754546261	4.41237541528239	56.4306002206521	35.0980256321441	63.8735317596077	41.5040906230333	38.6950719664474	67.7257363592467	29.8496721573645	61.4522817253594	36.5669836302359	58.5392819979188	27.1302592435189	76.867989099436	33.1702739397812	29.8681340471941	29.0862056401661	27.4420139543654	38.8773463246883	122.951207624824	26.5483971366324	72.1858906237227	20.1438065148709	97.2096731331385	7.31284324116003	47.2416141665248	89.0854046336557	44.125350547648	26.2005003355909	69.0664398639183	48.5310370233929	41.6721920169739	54.8810600706714
1560	EC:3.5.1.68	14939.1314707962	7.51080309146861	18.1290001864165	10.9573174263045	0	18.053706505295	0	9.7067124800589	7.42118313850514	28.1156530408774	21.3553795854705	5.26870389884089	9.48418217433888	12.1019932694797	0	0	7.5062292358804	7.29072087509683	12.22029788708	7.46506633215494	1.60028769216938	7.91154322752836	4.18638338966683	3.29441867903406	18.5785059387372	20.3027202696196	5.88254422476587	3.0191953534495	0	7.43550834597876	3.20741622050367	6.02637907163157	8.33490477088441	15.919186129818	21.8925051445901	8.04025313829235	8.06833973677757	0	5.98813003809018	8.44011947201079	7.25920880867246	10.4560321889805	6.68818456002963	11.7517847336628	0	6.14523853379996	6.21270388542634	6.92579505300353
2007	EC:5.3.1.27	14927.9181701027	11.4077763063846	6.43136767538681	10.5739271442636	4.66568974229409	6.14220877458396	6.43320180383315	19.7407043809056	12.0911559806353	0	15.2269114250577	10.0858046063526	2.81586679725759	45.0621278798861	3.60504846245032	11.1061829149295	0.37375415282392	20.7031525081571	22.2528576376862	18.3967195043144	7.59687134765801	0	6.10816030902945	13.9666560051175	10.1370077099396	4.95155272026962	18.6687044745057	3.02698682532937	11.0273147854744	12.0817027393978	11.8084473527662	10.8176054798513	7.65178739796881	5.54162487462387	9.21748077547926	6.58782031331051	20.9147388212213	0	27.2433342191514	0	9.88137805777854	25.5370238172497	6.96068575056881	9.17688693635975	19.7068240944567	27.9125990053417	13.6851876408964	15.0518021201413
1553	EC:3.5.1.46	14903.6732185888	11.8252982859224	4.03591623687317	6.57902357097353	0	3.29712556732224	0	2.33157442630998	8.47059865391428	0	18.4618614835478	12.2233930453109	5.63173359451518	42.3116748640953	0	0	0	18.1597849815732	4.66920678905438	25.2138214163531	16.9288860918817	1.88733199885616	12.2163206180589	16.8079321925476	21.8326734736403	20.2335098700048	14.1714360041623	5.52132030032582	15.7297674123835	22.0509543966137	10.9458655562165	13.4591561611892	6.43032245898548	26.3074939103023	18.0277266327304	18.0101670297749	21.0332706613259	6.34055997385336	28.1955886260962	5.40514500433568	26.0003405414609	31.6243753650464	18.7470236520451	4.80810299591189	26.3157894736842	21.7857800699945	16.4633337753614	19.4381625441696
2046	EC:5.4.4.2	14885.8757861834	19.671657430441	17.3234325483129	29.6435397000058	9.33137948458818	39.3555219364599	13.6344419391206	11.0730150938765	26.9807533356949	27.3512794948488	19.5101832688443	13.5752134362702	9.08423114593536	24.4369660885322	10.4874137089464	52.8164641178036	9.54630398671096	24.575714185113	44.3643921025286	45.1850648116471	3.0387485390632	1.42026498903822	11.2747464992757	11.1253798176875	13.5149510314649	1.91113986519018	18.1484131113424	15.1299759172687	8.63172571138855	6.92836035460427	16.3345231013286	15.7290679880493	17.6243635677918	8.64020633328557	33.9207191595364	9.8661686896981	24.8181149350119	5.37095544176926	26.7472761094871	5.17390885441757	13.1449003916227	24.6381984554481	7.40250806921001	16.7581914698883	23.4940964578747	37.6934057837539	16.7484418512134	18.8951236749117
336	EC:1.2.1.10	14883.396458438	34.5022704028253	16.9949667557323	23.3164417675334	58.9254168772107	40.5754916792738	74.358793686584	63.0650386550497	24.0479985830677	11.2994350282486	17.4330363838148	41.3898410786865	82.0600881488736	10.555267926482	90.9113729865421	66.6548389958307	74.7923588039867	25.4301542217319	22.1849670938691	44.0418329722127	54.1355749348197	95.9632065580021	84.3022694350555	23.7459619382696	53.8005313607001	29.7156656234954	57.5864984391259	17.5874769797422	71.8930223715064	39.2500598993691	28.7973428514773	29.9351453763754	29.6831173729156	21.4930505803124	46.8085670962851	44.3510737628385	48.6798005395242	48.2623379453099	37.8775799450793	51.4115039984584	23.3923605198933	26.7581932636771	38.6581300597915	10.3423027640491	49.1995197118271	27.5787437833855	26.5205543031428	52.5995053003534
1691	EC:3.7.1.22	14879.9855141141	13.6150192668221	6.97576586093333	11.1049979730121	0	6.14220877458396	6.75732807215333	17.9285801938888	16.3227653796198	2.85809238949817	16.5676834938061	23.7113180361713	3.21581782566112	45.0621278798861	3.14482950979709	11.478754546261	0	21.2242670359851	21.5864218912366	24.1499410803208	17.0727321765711	28.4148317605567	28.9183969097055	8.40396609627379	27.5552198374661	11.0420678863746	16.8346774193548	3.00857061906786	40.8771151530515	11.1073396693555	5.47293277810827	10.504262916272	3.85428733062148	6.45149734919043	10.5067150438644	6.58782031331051	20.9147388212213	0.435777317790609	36.3761183452919	0	17.6968045859583	26.5797261340775	6.21990581512249	8.10909756544024	41.0396237742646	26.2502302449807	18.8635459488132	10.7137809187279
245	EC:1.14.12.1	14877.5694654591	5.41798892451937	11.5733548747903	10.4679446342735	0	23.4190620272315	0	0	1.21324831739284	44.4001329345297	2.71453852845016	1.19782370271607	1.5998041136141	0	0	0	4.37084717607973	5.88953310955142	7.24627641149983	22.064469532824	0	0	0	0	3.72994373827881	1.6911410688493	0	16.5940643150588	0	6.14966855682454	0	13.5611746702616	2.10393038980631	5.74580885513684	5.97140690999675	6.22471210706505	0	0	0	10.3478177088351	5.16487882399682	4.17080926731131	6.3918725858511	7.54774543901397	0	6.18668263031866	3.46770985280467	0
2198	EC:6.6.1.2	14873.565752438	118.78784758375	104.017958118437	102.021196501998	80.4211217786761	119.684568835098	111.591037204059	58.9847834090072	104.06925256819	44.4001329345297	89.6522691142506	69.3829164964194	176.395739471107	83.4260937095522	173.530437208005	261.740441763506	142.099252491694	81.2344076430131	86.6366470384482	82.7278290949177	59.6691540052144	88.7331998856162	87.0690487687108	61.1440108747801	87.8286101271098	82.5313854116514	137.519510926119	142.978821362799	86.3489448000507	106.962303330405	62.180249851279	81.6439554033375	64.9401147598394	60.277260352486	128.920773313116	118.860877684407	102.746668846563	85.3034099575117	87.1024891487288	107.890933615955	90.975651285544	93.0073982737361	100.537065453199	116.944291903106	86.1566940164098	96.1733284214404	69.960880519825	117.243816254417
1913	EC:4.3.1.15	14873.2592605848	10.5686418164646	24.7008637295719	11.6928244628482	0	8.16338880484115	0	0	18.6400401464163	0	26.774948258796	12.6975763962065	12.3000489715965	21.1558374320476	0	0	0	19.3176216520739	15.8087980602702	8.10050556886	7.59687134765801	1.42026498903822	10.2945436986963	8.40396609627379	10.4370702229631	11.222616754935	12.968262226847	2.76066015016291	22.0166043475505	9.18057663125948	8.68034899861194	6.91904102601472	13.1717895530832	7.0962888665998	30.9063684609553	6.58782031331051	11.9308428022562	0.435777317790609	24.4042873593764	0	29.3717010045973	20.2425206048413	6.21990581512249	0	18.361016609966	23.3353287898324	7.35976660920302	15.3710247349823
158	EC:1.1.3.41	14863.9338669233	6.2146093909265	1.96047971167588	4.79237852551109	0	13.500756429652	5.77790304396843	2.04933120628298	12.2830322352108	0	9.60337742583761	6.30739123889809	0	23.9062904478385	3.14482950979709	11.1061829149295	0	9.4966550080984	25.2372705230343	15.8354620443228	1.60028769216938	1.42026498903822	0	0	1.18425713690352	9.79778526721232	9.74895941727367	0	4.08771151530515	3.7377206293427	0	4.45237921737229	0.0538778588938876	3.03052013182404	0	0	13.7251696231505	0	16.529364868456	0	1.33378738861456	12.2331105198261	3.19593629292555	9.45146134602477	5.20312187312387	25.1519616872352	10.9998673915926	2.40282685512368
1511	EC:3.4.24.40	14846.6297471152	6.66057883179323	6.34281985956627	8.47715295071524	0	0	0	0	3.89803991026095	22.2000664672649	1.35726926422508	0.770951162340595	18.1684622918707	9.97929070670463	0	0	2.18542358803987	4.21527663669867	3.62313820574991	10.4563424183677	0	0	8.37276677933366	0	1.8649718691394	3.49963890226288	11.7650884495317	7.0636775747273	0	6.76463541250699	6.41483244100734	5.81141149894338	1.05196519490315	5.42341309643215	40.7993068341817	3.11235605353252	9.4825472083708	0.435777317790609	11.9762600761804	5.17390885441757	3.99568647482831	13.5959504185865	5.43944124027726	3.77387271950699	1.40084050430258	6.11530668631424	2.18472351147063	12.5123674911661
1096	EC:2.7.1.8	14834.1583763737	12.7612709666993	4.11980364133474	9.24016910870447	0	2.44901664145234	2.8184892897407	7.65738127377592	6.01163065296965	28.1156530408774	18.5938390473619	12.2814563127675	6.03168462291871	44.4343774268703	3.07509936545569	0	10.3093853820598	14.7467195605737	3.25597506061656	12.3028091382522	15.193742695316	7.91154322752836	15.2390149686142	20.1023508715816	19.3113148572619	12.2532498796341	16.0054630593132	6.99461680124663	15.7297674123835	25.7966616084977	15.0703946063851	16.8403410333018	7.25465370006196	21.421407078378	45.2110364995126	21.2158937649134	17.7062045287338	0.435777317790609	27.6995305164319	8.44011947201079	25.6087178613996	36.7750665195665	28.2819196782899	12.6060162303984	30.4782869721833	15.7809909743968	14.6399681739822	23.7703180212014
1236	EC:3.1.1.11	14806.6080565147	8.16252826454632	11.8654073199528	14.0383390282041	0	0.735249621785174	5.49605411499436	12.8236593447049	9.53772582359192	8.00930541708209	18.1799094153994	8.69228618739382	0.264446620959843	0.530675640693761	0	0	5.26370431893688	12.2610736837163	18.3789400762037	10.1709430949937	8.40600557403578	5.66199599656849	1.04297440849831	0	9.93259012294228	11.1789841116996	3.66155046826223	0.495820937809888	1.45129602636416	0.974363070042329	1.39797739440809	8.99220287109233	0.82433124107648	51.0173377274681	1.31593198310408	15.053428778919	20.8125562004414	17.7143479681883	11.5865001328727	16.215435013007	20.7730291162949	9.63722499837757	12.9319011587915	19.7937641100738	4.1624974984991	25.2808988764045	17.7098528046678	7.49116607773852
421	EC:1.3.1.44	14801.796896265	7.015115906143	7.75405455788231	7.73585452018301	0	12.6087745839637	5.6369785794814	0.552214995704995	0.921006021962451	25.058158856763	4.51573232550466	1.30212253499925	2.02091087169442	0	6.15019873091137	0	7.79173588039867	6.31792680922983	7.38482854173883	2.47747747747748	0.422547873775061	0	6.04538870111057	0	6.02208793498646	12.8490611458835	3.934703433923	24.5803229919252	0	3.07483427841227	6.85108070592901	14.3481745973912	1.87629643597963	7.33629459807995	14.3380807971407	9.31631912024069	1.09948499959127	5.37095544176926	3.50341039950394	5.17390885441757	4.60298541347409	3.84625867999221	8.14328800465633	6.39148209164684	4.1624974984991	6.28568797200221	1.73385492640233	7.03886925795053
1506	EC:3.4.24.26	14799.0827645142	4.98684701864077	9.35033865655875	8.80726240806162	0	1.84871406959153	0	7.65738127377592	2.1135907427087	50.3157195081422	6.06646870032095	3.02681662759941	0	12.1019932694797	0	0	9.69165282392027	4.80622520598108	6.50502251472116	2.22469304747786	0	7.91154322752836	0	3.29441867903406	1.8649718691394	9.88805970149254	0	8.53697407564811	0	10.510342624391	0	10.8686147343875	1.05196519490315	13.2110617566987	0	11.1526091918249	3.32706613259217	0	0	13.6140283264284	8.42840115784097	3.51742488156272	9.88412085295518	14.5371895783757	0	4.98250138146988	4.37276223312558	0
1276	EC:3.1.21.1	14794.8547140795	4.30712913366895	5.78667743739514	5.23397231713674	0	5.05295007564297	2.8184892897407	0	0	22.2000664672649	1.35726926422508	0.598911851358035	1.62095984329089	0	3.07509936545569	0	4.98857973421927	2.94476655477571	3.62313820574991	0.89804994868286	0	0	3.02269435055529	0	1.8649718691394	0.845570534424651	4.20135275754422	24.4174103980734	0	3.07483427841227	2.72655165576046	8.6897908620564	1.05196519490315	5.36609829488465	12.8452290696415	3.11235605353252	2.19896999918254	0	0.978828948533971	5.17390885441757	2.58243941199841	2.80355636316438	7.40250806921001	3.77387271950699	0	2.38533799963161	1.73385492640233	1.67491166077739
1812	EC:4.2.1.109	14761.967857881	8.3834229641311	8.73827129807991	6.09978571842242	1.62708438605356	2.24720121028744	0	19.7815682905878	4.90908017475499	22.2000664672649	7.04430246858034	3.84639040020645	1.62095984329089	0	0	0	2.18542358803987	8.45069364568907	4.69830273640457	14.6339377352036	2.78701789085678	1.85873605947955	0	0	7.44634298812253	8.72685965334617	3.70057232049948	23.31597960051	4.22713733443184	5.82221867262998	0	15.5141004153611	1.42372242127098	7.85212781200745	13.500487382216	11.2667289137877	2.48916864219734	9.46726222900098	3.50341039950394	7.08160709124193	4.4809580566434	5.62658186773963	9.79416900365099	7.05961315516505	0	5.91269110333395	6.16297573266145	1.21554770318021
223	EC:1.13.11.57	14740.1813356354	4.73604468558345	2.8490648107873	0	0	13.500756429652	0	0	8.49273822174991	0	7.48672725636642	4.49237650803208	0.399951028403526	23.9062904478385	3.14482950979709	0	0	9.43639820661487	21.5864218912366	14.6386893222336	0	0	0	0	0	8.12168993740973	9.74895941727367	0.31254426972659	0	0	0	3.12613859943161	0	0	1.49285172749919	0	13.7251696231505	0	10.7006820799008	0	0	13.2758128366539	0	6.33961803648789	0	19.5190182354025	7.91009149980109	0
195	EC:1.12.1.3	14718.852561159	4.89962696571799	6.58360777978003	1.15538310071234	18.5649317837292	19.5854765506808	26.1555806087937	13.6826604491349	12.1767623095997	0	1.16380215363388	5.93750672028559	3.81978452497551	12.4126326689102	4.61620528554494	0	9.56187707641196	8.78148400272294	12.8784205057153	1.9481506823279	6.1494201204711	14.9270803545896	22.0183486238532	0	19.3998749739529	8.76564756860857	1.49583766909469	0.113330500070832	15.6917421889854	4.16899608657455	0	3.14799970851855	44.3428248161418	2.88006877776186	0.655258312574461	1.95040979354705	1.38968364260607	4.09630678723172	2.52458145096997	1.90769823682436	2.16811396787559	2.82302550457525	2.39166093444098	3.13624992372933	0	1.2341130963345	4.42912080625912	5.09540636042403
1063	EC:2.7.1.31	14704.2038610544	39.6520856933037	37.4198098552166	49.2505936178838	20.4481051035877	44.9936459909228	39.8322998872604	38.0026997177568	43.2548116660763	32.1369225656364	38.8079126548487	42.5057740693749	2.9758570029383	61.5777892829407	11.4306533714525	49.3125166326621	10.8959717607973	37.48562240323	68.9463110495324	49.9661116813015	27.7128472534388	37.1127633209418	39.2081120231772	44.6292979369902	34.445353198583	24.7776540683678	26.3267429760666	52.7011616376257	45.4084542746689	16.6919575113809	53.7378544517153	24.7394884500474	54.1724091484604	22.8256197162917	15.9767681143724	20.2406888681398	37.9996730156135	8.18171914151868	39.4189033572504	12.2266114269197	19.084511039219	35.1850866376793	14.4981215937351	64.7415949722375	41.3948369021413	67.9798305396942	37.3856252486408	17.1212720848057
1622	EC:3.5.99.10	14698.4672419953	28.0078690654019	76.7459143727086	52.8597903515376	36.4359777665488	33.3652042360061	39.4165727170237	53.5138053748926	54.4825245011217	22.333000997009	44.2679744443445	41.9566245887185	2.20861900097943	21.9712658555527	5.38783906282686	46.8109642508649	19.4663621262458	40.5469824652003	53.7111188084517	28.6234082183449	47.3028859120741	27.3901439328949	24.5002414292612	56.8474332320486	24.0022921441967	43.0468524313914	15.2055150884495	5.57125655191953	39.657139235693	24.8402683491734	62.9486416815388	21.245354514319	81.0002155114356	43.7168648803554	4.82400086645727	18.2384064737006	17.5508869451484	31.0110033772742	28.2044468066259	19.8429521148473	49.3983767523696	21.9027840872218	29.4354198634848	32.5980840807859	21.4278567140284	35.5406152145883	31.7961808778677	31.5465017667845
2074	EC:5.5.1.2	14691.5332081135	29.9217113161514	33.8174982911825	22.9324723460937	4.66568974229409	17.5960665658094	6.75732807215333	10.0217204564977	19.4459204156335	50.3157195081422	42.4007918653829	27.0488806692329	12.3000489715965	47.1848304426611	3.14482950979709	11.478754546261	9.69165282392027	27.9788033144762	35.9958434360928	26.1698407268028	17.0727321765711	34.9061099990468	33.1047802993723	17.2610746841516	47.5958533027714	34.0139022628792	22.769250780437	36.500389573594	39.8187464351353	23.5444453318425	12.5173507832639	20.9137943598339	13.4968616147194	18.7526866313225	30.9063684609553	17.7404295051354	28.9830785579989	0.435777317790609	37.9661617503765	13.6140283264284	28.0549406890289	35.9930560062301	16.1040266680777	58.7070596131552	35.9615769461677	47.98881009394	19.6426203421297	19.88925795053
646	EC:2.1.1.200	14687.737551944	6.32921910697108	5.78667743739514	8.83621937800429	0	3.72072617246596	2.8184892897407	0	4.31573975675995	22.2000664672649	5.25060739674255	2.24403776262876	1.62095984329089	0	3.35123073704763	0	4.98857973421927	2.94476655477571	5.71527537235885	4.46364085604592	0.845095747550121	0	3.02269435055529	0	6.02208793498646	7.53791526239769	2.10067637877211	23.31597960051	0	3.07483427841227	3.82708705135832	12.3661007068425	1.05196519490315	5.82461670726465	12.8452290696415	9.31631912024069	1.09948499959127	5.37095544176926	0.978828948533971	7.50554003275846	2.74987229695215	2.80355636316438	7.40250806921001	3.92336323143572	0	4.67857800699945	4.55178358307917	1.67491166077739
349	EC:1.2.1.3	14683.0833635943	215.838914977043	196.545081712546	194.442288758904	234.620515411824	129.71119515885	295.173337091319	226.07313780832	196.682016767033	134.629444998338	240.482617954948	249.711038472291	346.805533790402	307.410044007248	368.009692490063	137.922469617671	305.762043189369	240.297762963311	283.674402493938	241.5404455088	252.153196080194	354.589648269946	309.33848382424	225.721253798177	325.811158574703	258.730711362542	334.722944849115	123.736187845304	315.068508777489	259.362271384075	196.029149315883	216.035123515266	144.37410091323	226.791087548359	245.918932091411	269.654528478058	313.614812392708	242.390238588081	302.183541500576	249.253299932556	207.045462285033	292.090271919008	240.756124662681	115.485996705107	301.145687412447	304.449484251243	245.786367855722	285.897314487633
232	EC:1.13.12.3	14670.2592100242	6.03901319193185	5.87522525321568	6.25180981062142	0	6.14220877458396	6.75732807215333	0	9.61742826780021	0	8.04163292240319	16.3136276639212	0	23.9062904478385	3.14482950979709	11.478754546261	0	7.83667050069247	21.5864218912366	14.0490173718022	9.47586082891306	25.5743017824802	22.810236600676	0	17.8995624088352	6.09051516610496	9.74895941727367	0	24.2410799163445	1.926763038096	0	3.12613859943161	1.55235580938014	0	0	0	15.1965993623804	0	13.4998671272921	0	0	12.2331105198261	0	8.21282567575813	15.2141284770863	19.6421993000553	8.48362286168943	1.42049469964664
1833	EC:4.2.1.149	14654.6641611445	28.9451933581277	28.5745355123346	22.7196386170151	37.877716018191	12.9409984871407	52.4168545659527	28.3102221131427	23.9240170031881	0	31.9790635591949	24.5080750951592	71.7629774730656	45.0621278798861	89.9100481137996	0	68.8642026578073	30.0503509307293	47.772774506408	42.1180674345231	21.2982109143217	31.579449051568	22.7957508450024	23.5886774348313	22.8250677224422	20.6593042850265	64.0641259105099	19.3564952542853	23.6326763419735	43.7624790352208	21.6240333135039	31.8261313123953	12.2774170954446	21.5396188565697	23.9656666305643	47.9717813051146	50.9646039401619	42.4338163198606	35.4327221188768	47.682821081029	29.6384584823202	41.6769420468557	41.1000582041378	6.33961803648789	26.9061436862117	50.6285687972002	32.8272112451929	43.1166077738516
1468	EC:3.4.17.21	14643.8975241833	7.33793726690049	6.98751009755794	7.56790409451555	12.0970186963113	2.98638426626324	1.04988726042841	13.0568167873359	12.6269335222576	8.44134263875041	6.70335043042683	11.8588847551666	0.264446620959843	8.73673310898265	0	3.29992016322186	3.125	8.04441210300228	4.68306200207828	5.8796137910062	23.9144115796098	11.1524163568773	3.77595364558184	3.42235726851111	3.24546780579287	12.5962927298989	7.18652445369407	1.64506304009066	1.74282273908359	8.75728775656896	1.47729526075749	11.699336879691	2.05274642385712	9.25634044992119	1.97119029567854	8.08175121900612	3.76849505436115	12.5885172676762	6.6214899459651	6.59504769245592	10.170838299563	5.69796871957947	10.7809937033705	10.3209469766307	0.870522313388033	4.94566218456438	10.6020421694735	5.39575971731449
277	EC:1.14.13.7	14607.7009794779	4.9378477125247	5.87522525321568	8.16876122082585	0	20.8593040847201	5.77790304396843	0	8.79236037312552	0	7.48672725636642	4.49237650803208	0	23.9062904478385	3.14482950979709	11.1061829149295	0	6.68059435224525	21.5864218912366	16.199110502908	0	0	0	0	0	0	9.74895941727367	0	0	0	0	3.12613859943161	0	0	0	0	13.7251696231505	0.435777317790609	10.7006820799008	0	0	12.2331105198261	0	6.33961803648789	0	18.8110149198747	8.36096008486938	0.356890459363958
144	EC:1.1.1.91	14597.9819174242	4.91035170134402	5.87522525321568	6.25180981062142	0	13.500756429652	0	0	8.49273822174991	0	7.48672725636642	4.49237650803208	0	23.9062904478385	3.14482950979709	0	0	6.68059435224525	21.5864218912366	14.6386893222336	0	0	0	1.87909803294419	0	0	9.74895941727367	0	2.01216807148742	0	0	3.12613859943161	0.343471350448533	0	0	0	13.7251696231505	0	10.7006820799008	0	0	12.2331105198261	3.06894544684904	8.90841418024285	0	18.8110149198747	7.91009149980109	0
2132	EC:6.3.1.13	14581.3796783515	8.3042924481558	7.79531473311378	12.3327734985811	4.66568974229409	6.14220877458396	12.5352311161218	5.48128604736777	14.972251741646	0	11.3170760970635	18.6200296767811	0	23.9062904478385	3.14482950979709	22.5849374611905	0	12.0396234830168	32.4142708694146	15.7652906070628	9.47586082891306	25.5743017824802	22.810236600676	5.56268990884375	23.7341112731819	6.09051516610496	9.97658688865765	0	27.378160846695	1.926763038096	3.83700178465199	4.56168476280697	10.2446593572371	0	0	0	15.1965993623804	0	13.4998671272921	0	0	12.2331105198261	0	8.21282567575813	28.7322393436062	27.7284030208141	10.9435088184591	3.09773851590106
1317	EC:3.1.3.8	14578.0415091627	24.6070336314319	15.6030572298515	14.7854288527249	37.877716018191	10.0944024205749	52.885428410372	35.9676033869186	9.21006021962451	28.1156530408774	20.1765799814032	12.8886045461388	70.8325171400588	12.1019932694797	87.0413499755945	0	76.3704318936877	16.5520527687144	25.4381711118808	15.4328505720911	13.7013395666637	39.4909922790964	16.687590535973	19.3587078202463	18.98484059179	22.2115129995185	51.2096774193548	36.3436747414648	11.0273147854744	44.0819423368741	16.1511005353956	34.6097792027982	4.08394170415668	29.037111334002	16.2677352973032	60.6805685237058	34.476416251124	47.3689944438392	13.123394454779	57.2116774255709	15.8578806969749	19.6573431111688	41.5683369490449	10.7633168588688	13.7482489493696	25.4512801620925	24.9657207266941	33.8233215547703
1107	EC:2.7.11.5	14575.9699082093	10.6293279056667	12.1994034673461	11.6392540684543	12.5517938352703	18.7774583963691	0	7.65738127377592	2.715786987838	50.3157195081422	9.60286751252287	8.26827380056343	4.97879529872674	12.1019932694797	0	0	9.69165282392027	8.64104129011056	8.50710079667475	5.74404150986429	12.0111480715634	7.91154322752836	0	5.17351671197825	11.820170868931	11.3174049109292	4.20135275754422	34.6853307833971	2.01216807148742	10.510342624391	0	19.6349194782482	1.39543654535169	18.2547642928786	19.3202101158887	17.356572258533	9.80953159486635	21.7779714565857	6.24501727345203	13.6140283264284	9.84164822067087	7.36368356155494	17.1596380760887	17.1059857221307	0	7.98374470436544	5.47560005304336	1.69611307420495
2188	EC:6.4.1.5	14572.038490213	4.87814587923115	11.5733548747903	14.9562749753866	0	5.65325264750378	0	0	0	44.4001329345297	9.78733615285402	1.54190232468119	0	0	0	0	4.37084717607973	12.3917278937114	7.24627641149983	1.79609989736572	0	0	0	0	15.326109606168	1.6911410688493	0	14.1273551494546	0	6.14966855682454	0	11.6228229978868	2.10393038980631	10.8468261928643	0	6.22471210706505	0	0	0	10.3478177088351	7.99137294965662	0	6.3918725858511	7.54774543901397	0	4.77067599926322	3.46770985280467	0
1594	EC:3.5.3.3	14570.4998887194	4.57214233090124	5.87522525321568	7.25082527364337	0	6.14220877458396	0	0	10.1413980399103	0	9.4453942829719	4.49237650803208	0	23.9062904478385	3.14482950979709	0	0	9.01856763925729	21.5864218912366	16.4671000114038	0	0	0	0	0	0	9.74895941727367	0	0	0	0	3.12613859943161	0	1.55466399197593	0	0	13.7251696231505	0.435777317790609	10.7006820799008	0	0	12.2331105198261	0	6.33961803648789	0	18.8110149198747	8.36096008486938	0.356890459363958
82	EC:1.1.1.328	14562.8261762748	8.4184217637426	7.79531473311378	10.4158220883767	4.66568974229409	6.14220877458396	6.75732807215333	5.48128604736777	16.0024796315976	0	11.3170760970635	20.0017203931098	0	23.9062904478385	3.14482950979709	11.478754546261	0	13.2755099645548	21.5864218912366	15.9458509142053	10.9143216758069	26.9945667715184	22.810236600676	5.56268990884375	17.8995624088352	6.09051516610496	11.9862122788762	0	31.4658723620001	1.926763038096	3.83700178465199	4.56168476280697	9.01624417445651	0	0.574027943247049	0	18.9242213684297	0	19.3285499158473	0	1.39054429876838	15.9387371016938	0	10.2263713466349	22.6786071642986	28.9579112175355	12.0773107014985	5.87512367491166
861	EC:2.4.1.288	14545.8709945548	5.98585058378562	5.87522525321568	6.25180981062142	9.33137948458818	6.14220877458396	0	4.72867836544361	9.62923603731255	0	8.04163292240319	6.4729790757188	0	23.9062904478385	3.14482950979709	0	0	8.29323255322645	21.5864218912366	14.6557950355419	0	0	0	11.1253798176875	0	0	9.85301768990635	0	1.40693326573294	3.853526076192	7.67400356930399	3.12613859943161	8.13781956305056	0	0	0	15.1965993623804	0	14.9304632828417	0	0	12.2331105198261	0	9.20739520410031	14.3185911546928	35.814606741573	8.48362286168943	6.19547703180212
491	EC:1.4.1.21	14516.1285371242	4.08709664323277	24.6753246753247	7.63884867087508	4.66568974229409	21.3714069591528	1.83201803833145	2.36433918272181	11.5996575746841	0	17.0760970634992	7.09877206941786	0.399951028403526	0	0	0	1.75456810631229	13.2813783713997	15.8087980602702	0	0	0	0	5.56268990884375	0	6.27106403466538	0	0.920810313075507	10.0640091260536	0	4.93753718024985	0.969175836187423	12.9297971498613	0	1.49285172749919	0	0	0.435777317790609	0	0	19.4903229468188	1.04270231682783	0	0	0	15.8684840670473	1.02108473677231	2.03413427561838
1600	EC:3.5.4.1	14510.8055048562	34.639262507243	25.9382961536072	25.5994092778132	4.66568974229409	27.3417549167927	6.75732807215333	8.15646091544975	37.6357893493919	22.2000664672649	54.6427007408741	37.7454248295736	27.2804603330069	77.3945120372767	3.14482950979709	11.8513261775925	2.18542358803987	57.6782235158799	35.1160374090752	44.903447751549	32.6890227456621	27.5950814984272	49.507484307098	30.7745881976651	60.2495311523234	37.3680789600385	44.6507544224766	25.004426972659	57.41174979403	32.9805926044246	26.6706325599841	39.4447278291919	22.7005468602678	27.6078234704112	83.4949095635221	29.0797800601722	50.1389683642606	8.57391872753023	63.1765435379573	8.54610270738992	47.0628298995403	71.9298461937829	28.5742631885285	14.5921044603087	52.3013808284971	63.4060139988948	31.5773770057022	41.6701766784452
1497	EC:3.4.22.70	14501.1936695874	13.1630917967551	17.5076120052197	16.5668616435976	0	14.4096822995461	39.02198421646	23.6102589274758	20.7447750619908	0	14.5730225861604	22.9416786735769	3.26640548481881	23.9062904478385	9.00453245938219	22.5849374611905	14.8255813953488	19.8483134198728	43.1451333564254	20.8884517428821	10.9143216758069	26.9945667715184	22.810236600676	0.423796577642731	29.5686601375287	8.10598218584497	16.1810613943809	9.16595835104122	36.6056150579885	3.22458270106222	0	6.61662901697879	16.3148891463053	2.05616850551655	0.675836672804072	1.13082269945015	20.3261669255293	0.60464102843447	22.6858003366109	0.958666538202139	9.5919178159941	19.0343305860212	3.2620773585904	11.3094148514247	34.8058835301181	21.3275925584822	12.9956239225567	14.0247349823322
1766	EC:4.1.2.43	14498.2643719814	7.43546227403853	5.87522525321568	8.23999536688481	9.33137948458818	6.14220877458396	6.43320180383315	22.1050435636274	8.49273822174991	0	7.48672725636642	5.73105954710651	0	23.9062904478385	3.60504846245032	11.1061829149295	0.37375415282392	16.1780239900472	22.2528576376862	14.2918234690387	0	0	0	11.1253798176875	0.481350281308606	0	11.5829864724246	0.266326675166454	3.16243107928259	4.82788914623433	10.1725163593099	3.89856445383662	8.04892109587565	0	0.203617459114047	0	13.7251696231505	0	16.0864558419701	0	0	12.2331105198261	0.74077993544632	10.1714564647019	8.93536121673004	21.3206852090624	7.91009149980109	9.21314487632509
1757	EC:4.1.2.19	14493.3626551338	4.33331656581033	0.0255390542471882	0	0	13.500756429652	4.79847801578354	0	8.49273822174991	0	7.48672725636642	4.49237650803208	0.724779627815867	23.9062904478385	3.14482950979709	0	1.75456810631229	6.76979413628788	21.6834083824039	14.6386893222336	0	0	0	0	0	0	9.92455775234131	0	0	0	0	3.12613859943161	0	0	0	0	13.7251696231505	0	10.7006820799008	0	0	12.2331105198261	0	6.33961803648789	1.71102661596958	18.8110149198747	7.91009149980109	0
287	EC:1.14.14.5	14490.2510787096	43.1144516889852	43.5655253837072	35.6083859384954	9.33137948458818	23.1633888048412	6.75732807215333	12.3860596392195	21.2776006612351	116.915918909937	46.5460871651819	40.7123287671233	17.6526934378061	44.4343774268703	0.276131371591939	11.478754546261	16.2479235880399	58.5763479730523	36.5943886387253	41.9258372296347	26.1080643711229	34.9061099990468	39.2129406084017	31.2277306892692	52.2494269639508	35.104718343765	22.2912330905307	61.9979813004675	53.3113632042588	51.5014775177701	21.8272853460242	43.1319682285215	35.8175695697853	32.9130247886517	49.9549442218131	33.6653179790435	36.6467751164882	0.871554635581218	55.3370537691558	29.1357548896811	47.074181281571	44.7996625348822	33.0334938356527	73.195435963146	62.3273964378627	75.019570823356	36.7367723113645	40.5535689045936
261	EC:1.14.13.129	14488.7426230746	30.0088573887894	13.4996582365003	15.2082006138878	37.877716018191	12.1028744326778	52.4168545659527	30.3595533194257	8.12374542448931	0	16.7911455052641	13.6341153953678	68.947110675808	0	86.7652186040025	0	68.8642026578073	14.5364428065069	36.937997921718	17.9109552590565	15.301627258833	31.579449051568	16.687590535973	16.0642891412122	20.6622733902896	18.4099662975445	47.229448491155	44.9249185437031	11.0273147854744	33.7113649069563	16.1511005353956	23.1946367412373	8.02780097518925	20.4828772030377	14.9518033141991	46.4363523187053	30.0498651189406	41.9980390020699	12.144565506245	48.7715579535601	10.0119189511323	15.2378480109027	33.7583999153394	36.8295808164012	12.347408445067	20.8279609504513	21.9201697387614	33.8233215547703
1527	EC:3.5.1.103	14483.7797416934	7.33802899611824	5.87522525321568	9.06063589505994	4.66568974229409	6.14220877458396	12.5352311161218	2.36433918272181	11.1583421891605	0	9.20843456612376	16.9254424636029	0	23.9062904478385	3.14482950979709	22.5849374611905	0	9.97863899908453	21.6834083824039	14.5089709963128	9.47586082891306	25.5743017824802	22.810236600676	5.56268990884375	17.8995624088352	6.09051516610496	9.97658688865765	0	24.2410799163445	1.926763038096	3.83700178465199	4.56168476280697	4.57940249454487	0	0	0	15.1965993623804	0	13.4998671272921	0	0	12.2331105198261	0	8.21282567575813	28.7322393436062	27.7284030208141	10.9435088184591	3.48409893992933
22	EC:1.1.1.17	14476.5264146773	5.88617594132695	5.90076430746287	8.23999536688481	0	13.8971255673222	9.82243517474634	17.3763651981838	8.49273822174991	0	8.08962476379016	5.03453689167975	0	23.9062904478385	6.9939334774423	11.1061829149295	2.8031561461794	9.79631933522687	22.2528576376862	15.0473258068195	0	0	3.02269435055529	0	0.481350281308606	0.146786230139624	12.2008324661811	0.133163337583227	2.00266176563787	0	4.12452905016855	3.89856445383662	0.82433124107648	0	0.101808729557024	0	13.7251696231505	0	13.2252635308708	0	0	12.8496333311701	0.74077993544632	8.18231740801757	4.1624974984991	18.8110149198747	7.91009149980109	4.69257950530035
122	EC:1.1.1.57	14474.4795908252	35.9970290319038	16.2624122289194	25.0680488793653	37.877716018191	32.578517397882	65.1987034949267	28.3102221131427	26.115834218916	0	37.8385674435346	29.8455947183932	84.0630264446621	66.2179653119337	89.9100481137996	22.212365829859	73.1623754152824	37.549001197155	43.9002424662279	46.8140608963394	28.8950822619797	31.579449051568	33.0902945436987	31.9926435311051	44.4311314857262	21.1482908040443	77.0714099895942	23.9871086556169	26.4655554851385	56.8784442137209	30.3043823121158	39.2698389564964	12.4855203254223	28.6359077231695	54.8720350915196	54.5596016184251	62.895446742418	41.9980390020699	58.3001151563469	47.682821081029	29.7746750666894	61.0173924329937	46.1982115455844	9.32332662151443	45.8224934960977	47.4212562166145	38.15143880122	62.0353356890459
71	EC:1.1.1.306	14462.8166399229	7.43216136116187	11.7504505064314	14.3945097584989	4.66568974229409	6.14220877458396	6.75732807215333	2.36433918272181	12.2830322352108	0	9.76334023216053	18.1049869895271	0	23.9062904478385	3.14482950979709	11.478754546261	0	10.6769794136288	21.5864218912366	14.872942562816	9.47586082891306	25.5743017824802	22.810236600676	5.56268990884375	17.8995624088352	6.09051516610496	9.80098855359001	0	25.6480131820774	1.926763038096	3.83700178465199	4.56168476280697	5.49263220279626	0	0	0	16.6680291016104	0	14.8684560191337	0	0	12.2331105198261	0	9.09146378668619	27.0212127276366	28.5595874009947	11.5170401803474	3.09773851590106
1442	EC:3.4.11.19	14437.7001483263	7.73372993316524	23.5335238923756	9.96119766027683	1.62708438605356	19.3797276853253	2.96645997745209	2.40520309240398	11.5125752745306	22.2000664672649	21.1679114550526	6.97726930603643	0.724779627815867	0	0	0	2.18542358803987	17.2435388840638	13.2663664703845	8.49806135249173	2.36447001708172	1.85873605947955	0	1.87909803294419	9.79021671181496	19.7129272989889	1.49583766909469	7.98448788780281	9.26864820330819	5.82221867262998	0	11.3422720979378	6.74550793351472	7.3076371973062	0.655258312574461	5.06276584707957	1.38968364260607	4.09630678723172	2.52458145096997	7.08160709124193	14.058686645099	2.82302550457525	8.65654267421557	9.47891878699128	0	11.5536931294898	6.73319188436547	1.21554770318021
1373	EC:3.2.1.18	14432.0852183331	10.3594442131787	12.8316659417138	11.2642613076968	7.31349166245579	2.89863842662632	7.04974633596392	14.5253405325807	7.96286456488369	9.37188434695912	12.0279552476079	9.26287606718135	0.494613124387855	9.07325912503236	6.14782790600376	1.96043644105385	8.19144518272425	11.8729607286214	13.1485971596813	10.5409206675029	9.87143756180886	9.24602039843676	7.55190729116369	10.6162641931873	10.5803292352573	20.1041165142032	1.82752341311134	2.55170704065732	9.83794917295139	7.09208529670154	24.3109260360896	10.7410915980471	13.5556692977021	46.4966327554091	2.17697389797466	20.925407199917	24.7608926673751	21.2659331081817	12.1888564088936	22.1794007129781	26.8611725977638	14.3682263612175	16.9003650986825	18.3842821404601	0	17.765702707681	19.6923484948946	9.09067137809187
874	EC:2.4.1.4	14426.8845778079	4.85528203802526	5.87522525321568	7.37244454740256	0	14.0096822995461	0.468573844419391	0	9.06984295666549	0	7.48672725636642	4.49237650803208	0	23.9062904478385	3.14482950979709	0	0	6.76979413628788	22.639418081053	20.808149922074	0	0	0	0	0	0	9.92455775234131	0	1.15976931364472	0	0	3.12613859943161	0	0	0	0	13.7251696231505	0.740821440244035	10.7006820799008	0	0	12.2331105198261	0	6.33961803648789	1.71102661596958	18.8110149198747	9.16987136984485	0.386360424028269
1656	EC:3.6.3.2	14417.9725537933	17.7492886628471	13.184303734543	13.9152719059478	0	19.7012102874433	1.2260428410372	1.33758743404099	16.6164836462392	22.2000664672649	16.5511862983293	12.2101245134513	12.3000489715965	36.0665286047114	3.93047904609162	0	2.18542358803987	20.1362644069388	25.2095600969865	20.6309157258524	7.59687134765801	1.0103898579735	11.4147754707871	8.40396609627379	15.6777453636174	31.2605320173327	22.7172216441207	19.5495112622184	10.6364788643133	16.338551233927	8.68034899861194	23.8577570502077	5.91465747151208	10.6569709127382	30.9063684609553	15.9041394335512	26.8658546554402	6.75454842575444	30.7068828062716	6.86000578090375	15.129519268971	35.4414303329223	10.4635165881793	12.4687290255659	15.5443265959576	32.5911770123411	23.2760907041506	16.434628975265
417	EC:1.3.1.32	14409.4435073582	4.1389904565291	0	0	0	6.14220877458396	0	0	8.49273822174991	0	7.48672725636642	4.49237650803208	0	23.9062904478385	3.14482950979709	0	0	6.68059435224525	21.5864218912366	13.0782681415593	0	0	0	0	0	0	9.74895941727367	0	0	0	0	3.12613859943161	0	0	0	0	13.7251696231505	0	10.7006820799008	0	0	12.2331105198261	0	6.33961803648789	0	18.8110149198747	7.91009149980109	0
879	EC:2.4.1.57	14409.2483495977	6.81945490160997	6.64885353880569	5.2412115596224	8.55654370894391	2.52042360060514	8.51183765501691	6.78205914836176	8.38942023851694	0	3.77035903896338	17.7286509967528	0	0	0	17.1560365475029	1.34966777408638	7.94464918663881	11.4928992033253	5.81261641388224	12.9461476220444	31.2267657992565	28.1796233703525	17.2370861986247	23.7341112731819	8.7235194992778	2.2372528616025	1.37767389148605	40.1831548260346	5.27314112291351	10.1725163593099	2.95853676309845	19.0711995905283	2.66513827195873	0.574027943247049	0	4.03008256355759	0	13.0879617326601	1.87879371808459	10.9086781315625	6.08086183399312	9.20683634054712	10.7145036304839	37.4274564738843	9.3157119174802	4.72748972284843	5.87512367491166
155	EC:1.1.3.17	14406.3031674278	4.05613874189801	0	0	0	6.14220877458396	0	0	8.49273822174991	0	7.48672725636642	4.49237650803208	0	23.9062904478385	3.14482950979709	0	0	6.68059435224525	21.5864218912366	13.0782681415593	0	0	0	0	0	0	9.74895941727367	0	0	0	0	3.12613859943161	0	0	0	0	13.7251696231505	0	10.7006820799008	0	0	12.2331105198261	0	6.33961803648789	0	18.8110149198747	7.91009149980109	0
1487	EC:3.4.21.66	14396.3536689289	4.07848473750962	0	0	0	6.14220877458396	0	0	8.49273822174991	0	7.57371246888029	4.49237650803208	0	23.9062904478385	3.14482950979709	0	0	7.1453721743621	21.5864218912366	13.3091952712206	0	0	0	0	0	0	9.74895941727367	0	2.22447556879397	0	0	3.12613859943161	0	0	0	0	13.7251696231505	0	10.7006820799008	0	0	12.2331105198261	0	6.33961803648789	0	18.8110149198747	7.91009149980109	0
1397	EC:3.2.1.54	14387.4613538398	4.12632629564137	0	0	0	6.53857791225416	0	0	8.49273822174991	0	8.08962476379016	4.49237650803208	0	23.9062904478385	3.14482950979709	0	0	6.68059435224525	21.5864218912366	13.4869046261451	0	0	0	0	0	0	9.74895941727367	0	0	0	0	3.12613859943161	0	0	0	0	13.7251696231505	0	10.7006820799008	0	0	12.2331105198261	0	6.33961803648789	0	18.8110149198747	7.91009149980109	0
152	EC:1.1.2.8	14372.3839009991	31.8641600636534	28.8588206052321	36.1658076098917	44.2311268317332	15.3909228441755	5.24943630214205	47.8177690514174	50.9711890423899	64.4067796610169	26.2140436125859	37.8159824519903	27.5269343780607	21.7447579601346	0	9.93524350217333	17.8104235880399	32.5630618999554	18.3443020436439	41.0854335348006	97.9501932931763	34.5152988275665	27.2525350072429	22.2506796737566	13.3777870389665	12.5	21.4229968782518	12.4929168437456	3.01033018568984	23.0452839230093	17.6383105294468	38.5666399475333	13.7083322108779	30.6132683765582	75.6742120654175	22.4712107065048	52.5709147388212	32.94476522497	64.2838161041722	31.6697176992003	36.3300981894546	26.6532545914725	28.652309646013	31.347245103423	8.25495297178307	33.6710259716338	37.3943110993237	24.6313074204947
201	EC:1.13.11.1	14370.0171314116	9.949956347201	27.4047722612316	15.3052064631957	4.66568974229409	12.750378214826	0	2.36433918272181	15.6659582004959	22.2000664672649	19.8971174900267	13.2459516999634	0.799902056807052	23.9062904478385	4.24935499616484	0	2.18542358803987	19.0682143611652	33.1139591271216	20.0141597293496	0	0	0	5.56268990884375	1.8649718691394	12.1027924891671	9.74895941727367	7.0636775747273	6.43893782875974	5.00159731650827	3.83700178465199	8.93755009837499	10.5558039923493	2.87290442756842	2.98570345499838	3.11235605353252	15.1965993623804	0	13.4998671272921	5.17390885441757	12.3276008854078	14.3185151534817	3.19593629292555	11.9866983952651	2.38643185911547	38.0479830539694	10.2174777880918	3.09773851590106
1613	EC:3.5.4.32	14366.7660116119	6.30460508144978	6.34281985956627	5.23397231713674	0	6.44236006051437	0	0	9.21006021962451	22.2000664672649	9.81583130867753	5.38805617083504	0	23.9062904478385	3.14482950979709	0	2.18542358803987	11.017933851318	25.2095600969865	13.9763180902421	0	0	0	0	1.8649718691394	0.845570534424651	9.74895941727367	7.0636775747273	0	3.07483427841227	0	8.93755009837499	1.05196519490315	2.87290442756842	0	3.11235605353252	13.7251696231505	0	10.7006820799008	5.17390885441757	3.49054997445939	12.2331105198261	3.19593629292555	10.1134907559949	0	22.043654448333	9.64394642620342	0
373	EC:1.2.1.85	14346.4976561305	6.20080681018179	2.35195426582986	3.64568251578155	1.62708438605356	12.2850226928896	0	4.45453429868695	4.14747904120912	0	3.65337892558265	3.69740435689555	4.01077375122429	0	0	0	0	6.00300462430459	5.01835815725667	13.3079408522447	3.9647577092511	1.85873605947955	0	0	3.0898624713482	7.21292729898893	1.49583766909469	0.920810313075507	0	2.74738439421771	0	4.11717554470597	0.371757226367824	5.9105889095859	15.6016462688184	1.95040979354705	14.240170031881	4.09630678723172	15.3866595801222	1.90769823682436	1.73108575969124	2.82302550457525	2.39166093444098	4.1247177985234	0	11.4523853379996	7.48793263492905	1.21554770318021
350	EC:1.2.1.32	14346.4976561305	6.20080681018179	2.35195426582986	3.64568251578155	1.62708438605356	12.2850226928896	0	4.45453429868695	4.14747904120912	0	3.65337892558265	3.69740435689555	4.01077375122429	0	0	0	0	6.00300462430459	5.01835815725667	13.3079408522447	3.9647577092511	1.85873605947955	0	0	3.0898624713482	7.21292729898893	1.49583766909469	0.920810313075507	0	2.74738439421771	0	4.11717554470597	0.371757226367824	5.9105889095859	15.6016462688184	1.95040979354705	14.240170031881	4.09630678723172	15.3866595801222	1.90769823682436	1.73108575969124	2.82302550457525	2.39166093444098	4.1247177985234	0	11.4523853379996	7.48793263492905	1.21554770318021
497	EC:1.4.3.10	14337.515138146	4.68141842488777	5.87522525321568	8.16876122082585	0	13.500756429652	5.77790304396843	0	8.49273822174991	0	7.48672725636642	4.49237650803208	0	23.9062904478385	3.14482950979709	11.1061829149295	0	6.68059435224525	21.5864218912366	14.6386893222336	0	0	0	0	0	0	9.74895941727367	0	0	0	0	3.12613859943161	0	0	0	0	13.7251696231505	0	10.7006820799008	0	0	12.2331105198261	0	6.33961803648789	0	18.8110149198747	7.91009149980109	0
1009	EC:2.6.1.83	14322.2975232321	11.641990888737	15.6734605107811	19.4634273469624	15.0075795856493	11.6708018154312	29.527198421646	30.7461038164192	24.7269453300272	19.0428713858425	16.2062449383605	18.8739596997914	1.67972575905975	14.7488998187937	0.595007321665156	32.4048611727136	13.1644518272425	13.8646980117838	9.2913058538275	20.2075493214734	20.0530432437292	13.9405204460967	19.8647996137132	39.5410203102511	12.8993019379037	13.9373495426095	4.63059313215401	3.30252160362658	20.922301793523	11.3569203737721	50.7733491969066	18.0281279603585	47.6369979257024	19.7306204327267	1.43506985811762	5.87197842099803	9.18826126052481	14.6421178777645	7.44972982549384	17.1500144522594	20.1269652080141	8.91037705237199	7.03608656542674	11.0867044969187	5.38322993796278	4.67857800699945	14.5670335499271	8.21201413427562
444	EC:1.3.3.6	14320.970934603	8.19724699458983	7.29820418815634	9.06063589505994	4.66568974229409	13.6520423600605	12.5352311161218	2.36433918272181	13.4018183965049	0	10.75017247068	17.7372529623019	0	23.9062904478385	3.14482950979709	22.5849374611905	0	11.2145254806225	23.9279528922757	16.0693921769871	9.47586082891306	26.9945667715184	22.810236600676	5.56268990884375	17.8995624088352	6.09051516610496	9.80098855359001	0	28.3287914316497	1.926763038096	3.83700178465199	4.56168476280697	4.57940249454487	1.4543630892678	0	0	15.1965993623804	0	19.3285499158473	0	6.90731596571883	12.2331105198261	0	8.21282567575813	22.6786071642986	28.4882114569902	12.0773107014985	3.09773851590106
1761	EC:4.1.2.25	14318.0944062358	97.2326928838611	72.1889020070838	80.6975734059188	66.2119252147549	100.599546142209	89.6772829763247	66.2801570744877	75.6125280434526	41.2429378531073	73.4935061039623	67.484441194813	104.374828599412	58.8273362671499	95.4903423750087	132.73307903841	83.6845930232558	62.2929508696979	94.3415310010391	79.7061428517125	62.7573496358896	70.5795443713659	74.5630130371801	63.5348632656325	74.3552302563034	75.0138721714011	90.283558792924	123.774968125797	69.8206476963052	57.9007267790113	81.1471346420781	54.3722218173869	70.668678106732	63.6946553947557	113.812628614751	73.0469965764083	90.9588817133982	72.9273341322584	81.5794135884489	67.6462086906253	57.6536693342414	76.2985268349666	62.0588390920154	134.047226798462	64.513708224935	80.7077730705471	71.0305662378995	78.5795053003534
219	EC:1.13.11.5	14297.8884022738	39.3648168293773	38.3505250730131	31.7542132391267	16.7627084386054	32.8387291981846	10.6257046223224	28.0116578721316	33.1296493092455	61.6151545363908	45.0088484957557	40.5733210038494	6.43814887365328	41.99456381051	3.07509936545569	14.7786747094828	15.6198089700997	39.462500880261	28.6816764807759	25.3395864218649	44.3225748449159	47.9458583547803	35.7170449058426	23.4421077882616	47.2818816420087	47.8078358208955	16.3729188345473	58.6928035132455	47.7522656695608	35.1209967255012	13.5137814792782	40.4139036653793	17.2597720966569	49.0865453503367	30.3052637279324	41.9130615209047	27.7936728521213	24.3000326832988	37.5542563557445	26.702957895751	54.2180032919008	30.4800441300539	39.345997142706	72.7073036792971	40.4942965779468	47.8909559771597	33.0592759580957	23.7867844522968
927	EC:2.5.1.105	14293.6019919729	4.16488639122476	24.7630025476915	9.51960386865118	0	8.16338880484115	4.90417136414882	0	14.8925492974377	0	14.3405621044422	8.61271800606439	0	0	0	0	6.05274086378737	9.60071359827234	19.8406650502251	0	1.80706643891037	0	0	0	6.15232340070848	6.27106403466538	0.0390218522372529	0	10.0640091260536	0	1.10053539559786	0	22.9425392634897	0	12.8452290696415	0	0	9.70693975378581	1.798210647533	0	19.4903229468188	2.80355636316438	4.62326048997301	1.13490755994875	0	15.8684840670473	0.348097069354197	0.798586572438163
1291	EC:3.1.27.3	14281.4308103178	6.11689387480838	2.8490648107873	2.24416517055655	4.66568974229409	7.64069591527988	0	2.36433918272181	9.61742826780021	0	11.5780317346051	7.10199780649878	1.73687561214496	23.9062904478385	3.14482950979709	0	0	10.7192319429121	21.5864218912366	14.7289694758049	0	0	0	5.56268990884375	5.79808293394457	8.12168993740973	9.80098855359001	0.31254426972659	1.40693326573294	0	3.83700178465199	3.12613859943161	3.88639853452224	2.55050866886373	6.47498104624716	0	19.4800948254721	0	16.3566303481265	0	1.4132470628299	13.2758128366539	0	7.21825614741595	0	20.350202615583	8.48362286168943	2.91166077738516
222	EC:1.13.11.54	14263.583518883	9.83428299918848	7.84657925806251	5.32953031794753	0	17.2373676248109	6.75732807215333	17.3763651981838	1.89809894910851	22.2000664672649	5.88050031494646	10.8096815122255	10.7051909892262	0	0	11.478754546261	2.18542358803987	6.83570808196991	3.91548320055421	2.22849431710191	9.89840870268812	25.5743017824802	26.9966199903428	0	24.4030006251302	14.2967922484352	8.03524973985432	24.2367899135855	27.0612839850434	3.07483427841227	3.20741622050367	13.33527654303	1.05196519490315	4.97205903424559	33.2448824867324	9.31631912024069	5.84075860377667	5.37095544176926	6.96695898662415	5.17390885441757	2.74987229695215	8.6994613537543	7.40250806921001	3.92336323143572	12.8276966179708	4.67857800699945	1.73385492640233	6.07773851590106
221	EC:1.13.11.53	14263.583518883	9.83428299918848	7.84657925806251	5.32953031794753	0	17.2373676248109	6.75732807215333	17.3763651981838	1.89809894910851	22.2000664672649	5.88050031494646	10.8096815122255	10.7051909892262	0	0	11.478754546261	2.18542358803987	6.83570808196991	3.91548320055421	2.22849431710191	9.89840870268812	25.5743017824802	26.9966199903428	0	24.4030006251302	14.2967922484352	8.03524973985432	24.2367899135855	27.0612839850434	3.07483427841227	3.20741622050367	13.33527654303	1.05196519490315	4.97205903424559	33.2448824867324	9.31631912024069	5.84075860377667	5.37095544176926	6.96695898662415	5.17390885441757	2.74987229695215	8.6994613537543	7.40250806921001	3.92336323143572	12.8276966179708	4.67857800699945	1.73385492640233	6.07773851590106
1869	EC:4.2.1.68	14263.2033880536	7.26500975660927	3.90542471882185	2.80882608443852	4.66568974229409	7.64069591527988	6.24647688838782	2.36433918272181	12.0394969890188	0	12.1899277122889	7.17403926797273	1.0643486777669	23.9062904478385	3.14482950979709	11.1061829149295	0	14.1598788760827	21.5864218912366	15.0910404074961	0	1.42026498903822	0	5.56268990884375	6.27214002917274	17.5222676937891	11.576482830385	0	4.37923822802459	3.7377206293427	3.83700178465199	5.88792538074765	3.02704668516473	0	4.30163543810246	0	13.7251696231505	0.740821440244035	16.529364868456	0	1.33378738861456	14.3185151534817	3.19593629292555	8.4629934712307	5.20312187312387	24.7191011235955	12.7635592096539	4.92812720848057
2001	EC:5.3.1.17	14257.8116587494	28.882317943378	22.7559187224259	21.4223663635837	37.877716018191	8.9803328290469	69.0811724915445	58.2770892134004	15.5272169087259	30.9737454303755	26.6294729895918	15.5329992903378	82.3196376101861	22.0812839761843	86.7652186040025	0	82.4231727574751	19.5298701908406	34.5410460685833	19.9750446649181	17.0367706553987	41.3783242779525	20.8739739256398	19.3587078202463	21.5061992081684	25.7583052479538	56.7735431841831	27.4188978608868	13.0299765511122	43.9102308122354	20.7564941503074	38.1549223930627	4.90827294523316	48.4095142570569	38.1602404418932	60.4627035999585	44.7723371209025	53.273777099902	23.6779165559394	61.5280855573755	24.3373630739543	28.9062885326757	48.4470077781893	21.3008725364574	16.5099059435661	33.8966660526801	27.748309242806	47.0247349823322
824	EC:2.4.1.10	14248.4667955826	4.89928062854557	5.87522525321568	6.25180981062142	0	6.14220877458396	0	0	8.49273822174991	0	7.48672725636642	4.49237650803208	1.62095984329089	23.9062904478385	3.14482950979709	0	0	10.5537428698857	21.5864218912366	18.1453605504238	0	0	0	0	0	0	9.74895941727367	0	0	0	0	3.12613859943161	0	0	0	0	13.7251696231505	0	11.6795110284348	0	0	12.2331105198261	0	6.33961803648789	0	18.8110149198747	7.91009149980109	0
76	EC:1.1.1.312	14245.7576318804	8.4532199151077	6.41272602995091	5.81745526148144	0	16.8479576399395	0	7.65738127377592	10.6063289644586	28.1156530408774	12.1959266924623	9.52022537149739	9.08423114593536	36.0082837173181	3.14482950979709	0	7.5062292358804	9.03734654116101	24.4683062002078	21.0324248298932	0	7.91154322752836	4.18638338966683	3.29441867903406	0	10.4718343765046	15.6315036420395	1.7858407706474	0	7.43550834597876	3.20741622050367	8.18334183487575	0	12.888665997994	20.3996534170909	8.04025313829235	21.7935093599281	0	16.688812117991	8.44011947201079	7.25920880867246	21.6464403919787	6.68818456002963	17.1029348953566	0	22.1161816172407	10.5489988065243	6.92579505300353
1950	EC:4.99.1.3	14232.4826667727	12.4486932295576	13.8303610265333	18.1704986390224	15.199595755432	23.3653555219365	8.40614430665164	30.9117683151307	14.8482701617664	35.1944167497507	13.5636941719908	13.6208468635083	4.0630264446621	19.6608853222884	0	44.0432892752595	18.9472591362126	13.9666205018662	7.10218219605126	17.5726422625157	16.6771554436753	12.5059574873701	2.36600676001931	8.34799296337758	12.7365076057512	15.6274975926818	2.04214360041623	3.32022949426264	11.147727992902	14.7352447887549	17.7473725956772	12.0090359250893	10.4886721801676	18.6129818025505	13.6340842629698	13.9122315592904	17.0522357557427	20.601372698551	11.7016564797591	16.0901820984681	16.3431522787899	7.38964241676942	12.4451029154982	16.2334492647507	1.71102661596958	7.48986922085099	9.59640631216019	5.80685512367491
1180	EC:2.7.7.85	14229.5839044928	16.8016403200091	24.3162865842292	26.6566282504199	12.3597776654876	15.8226928895613	30.869503945885	46.772610136213	31.9208289054198	11.3991359255567	24.7232970395033	33.9156362228769	0.954946131243879	30.6432824229873	5.63419566278502	41.9231792779207	6.16694352159468	26.5729208234548	39.8226532732941	23.2476147033109	23.0558302616201	37.3510628157468	40.2317720907774	36.7903406364945	30.8491352365076	16.2457270101107	16.2591050988554	2.30946309675591	50.2661765637873	6.78060857758965	33.3234186000397	10.8831888071121	44.9597263004768	15.1884224100874	0.675836672804072	2.60400456478888	21.28668356086	1.98823401241965	25.3255381344672	4.52355718277291	15.242068221806	25.4526575378026	8.98195671728663	17.9297089511258	29.4876926155693	21.6453306317922	21.5090836759051	16.8704593639576
166	EC:1.1.5.2	14226.2967959237	42.9984020994731	36.8063754427391	46.7828806393699	42.122283981809	19.7547655068079	5.71801014656144	55.6510001227144	59.5938127287755	92.5224327018943	45.2448183808753	43.1155459022387	4.81718903036239	57.5394770903443	0	11.2481149649605	25.3166528239203	39.3361423440764	26.809837201247	34.561789637739	109.107255236897	44.0091507006005	26.1081603090295	28.8101711178634	34.1729006042926	33.366935483871	20.4507023933403	52.9147187986967	16.853602889917	41.5062694672949	12.8594090818957	56.5364716169934	13.0716575523289	50.4047857859292	16.8047763457165	52.443199502023	26.69418785253	40.3366379779932	37.3593763840907	40.4711436554581	54.1385436176854	33.1408267895386	46.3886978146992	78.7967539203124	18.9113468080849	40.6313317369681	43.8524731467975	20.226148409894
1886	EC:4.2.2.17	14219.9458948115	4.34336685548342	5.87522525321568	6.25180981062142	0	6.14220877458396	0	0	8.49273822174991	0	7.48672725636642	4.49237650803208	0	23.9062904478385	3.14482950979709	0	0	6.68059435224525	21.5864218912366	13.0782681415593	0	0	0	0	0	0	9.74895941727367	0	0	0	0	3.12613859943161	0	0	0	0	13.7251696231505	0	10.7006820799008	0	0	12.2331105198261	0	6.33961803648789	0	18.8110149198747	7.91009149980109	0
1330	EC:3.1.4.16	14210.467649522	14.6141847842159	10.7406947119866	13.7024381768692	0	21.8676248108926	10.4354565952649	25.0337464719598	17.8843428976266	28.1156530408774	22.2442184828579	14.0343433474549	3.94059745347698	57.1641211493658	9.29502824070846	0	14.8671096345515	22.3729020445529	25.1347419466574	25.5625879043601	7.59687134765801	7.91154322752836	12.15354901014	12.1221813529506	10.1370077099396	14.9954260953298	18.6687044745057	5.83740614817963	14.3164966094176	17.9139046402045	12.3240134840373	16.0460540698098	4.29137146089814	18.2440177675885	23.3519441135059	15.758896151053	24.2418049538135	1.47619566401569	26.8624324563735	9.39878601021293	17.021397355128	35.3797780517879	19.4137255939468	20.0286777716761	18.1909145487292	29.1639804752256	18.3662644211643	18.1814134275618
1311	EC:3.1.3.6	14210.467649522	14.6141847842159	10.7406947119866	13.7024381768692	0	21.8676248108926	10.4354565952649	25.0337464719598	17.8843428976266	28.1156530408774	22.2442184828579	14.0343433474549	3.94059745347698	57.1641211493658	9.29502824070846	0	14.8671096345515	22.3729020445529	25.1347419466574	25.5625879043601	7.59687134765801	7.91154322752836	12.15354901014	12.1221813529506	10.1370077099396	14.9954260953298	18.6687044745057	5.83740614817963	14.3164966094176	17.9139046402045	12.3240134840373	16.0460540698098	4.29137146089814	18.2440177675885	23.3519441135059	15.758896151053	24.2418049538135	1.47619566401569	26.8624324563735	9.39878601021293	17.021397355128	35.3797780517879	19.4137255939468	20.0286777716761	18.1909145487292	29.1639804752256	18.3662644211643	18.1814134275618
745	EC:2.3.1.174	14209.7269901647	3.91350190720223	15.4865469458771	6.4993919036312	0	2.52647503782148	0	0	3.3740701381509	22.2000664672649	1.35726926422508	2.32790692673276	0	0	0.276131371591939	0	2.18542358803987	3.95882725757611	9.31070315206096	0.89804994868286	0	0	0	0	1.8649718691394	12.0034906114588	0	7.0636775747273	0	4.91973484545963	0	5.81141149894338	9.38686996578756	2.87290442756842	0	3.11235605353252	0	0	0	5.17390885441757	2.58243941199841	0.902070218703355	4.31768876660141	3.77387271950699	1.40084050430258	4.25032234297292	3.35167749635327	0
2106	EC:6.2.1.12	14209.1008183186	4.33845124867349	5.87522525321568	6.25180981062142	0	6.14220877458396	0	0	8.49273822174991	0	7.48672725636642	4.49237650803208	0	23.9062904478385	3.14482950979709	0	0	6.68059435224525	21.5864218912366	13.0782681415593	0	0	0	0	0	0	9.74895941727367	0	0	0	0	3.12613859943161	0	0	0	0	13.7251696231505	0	10.7006820799008	0	0	12.2331105198261	0	6.33961803648789	0	18.8110149198747	7.91009149980109	0
1230	EC:2.8.4.2	14205.9392118575	4.50386794851163	5.87522525321568	6.25180981062142	0	6.14220877458396	0	0	8.50454599126225	0	7.48672725636642	4.5558160039569	0	23.9062904478385	3.14482950979709	0	0	6.7686204549189	21.5864218912366	13.0782681415593	0	0	0	0	0	0	9.74895941727367	0	0	0	0	3.12613859943161	0	0	0	0	13.7251696231505	0	10.7006820799008	0	0	12.2331105198261	0	6.33961803648789	9.54572743646188	18.8110149198747	7.91009149980109	0
130	EC:1.1.1.69	14198.5001588019	35.6120358305395	60.2520350462934	46.7741935483871	4.27488630621526	51.6602118003026	15.3220124013529	20.8737268376488	66.7906482465462	63.110667996012	74.0619094753892	40.8234876669319	24.2833986287953	129.530157908361	6.28965901959417	1.96043644105385	23.6762873754153	61.8622098072815	86.0561136127468	48.9031816626753	16.2276364290209	13.3543036888762	17.9671656204732	17.1757556372941	42.2547926651386	31.3327515647569	39.9356139438085	15.6440359824338	27.4816528297104	34.54396613689	29.6351378147928	36.7521678933178	27.5385361385739	43.1258059893968	52.8223221054912	26.6936404191306	52.7875418948745	8.25253295565966	54.0969084949951	22.444358801426	54.7061127192236	59.2878837043286	27.9591512778454	41.0519250716944	16.4148489093456	81.3190734941978	38.8177960482695	32.0542049469965
1724	EC:4.1.1.47	14182.4045802585	13.5375806400562	6.34281985956627	9.8120692650721	0	10.1671709531014	0	0	12.0911559806353	22.2000664672649	19.3227151384265	11.6137287370164	12.3000489715965	45.0621278798861	3.14482950979709	0	2.18542358803987	20.0752329757517	25.2095600969865	19.2947694529973	7.59687134765801	0	10.2945436986963	8.40396609627379	17.3187122317149	5.79712325469427	22.7172216441207	9.82433772489021	7.86488370619177	14.1821739477678	8.68034899861194	14.4429060701013	4.90625252552464	10.965037971056	30.9063684609553	9.70017636684303	25.6560124254067	0	30.7068828062716	5.17390885441757	13.8770645326068	32.4756311246674	9.41584210804804	11.1080602843371	15.5443265959576	35.8744704365445	15.4190425672988	16.434628975265
2073	EC:5.5.1.19	14177.7283072938	30.6694266548923	13.5431554091841	12.3327734985811	37.877716018191	7.27382753403933	59.174182638106	28.3102221131427	5.88322115952297	0	13.7056600377936	22.9898281757382	68.947110675808	0	86.7652186040025	11.478754546261	68.8642026578073	12.2414966784817	22.6532732940769	38.2355456722545	23.1772003955767	57.1537508340482	39.497827136649	15.1847113385575	31.0689727026464	18.7760592200289	47.457075962539	43.5082872928177	33.5699347233665	34.66376487501	16.1511005353956	23.1946367412373	4.72306780528542	17.4523570712136	14.9518033141991	46.4363523187053	30.0498651189406	41.9980390020699	13.5751616617947	48.7715579535601	10.0119189511323	15.2378480109027	33.7583999153394	36.8356824699494	29.2725635381229	24.2724258611162	19.9641957300093	35.6301766784452
1434	EC:3.3.2.12	14172.3108549022	9.6087878102269	13.5555831728081	13.7574564197602	4.66568974229409	15.3494704992436	0	12.3532948828077	12.9767386940607	28.1156530408774	15.7783076876931	9.89333562719081	0	36.0082837173181	3.42096088138902	0	7.5062292358804	14.9603295697284	27.7519916868722	23.7812179267875	1.73514339656567	9.79887522638452	0	8.85710858787782	2.52135861637841	6.17176215695715	9.80098855359001	2.0470321575294	0	9.60586215158534	3.83700178465199	10.6317860526124	3.61229492739959	24.108038400917	0	12.8747795414462	23.706368020927	6.77633729164397	15.1519177960847	13.8452644763465	13.1959816107611	18.9629437341813	10.751891634478	22.9056074196107	2.38643185911547	33.6065573770492	15.9130088847633	6.25441696113074
377	EC:1.2.1.91	14172.3108549022	9.6087878102269	13.5555831728081	13.7574564197602	4.66568974229409	15.3494704992436	0	12.3532948828077	12.9767386940607	28.1156530408774	15.7783076876931	9.89333562719081	0	36.0082837173181	3.42096088138902	0	7.5062292358804	14.9603295697284	27.7519916868722	23.7812179267875	1.73514339656567	9.79887522638452	0	8.85710858787782	2.52135861637841	6.17176215695715	9.80098855359001	2.0470321575294	0	9.60586215158534	3.83700178465199	10.6317860526124	3.61229492739959	24.108038400917	0	12.8747795414462	23.706368020927	6.77633729164397	15.1519177960847	13.8452644763465	13.1959816107611	18.9629437341813	10.751891634478	22.9056074196107	2.38643185911547	33.6065573770492	15.9130088847633	6.25441696113074
654	EC:2.1.1.220	14170.3799857868	9.01175793703247	7.79531473311378	12.3327734985811	4.66568974229409	13.500756429652	12.8664036076663	5.48128604736777	15.2999173456134	0	11.3170760970635	20.183974538182	0	23.9062904478385	3.14482950979709	22.5849374611905	1.60921926910299	12.0396234830168	32.3172843782473	17.3257117877371	9.47586082891306	25.5743017824802	22.810236600676	5.56268990884375	25.3008439258179	6.57498796340876	9.80098855359001	0	29.3237847772356	1.926763038096	3.83700178465199	4.56168476280697	10.4965383475661	0	0	0	15.1965993623804	0	13.4998671272921	0	6.90731596571883	12.2331105198261	0	8.21282567575813	27.0212127276366	27.7284030208141	10.9435088184591	3.09773851590106
653	EC:2.1.1.219	14170.3799857868	9.01175793703247	7.79531473311378	12.3327734985811	4.66568974229409	13.500756429652	12.8664036076663	5.48128604736777	15.2999173456134	0	11.3170760970635	20.183974538182	0	23.9062904478385	3.14482950979709	22.5849374611905	1.60921926910299	12.0396234830168	32.3172843782473	17.3257117877371	9.47586082891306	25.5743017824802	22.810236600676	5.56268990884375	25.3008439258179	6.57498796340876	9.80098855359001	0	29.3237847772356	1.926763038096	3.83700178465199	4.56168476280697	10.4965383475661	0	0	0	15.1965993623804	0	13.4998671272921	0	6.90731596571883	12.2331105198261	0	8.21282567575813	27.0212127276366	27.7284030208141	10.9435088184591	3.09773851590106
1842	EC:4.2.1.22	14148.5730648676	31.5796056911074	23.9032498601877	35.1117739039787	4.66568974229409	46.9742813918306	19.2925591882751	14.4026260890907	39.7006730428622	50.3157195081422	40.1001829688953	43.9986882002538	3.08031341821743	92.0333937354388	6.28965901959417	75.7739732103256	9.69165282392027	35.4314922184925	62.2722549359196	42.1497510168396	29.8840240942192	62.3677437803832	52.8488652824722	21.8988485526947	56.130600125026	37.8776480500722	28.5152185223725	22.3261085139538	65.8237530895494	26.3637089689322	9.30993456276026	32.1212562850689	10.5721828614531	39.1280985814587	23.1750243691108	33.8313103018985	46.0925365813782	11.275738097832	47.0679422446629	20.1079102032951	34.5063283954822	48.2055941332987	31.6339488861845	41.0183659771798	52.4514708825295	80.6317922269294	37.8265482031561	15.5111660777385
1764	EC:4.1.2.40	14146.6673654619	11.4021596396911	7.67725097868639	13.8967394451845	4.66568974229409	6.41452344931921	12.7818489289741	2.36433918272181	16.2017357421183	0	14.9734545127328	11.384335820735	3.27619980411361	46.045819311416	4.08618645840597	22.212365829859	0	14.9826295157391	25.7152753723588	20.0740297259285	7.59687134765801	0	7.22839208112023	14.3904525827603	18.4387372369244	6.54941020702937	18.2004422476587	3.26391840203995	10.3449521515939	15.1685168916221	9.30993456276026	11.2657582161335	7.83586110287977	7.01748101447199	9.11567204592223	7.71864301276066	20.9147388212213	0.60464102843447	25.7684471609531	0.958666538202139	13.3360009081106	28.632617301577	10.9741256151119	10.5406065043627	18.1258755253152	29.2572296923927	13.6851876408964	16.8857243816254
494	EC:1.4.1.3	14136.4396700043	21.236350138574	30.3454918287454	22.0840331267736	29.567155128853	31.1036308623298	4.71744644870349	28.7724874217695	26.425788168615	38.0525091392489	29.1230390833558	27.1796950603213	2.0013222331048	25.032358270774	0.502057039258071	9.32316153641444	12.4896179401993	25.6347738316002	18.5105645999307	35.0732124529593	28.7332554167041	23.5153941473644	8.85562530178658	23.5540540540541	14.4057616170035	33.672363986519	7.04994797086368	8.65118997025074	15.9758539831421	32.0801054228895	27.9198889549871	26.4009327406544	27.4123811319738	46.9193294168219	9.96247156937074	26.9426289034132	28.0879587999673	39.1436975705415	24.4884400744087	29.1068503709413	35.0455190419434	20.0121357648128	30.6735806127308	40.2953200317286	7.5495297178307	24.6719009025603	29.1672192016974	16.7856537102473
1163	EC:2.7.7.63	14127.1151872938	17.5840428949901	28.1775306033679	29.7816644466323	15.0075795856493	36.1881996974281	30.7180101465614	48.122469014603	27.1194946274649	19.0428713858425	23.7139686253337	22.3756048257027	0	39.638881698162	8.14448085907538	43.511044087643	9.54111295681063	22.9787094199667	27.2351922410807	34.8890029269776	16.807515957925	13.9405204460967	24.0077257363592	39.5410203102511	3.50489685351115	21.4157739528166	12.3764308012487	4.79246352174529	27.7499207807846	11.3569203737721	52.3993654570692	13.9473875974641	44.7635031383853	20.3969050007164	1.06465937398462	5.87197842099803	18.8833483201177	5.67599956422268	16.3522012578616	9.52885634454186	14.4749418241671	23.869167369719	8.73988041695328	14.4273598145097	5.87352411446868	22.2600847301529	23.3954382707864	8.2756183745583
1258	EC:3.1.11.1	14120.4092453838	9.02764797341907	12.1994034673461	9.39508889789772	0	7.0679273827534	2.8184892897407	7.65738127377592	8.12964930924548	50.3157195081422	10.3347430936741	4.28485408915937	2.95788442703232	12.1019932694797	3.07509936545569	0	12.4948089700997	7.5620290603507	7.55109109802563	10.9086935036302	0.422547873775061	7.91154322752836	3.02269435055529	3.29441867903406	11.820170868931	18.0097496389023	2.10067637877211	25.1018203711574	0	10.510342624391	2.72655165576046	17.2265539605043	1.05196519490315	15.3102163633758	17.8273583883895	17.356572258533	8.71004659527508	5.37095544176926	5.26618832491806	13.6140283264284	8.42840115784097	6.32098124472711	14.0906926292396	14.5371895783757	0	7.98374470436544	11.0098130221456	2.52296819787986
960	EC:2.5.1.68	14118.3344205813	7.84611170136677	5.87522525321568	9.06063589505994	4.66568974229409	13.500756429652	12.5352311161218	2.36433918272181	11.1583421891605	0	9.20843456612376	16.9254424636029	0	23.9062904478385	3.14482950979709	22.5849374611905	0	9.8894392150419	21.5864218912366	16.0693921769871	9.47586082891306	25.5743017824802	22.810236600676	5.56268990884375	17.8995624088352	6.09051516610496	9.80098855359001	0	24.2410799163445	2.17035380560658	3.83700178465199	4.56168476280697	4.57940249454487	0	0	0	15.1965993623804	0	13.4998671272921	0	6.90731596571883	12.2331105198261	0	8.21282567575813	27.0212127276366	27.7284030208141	10.9435088184591	3.48409893992933
243	EC:1.14.11.47	14096.636411549	10.5557716509788	12.7555458895172	11.6392540684543	12.5517938352703	22.6352496217852	0	7.65738127377592	4.72605974731373	50.3157195081422	10.3347430936741	8.26827380056343	3.35783545543585	12.1019932694797	0.276131371591939	0	9.69165282392027	9.88103565643999	7.55109109802563	12.1444292393659	12.4336959453385	7.91154322752836	0	3.29441867903406	11.820170868931	24.2356764564275	2.10067637877211	26.0226306842329	0	10.510342624391	0	18.1957297966917	1.05196519490315	17.8607250322396	19.3202101158887	17.356572258533	8.71004659527508	21.7779714565857	5.26618832491806	13.6140283264284	9.84164822067087	7.36368356155494	14.0906926292396	14.5371895783757	0	7.98374470436544	5.47560005304336	0.848056537102473
208	EC:1.13.11.24	14088.5823945132	4.411187018536	0	0	4.66568974229409	6.14220877458396	0	2.36433918272181	8.49273822174991	0	7.48672725636642	4.49237650803208	0	23.9062904478385	3.14482950979709	0	0	6.68059435224525	21.5864218912366	13.0782681415593	0	0	0	5.56268990884375	0	0.397207510832932	9.74895941727367	0	0	0	3.83700178465199	3.12613859943161	2.97316882627084	0	0	0	13.7251696231505	0	10.7006820799008	0	0	12.2331105198261	0	6.33961803648789	0	18.8110149198747	7.91009149980109	1.67724381625442
695	EC:2.1.1.67	14082.908516805	4.12371220841136	5.78667743739514	5.82179880697284	0	19.4393343419062	2.8184892897407	0	11.4299208879443	22.2000664672649	2.08914484537629	0.598911851358035	0	0	3.07509936545569	0	4.98857973421927	2.94476655477571	4.66920678905438	7.37351275325959	0.422547873775061	0	3.02269435055529	0	1.8649718691394	14.1610495907559	0.0520291363163372	7.98448788780281	0	3.07483427841227	2.72655165576046	6.7805873351308	1.05196519490315	3.72546210058748	0	3.11235605353252	0	0	0	5.17390885441757	2.58243941199841	0	3.19593629292555	3.77387271950699	0	2.38533799963161	15.0079565044424	1.67491166077739
1260	EC:3.1.11.5	14048.8663621089	42.8454234319482	31.5905051885913	29.4755892743383	0	30.3686838124054	31.1372604284104	0.552214995704995	37.6874483410084	87.6703223662346	30.692282312007	49.1298251650502	31.9409892262488	31.1351281387523	12.3664319085141	11.478754546261	23.1468023255814	37.7686674021737	59.5095254589539	27.2897897897898	25.9012856243819	31.2553617386331	46.359246740705	9.70734047657124	71.7995936653469	44.9605199807414	42.7516909469303	83.365561694291	59.1186386970023	26.4575513137928	21.1679555819948	51.7051665087809	43.8258128821961	27.0991546066772	102.158832448825	35.6676003734827	40.3948336466934	26.8602244253187	63.0392417397467	16.4803931014549	33.462001248652	59.499967551431	32.1763056246362	28.2872658490451	58.309985991595	56.8705102228771	27.5991247845113	47.9375971731449
2062	EC:5.4.99.26	14021.5497689577	6.25062741615197	4.98664015410427	8.28603694909365	0	8.06187594553706	2.8184892897407	7.65738127377592	3.42130121620026	28.1156530408774	7.77767779477489	6.56831035891701	1.62095984329089	12.1019932694797	3.07509936545569	0	10.3093853820598	5.30895988357081	7.22549359196398	4.25204318242293	0.422547873775061	7.91154322752836	3.02269435055529	4.17399648168879	4.15711606584705	16.2072701011074	2.10067637877211	18.8810383907069	0.291526712719437	8.40987141602109	2.72655165576046	11.4151424615609	0	16.442183693939	12.8452290696415	14.2442162050005	4.42655113218344	5.37095544176926	0.978828948533971	8.44011947201079	7.25920880867246	6.32098124472711	10.8947563363141	10.7633168588688	0	8.86788543009762	3.74174512664103	2.52296819787986
1558	EC:3.5.1.54	14013.9310613624	16.1116770650745	25.9460635058721	10.1219088434586	4.66568974229409	27.6981845688351	0	2.9901828445208	30.1496634785689	2.29312063808574	27.5023246048172	14.6663512612632	6.17370225269344	55.5720942272845	3.14482950979709	0	0	23.4865378746978	36.9310703152061	32.612042422169	7.59687134765801	0	7.15113471752776	14.3904525827603	9.65565742863097	27.1711001444391	20.7693808532778	12.7142654766964	12.8968882692186	11.5685648111173	10.7079119571684	15.255410624499	20.3258802295197	7.97033959019917	28.3340734322539	8.26849258221807	27.1478786887926	0.60464102843447	32.1286207812915	0.958666538202139	21.1646517963562	30.0776818742293	12.7255410339171	9.26536091280737	18.1909145487292	42.1969976054522	22.3511470627238	16.2567491166078
1982	EC:5.1.3.5	13993.6311243154	12.202924103985	18.2750264089977	19.6226906816471	7.91308741788782	22.6989409984871	1.04988726042841	8.82316848693091	21.8635612232849	8.44134263875041	18.7468130417829	13.4491731360616	2.81586679725759	15.5254983173699	0	43.6973299033088	3.125	16.5224994718434	11.8254243158989	8.65073934694188	27.1869100062933	6.7009817939186	9.8841139546113	11.8263233647849	11.9582204625964	11.7672725084256	9.01729968782518	5.86839495679275	13.4989543063566	14.2720230013577	6.95022803886576	11.651971143336	9.87446458877724	10.9363805702823	9.01386331636521	15.7381471106961	9.56838060982588	6.43316265388387	16.6843830277261	5.77608632816264	26.2670980191838	17.0809267311312	12.5350547648024	5.06132161815852	15.4292575545327	18.4034813041076	11.828669937674	10.7137809187279
755	EC:2.3.1.189	13991.0042264348	9.15180313933616	7.79531473311378	12.3327734985811	9.33137948458818	6.14220877458396	12.5352311161218	7.84562523008958	16.1855000590388	0	11.3170760970635	19.3576482226189	0	23.9062904478385	3.14482950979709	22.5849374611905	0	12.6874955986949	32.3172843782473	16.9788459345421	9.47586082891306	25.5743017824802	22.810236600676	11.1253798176875	23.7341112731819	6.09051516610496	9.80098855359001	0	27.378160846695	5.780289114288	7.67400356930399	4.56168476280697	14.4960803857655	0	0	0	15.1965993623804	0	16.3610594383914	0	6.90731596571883	12.2331105198261	0	10.2019647324425	31.7940764458675	27.7284030208141	10.9435088184591	7.61597173144876
1621	EC:3.5.5.7	13986.6204697525	30.8670266127049	14.0775492450134	11.2150344587942	37.877716018191	14.4266263237519	52.4168545659527	28.3102221131427	7.00791120557327	0	12.9817930951738	12.8982817573816	72.8208129285015	0	86.7652186040025	0	68.8642026578073	18.6666275439544	20.6234845860755	14.7473486144372	13.7013395666637	31.579449051568	16.687590535973	15.1847113385575	13.1694102938112	19.3668753009148	47.229448491155	42.4068564952543	12.1427213384879	32.737001836914	16.1511005353956	24.1638125774248	4.99717141240807	17.4523570712136	29.3946171341926	41.3839609918041	40.0882857843538	41.9980390020699	22.0878731508548	47.682821081029	11.124354390147	18.3659549613862	33.7583999153394	36.7197510525352	12.347408445067	17.0174065205379	20.3675242010343	33.8233215547703
1170	EC:2.7.7.71	13974.6907301121	4.37060475297538	4.11358975952277	4.94295476921295	0	0	0	4.66314885261995	2.74530641161885	0	6.24493836047872	3.21068364121202	0.264446620959843	0	0	0	0	5.03744043567052	4.65535157603048	4.53491466149694	3.47028679313135	3.77466399771233	0	0	5.04271723275682	11.4227250842561	1.82752341311134	0.573735656608585	0.25559287660815	0	0	5.58915688989288	0.399585140486517	28.2060467115633	1.31593198310408	9.66905280630771	13.3082645303687	11.8095653121255	6.04127912126849	10.8102900086714	13.3019467620183	6.42481666558505	8.12741414889677	9.61620599182378	0	8.22435070915454	8.92454581620475	2.41696113074205
385	EC:1.2.7.3	13974.0714522565	103.692740618955	117.452308457093	126.651126426131	178.346033350177	112.603328290469	180.841319052988	181.302491103203	147.790471130004	58.3582585576603	95.9251927172381	149.780993957119	156.591576885406	65.4154801967383	177.839760128303	176.421538188592	176.422342192691	129.438276096805	85.8565985452026	79.5187592655947	159.354490694956	197.350109617768	177.730564944471	135.769550615704	123.683579912482	98.0049350024073	130.846774193548	43.779926335175	207.831041257367	105.22322498203	115.179456672616	117.871456678569	157.039142264486	117.538329273535	75.9969673995451	116.57848324515	112.637946538053	160.077350473908	93.1659137213216	150.674438770594	124.628753050684	82.6529950029204	135.131488438542	73.8696686802123	81.328797278367	94.1563823908639	102.439994695664	122.25554770318
1714	EC:4.1.1.33	13958.2842455105	2.99556846818615	2.9267383334369	3.02629292870794	0	4.93494704992436	13.761273957159	0	1.21324831739284	0	1.54173790455623	10.9287972301671	0	0	0.774004602189527	22.5849374611905	0	1.12438675148471	2.81260824385175	0.852434713194207	9.47586082891306	25.5743017824802	22.810236600676	0	18.3736195040633	12.782859894078	2.62747138397503	0.133163337583227	22.8341466506116	0	1.39797739440809	0.772425854405014	0.82433124107648	1.4543630892678	0.101808729557024	0	0	0	2.52458145096997	0	1.1124354390147	2.40119410733987	1.26461717551193	1.84269937152968	18.7012207324395	0.759808436176091	0	4.18374558303887
905	EC:2.4.2.44	13957.3992188657	4.44678003068025	5.78667743739514	5.82179880697284	0	3.42057488653555	0	0	2.21395678356358	22.2000664672649	3.78685623444015	2.24403776262876	0	0	0	0	2.18542358803987	2.94476655477571	4.66920678905438	4.15763865130954	0	0	0	0	6.02208793498646	7.53791526239769	0	14.6532795013458	0	3.07483427841227	0	10.7301610435036	1.05196519490315	2.87290442756842	0	9.31631912024069	0	5.37095544176926	0	7.50554003275846	2.58243941199841	0	3.19593629292555	3.77387271950699	0	4.67857800699945	4.55178358307917	0
1004	EC:2.6.1.66	13951.3491539417	23.5356731784966	18.3884297520661	21.1052875427115	12.5517938352703	31.3583963691377	20.3494926719278	8.28322493557492	26.5527216908726	52.608840146228	26.298029335013	27.6678566052343	6.59975514201763	60.4452498058504	13.4365107035772	22.5849374611905	15.4433139534884	25.6735053167766	52.1025285763769	50.7235146538944	21.9095567742516	33.4858450100086	29.8985997102849	3.29441867903406	29.7197332777662	30.7233991333654	25.7999479708637	42.4272205694858	24.2410799163445	10.510342624391	5.45310331152092	26.3572105224805	2.62789256754937	20.7264651096146	19.3202101158887	17.9064218279905	40.680944984877	21.7779714565857	29.9937992736292	13.6140283264284	10.0857029343323	32.4464274125511	14.0906926292396	28.0950637622796	22.3734240544327	46.7546969976055	28.9174512664103	4.19787985865724
852	EC:2.4.1.250	13950.3138758483	9.64828823546364	12.5240787920214	13.4099727804483	8.55654370894391	8.66263237518911	14.2897406989853	6.78205914836176	15.9227771873893	0	11.8119919613666	21.0801918238317	0	23.9062904478385	3.14482950979709	28.2622194624324	1.34966777408638	12.675758785005	33.1763075857291	17.8179762040522	11.5076867751506	28.3862358211801	28.1796233703525	11.5997920997921	23.7341112731819	8.7235194992778	9.97658688865765	1.37767389148605	27.378160846695	5.27314112291351	10.1725163593099	6.08467536253006	16.1846933002882	2.66513827195873	0	0	15.1965993623804	0	13.4998671272921	1.87879371808459	9.51813383279414	14.6083457719515	0	8.21282567575813	28.7322393436062	27.7284030208141	10.9435088184591	3.09773851590106
458	EC:1.3.8.1	13937.2108611729	20.3713877623017	23.6702292922389	31.6760294202815	24.6757958564932	27.263691376702	2.75507328072153	31.9017057307645	42.6083362852757	67.1984047856431	24.5868202405591	27.7867357691232	1.33692458374143	25.1876779704893	0.443483718011296	46.9972500665306	16.3154069767442	27.5071711931645	28.895046761344	16.8629072110085	43.5044502382451	25.7649413783243	7.55190729116369	19.0362226131457	27.3546572202542	13.3780091478093	7.84989594172737	11.2099801671625	10.5900247163952	26.9966456353326	7.89212770176482	30.860598994389	16.0203658306619	29.6030949992836	5.63738763132243	22.2014731818653	18.1721572794899	18.8528162109162	19.4924262556471	23.9377589363137	26.6927748453374	11.3959374391589	34.0507434255781	39.7278662517542	5.51831098659196	24.4715877693866	24.3866861158997	15.9222614840989
1787	EC:4.1.3.40	13923.5818344438	8.61017738542978	9.35033865655875	9.49064689870852	12.5517938352703	21.5180030257186	2.8184892897407	7.65738127377592	11.6395087967883	50.3157195081422	9.22793125168721	9.74136040085159	2.02091087169442	12.1019932694797	3.35123073704763	0	12.4948089700997	5.38994389803056	7.55109109802563	22.1940358079599	12.4336959453385	7.91154322752836	3.02269435055529	3.29441867903406	1.8649718691394	16.6355621088108	2.10067637877211	18.1204844878878	0	10.510342624391	2.72655165576046	13.4737302339139	1.05196519490315	15.3102163633758	14.3380807971407	11.1526091918249	4.42655113218344	16.4070160148164	0.978828948533971	15.9456595047692	8.59583404279471	7.36368356155494	14.0906926292396	14.6866800903045	0	4.98250138146988	14.9305794987402	2.52296819787986
946	EC:2.5.1.44	13921.9289851053	13.5752296264951	28.3803517057106	20.6767243875601	0	23.5582450832073	0	0	25.1653087731727	22.2000664672649	15.6753351930172	9.97182856282661	11.9000979431929	21.1558374320476	0	41.7102812028741	2.18542358803987	14.530762188681	17.2151021821961	7.16254228912457	7.59687134765801	0	10.2945436986963	8.40396609627379	12.3020420921025	18.2971232546943	12.968262226847	9.82433772489021	12.8968882692186	12.2554109096718	8.68034899861194	12.7304525249581	17.5803453570755	8.41452930219229	29.4135167334561	9.70017636684303	11.9308428022562	0	18.5756045708212	5.17390885441757	22.2089789431863	19.1998182880135	9.41584210804804	3.77387271950699	13.1578947368421	17.7864247559403	15.7638244264686	15.8621908127208
241	EC:1.14.11.33	13920.0717888418	11.9721946378018	26.2536506555645	11.0355012451497	0	21.9614220877458	6.75732807215333	0	15.7323769040028	0	20.7189777737785	20.5948904324638	4.15279138099902	21.1558374320476	0	11.478754546261	0	17.7200535198704	14.5687564946311	13.3936214695708	17.0727321765711	25.5743017824802	28.9183969097055	8.40396609627379	34.1347155657429	42.9540804044295	7.1377471383975	5.70371157387732	35.7310349198302	14.0424087532945	5.47293277810827	7.88821686220214	17.1675062633011	7.0962888665998	13.9959926351132	11.6402116402116	11.4730646611624	0.435777317790609	18.3054300646647	1.08873687253107	19.6265395311879	14.2059835161269	10.2042436107731	0.994569528342181	37.9177506503902	18.9652790569166	10.2196658268134	10.7137809187279
1713	EC:4.1.1.32	13914.5763505094	22.9602016941289	21.3819673149817	31.1026814154167	19.8652854977261	46.9447806354009	20.011273957159	18.2313167259787	29.4485771637738	38.0525091392489	25.1957167281562	31.7903485946539	12.270666013712	43.5671757701268	3.59758733700579	66.6282267364499	11.139950166113	23.6653364944485	40.1039140976793	25.3704717375603	27.5914771194822	38.4901344009151	29.3626267503621	15.7897809051655	32.0743904980204	32.7365190178142	18.0443548387097	5.99677716390424	35.3476139172318	17.3248941777813	24.7917906008328	13.7287765065948	23.5403679857762	17.9466972345608	28.3097043214556	18.9646228861915	35.5268535927409	19.2177797145659	32.7309770573124	15.492822044513	16.6354503660821	28.9452268154974	16.0048150695804	28.2933675025932	35.3362017210326	39.2763400257874	21.7267603766079	15.2178798586572
1352	EC:3.2.1.10	13908.936943574	8.16177946383483	7.93202013297707	8.5756066485203	0	10.3963691376702	2.96645997745209	19.7079396244938	12.1206754044161	0	11.2120939440295	7.39577643491538	1.21939275220372	23.9062904478385	3.14482950979709	0	4.29817275747508	15.6647261801366	23.9140976792518	17.9286881818527	1.73514339656567	3.30759698789439	0	0	2.52135861637841	11.3347977852672	11.6155046826223	0	6.09037328094303	0.974363070042329	0	5.57458281716826	0	13.7698810717868	1.31593198310408	4.83452640315385	20.3793018883348	5.90478265606275	19.5500044290903	5.40514500433568	6.23758442590385	15.4455188526186	4.587544314514	11.1477210323998	5.20312187312387	25.4328605636397	13.5061662909428	5.01060070671378
1534	EC:3.5.1.115	13897.208846286	8.96368538807688	7.79531473311378	12.3327734985811	9.33137948458818	6.14220877458396	12.5352311161218	7.84562523008958	14.972251741646	0	11.3170760970635	18.6200296767811	0	23.9062904478385	3.14482950979709	22.5849374611905	0	12.0396234830168	32.4142708694146	15.7652906070628	9.47586082891306	25.5743017824802	22.810236600676	11.1253798176875	23.7341112731819	6.09051516610496	9.97658688865765	0	27.378160846695	1.926763038096	7.67400356930399	4.56168476280697	13.217828183508	0	0	0	15.1965993623804	0	13.4998671272921	0	6.90731596571883	12.2331105198261	0	8.21282567575813	28.7322393436062	27.7284030208141	10.9435088184591	4.77498233215548
1723	EC:4.1.1.46	13883.9410169766	3.06994208652804	24.6753246753247	7.63884867087508	0	8.16338880484115	0	0	11.3000354233085	0	13.1557635202016	5.8407346078579	0.799902056807052	0	0	0	0	12.2673176685993	15.8087980602702	5.06709240886456	0	0	0	0	0	6.27106403466538	0	0	10.0640091260536	0	0	0	9.95662832359042	0	2.98570345499838	0	0	0	0	0	19.4903229468188	2.08540463365566	0	0	0	15.8684840670473	0	0
1965	EC:5.1.3.10	13871.5927481514	9.77762278755173	8.01590753743864	7.1871199397695	4.27488630621526	2.11800302571861	1.15558060879369	7.42422383114493	7.69276183728894	10.501827849784	7.2257716188248	7.13963140577622	18.1684622918707	7.02821641211494	0	2.33300807238535	3.63372093023256	6.664749653764	3.23519224108071	5.72851332345003	7.03047738919356	5.44276046134782	9.69579913085466	6.9326723172877	4.26651385705355	5.94908521906596	13.2609261186264	1.34579968834112	6.20128018252107	8.86510662087693	24.1622050366845	8.13961961670189	10.952021766655	8.47542627883651	42.3156070616268	7.27253864508766	13.9704079130222	6.90707048698115	17.6277792541412	7.87166393679545	10.3808388671321	16.2632227918749	11.0032276840044	11.214839221429	0	6.08767728863511	8.65269858109004	15.4840989399293
1894	EC:4.2.2.6	13856.6669510457	5.8088836572381	8.42291679612254	7.80245555105114	0	1.84871406959153	0	12.3205301263959	5.37696304168143	28.1156530408774	11.498545247308	5.70202791337821	0	12.1019932694797	0	0	7.5062292358804	7.34255064435107	7.53723588500173	6.33576614589273	3.47028679313135	11.6862072252407	0	3.71821525667679	5.04271723275682	10.1348098218585	0	1.84339141521462	0.291526712719437	9.7076910789873	0	10.5698462435328	0	38.6874910445623	0	18.8401286440502	16.6353306629608	12.41420634056	7.09097351404022	20.2090760188843	19.6151881491572	10.6366409241352	16.3738822159903	21.4625663554823	0.870522313388033	17.1854853564192	11.563453122928	5.8904593639576
384	EC:1.2.7.11	13856.5950175269	93.7529830726734	105.621450320015	111.322754386981	150.938251642244	93.3022692889561	168.996617812852	159.37342005154	121.194946274649	40.810900631439	88.4639611266085	129.836261585772	156.591576885406	44.2661144188455	176.333589010529	173.12161802537	163.351328903654	109.558461068989	74.8486317977139	71.6396776523359	132.212532590129	174.98808502526	151.936262675036	128.588997281305	100.652740154199	86.9222436206066	126.463319458897	42.0215327950135	177.233411496293	100.555067486622	112.60162601626	101.384536908839	119.32194714582	111.162057601376	75.9969673995451	110.447141819691	107.316275647838	141.878200239678	84.5336167951103	138.365931207245	111.830069811	79.7780517879162	122.133446214085	60.778570992739	80.458274964979	90.4816724995395	95.1200106086726	113.962261484099
986	EC:2.6.1.2	13817.8777540621	21.0265659060983	18.0746287205617	19.8080152892801	12.5517938352703	30.5686838124054	17.1434611048478	7.65738127377592	26.2516235683079	50.3157195081422	25.8631032724437	27.5108707339627	3.35783545543585	59.9145741651566	10.1847848825047	22.5849374611905	12.640157807309	22.8777962958616	50.7239348804988	39.9944311400008	21.9095567742516	33.4858450100086	25.8329309512313	3.29441867903406	29.7197332777662	30.7233991333654	21.5985952133195	25.1018203711574	24.2410799163445	10.510342624391	2.72655165576046	23.4788311593675	2.62789256754937	17.8607250322396	19.3202101158887	17.356572258533	37.631815580806	21.7779714565857	28.0361413765613	13.6140283264284	9.84164822067087	32.4464274125511	14.0906926292396	28.0950637622796	22.3734240544327	46.4369589242955	28.5063652035539	2.52296819787986
280	EC:1.14.13.82	13813.6290378808	22.9882238001461	39.925744112347	27.5829617188857	9.33137948458818	35.6944024205749	6.75732807215333	13.7236470732605	14.8202267091746	94.715852442672	27.7047901856684	25.5750629018731	11.4952987267385	22.0812839761843	0.828394114775818	11.478754546261	14.0625	34.8673505316777	21.6556979563561	37.6137339871517	9.47586082891306	34.4962348679821	22.810236600676	14.4197984967216	40.8887268180871	30.3562831006259	0	25.5029040940643	27.8661512136384	19.7687884354285	7.67400356930399	27.0676965678059	14.7196735001751	25.6340449921192	42.8427380049821	17.3773212988899	38.8048720673588	1.81937030177579	35.7294711666224	25.6479429617497	28.9119700323514	6.78395742747745	17.3236679189375	24.4401732869608	15.2141284770863	28.0369312948978	11.717013658666	6.82798586572438
1571	EC:3.5.1.97	13807.6604472487	25.947021743245	26.4462809917355	24.3557074187757	37.877716018191	9.48487140695915	52.4168545659527	35.9676033869186	15.7486125870823	72.5157859754071	18.9507783676775	15.835143330251	69.3470617042116	12.1019932694797	86.7652186040025	0	80.7412790697674	20.3222929039224	29.3661240041566	20.461284068879	13.7013395666637	39.4909922790964	16.687590535973	18.4791300175916	16.89935403209	22.5003911892152	47.229448491155	32.1964867544978	12.1427213384879	46.3221787397173	16.1511005353956	39.8746629745682	7.10110180221438	32.0819601662129	29.2898841113398	55.6489262371615	34.8483609907627	41.9980390020699	13.5131543980866	66.4707582618749	21.0227595209717	22.6015315724577	51.0450288375046	19.1897004088108	12.347408445067	23.6254374654633	32.0083543296645	33.8233215547703
133	EC:1.1.1.79	13795.8244661738	19.7463305095336	29.4040887342323	15.3037586146986	12.5517938352703	32.4476550680787	0.387542277339346	0	17.8253040500649	0	34.9440595098833	16.784585277736	19.273653281097	32.3323841573906	0.176626455616763	0	0	31.30618999554	15.5940422583997	21.0248222906451	27.6274386406545	0	16.4027040077257	16.8079321925476	31.6888935194832	37.0185363505055	22.1546566077003	16.6507295650942	20.7617719754104	20.2060538295663	14.1532817767202	15.8019383516724	19.7435413916651	17.2875770167646	62.2261453482075	13.175640626621	24.5033924630099	16.842793332607	36.4292674284702	0	30.9211646517964	40.3801674346161	20.63072120218	0	27.7166299779868	25.2739915269847	13.6188834372099	25.1554770318021
564	EC:1.7.3.3	13794.6696456091	8.70593777987855	8.4881625551482	9.05484450107141	4.66568974229409	6.14220877458396	0	4.69591360903178	12.8350454599126	0	11.7759980803263	9.46753833250898	0.264446620959843	23.9062904478385	3.14482950979709	0	0	13.7209220440835	24.2881884308971	16.412456760558	1.73514339656567	3.30759698789439	0	5.56268990884375	2.52135861637841	4.9981945113144	13.4105098855359	0	4.08771151530515	1.926763038096	5.23497917906008	7.78255483494863	4.43662616847606	13.7698810717868	1.31593198310408	4.83452640315385	20.3793018883348	5.90478265606275	23.5051820356099	5.40514500433568	13.1449003916227	15.4455188526186	4.8044870098947	13.9849899322716	14.0134080448269	32.7086019524774	15.9660522477125	7.71024734982332
333	EC:1.18.1.3	13780.8385419986	53.9179634661389	29.5967190704033	29.3420976429026	56.5404749873674	41.0331316187595	59.174182638106	37.7675788440299	39.8349864210651	0	56.0769669156243	57.3328100470958	89.9526934378061	101.300802485115	93.6071403667806	11.478754546261	68.8642026578073	56.6839276073332	78.8500173190163	74.1098756984833	47.4062752854446	58.5740158230865	62.0086914534042	62.6473692627539	66.6519066472182	48.0485676456428	96.1043184183143	28.741677291401	62.6592306229799	63.2138008146314	51.125322228832	50.7505647453181	41.5834163950325	34.1775325977934	75.9170367161269	66.1998132586368	97.8786887926102	42.4338163198606	93.0684737354947	48.7715579535601	47.9539133889551	92.2048153676423	56.4024551563575	15.5714198547806	73.514108465079	93.7972002210352	60.4484153295319	76.5534982332155
1666	EC:3.6.3.30	13775.4416986785	60.637914053041	118.399801155782	73.9778189610239	12.5517938352703	140.753101361573	29.5589064261556	52.4236102589275	100.956429330499	55.4669325357262	121.288880890249	77.7672523171545	47.7473555337904	102.756924669946	17.515724147549	35.8733256453473	18.1011212624585	96.0282622473651	124.229996536197	77.087068080739	48.6559381461836	36.3835668668382	61.8831482375664	48.5526947065409	69.017138987289	78.580554886856	63.4495317377732	39.6017495395948	84.0674313961594	37.1675585017171	57.5451120364862	48.3531297821176	67.0813016890709	63.7197306204327	122.135871331095	29.7126257910572	82.2610970326167	24.5669462904456	90.6767649924706	23.0369014355911	105.792042681196	91.5180089558051	35.3669506323086	41.8817499542376	54.4376625975585	131.095735862958	64.2774830924281	57.4676325088339
1314	EC:3.1.3.71	13742.9082284532	10.4076107438362	6.94469645187348	6.79909654253779	13.1346134411319	30.9839636913767	0.799746335963923	29.760338691864	15.7353288463809	0	15.7023306037974	15.0509236360508	0.264446620959843	31.0962982138235	3.14482950979709	0	0	22.3138423980658	29.2026324904745	30.5976926293382	5.22790614042974	8.42150414641121	12.1294060840174	6.44226771149848	4.66831631589915	15.5011133846895	11.804110301769	1.70172829012608	14.9312377210216	7.62718632697069	3.83700178465199	7.01012898054361	7.41943913148892	16.8004012036108	1.31593198310408	4.83452640315385	21.8507316275648	6.64560409630679	17.951102843476	5.40514500433568	6.45609852999603	16.347589071322	5.18545954812424	15.0039660748063	7.8847308385031	30.2610978080678	19.1917517570614	6.113074204947
1246	EC:3.1.1.4	13738.0617701829	6.60942186050061	7.83570496489157	5.45404528870099	0	3.64735249621785	0	7.65738127377592	2.1135907427087	28.1156530408774	10.4322265214913	2.42790477624137	2.95788442703232	12.1019932694797	0.276131371591939	0	7.5062292358804	4.61726250557499	5.22341531001039	3.53518075037062	0	7.91154322752836	0	3.29441867903406	9.95519899979162	17.1641791044776	2.10067637877211	18.0948080464655	0	7.43550834597876	0	11.4151424615609	0	13.0391173520562	17.8273583883895	14.2442162050005	8.71004659527508	5.37095544176926	5.26618832491806	8.44011947201079	5.84596174584256	6.32098124472711	10.8947563363141	10.7633168588688	0	6.35821514090993	2.63890730672325	0
1245	EC:3.1.1.32	13738.0617701829	6.60942186050061	7.83570496489157	5.45404528870099	0	3.64735249621785	0	7.65738127377592	2.1135907427087	28.1156530408774	10.4322265214913	2.42790477624137	2.95788442703232	12.1019932694797	0.276131371591939	0	7.5062292358804	4.61726250557499	5.22341531001039	3.53518075037062	0	7.91154322752836	0	3.29441867903406	9.95519899979162	17.1641791044776	2.10067637877211	18.0948080464655	0	7.43550834597876	0	11.4151424615609	0	13.0391173520562	17.8273583883895	14.2442162050005	8.71004659527508	5.37095544176926	5.26618832491806	8.44011947201079	5.84596174584256	6.32098124472711	10.8947563363141	10.7633168588688	0	6.35821514090993	2.63890730672325	0
717	EC:2.1.3.9	13734.1202197059	4.27496164677623	0.891692040017399	0.770255400474894	1.62708438605356	0.363086232980333	0	2.40520309240398	2.61246900460503	0	3.59338912384895	3.69669469473775	0	0	0	0	0	1.61498556371916	0.782819535850364	4.90173718021819	2.36447001708172	1.85873605947955	0	0	5.10002083767452	7.21292729898893	1.49583766909469	7.5896019266185	0	2.74738439421771	0	8.06674925307877	0.371757226367824	2.88006877776186	0.655258312574461	8.15437286025521	1.38968364260607	9.46726222900098	2.52458145096997	4.23932941516524	1.73108575969124	2.82302550457525	2.39166093444098	3.13624992372933	0	3.52735310370234	7.24704946293595	1.21554770318021
1251	EC:3.1.1.57	13724.1894920927	9.01429398613569	6.41272602995091	5.81745526148144	4.66568974229409	16.8479576399395	0	10.0217204564977	10.6063289644586	28.1156530408774	19.2687243168661	9.88903464441625	9.08423114593536	36.0082837173181	3.14482950979709	0	7.5062292358804	9.40588249102134	24.4683062002078	21.6392024936329	0	7.91154322752836	4.18638338966683	8.85710858787782	11.5961658678891	10.4718343765046	15.6315036420395	1.7858407706474	0	9.36227138407475	7.04441800515566	8.18334183487575	3.61229492739959	12.888665997994	20.3996534170909	8.04025313829235	21.7935093599281	0	18.1194082735406	8.44011947201079	7.25920880867246	21.6464403919787	6.68818456002963	18.0975044236988	2.38643185911547	22.1161816172407	10.5489988065243	10.0235335689046
1776	EC:4.1.3.17	13719.3742643228	15.7335923301962	19.3065307897844	9.63687959691898	13.9970692268823	20.9296520423601	6.75732807215333	14.7503988219413	19.045932223403	28.1156530408774	28.1892078346681	23.9575493000151	18.5684133202742	36.0082837173181	3.14482950979709	11.478754546261	7.5062292358804	20.6925893758362	32.3727052303429	23.1920211350591	9.47586082891306	34.9061099990468	31.1830033800097	19.9824884055653	23.6976453427797	20.0950890707752	21.5140478668054	1.7858407706474	31.9538627289435	9.36227138407475	17.9258377949633	8.18334183487575	14.5369467417365	12.888665997994	42.2921585616809	8.04025313829235	26.5347829641135	0	29.936221100186	8.44011947201079	17.0043702820818	28.5850476993965	6.68818456002963	18.0975044236988	20.4172503502101	38.1366273715233	11.6828006895637	19.4557597173145
1834	EC:4.2.1.151	13719.2623656323	16.3864342108228	15.8181196793637	25.0941101523137	14.744820616473	10.9506807866868	23.3899379932356	38.0169345932016	27.7777777777778	13.2269857095381	22.6596478598638	33.3091331369218	0.264446620959843	16.7486409526275	0.167352346419357	41.5062538809545	8.36794019933555	14.3353442407455	9.17353654312435	12.2106283498689	48.0086307650814	43.2084643980555	29.0294543698696	37.8058531904686	28.256668055845	26.8686807896004	8.96852237252862	4.59696840912311	37.4569364345016	17.274978036898	45.9151298830061	20.9538730598266	26.8010829449638	38.8092849978507	2.83223221054912	18.2384064737006	14.7306466116243	23.4284780477176	15.2936486845602	19.6502553232489	26.6454963391793	11.7398922707509	21.8807873432457	22.2923912380255	17.8607164298579	13.8515380364708	28.6500464129426	12.1213427561837
1271	EC:3.1.2.28	13715.9882830232	5.96670931278918	9.30373454296899	11.1411941854404	0	8.8018154311649	0	4.38090563259296	8.32152556382099	22.2000664672649	7.56522391193497	3.37949721511365	0.264446620959843	0	0	0	2.18542358803987	8.11053731133072	10.557672324212	26.2870528756605	3.33543108873505	1.88733199885616	0	0.879577802654726	5.57058762242134	10.8218885411651	1.82752341311134	7.63741323133588	0	3.07483427841227	0	8.25985571668003	1.05196519490315	19.6733056311793	1.31593198310408	7.94688245668638	6.65413226518434	5.90478265606275	3.02063956063425	10.5790538587533	8.82002383790226	3.21240833279252	7.25964336737394	9.57044359021295	0	8.62958187511512	14.7891526322769	1.20848056537102
1767	EC:4.1.2.44	13710.7796522873	3.79510447890533	26.3903560554278	7.32900909248856	4.66568974229409	17.2897125567322	0	2.36433918272181	9.02408784980517	0	10.1142805723027	6.2762091137825	0	0	0	0	0	8.37539024905519	13.5919639764461	0.606777663739689	0	0	0	5.56268990884375	5.79808293394457	14.3957631198844	0	0.920810313075507	5.03200456302681	1.926763038096	3.83700178465199	0.969175836187423	16.9255138600792	2.55050866886373	0	0	0	0	1.43059615554965	0	11.1584085362393	0	0	0.994569528342181	2.38643185911547	16.0204457542826	1.61782256995093	3.09773851590106
1146	EC:2.7.7.33	13687.3049804371	10.5229553139155	23.2437084446654	12.3168471651126	10.9584638706417	6.64447806354009	2.96645997745209	16.1288501656645	12.9501712126579	28.1156530408774	15.1049221632323	19.3943786155136	0.724779627815867	13.0856847010096	0	0	11.8044019933555	14.5031806765099	12.4142708694146	8.33665944425438	3.80293086397555	12.2009341340196	1.12023177209078	14.8435950743643	2.50963742446343	22.8855621088108	7.56373569198751	2.52780138829863	16.6761518473921	23.0512738599153	10.4699583581202	15.022225460905	18.0313569138762	18.8207479581602	1.22928625582151	11.1214856312896	9.95667456878934	6.52031811744199	18.7439100008858	12.9925811735235	26.327657642318	12.8236744759556	17.9017408328483	27.1493074623223	24.6698018811287	26.6566126358445	9.87269592892189	22.1813427561837
1974	EC:5.1.3.25	13686.747368313	9.51698523217238	14.3167836947741	8.96218219725488	9.33137948458818	11.4402420574887	12.5352311161218	4.72867836544361	10.7775416223875	0	16.1417559014967	21.7787359411626	2.81586679725759	21.1558374320476	0	22.5849374611905	0	14.5029928874909	10.2459300311742	9.89645341544076	17.0727321765711	25.5743017824802	28.9183969097055	21.4084439469055	27.5552198374661	14.1775999037073	7.1377471383975	2.76066015016291	37.7432029913176	11.1073396693555	13.1469363474123	6.94090213510165	15.1762883543008	6.99598796389168	9.01386331636521	6.58782031331051	7.18956919807079	0	14.0180706882806	0	19.6265395311879	13.3039132974236	9.70553997566009	3.56336567209714	30.6333800280168	23.3721679867379	9.33781991778279	13.7113780918728
838	EC:2.4.1.187	13664.1223011386	16.2348609463847	28.8486298390605	20.8478600799212	8.4689236988378	25.7373676248109	11.1894024802706	34.1821082341392	27.9991734561341	33.2668660684613	24.7767779477489	29.7305434291736	0	52.7245663991716	6.62666480719615	11.478754546261	10.3093853820598	26.721203727612	41.8510564599931	26.2040521534192	14.5419401240672	43.327614145458	37.8850796716562	6.05309451463298	27.0545947072307	31.2249037072701	14.5616545265349	4.84346224677716	47.978325622663	12.9981630860155	4.12452905016855	14.6032208700721	11.2241049540691	25.3904570855423	0.675836672804072	19.4003527336861	28.586609989373	5.90478265606275	22.0745858800602	14.9340013488775	25.0156081502923	23.5706405347524	19.0010053441981	31.234364512783	23.9043426055633	38.5660342604531	21.2073995491314	13.2909540636042
1742	EC:4.1.1.77	13649.7802740054	4.29837136786958	0.55614242217113	0	4.66568974229409	7.57095310136157	0	2.36433918272181	2.73645058448459	0	0.554905666036774	1.88561536311047	5.34769833496572	0	0	0	0	4.08304969366916	0.58468998960859	13.1432128330863	0	0	0	5.56268990884375	0.962700562617212	0	0	0	1.40693326573294	0	3.83700178465199	0	3.88639853452224	0	19.9285172749919	0	18.6054115915965	0	18.518026397378	0	0	0	0	0.878638110928062	0	0.831184380180512	1.67636918180613	1.67724381625442
2042	EC:5.4.3.2	13646.5557164467	19.4333003559097	35.8641024047723	27.412115596224	15.7824153612936	30.5930408472012	2.98759864712514	14.4333046999632	30.8123745424489	9.93685609837155	28.0407330753772	20.5318165200748	11.9000979431929	34.9210458193114	0.167352346419357	44.0432892752595	6.99750830564784	30.9552592662144	17.7152753723588	10.7205306572395	15.9624202103749	11.1285864073968	23.6697247706422	22.7784263553494	15.6173161075224	21.309280211844	13.5926118626431	4.35437030740898	31.3412130046264	20.126188004153	30.2647233789411	14.8254754791226	34.5909323563482	14.3967617137126	30.2745586483267	12.4597987343085	17.0890214992234	13.9012964375204	23.500752945345	7.65006262645727	30.4964526931154	22.9314037250957	19.6531562516535	12.3680517420221	16.8200920552331	20.7151409099282	15.7074658533351	19.6855123674912
1473	EC:3.4.19.3	13640.1292574902	14.2504135482229	31.9952774498229	17.9912549950773	0	33.6891074130106	2.46265501691094	8.20959626948092	19.9492265910969	30.9737454303755	23.8849395602748	14.8964538397024	11.3353085210578	36.0082837173181	5.75043581340213	0	7.87998338870432	20.6708762705101	38.3526151714583	27.4138062112746	0	7.91154322752836	4.18638338966683	3.29441867903406	6.27943321525318	9.14579321136254	17.7321800208117	11.7504249893753	8.41624944546549	7.43550834597876	3.20741622050367	11.0289295343584	13.9220387381805	15.0451354062187	34.8395429437886	8.04025313829235	22.8929943595193	0	17.6676410665249	8.44011947201079	17.9124808445428	28.5104159906548	10.8947563363141	17.8778448959668	0	30.8977251795911	13.0851345975335	7.98353356890459
756	EC:2.3.1.19	13636.2779121215	3.47498764904964	0.0255390542471882	1.09457346383274	0	4.51134644478064	2.63176437429538	0	2.21248081237454	0	1.95866702660548	1.71041482978861	9.08423114593536	0	0.230109476326616	0	1.75456810631229	4.61803713527851	0	0	0	0	4.18638338966683	1.87909803294419	1.56673265263597	6.83913095811266	5.88254422476587	0.133163337583227	3.95779200202801	0	3.20741622050367	0.196749981782409	0.847229331106382	1.55466399197593	20.5014621466479	0	4.7412736041854	0.740821440244035	5.98813003809018	0	0	5.89590499058991	3.48563416053759	2.56879614375496	0	0	1.82999602174778	9.03180212014134
1379	EC:3.2.1.22	13613.764303529	45.2169887624194	45.146958304853	50.7760467944634	2.6478019201617	30.7122541603631	82.5253664036077	95.839980365689	32.5259770929271	49.4848786972416	55.3096073667476	62.5922023182297	22.0486777668952	85.8788506342221	9.64828115194198	92.3001862858157	35.0498338870432	46.5797047017676	78.9331485971597	48.7468544493861	56.8281938325991	97.1880659613002	93.2448092708836	26.9150807612346	98.490987705772	94.2766008666346	49.6065296566077	20.5801104972376	99.3303124405856	45.3198626307803	44.3436446559588	45.2852874735845	25.9026696479082	98.8680326694369	47.5378533521066	46.4259777985268	67.836998283332	26.865671641791	76.5036761449198	36.0246651893246	70.2802088654294	64.8376922577714	54.0293137203027	60.7419610714504	98.2089253552131	85.6235034076257	50.5834769924413	63.7185159010601
2170	EC:6.3.4.3	13607.6425018256	18.5704124647112	38.9555086062263	21.3328893264609	12.3597776654876	17.4432677760968	16.3613303269448	11.3940360780464	38.8077104734916	0	31.1392063349231	21.7209092277585	5.1077375122429	51.2684442143412	8.70929502824071	5.67728200124191	10.7246677740864	30.3484659984507	41.9840665050225	29.3204660356559	11.5211723455902	10.3564960442284	25.5094157411878	14.4410682872221	17.5520941862888	21.3988926336062	19.5011706555671	4.67169570760731	26.5923062297991	14.4197747783723	15.9329764029348	14.9785032427312	42.1419142803265	11.3375841811148	14.0978013646702	6.58782031331051	26.4080765143464	1.81937030177579	30.1000974399858	3.56489064457077	25.0326352233384	31.494581088974	11.3947827927404	9.54298614924645	28.5771462877727	42.2983053969423	25.6320779737435	17.9151943462898
1750	EC:4.1.1.9	13593.6196405655	6.0153792086594	22.5936742683154	9.04905310708287	0	17.2897125567322	0	0	14.0719093163301	0	14.0346141156003	4.82140169028623	9.08423114593536	9.97929070670463	0	0	0	8.78207084340743	24.3228264634569	1.55281864142624	0	0	4.18638338966683	0	12.4140445926235	6.27407318247472	5.88254422476587	1.2333545828021	5.03200456302681	0	3.20741622050367	0.969175836187423	13.3132189326796	2.55050866886373	20.3996534170909	0	4.7412736041854	0	5.98813003809018	0	11.1584085362393	5.89590499058991	0	0	0	9.51717627555719	1.61782256995093	6.07773851590106
1102	EC:2.7.1.95	13591.0890805935	6.5275138819884	9.35033865655875	8.80726240806162	0	13.9546142208775	0	7.65738127377592	2.1135907427087	50.3157195081422	6.66936620774468	3.4332594997957	0	12.1019932694797	0.543895125862911	0	9.69165282392027	4.80622520598108	6.87911326636647	3.55513741589691	0	7.91154322752836	0	3.29441867903406	6.02208793498646	4.52274915743861	1.83402705515088	17.0473863153421	0	12.3552431914384	1.39797739440809	17.5289659695402	1.93017429487352	13.2110617566987	0	17.356572258533	3.32706613259217	5.37095544176926	2.52458145096997	13.6140283264284	8.42840115784097	5.0360179116101	11.7466532620774	16.3798889499054	5.56333800280168	9.14072573217904	4.37276223312558	3.40402826855124
289	EC:1.14.14.9	13580.9699951071	11.8049782378239	23.9995650282732	15.3052064631957	9.33137948458818	12.3311649016641	6.75732807215333	4.72867836544361	16.3094816389184	22.2000664672649	16.5796814541528	20.1404270875895	0	23.9062904478385	3.14482950979709	11.478754546261	2.18542358803987	21.8375155512781	34.3650848631798	15.3557038050709	9.47586082891306	26.9945667715184	22.810236600676	11.1253798176875	21.2085851219004	10.0716177178623	11.5829864724246	7.0636775747273	33.3607959946765	5.24518808401885	9.07198096371208	9.70997595278	14.3533040596967	2.87290442756842	0	3.11235605353252	15.1965993623804	0	21.8531313668173	5.17390885441757	12.3276008854078	12.2331105198261	3.93671622837187	13.8293977667948	24.5797478487092	38.0479830539694	11.9214958228352	8.17901060070671
1659	EC:3.6.3.22	13580.8195848716	2.69170484206764	24.6753246753247	7.63884867087508	0	8.16338880484115	0	0	11.3000354233085	0	13.1557635202016	5.8407346078579	0	0	0	0	0	9.51151381422971	15.8087980602702	0	0	0	0	0	0	6.27106403466538	0	0	10.0640091260536	0	0	0	9.95662832359042	0	0	0	0	0	0	0	19.4903229468188	0	0	0	0	15.8684840670473	0	0
1217	EC:2.8.3.13	13580.8195848716	2.69170484206764	24.6753246753247	7.63884867087508	0	8.16338880484115	0	0	11.3000354233085	0	13.1557635202016	5.8407346078579	0	0	0	0	0	9.51151381422971	15.8087980602702	0	0	0	0	0	0	6.27106403466538	0	0	10.0640091260536	0	0	0	9.95662832359042	0	0	0	0	0	0	0	19.4903229468188	0	0	0	0	15.8684840670473	0	0
2063	EC:5.4.99.27	13576.9894777567	9.67834475907638	11.1057602684397	11.3714020964846	0	5.56944024205749	3.28706313416009	7.65738127377592	7.61748730664777	50.3157195081422	9.22793125168721	6.76292982946603	1.62095984329089	13.0856847010096	3.07509936545569	0	12.4948089700997	4.80622520598108	7.55109109802563	6.74060136085453	0.422547873775061	7.91154322752836	4.14292612264606	7.05261474492244	6.02208793498646	9.88805970149254	2.10067637877211	25.0743731406715	8.82603460295329	10.7539333919016	2.72655165576046	18.8078408511258	3.0418361574311	16.6427854993552	12.8452290696415	17.356572258533	4.42655113218344	6.11177688201329	0.978828948533971	15.9456595047692	10.9872296952154	6.32098124472711	20.6452722366263	19.8242723778144	0	7.27574138883772	8.45047075984617	2.90932862190813
903	EC:2.4.2.4	13556.1791758542	25.3524766813587	36.8545330267818	31.8714889673945	12.5787771601819	21.8245083207262	16.7347801578354	18.8448889434286	40.7604203565946	36.5569956796278	38.7834068208405	36.7734027225221	12.3000489715965	61.5130727413927	6.21992887525277	24.5719861616251	13.4343853820598	32.607802633741	42.0505715275372	36.4356445052648	37.0853187089814	41.6070917929654	39.9034282955094	22.5625299856069	36.4372785997083	39.6951733269138	24.7008324661811	5.41507295650942	48.1304265162558	22.0329845858957	16.7211976997819	22.6845441958755	23.132243204655	26.2322682332712	30.9063684609553	18.7260089220874	32.8333197089839	6.86893997167447	42.0010629816636	13.1274689276424	33.5263068278563	38.8679992212343	24.0330176199799	26.6062602965404	36.7070242145287	47.7389942899245	27.3405383901339	23.1554770318021
1444	EC:3.4.11.21	13550.2611290832	10.2578135702947	13.6075312247561	17.2626976313199	0	17.1936459909228	14.9802705749718	3.11694686464597	19.5477624276774	22.2000664672649	11.6845136326824	17.6657491236748	0.230166503428012	23.9062904478385	3.93047904609162	22.5849374611905	7.00269933554817	12.1429074434872	36.9864911673017	22.6189797392329	9.89840870268812	25.5743017824802	22.810236600676	0	27.1658157949573	6.93608570052961	9.78798126951093	7.0636775747273	27.9168515115026	5.00159731650827	0	8.93755009837499	7.9651679642251	3.72546210058748	0	3.11235605353252	13.7251696231505	0	12.1312782354504	5.17390885441757	2.58243941199841	12.2331105198261	3.19593629292555	11.1080602843371	24.7598559135481	29.2825566402652	16.2809972152234	3.87985865724382
2116	EC:6.2.1.25	13549.4313411666	3.66828898828476	24.8865966569316	7.32900909248856	4.66568974229409	17.2897125567322	0	2.36433918272181	11.4505844845909	0	10.1142805723027	5.19021096320509	0	0	0	0	0	8.37539024905519	13.5919639764461	0.606777663739689	0	0	0	5.56268990884375	5.79808293394457	14.3957631198844	0	0.920810313075507	5.03200456302681	1.926763038096	3.83700178465199	0.969175836187423	16.9255138600792	2.55050866886373	0	0	0	0	1.43059615554965	0	11.1584085362393	0	0	0.994569528342181	2.38643185911547	16.0204457542826	1.61782256995093	3.09773851590106
938	EC:2.5.1.26	13543.3669621559	7.31152141008862	7.29043683589138	8.04279840157526	4.66568974229409	15.1747352496218	8.74436302142052	2.36433918272181	11.3000354233085	22.2000664672649	3.6338822400192	9.03959054643986	0.724779627815867	0	0.167352346419357	11.1061829149295	2.18542358803987	13.7520246003615	14.3540006927607	6.16280837799825	2.87692169378765	2.84052997807645	0	5.56268990884375	9.85622004584288	7.53791526239769	4.99479708636837	7.98448788780281	10.9892895620762	3.07483427841227	3.83700178465199	17.477956715004	11.4441151908623	2.87290442756842	1.1480558864941	3.11235605353252	11.0030246055751	0	14.3945433607937	12.7950669621351	16.7886940234974	7.41125316373548	3.19593629292555	9.55824028311672	12.6676005603362	6.50672315343525	7.60840737302745	7.23201413427562
1122	EC:2.7.4.2	13542.9889211909	2.52233367643172	0	2.12573116349105	0	0.27231467473525	13.761273957159	0	1.21324831739284	0	0	9.66860927721985	0	0	0.774004602189527	22.5849374611905	0	0	0.374090751645307	0.6215075835329	9.47586082891306	25.5743017824802	22.810236600676	0	17.8995624088352	12.782859894078	2.45187304890739	0.133163337583227	22.8341466506116	0	1.39797739440809	0.772425854405014	0.82433124107648	0	0.101808729557024	0	0	0	2.52458145096997	0	0	2.40119410733987	1.26461717551193	1.84269937152968	16.9901941164699	0	0	3.68904593639576
2026	EC:5.3.3.4	13537.0276272525	8.55769766964885	12.218045112782	11.4857821277582	9.33137948458818	21.8767019667171	0	4.72867836544361	10.0159404888417	22.2000664672649	9.39890218662827	10.3255843960345	0.399951028403526	23.9062904478385	3.69709225298096	0	2.18542358803987	11.5566535996808	25.2095600969865	20.0141597293496	0	0	0	11.1253798176875	1.8649718691394	0.845570534424651	9.74895941727367	7.98448788780281	1.40693326573294	5.00159731650827	7.67400356930399	9.90672593456241	8.55065865682498	2.87290442756842	1.49285172749919	3.11235605353252	15.1965993623804	0	13.4998671272921	5.17390885441757	2.58243941199841	13.2758128366539	3.19593629292555	11.9866983952651	2.38643185911547	30.1137410204458	10.2174777880918	4.77498233215548
419	EC:1.3.1.34	13535.4710833199	15.3009388659283	16.0287081339713	21.0517171483176	6.29277412834765	7.94357034795764	9.57581736189402	12.4269235489017	10.7554020545519	72.5157859754071	17.1780797264465	22.2468334014322	2.42086190009794	12.1019932694797	3.62736210863957	11.478754546261	14.6802325581395	15.2437736203375	22.9802563214409	10.8754323944197	12.2628787197698	35.3445810694881	25.8329309512313	8.85710858787782	38.8435090643884	17.344727973038	3.59651404786681	31.8529536761581	27.8724887508714	17.4227298139126	6.56355344041245	27.6215113313415	7.27531585894777	22.617853560682	16.4861908372143	22.4193381056126	8.75909425324941	9.90303954679159	6.24058818318717	20.6956354176703	12.7419263295306	11.229411382958	19.6782898566062	23.2045884434682	12.8276966179708	20.6437649659237	14.5935552314017	5.77265017667845
302	EC:1.14.19.3	13517.6601213413	20.0358694059257	25.6928478220344	30.6697747147738	0	10.6263237518911	6.75732807215333	15.4742913240888	21.9594993505727	22.2000664672649	33.454842676745	27.1080191823832	0.528893241919687	23.9062904478385	3.42096088138902	11.478754546261	2.18542358803987	29.3448041125795	48.7703498441289	29.8973277074543	21.2172974916839	33.1236297779049	22.810236600676	3.75819606588837	39.2181704521775	16.7940539239287	13.4040062434964	15.800750814563	28.5210089359275	6.92836035460427	0	25.7778911316767	4.32997494679561	69.1646367674452	2.63186396620817	28.6544247328561	41.8131284231178	28.9900860660203	27.0130215253787	26.7944888717603	29.4719904648391	25.0827438509962	25.5886554844172	40.316675819147	27.1462877726636	56.0116964450175	36.3943774035274	8.52296819787986
1640	EC:3.6.1.41	13493.1213011895	11.8042782452211	13.7031628658423	14.0658481496496	12.5517938352703	34.3447806354009	2.8184892897407	7.65738127377592	10.027748258354	50.3157195081422	12.7643300638891	10.9993978624116	3.35783545543585	12.1019932694797	3.51858308346698	0	12.4948089700997	8.64104129011056	7.55109109802563	13.9452807237617	12.4336959453385	7.91154322752836	3.02269435055529	3.29441867903406	11.820170868931	24.2356764564275	2.10067637877211	26.9434409973084	0	10.510342624391	2.72655165576046	19.3616556146615	1.05196519490315	17.8607250322396	19.3202101158887	17.356572258533	8.71004659527508	21.7779714565857	5.26618832491806	15.9456595047692	10.0090811056246	7.36368356155494	14.0906926292396	14.6866800903045	0	7.98374470436544	14.9305794987402	2.52296819787986
1997	EC:5.3.1.12	13478.3518342026	35.8704592381048	24.9556328838625	29.0568714889674	37.877716018191	16.7201210287443	64.6878523111612	51.2455516014235	26.8951470067304	5.15121302758391	36.8427367347551	29.2936280940195	82.1008814887365	46.5764949521098	89.9100481137996	11.1061829149295	74.9169435215947	33.2983263303678	57.2705230342917	46.7069981373779	24.6336420030567	33.4667810504242	29.1453404152583	24.8920518151287	32.6830068764326	29.6115190178142	75.4747658688866	21.8001841620626	24.2811965270296	48.8798817985784	26.2294269284156	38.1184872112512	9.21602327523504	44.0070210631896	46.9971840138633	54.4869799771761	63.21016921442	49.2482841268112	49.4463637168925	54.0466326235668	31.4755093932686	50.5775845285223	49.537012540346	18.9547867472085	32.9247548529117	54.4230060784675	40.4654555098793	59.1590106007067
1303	EC:3.1.3.27	13470.9975385324	28.0567326451761	25.4908966631455	40.8713152255748	24.6488125315816	48.1087745839637	9.23759864712514	26.7149343477727	42.9419057739993	70.7211698238618	38.8544047511923	24.5856648244124	4.02223310479922	20.8387263784623	7.04644027613137	45.010201366096	21.7867524916944	30.586347738316	25.3134741946657	28.8475310753792	39.8903173604243	20.9512915832618	9.82134234669242	9.47545178314409	34.908730985622	51.582811747713	9.80749219562955	30.9684445388865	9.12922238418151	22.0868940180497	8.03093396787626	43.6529913284267	5.67333854152636	43.35148302049	22.7842521390664	35.3252412075941	19.1326739148206	50.4139884519011	16.7065284790504	36.6557471818094	31.8434644417958	18.2188331494581	36.4053653632467	34.2943437671609	2.27136281769061	23.1384693313686	31.7188038721655	11.1590106007067
2022	EC:5.3.3.17	13443.9918782733	12.1456926824758	44.0641893991176	16.4721723518851	0	19.8729198184569	0	0	18.9780375487071	22.2000664672649	28.6581181199196	13.2610051396744	2.81586679725759	21.1558374320476	0	0	2.18542358803987	21.5916293044764	29.8025632144094	7.76931995286426	7.59687134765801	0	6.10816030902945	8.40396609627379	11.5206292977704	20.0855500722195	7.08571800208117	10.7451480379657	17.9288928322454	18.7904320741155	5.47293277810827	13.6121839247978	23.1977856199995	11.3232554807279	9.01386331636521	9.70017636684303	7.18956919807079	0	14.0180706882806	5.17390885441757	33.2879278052103	14.2059835161269	13.7335308746495	6.89181768259198	15.5443265959576	38.0157487566771	9.12677363744861	12.7597173144876
1647	EC:3.6.1.63	13443.1607148068	16.2839070906214	38.6363636363636	19.7877454103203	0	27.500756429652	0.331172491544532	0	21.5285157633723	22.2000664672649	33.2148534749093	17.6824154319262	5.63173359451518	32.3323841573906	0	0	2.18542358803987	24.7130349052839	22.9026671285071	18.6518797278291	15.193742695316	0	12.2163206180589	16.8079321925476	22.7391123150656	20.1612903225806	14.1714360041623	14.4266185012041	20.7617719754104	21.4359875409312	10.9458655562165	21.7845952051301	29.1304113574527	15.5108181687921	18.0277266327304	16.2879966801535	14.3791383961416	0.871554635581218	25.174949065462	5.17390885441757	32.0903570009649	26.6078265948472	15.6357479231705	3.77387271950699	26.3157894736842	25.2532694787254	17.4214295186315	18.5865724381625
1892	EC:4.2.2.3	13443.1599714337	27.4361924383108	19.7057726962033	20.3697805061678	37.877716018191	3.91770045385779	52.4168545659527	32.9733709657627	9.84177588853466	22.2000664672649	19.456192447284	13.5792778649922	72.4534769833496	0	86.7652186040025	0	71.0496262458472	20.545292364029	26.5604433668168	17.1598814003877	17.171626359795	35.3541130492803	16.687590535973	15.1847113385575	24.2342154615545	24.7652864708715	53.2583246618106	48.5745148037966	10.7357880727549	37.8763677022602	16.1511005353956	41.7000655833273	5.13590689905983	48.9038544204041	16.2677352973032	60.3693329183525	45.5570996484918	59.1785597559647	20.1435025245815	63.6670199441179	25.0695272149384	21.6626646764878	45.0817503571618	13.3900787113308	12.347408445067	30.8390127095229	29.3495557618353	36.2402826855124
2173	EC:6.3.4.6	13427.7516226601	11.4619558835652	23.2337040949481	11.7753518271848	0	41.1186081694402	6.75732807215333	0.625843661798994	22.214842366277	2.29312063808574	15.8418068928282	18.066278144556	3.220763956905	24.4369660885322	3.14482950979709	11.478754546261	0	18.00779324429	30.8694146172497	25.6675979777246	9.47586082891306	26.9945667715184	23.8532110091743	0.423796577642731	17.8995624088352	25.1715214251324	11.8496357960458	10.874415639609	31.9538627289435	3.22458270106222	0	8.53311958026671	5.61744026292395	2.4287147155753	18.8166359796383	1.68067226890756	15.6748140276302	0.60464102843447	19.9884843653114	0.958666538202139	11.2832737385777	19.9018755272892	5.76485528334833	8.41723106961987	21.2877726635982	35.605083809173	16.0920302347169	3.19787985865724
86	EC:1.1.1.336	13420.9065351564	32.9789100458849	15.9323929658858	16.6375166502577	37.877716018191	2.71709531013616	57.0673618940248	28.3102221131427	10.1251623568308	0	10.9721347370947	12.7569514634094	79.3682664054848	9.97929070670463	90.6259675057527	0	73.421926910299	16.3125982958147	18.5742985798407	19.5119169802714	15.1398004135575	32.9997140406062	23.8966682761951	15.1847113385575	13.6507605751198	11.3919715936447	55.2972164412071	41.4860461821788	20.1787185499715	32.737001836914	22.0850684116597	23.1946367412373	6.8532636513025	15.9979939819458	53.7528430629265	41.3839609918041	43.1047167497752	41.9980390020699	28.2487377092745	47.682821081029	11.4024632499007	27.6429359465248	37.9649716916239	37.854658612484	17.5505303181909	16.6559219009026	20.3951730539716	44.3533568904594
1157	EC:2.7.7.58	13404.1189991223	9.38390151330205	0.0255390542471882	0	9.33137948458818	6.14220877458396	2.8184892897407	4.72867836544361	9.70598653914276	0	7.48672725636642	5.22999505386981	9.08423114593536	23.9062904478385	6.21992887525277	0	2.8031561461794	7.41766625196592	21.5864218912366	15.2136313528719	0	0	7.20907774022212	11.1253798176875	4.15711606584705	0	15.7355619146722	7.5896019266185	0	3.853526076192	13.6079714455681	8.04488814399184	7.22458985479917	0	33.2448824867324	6.20396306670816	18.4664432273359	5.37095544176926	19.5500044290903	0	0	20.9325718735804	4.20657177628446	8.32875709317225	4.77286371823094	29.1904586480015	7.91009149980109	13.9481272084806
1999	EC:5.3.1.14	13394.470955197	15.3554211872908	3.35307276455602	8.68129958881103	4.66568974229409	18.1240544629349	17.3337091319053	5.24812860473678	15.9552485535482	2.85809238949817	20.9429496985512	23.5285262682523	3.8050930460333	45.0621278798861	3.14482950979709	22.5849374611905	1.75456810631229	20.2158869510105	24.3851749220644	29.6611548257118	18.8078755731367	28.8818987703746	28.9183969097055	14.8462338077723	31.2608355907481	23.2050433317285	20.6718262226847	4.42520186995325	39.3687812915901	14.8450602986982	10.7079119571684	15.0513736063543	7.65178739796881	20.2213784209772	10.3297952994693	11.4223467164644	27.5688710864056	5.90478265606275	36.0926565683409	5.40514500433568	18.3608604347579	28.7494321500422	14.2203291179427	16.8832753676246	41.7100260156094	34.5712838460122	21.7411483888079	19.5111660777385
1877	EC:4.2.1.83	13368.2352427836	12.0315937417575	6.41272602995091	5.81745526148144	9.33137948458818	16.8479576399395	6.75732807215333	12.3860596392195	11.6483646239225	28.1156530408774	19.6526590479618	19.7791445345261	9.88413320274241	36.0082837173181	3.14482950979709	11.478754546261	7.5062292358804	13.5747987136452	24.4683062002078	28.2591135439237	9.47586082891306	34.9061099990468	26.9966199903428	14.4197984967216	23.6976453427797	16.9595570534425	15.6315036420395	1.7858407706474	26.9218581659167	9.36227138407475	10.8814197898077	8.18334183487575	6.58546375367043	12.888665997994	23.3853568720892	8.04025313829235	21.7935093599281	0	23.9480910620958	8.44011947201079	7.25920880867246	23.7318450256344	6.68818456002963	18.0975044236988	20.4172503502101	30.2023853379996	11.6828006895637	11.700777385159
1623	EC:3.5.99.2	13358.6123361349	7.23785117335238	12.3376623376623	8.76237910465049	0	16.1180030257186	0	0	9.67056323060574	0	13.2607456732355	6.4495602245113	9.08423114593536	0	1.28024545010808	0	0	15.0262435154104	8.29373051610669	7.85817463032653	0	1.42026498903822	4.18638338966683	0	1.26276307564076	4.20110134809822	6.11017169614984	1.18713698824196	11.3441916471259	3.853526076192	3.20741622050367	5.23209210813962	6.25656636405269	0	20.6032708762049	0	4.7412736041854	0	14.6780051377447	0	9.74516147340939	6.51242780193393	0	1.98913905668436	13.9483690214128	16.8953766807884	4.16390399151306	8.91872791519435
1643	EC:3.6.1.54	13349.8599382178	14.5468568627098	17.7701485117753	22.7543869809463	12.5517938352703	31.8606656580938	5.11908117249154	12.0382869063689	8.22706340772228	59.4217347956132	20.799964006119	12.6939850755898	3.62228207639569	12.1019932694797	3.35123073704763	0	14.249377076412	14.3772211919908	16.8271562175268	12.8242292925837	15.7691270340735	9.79887522638452	3.02269435055529	4.17399648168879	15.9998437174411	27.5397207510833	3.92819979188346	27.4392619351183	3.42227010583687	11.4847056944334	2.72655165576046	20.8409239962107	1.555723175561	36.1154893251182	20.6361420989927	22.1910986616869	15.3641788604594	27.6827541126484	8.28682788555231	21.3508045091049	17.3591009705432	10.5760918943475	18.5710884173766	20.4832509610104	0	17.4974673052127	14.7117756265747	4.22614840989399
784	EC:2.3.1.40	13345.9706791308	17.5449374690205	9.25004660411359	15.2574274627903	2.6478019201617	3.73676248108926	2.48027057497182	7.60829549637992	17.0105679537135	15.0880691259555	21.6893128168211	21.0590309885809	14.7159647404505	41.405643282423	0.176626455616763	2.33300807238535	3.63372093023256	19.2429050961245	6.47869760997575	15.3717071501882	19.8597500674279	4.59441425984177	20.9319169483341	21.8615064768911	22.3348614294645	15.8642272508426	20.0539802289282	9.7163195920102	25.5296913619368	28.5959587892341	31.9006543723974	17.9188224149239	17.0128229304167	19.6661412809858	39.2884219646919	24.6498599439776	25.1287501021826	4.93517812397865	34.290016830543	8.73879949898834	31.5663204495147	36.2353170225193	19.7351711730779	6.87046189517359	27.7166299779868	19.6629213483146	28.0886487203289	26.0636042402827
1028	EC:2.7.1.144	13342.9855578409	4.14983736961152	0.0255390542471882	1.98818555626339	4.66568974229409	0.27231467473525	12.5352311161218	19.7407043809056	2.08407131892785	0	0	11.7416829745597	0	0	1.55965413848407	22.5849374611905	0	3.39663388183376	0.374090751645307	1.43687991789258	10.9143216758069	28.4148317605567	22.810236600676	5.56268990884375	18.3736195040633	6.09051516610496	4.07127991675338	0.133163337583227	33.0122314468598	0	5.23497917906008	0.772425854405014	7.22951967888796	0	0.675836672804072	0	4.03008256355759	0	14.1819470280804	0	1.39054429876838	4.32214939321176	0.74077993544632	3.85624504240649	27.3964378627176	1.22950819672131	2.26760376607877	8.14367491166078
31	EC:1.1.1.203	13342.6627245065	4.90406408495591	15.7428695706208	8.78264898361036	0	15.7912254160363	6.75732807215333	0	8.53996929979927	0	14.8324784786586	15.0089890539988	0.799902056807052	0.983691431529899	0	11.478754546261	0	10.1951832116617	7.90439903013509	3.38883186984453	9.47586082891306	26.9945667715184	23.9304683727668	0	24.4790581371119	17.3477371208474	0	1.2333545828021	32.2094556055517	0	0	3.07512934489543	5.37789930228173	3.21679323685342	2.98570345499838	0	0	0	5.82868278855523	0	11.9851864464499	2.08540463365566	0	0	18.0308184910947	9.51717627555719	1.13380188303938	1.23441696113074
2114	EC:6.2.1.20	13340.7311933407	17.6614359279322	9.25004660411359	15.2574274627903	2.6478019201617	3.94553706505295	2.48027057497182	7.60829549637992	17.5876726886291	15.0880691259555	21.6893128168211	21.0590309885809	14.7159647404505	41.405643282423	0.176626455616763	2.33300807238535	3.63372093023256	19.2429050961245	6.47869760997575	15.3717071501882	19.8597500674279	4.59441425984177	20.9319169483341	21.8615064768911	22.3348614294645	15.8642272508426	20.0539802289282	9.76236010766397	25.5296913619368	28.5959587892341	31.9006543723974	17.9188224149239	17.0128229304167	19.6661412809858	39.2884219646919	24.6498599439776	25.1287501021826	5.67599956422268	34.290016830543	8.73879949898834	31.5663204495147	36.2353170225193	19.7351711730779	6.87046189517359	27.7166299779868	19.6629213483146	29.3484285903726	26.0636042402827
1994	EC:5.2.1.4	13339.755371443	39.4113773838895	39.1583297085689	31.4979440551341	17.2174835775644	45.7449319213313	6.75732807215333	10.0217204564977	32.2145471720392	50.3157195081422	50.6103962326405	38.6142233500355	15.2579333986288	81.0704115972043	6.56579039118611	11.478754546261	9.69165282392027	36.5901035186967	58.5590578455144	43.9821150264188	29.0838802481345	33.4858450100086	33.1047802993723	19.1401727170958	41.0163575744947	36.7853273952817	34.6188865764828	49.0269514095481	39.1501362570505	24.5527513776855	12.5173507832639	27.4393354222838	14.1683144311845	22.5497922338444	48.7337268493447	22.7928208320365	49.5626583830622	16.4070160148164	48.0423421029321	17.0343963773003	36.3755037175776	51.9317931079239	27.3638816868617	67.4995423759839	32.0342205323194	68.6210628108307	33.092428059939	18.9599293286219
1167	EC:2.7.7.68	13330.9213516112	4.93008838530159	1.92008947989809	4.16401227775526	4.66568974229409	0	6.75732807215333	5.48128604736777	7.50974140984768	0	3.83034884069708	15.5093438850777	0	0	0.78564953629454	11.478754546261	0	6.6841153963522	10.827848978178	4.12390238339605	10.9143216758069	26.9945667715184	22.810236600676	5.56268990884375	23.7341112731819	6.09051516610496	2.41285119667014	0	31.4658723620001	1.926763038096	3.83700178465199	1.43554616337536	13.013981304383	0	0.574027943247049	0	5.50151230278754	0	8.6278678359465	0	8.2978602644872	3.70562658186774	0	3.88675331014705	24.3896337802682	10.1468962976607	4.16721920169739	5.87512367491166
856	EC:2.4.1.266	13324.8046505561	5.20034410969256	0	0.587826489836104	9.33137948458818	0.300151285930409	6.75732807215333	4.72867836544361	1.73869406069194	0	1.28678124718798	10.626653190254	1.62095984329089	0	0.276131371591939	11.478754546261	0	1.42015445646816	11.7769310703152	2.53307104572927	9.89840870268812	25.5743017824802	22.810236600676	11.1253798176875	23.7341112731819	6.22291766971594	2.15270551508845	8.66270009916419	25.4008492299892	3.01693155498762	8.77453896490184	1.43918968155651	11.4964305918483	2.09915460667717	0	0	2.57091473882122	0	3.77801399592524	0	6.90731596571883	0	0	1.87320763927024	27.0212127276366	8.9173881009394	0.573531361888344	4.77498233215548
1467	EC:3.4.17.19	13319.6997800126	17.5131875362172	18.7659230721432	21.0459257543291	0	23.9794251134644	3.9423618940248	27.3653208982697	29.7585311134727	28.1156530408774	28.6316326224542	13.9243027031677	12.1645445641528	34.2415221330572	3.07509936545569	41.7102812028741	10.6831395348837	23.0113847092791	13.8773813647385	30.2676093815334	9.33201474422368	11.2191402154227	14.4374698213423	11.6983847753079	13.4397791206501	12.9492055849783	16.8054110301769	5.09278934693299	25.7578427023259	16.8596757447488	12.8048780487805	15.8893827880201	10.0262115783519	31.8706118355065	30.7294487165602	19.4625998547567	21.9120412000327	7.0813814140974	29.9495083709806	13.8452644763465	32.5368636131449	25.9296515023687	17.7125773850468	17.4141192263103	24.2345407244347	22.1104254927243	22.9279936347964	22.8928621908127
585	EC:1.8.7.1	13311.1459214846	11.8643510966966	13.7240415087305	13.6980946313778	4.66568974229409	15.8674735249622	7.22590191657272	8.86820468769174	19.5182430038966	0	21.0869252227121	20.7400486011054	0.264446620959843	24.8899818793684	3.14482950979709	11.478754546261	0	16.4782986314875	39.2656737097333	29.2240088189455	11.0761485210824	26.5846916404537	23.9304683727668	6.86606428914121	25.3924255053136	17.2644740009629	11.6285119667014	1.86995325116872	32.2157931427847	8.38790831403243	3.83700178465199	9.8338555709393	10.6442444977237	7.5368964034962	1.31593198310408	1.13082269945015	16.406441592414	2.72905545266369	14.5495615200638	2.64476346468831	12.2008627050343	14.1086378090726	5.80189428012064	13.7683812313137	27.8917350410246	35.2850432860564	15.3792600450869	7.6643109540636
2147	EC:6.3.2.34	13278.332224585	6.10351298335056	6.64885353880569	5.2412115596224	8.55654370894391	2.52042360060514	8.51183765501691	6.78205914836176	8.46026685559098	0	6.75485167521521	19.6146319433991	0	0	0	17.1560365475029	1.34966777408638	7.32025069834042	11.5898856944926	8.20836659444254	12.9461476220444	29.8065008102183	28.1796233703525	11.5997920997921	23.7341112731819	8.7235194992778	2.41285119667014	1.37767389148605	31.4658723620001	5.27314112291351	10.1725163593099	2.95853676309845	18.9540152474341	2.66513827195873	0.574027943247049	0	5.50151230278754	0	8.6278678359465	4.21042489642547	10.9086781315625	6.08086183399312	0	3.88675331014705	24.3896337802682	10.1468962976607	6.98514785837422	5.87512367491166
2145	EC:6.3.2.31	13278.332224585	6.10351298335056	6.64885353880569	5.2412115596224	8.55654370894391	2.52042360060514	8.51183765501691	6.78205914836176	8.46026685559098	0	6.75485167521521	19.6146319433991	0	0	0	17.1560365475029	1.34966777408638	7.32025069834042	11.5898856944926	8.20836659444254	12.9461476220444	29.8065008102183	28.1796233703525	11.5997920997921	23.7341112731819	8.7235194992778	2.41285119667014	1.37767389148605	31.4658723620001	5.27314112291351	10.1725163593099	2.95853676309845	18.9540152474341	2.66513827195873	0.574027943247049	0	5.50151230278754	0	8.6278678359465	4.21042489642547	10.9086781315625	6.08086183399312	0	3.88675331014705	24.3896337802682	10.1468962976607	6.98514785837422	5.87512367491166
1190	EC:2.7.8.28	13278.2134965322	6.10342806068963	6.64885353880569	5.2412115596224	8.55654370894391	2.52042360060514	8.51183765501691	6.78205914836176	8.46026685559098	0	6.75485167521521	19.6146319433991	0	0	0	17.1560365475029	1.34966777408638	7.32025069834042	11.5898856944926	8.20836659444254	12.9461476220444	29.8065008102183	28.1796233703525	11.5997920997921	23.7341112731819	8.7235194992778	2.41285119667014	1.37767389148605	31.4658723620001	5.27314112291351	10.1725163593099	2.95853676309845	18.9540152474341	2.66513827195873	0.574027943247049	0	5.50151230278754	0	8.6278678359465	4.21042489642547	10.9086781315625	6.08086183399312	0	3.88675331014705	24.3896337802682	10.1468962976607	6.98514785837422	5.87512367491166
2028	EC:5.3.4.1	13267.979069115	14.7700904013217	16.468340272168	17.2018879944403	12.5517938352703	23.239636913767	2.8184892897407	7.65738127377592	11.3531703861141	50.3157195081422	17.1285881400162	12.3413044880755	5.35915768854065	12.1019932694797	3.62736210863957	0	12.4948089700997	8.64104129011056	14.5756841011431	26.2880031930665	12.4336959453385	7.91154322752836	3.02269435055529	3.29441867903406	15.9772869347781	24.2356764564275	3.92819979188346	33.7149383765406	2.31953862728944	10.510342624391	2.72655165576046	23.1144793412519	2.05948115621885	22.223814300043	27.1111231452399	23.5605353252412	12.9935420583667	27.1489268983549	9.55354770130215	15.9456595047692	12.233951983654	8.40638587838276	15.3407587703053	14.6866800903045	0	12.5564100202616	14.9305794987402	3.37102473498233
1735	EC:4.1.1.7	13257.7017418586	7.07389646084296	33.3110669235071	13.0639369896334	4.66568974229409	9.66187594553707	0	2.36433918272181	12.9147479041209	22.2000664672649	19.2312306907826	8.25358594438829	1.0643486777669	0	0	0	2.18542358803987	14.23792868712	19.4319362660201	8.00879993917969	1.43846084689382	1.42026498903822	0	5.56268990884375	1.8649718691394	15.2383245064998	4.0127471383975	7.0636775747273	14.1517206413588	5.00159731650827	3.83700178465199	7.61859651679662	17.390210393039	2.87290442756842	4.87566338134951	3.11235605353252	4.03008256355759	0	7.25927894410488	5.17390885441757	23.4633066575856	5.79103121552339	3.19593629292555	6.78198791872598	7.58955373223934	21.1825382206668	2.86765680944172	5.87512367491166
2041	EC:5.4.2.9	13232.7219497546	7.0496101880945	12.8938047598335	6.15335611281635	0	15.7912254160363	1.2260428410372	0	15.6482465462274	0	17.4405351090315	7.64392163609385	3.21581782566112	41.1144188454569	0	0	0	13.5225698927255	7.90439903013509	4.71167369901547	7.59687134765801	0	6.10816030902945	8.40396609627379	9.65565742863097	8.08708473760231	7.08571800208117	3.76646833829154	15.1213638380125	9.18057663125948	5.47293277810827	6.47453180791372	8.19347539128795	5.54162487462387	10.5067150438644	6.58782031331051	7.18956919807079	0	12.587474532731	0	19.6265395311879	14.3466156142514	6.21990581512249	0	13.1578947368421	14.5261558298029	5.77509614109535	8.93639575971731
763	EC:2.3.1.207	13216.1371946546	28.0365502265707	19.966755732306	22.9411594370765	37.877716018191	9.10045385779122	52.4168545659527	35.9676033869186	13.4475735033652	50.3157195081422	27.5773118569843	18.9522805961162	71.7629774730656	33.2578307015273	87.0413499755945	0	78.5558554817276	24.9829816201498	26.809837201247	22.278290949177	21.2982109143217	39.4909922790964	22.7957508450024	26.8830961138653	24.6900395915816	20.7194872412133	54.3151664932362	29.9157104405723	18.6006717789467	55.3629901765035	21.6240333135039	39.5686074473512	8.35106812855257	36.3053446052443	23.9656666305643	64.1767818238406	40.5665004496035	42.4338163198606	24.732040038976	62.3855862799884	28.3216981667518	32.9612564085924	50.984179057093	14.5371895783757	26.9061436862117	28.8658132252717	30.5629226892985	43.9646643109541
1770	EC:4.1.2.52	13215.5937037959	35.8397721093105	87.8285590008078	60.0292465396421	11.8039413845376	54.4659606656581	19.2009582863585	17.7813228617008	57.5687802574094	58.7570621468927	72.4511832988392	49.4992795853853	8.09338883447601	74.6570023297955	3.42096088138902	29.8766965315355	14.1663205980066	63.2197600995282	61.587807412539	48.5678716691375	36.8156073001888	18.844724049185	23.6021245774988	30.8332000639693	31.3211085642842	60.1257823784304	26.0275754422477	19.7478396373424	38.3378541098929	50.918456992253	18.758675391632	40.4248342199228	43.5207295062094	42.1048860868319	24.5027076789776	31.8186533872808	39.5651107659609	10.6002832552566	63.1898308087519	23.0561711147509	76.0296838640105	50.7344409111558	35.0547648023705	36.0333150283727	53.2919751851111	79.6371339104808	35.3600318260178	34.6054416961131
1589	EC:3.5.3.13	13211.9556014203	8.24325601215643	14.2158081153296	15.6468987085191	0	3.34720121028744	0	9.7067124800589	8.35842484354705	50.3157195081422	18.3963826149555	4.1386206748242	9.48418217433888	12.1019932694797	0	0	9.69165282392027	11.8223046407361	10.1558711465189	3.42146576956704	1.60028769216938	7.91154322752836	4.18638338966683	5.17351671197825	9.62872473431965	18.0097496389023	5.88254422476587	8.8495183453747	2.01216807148742	10.510342624391	3.20741622050367	12.2822997886759	1.39543654535169	18.7920905573864	21.8925051445901	11.1526091918249	8.06833973677757	0.435777317790609	5.98813003809018	13.6140283264284	9.84164822067087	10.4560321889805	12.9530662998042	18.0944535969248	0	8.69750414440965	6.77960482694603	7.28268551236749
2011	EC:5.3.1.4	13205.4148753051	12.4536222963818	13.9353134903374	20.0527016852957	4.66568974229409	19.0922844175492	17.5803269447576	27.5576144312186	15.6630062581178	5.71618477899634	19.8146315126429	11.8793144233457	0.98922624877571	23.9062904478385	3.14482950979709	22.212365829859	6.05274086378737	19.0527687143494	32.6082438517492	21.5335652107804	5.07057448530073	5.19492898675055	0	6.44226771149848	6.22697436966035	22.0901540683678	14.0673777315297	2.7836804079898	6.38189999366246	1.94872614008466	5.23497917906008	11.1054434161626	3.85137792624121	33.8443903137985	1.31593198310408	9.66905280630771	27.0334341535192	11.8095653121255	25.0952254406945	10.8102900086714	13.3832794142687	18.6579271854111	8.86819408434309	20.3368112758558	9.36561937162297	37.4930926505802	22.384299164567	7.11187279151943
1280	EC:3.1.21.5	13201.0200112537	3.34743967494293	1.06257378984652	2.12978513928303	0	8.44478063540091	6.17249154453213	0	6.29944503483292	0	0.90584600617895	0.0258058966473839	2.46165523996082	0	0.971550101108709	0	0	0	0.976792518184967	16.9441593492226	0	0	0	0	0	7.08955223880597	1.23569198751301	2.39145063040091	3.13074339311743	0	0	0.196749981782409	0.608819805500929	0	19.3202101158887	5.05239132690113	4.28349546309164	0.871554635581218	4.28735937638409	1.08873687253107	0	4.46278149133623	4.20657177628446	0	0	0.708003315527722	8.81182866993767	0.713780918727915
820	EC:2.3.3.5	13198.6153124015	18.8711785301159	16.7106816628348	24.4961487229976	12.5517938352703	45.0739788199697	9.06496617812852	9.5471837035219	18.0304640453418	53.1738118976404	19.942109841327	14.9480656329971	11.1051420176298	36.0082837173181	6.49606024684471	52.8164641178036	12.4948089700997	15.9691087063684	29.1375129892622	17.527654236515	12.4336959453385	8.92193308550186	7.20907774022212	3.29441867903406	6.02208793498646	23.3148772267694	17.7321800208117	26.670739481513	1.15976931364472	11.6923568405079	5.93396787626413	24.3969977410187	1.05196519490315	17.7962458804986	34.7377342142316	17.356572258533	24.1028365895528	23.1615644405709	17.6676410665249	15.3001252529145	11.1754356092854	26.67382698423	15.1383671093709	23.0123863567027	9.54572743646188	27.6420611530669	13.5028510807585	7.75265017667845
981	EC:2.6.1.13	13195.9724230577	12.0753103732388	6.46243708444665	12.4173278508137	4.66568974229409	23.1382753403933	7.08850056369786	25.4591974475396	21.8089502892904	0	13.2097543417619	18.6869314638395	10.6856023506366	0	0.230109476326616	11.8513261775925	0	19.5752447125654	9.56841011430551	15.2600448549816	12.8112919176481	28.4720236393099	26.9966199903428	5.56268990884375	22.5605855386539	16.2156355320173	7.76209677419355	1.07876469754923	29.8751505165093	3.10877725421292	7.04441800515566	15.7837207607666	5.49263220279626	22.3814300042986	26.7995234484999	4.83452640315385	19.8316030409548	7.28837564004793	17.4639029143414	14.7124000385394	22.0273568306941	10.2894412356415	5.11138155457961	9.90908536213314	17.4754852911747	21.8502486645791	18.4524598859568	11.2650176678445
753	EC:2.3.1.184	13188.0980611188	13.869708714382	11.5733548747903	16.134823652053	0	4.15794251134644	0	0	4.84856535600425	44.4001329345297	18.5578451663217	11.9029698286058	6.03168462291871	32.3323841573906	0	0	4.37084717607973	20.3375507617192	7.24627641149983	16.1610978066674	15.193742695316	0	12.2163206180589	16.8079321925476	23.0412585955407	17.8201733269138	14.1714360041623	19.6486754497804	15.7297674123835	24.5108218193435	10.9458655562165	22.6335349413394	8.53425284879179	18.3837225963605	19.5205783602296	19.4003527336861	14.3791383961416	0.435777317790609	25.174949065462	10.3478177088351	24.9276349395539	27.650528911675	18.8316842160961	7.54774543901397	26.3157894736842	17.9545035918217	15.4687707200637	18.2296819787986
1809	EC:4.2.1.104	13172.7828450892	9.3884527893046	35.2031939352514	13.8921063299936	0	18.6723146747353	0	8.99496870781691	14.7036249852403	50.3157195081422	18.4753591889379	10.6370400636545	2.13682664054848	12.1019932694797	0.276131371591939	0.3725716313315	9.69165282392027	14.8380789183353	20.0969864911673	17.7090128102786	0.422547873775061	8.92193308550186	0	3.29441867903406	7.66305480308398	19.8162313432836	0	9.82965009208103	5.03200456302681	13.6191198786039	0	14.4756977337317	15.0043102287115	15.639776472274	7.96783277374635	11.1526091918249	8.82040382571732	1.38359298398518	5.71795553193374	15.3001252529145	20.0124865202338	6.78395742747745	10.9317953330864	16.8924278479468	2.38643185911547	21.0029471357524	8.31341997082615	2.26855123674912
293	EC:1.14.15.7	13165.5185373444	3.65575440042037	4.11980364133474	3.57329009092489	4.66568974229409	1.84871406959153	0	10.0217204564977	5.71200850159405	28.1156530408774	8.24559824829779	2.79671404916023	0.399951028403526	22.0812839761843	0	0	7.5062292358804	3.00521114527828	2.88188430897125	1.93342076253469	0	7.91154322752836	0	8.85710858787782	5.79808293394457	9.04248916706789	0	1.7858407706474	0.25559287660815	9.36227138407475	3.83700178465199	5.74947168986373	4.0118800678861	11.0044418971199	1.49285172749919	8.04025313829235	3.32706613259217	0	1.43059615554965	8.44011947201079	6.67273965605313	4.56012719839055	6.68818456002963	11.7578863872109	2.38643185911547	3.305166697366	2.63890730672325	4.79385159010601
1981	EC:5.1.3.4	13158.0668396744	9.86313340996031	6.03572982041882	9.34441420049806	0	18.1875945537065	17.6366967305524	22.3094858264818	13.2483173928445	2.85809238949817	16.6921623324035	9.48581750930088	0.98922624877571	23.9062904478385	6.21992887525277	11.1061829149295	9.00124584717608	15.1209361282599	30.280568063734	19.2547040711598	3.33543108873505	1.88733199885616	3.02269435055529	0.879577802654726	3.70561575328193	12.1629754453539	14.0673777315297	1.69287434480805	2.29418847835731	3.7377206293427	4.12452905016855	9.546017634628	14.9349424853856	19.1646367674452	1.31593198310408	4.83452640315385	20.3793018883348	5.90478265606275	16.245903091505	5.40514500433568	8.4794823769794	15.4455188526186	8.52426054288587	16.8771737140765	4.1624974984991	30.8712470068152	16.7882243734253	8.30388692579505
1941	EC:4.4.1.5	13157.8525797585	112.796019472958	103.482010812154	96.7046968205247	56.9681657402729	88.4139183055976	74.3094701240135	102.638360535035	80.3533475026567	166.600199401795	96.4216383214854	75.2204683770242	106.808716944172	86.176546725343	94.7512028449899	102.909607025636	114.726951827243	94.6050092720828	83.2157949428473	83.0797886494089	64.2991998561539	94.032980650081	73.8676967648479	56.1490484567408	88.541310689727	116.448332932114	87.1813215400624	168.981442130613	77.9422016604347	105.384953278492	64.4457664088836	94.6913940100561	53.7734705422807	116.25591058891	131.534387523015	116.163502438012	105.660917191204	76.7349384464539	96.4788732394366	110.612775797283	103.970145865259	90.08592381076	108.468702047727	175.578131673684	73.3390034020412	92.765702707681	78.7207266940724	87.0895406360424
143	EC:1.1.1.90	13156.598410209	7.97419273484932	15.0935189212701	15.775757224764	4.66568974229409	17.3585476550681	0	5.48128604736777	18.8452001416932	0	11.6050271453853	9.79441302337584	0	23.9062904478385	3.14482950979709	0	0	9.52911903476444	23.9279528922757	26.0586535902992	0	0	0	5.56268990884375	4.15711606584705	6.22592681752528	9.74895941727367	7.5896019266185	4.5440141960834	0	3.83700178465199	8.04488814399184	5.60779612618195	1.4543630892678	0	6.20396306670816	15.1965993623804	5.37095544176926	12.0692709717424	0	0	12.2331105198261	0.523837240065612	7.21825614741595	0	22.6952477435992	15.1206736507095	2.34862190812721
54	EC:1.1.1.28	13115.7027480916	22.2883568214235	26.4726899894364	24.7356228644235	5.2956038403234	48.8576399394856	19.6871476888388	20.4933120628298	22.4170504191758	62.1801262878033	23.4815081436156	26.976839207759	2.25107737512243	26.6891017344033	4.49013318457569	15.3996274283687	21.6621677740864	15.1978122579282	22.0644267405611	39.5430303721443	22.1433066618718	42.5412258126013	29.5219700627716	14.2811450503758	41.8073036049177	44.4601588830043	2.71852237252862	45.6011828870945	33.3798086063756	23.7201501477518	38.2212968471148	38.6650149384245	22.0266156622936	40.6361942971772	16.2637820859959	43.9464674758792	18.1271969263468	27.6391763808694	10.25334396315	30.9471047307062	28.7445371473977	15.6575378025829	28.6205619344939	28.4031972664592	12.8276966179708	27.8446767360472	26.2863015515184	11.5830388692579
883	EC:2.4.1.7	13113.1826863473	2.54685112614113	0	0.725372097063763	0	0.300151285930409	8.89937993235626	0	0.602196245129295	0	0.731875581151204	0.0410958904109589	5.41625857002938	0	1.08779025172582	0	4.29817275747508	0.165090021361001	1.04606858330447	0.927509788269282	0.422547873775061	0	0	0	0	0.146786230139624	4.20135275754422	17.3254001983284	1.15976931364472	1.09016851689162	0	2.87837936311302	0	3.34575154033529	12.8452290696415	0	2.19896999918254	0	1.95765789706794	0	0	4.03660198585242	4.20657177628446	0	0	0	0	0.848056537102473
1065	EC:2.7.1.35	13090.1095623688	22.9546072020969	34.3066550674206	32.1396305090635	0	47.0779122541604	16.5233934611048	17.3763651981838	35.7155508324478	22.2000664672649	29.4070008098623	20.1444270015699	13.2549951028404	45.0621278798861	5.45756920716826	52.8164641178036	8.38351328903654	28.1814511396446	43.4998268098372	24.5771087543239	7.59687134765801	0	10.2945436986963	8.40396609627379	24.6595644926026	13.5450168512277	25.8259625390219	18.4679133021674	20.4765827999239	15.1904799936107	10.07832639302	23.9524885229177	19.9267261119043	8.41452930219229	31.0081771905123	15.9041394335512	27.1274421646366	5.37095544176926	33.1694569935335	5.17390885441757	22.2089789431863	35.7788954507106	11.8022117572358	12.8348282384526	28.2669601761057	41.5868484067047	21.5588118286699	21.1814134275618
1407	EC:3.2.1.78	13075.7160440191	6.01329266749691	9.24625613620829	8.5538889210633	0	0	11.6474069898534	23.8066020370598	7.18502774825835	0	15.9033264345061	17.6340293757124	0	0	0	11.478754546261	3.50913621262458	9.35661134715148	17.4021475580187	5.42253012506177	14.4115796098175	27.4616337813364	22.810236600676	0	23.9736924359241	17.4741213288397	3.66805411030177	1.41663125088539	24.8368084162494	0.974363070042329	2.79595478881618	5.42884208992203	1.75641819994073	24.1940106032383	0	4.83452640315385	6.65413226518434	5.90478265606275	8.06980246257419	5.40514500433568	6.23758442590385	3.21240833279252	5.54526694534102	10.4704374885594	21.152691614969	13.1654079941057	10.8341068823763	7.24381625441696
1857	EC:4.2.1.45	13060.2253789243	6.84676002187498	8.57584042751507	5.2542421960966	1.62708438605356	2.21180030257186	3.66403607666291	10.0625843661799	5.69134490494746	28.1156530408774	7.38924382854915	14.0206662222318	0.724779627815867	12.1019932694797	0.251028519629036	0	11.8044019933555	6.41534236285533	4.03879459646692	5.41680921427757	3.80293086397555	11.1905442760461	0	3.71821525667679	2.50963742446343	19.2284545016851	5.55411030176899	2.15593568494121	8.51340389124786	16.0889705295104	1.39797739440809	11.6118924433433	4.36499555507664	14.6940822467402	1.22928625582151	11.1214856312896	8.74683233875582	5.1367251334568	11.9275400832669	11.3064842470373	13.3303252170952	11.6425465636965	16.1132864172708	20.9622307645372	11.6369821893136	10.636166881562	8.65269858109004	11.547703180212
1148	EC:2.7.7.39	13038.6600720503	5.27713351375167	6.86702292922389	9.1318700411189	0	0.977912254160363	15.6426155580609	1.33758743404099	4.59027039792183	0	3.04148294789886	13.8341110943851	2.08129285014692	0	0.460218952653232	22.5849374611905	0.37375415282392	5.1102086805474	0.374090751645307	1.60223514653894	9.47586082891306	26.5846916404537	22.810236600676	0	17.8995624088352	6.09051516610496	3.934703433923	9.30089247768806	25.6480131820774	1.18201421611692	1.39797739440809	6.28506886249362	2.65079065757927	2.82275397621436	25.8940755983971	0	5.25218670808469	1.38359298398518	6.24058818318717	1.68609692648617	1.83892388898348	6.78824063858784	10.2015979681465	4.96064433461468	16.9901941164699	1.66236876036102	4.8269460283782	3.01766784452297
786	EC:2.3.1.46	13027.6330495927	5.81029592387638	0.581681476418319	1.13656107024961	0	1.50801815431165	14.2192784667418	17.3763651981838	10.4513519896092	0	5.78901586730256	4.13539493774327	11.6601371204701	9.97929070670463	4.60218952653232	0	9.375	6.06382479284524	4.69830273640457	13.0706656023112	0	0	7.20907774022212	0	6.63367368201709	1.32703418391911	10.4741155046826	8.85252868678283	2.00266176563787	2.93506908393898	7.33194527067222	3.62530059024995	0.82433124107648	2.80126092563405	33.3466912162894	0	5.84075860377667	0.435777317790609	9.49154043759412	2.33163117834088	0	10.2180543838017	6.59294142547225	1.84269937152968	4.1624974984991	1.86498434334132	4.18711046280334	12.1024734982332
105	EC:1.1.1.38	13023.2072803833	29.6769442492029	26.1067544895296	31.1073145306075	21.9842344618494	19.120726172466	39.5293122886133	35.0943674070438	43.2149604439721	22.2000664672649	34.3231650619395	50.6486097073181	2.57590597453477	58.4066787470878	11.4097343281501	48.6649516543955	9.80585548172757	47.9667848172578	63.104953238656	47.9929296384993	34.8242380652702	64.9747402535507	59.6523418638339	39.9995202302895	51.075224005001	22.984201974001	29.9297606659729	16.817537894886	74.1681982381646	14.447727817267	35.9904818560381	23.3148728412155	45.4334204358719	18.555667001003	14.17632405502	8.22699450150431	36.9124499305158	6.75999564222682	47.0635131543981	8.04027362944407	22.8304671093706	34.492828866247	17.5167998306789	30.3984379766917	53.3219931959175	60.7616503960214	39.5106749767935	23.5535689045936
1505	EC:3.4.24.25	13008.170381137	3.2055166154064	3.56366121916361	3.57329009092489	0	1.84871406959153	2.8184892897407	7.65738127377592	4.54008737749439	28.1156530408774	4.70919943609586	2.42790477624137	0	12.1019932694797	3.07509936545569	0	10.3093853820598	1.86145865120537	2.88188430897125	1.326643098795	0	7.91154322752836	3.02269435055529	3.29441867903406	0	9.04248916706789	0	1.47329650092081	0	7.43550834597876	2.72655165576046	5.05720323544415	0	10.3381573291302	12.8452290696415	8.04025313829235	3.32706613259217	0	0	8.44011947201079	5.84596174584256	6.32098124472711	10.8947563363141	10.7633168588688	0	2.59716338183828	2.63890730672325	1.67491166077739
402	EC:1.21.98.1	13000.2060801076	15.1836214549447	16.7843783011247	15.416690797475	14.744820616473	11.3016641452345	9.76254227733935	39.3545220272426	20.1765261542095	13.2269857095381	14.3900536908726	27.6511902969829	0.264446620959843	16.7486409526275	0.167352346419357	17.1116827818682	8.36794019933555	14.7156170042957	9.17353654312435	12.6249667388908	39.7914231772004	44.218854256029	29.0294543698696	11.2346073884535	28.256668055845	25.3641068849302	8.96852237252862	4.96883411248052	39.469104505989	18.2134014855044	21.7231806464406	23.5917802229833	16.6464534899383	30.6204327267517	2.83223221054912	18.2384064737006	15.9404888416578	24.8120710317028	15.2936486845602	21.336352249735	28.4844202281628	12.9210201830099	25.8757077094026	26.2218561230093	17.8607164298579	13.8515380364708	22.9876674181143	11.7349823321555
1074	EC:2.7.1.48	12987.8330571134	16.0961615373147	13.8421052631579	18.2185672091272	12.0970186963113	27.4323751891074	36.999718151071	33.0347281875077	23.4428503955603	11.2994350282486	16.0487717088095	35.6279004752586	3.07051909892262	8.73673310898265	5.42040304023429	37.3636121706733	13.8808139534884	22.2076007605455	16.3505368895047	23.4494051013038	44.4664209296053	62.3010199218378	52.4191211974891	6.18103310411003	47.336580537612	25.2929104477612	9.89854318418314	13.5823062756764	55.3488814246784	11.0654101110135	5.60182431092604	15.7837207607666	4.2415344414213	15.8976930792377	13.602296111773	13.1341425459073	6.33940979318238	12.5885172676762	11.4934892373107	7.68378456498699	12.1913843010387	10.9027191900837	19.321128102016	17.3744584782476	30.6884130478287	12.0256953398416	18.353003580427	14.6137102473498
292	EC:1.14.15.3	12961.7112038946	7.40209559975759	11.5733548747903	12.4659755603174	0	0	6.75732807215333	0	3.89803991026095	44.4001329345297	5.87000209964306	12.9405819229694	1.73687561214496	0	0.276131371591939	11.478754546261	4.37084717607973	10.6359005657144	8.20228611014894	16.4932337400692	9.47586082891306	25.5743017824802	22.810236600676	0	21.629506147114	7.78165623495426	0	14.1273551494546	25.6480131820774	8.07643159492053	0	11.6228229978868	4.56951590743784	7.30047284711277	6.47498104624716	6.22471210706505	7.22635494155154	0.435777317790609	8.45513331561697	10.3478177088351	5.16487882399682	1.04270231682783	6.3918725858511	10.2995911892123	15.2141284770863	6.43304475962424	5.06564116164965	1.7773851590106
1993	EC:5.2.1.2	12959.9316000892	27.1258181658618	19.7119865780153	21.3659002721955	37.877716018191	20.3003025718608	55.2353438556934	35.9676033869186	8.69494627464872	50.3157195081422	20.5750022496176	14.4007655749339	70.683986287953	12.1019932694797	90.1164493410501	0	81.359011627907	21.0810779089693	24.7869760997575	18.858098604934	13.7013395666637	39.4909922790964	19.7102848865282	18.4791300175916	24.9895811627422	22.4602792489167	47.229448491155	33.9557656891911	10.7357880727549	45.0922450283524	18.8776521911561	39.9511768563725	5.13590689905983	31.7595644075082	34.2720134300877	58.7405332503372	37.6604267146244	47.8047717616298	16.4319248826291	61.2968494074574	19.8535671718032	23.503601791161	48.9708450182549	14.5371895783757	13.7482489493696	25.275142751888	23.5147858374221	36.7031802120141
1915	EC:4.3.1.18	12955.5588293048	6.75639273782416	13.8374448517989	8.94480801528928	4.66568974229409	15.4531013615734	2.8184892897407	10.0217204564977	4.03530523084189	50.3157195081422	10.7606706859834	5.71170512462098	0.399951028403526	12.1019932694797	3.07509936545569	0	12.4948089700997	13.8646980117838	6.50502251472116	2.99730109856692	0	7.91154322752836	3.02269435055529	8.85710858787782	7.66305480308398	13.207149735195	0	10.0828729281768	1.40693326573294	13.2737001836914	6.56355344041245	13.1640311885156	4.93836372942539	13.2110617566987	14.3380807971407	11.1526091918249	4.79849587182212	0	1.36858889184162	13.6140283264284	9.76218854645553	7.36368356155494	17.2866289221652	17.5392031240466	0	7.22969239270584	5.51650974671794	6.60303886925795
1582	EC:3.5.2.5	12951.4924077293	10.7356183538598	8.45087926427639	9.68321074882724	9.33137948458818	25.2102874432678	5.64402480270575	7.61246778745858	15.110993033416	2.85809238949817	18.5708329583971	10.5814928711211	0.98922624877571	23.9062904478385	4.65518443623178	0.3725716313315	0	17.5254102016385	24.2881884308971	18.4860493404797	1.73514339656567	3.30759698789439	0	11.1253798176875	2.52135861637841	5.24494463168031	13.4105098855359	1.30188411956368	4.08771151530515	1.926763038096	9.07198096371208	9.18895285287474	7.40979499474691	14.6797535463533	1.41774071266111	4.83452640315385	20.3793018883348	5.90478265606275	23.5051820356099	5.40514500433568	14.0530109540837	15.4455188526186	4.8044870098947	14.7598999328818	14.0134080448269	33.5559034813041	15.9660522477125	9.38749116607774
141	EC:1.1.1.88	12926.9810506377	2.42467746552272	2.9267383334369	3.02629292870794	4.66568974229409	18.5393343419062	7.00394588500564	2.36433918272181	3.77553430157043	0	4.10330243858544	1.50749446248468	0.399951028403526	0	0.774004602189527	11.1061829149295	0	5.46700781671792	2.43851749220644	1.26107119778006	0	0	0	5.56268990884375	0.474057095228173	8.14877226769379	0.793444328824141	1.05397365065873	0	0	3.83700178465199	0.969175836187423	2.97316882627084	1.4543630892678	1.59466045705621	0	0	0	0	0	1.1124354390147	3.44389642416769	0.523837240065612	0	1.71102661596958	0.759808436176091	0	2.84332155477032
865	EC:2.4.1.315	12922.7790267595	8.00956069474879	12.8019635866526	9.96293507847339	11.1167256189995	6.80605143721634	10.6538895152198	67.0818505338078	7.27948990435707	12.7949484878697	9.5863703170461	9.42130276768242	0.724779627815867	13.7652083872638	0.657764451572415	13.4391909873148	3.63372093023256	16.5289547193728	7.58850017319016	5.18113049758619	8.2936258203722	13.015918406253	13.3751810719459	5.05357428434352	6.02625546988956	11.1218103033221	3.84365244536941	1.85082872928177	17.9479054439445	8.01054228895456	20.5433273844934	10.2091379435983	13.834487217478	21.3139418254764	0.962850644427597	10.7065048241519	11.8123109621516	10.0991393397974	11.1967401895651	13.0552076307929	17.1888302400817	6.04192355117139	11.3021853008096	15.3639636341449	10.0360216129678	8.40854669368208	10.3169340936215	12.2026148409894
1668	EC:3.6.3.32	12894.1684097187	21.1737520178821	15.560243584167	21.251520240922	0	19.4349470499244	14.0924464487035	17.3763651981838	15.3264848270162	44.4001329345297	22.4601817690993	24.1376529536999	15.5158667972576	52.2909655707999	0	22.5849374611905	5.98006644518272	32.2328114363513	8.9587807412539	34.9783327631429	25.5146992717792	25.5743017824802	39.2129406084017	16.8079321925476	43.7703167326526	29.0773952816562	22.5058532778356	20.8820300325825	44.7366753279676	28.3643478955355	15.5512591711283	27.2243678495956	10.6368362921257	20.0888379423986	41.4130835048197	19.4003527336861	19.120412000327	0	36.5488528656214	10.3478177088351	24.9276349395539	34.5891362190927	22.4350494735171	11.379583867228	48.078847308385	19.5374378338552	18.6182203951731	30.4805653710247
1076	EC:2.7.1.5	12888.7275788711	12.3289922310021	5.14646119430808	11.2150344587942	12.5787771601819	15.8940998487141	26.462091319053	29.1160878635415	21.5772228126107	11.2994350282486	13.4017217073098	23.8593363583579	0.724779627815867	29.2389334713953	3.14482950979709	35.6781690765546	10.9323089700997	15.6263937466257	25.001731901628	19.9362337020565	29.0658994875483	33.695548565437	27.7064220183486	8.56125059971214	20.2021254428006	10.2220751083293	13.7291883454735	1.27673891486046	33.8170986754547	6.63884673748103	6.71227443981757	12.6284340158857	6.11761536596536	5.49505659836653	0	2.96711277103434	16.1039810349056	6.56934306569343	23.531756577199	3.72868291742942	8.32623871956411	14.4136543578428	7.57182919731203	16.0534504850815	28.5521312787673	22.9139804752256	17.5440922954515	9.18961130742049
2109	EC:6.2.1.16	12866.0796509072	20.7851672464133	28.9209594233518	29.4101465222679	4.66568974229409	29.17776096823	9.57581736189402	15.1879985274267	25.0590388475617	50.3157195081422	22.6781547136987	29.8746263521215	11.9000979431929	33.2578307015273	3.07509936545569	53.1890357491351	12.4948089700997	23.1418746038825	16.9864911673017	16.1443152012772	20.1114807156343	34.9061099990468	36.1274746499276	17.2610746841516	37.1839445717858	18.7876143476168	15.3290842872008	11.6101784955376	40.7376893339248	27.3979714080345	15.2439024390244	17.7876557604022	24.5027612402683	24.3337154320103	29.9875446767031	17.7404295051354	22.2308509768659	0	32.8638497652582	13.6140283264284	28.0208865429366	26.422869751444	17.2839832795386	23.2747574592715	44.7068240944567	34.353702339289	16.0025195597401	26.8256537102473
112	EC:1.1.1.41	12861.6610015311	11.2424263733752	6.98751009755794	8.07175537151793	12.0970186963113	3.5588502269289	6.47900225479143	13.0568167873359	18.8835753926083	8.44134263875041	6.70335043042683	11.6158577234898	2.57590597453477	10.7041159720425	0.502057039258071	3.29992016322186	3.49875415282392	11.8487124715382	7.75891929338414	8.40778119892044	23.9144115796098	11.1524163568773	6.0164171897634	3.42235726851111	13.5549072723484	12.199085219066	7.4076482830385	18.182462105114	2.50960136890804	8.75728775656896	2.57783065635534	20.1340814690665	3.50338083564559	12.5017910875484	13.500487382216	14.2857142857143	4.86798005395242	18.7002941496895	7.60031889449907	6.59504769245592	12.6511720301947	8.50152508274385	14.987565479655	10.3209469766307	0.870522313388033	7.23890219193222	12.9646598594351	7.85512367491166
1943	EC:4.6.1.1	12837.8392685421	99.817254029937	204.733424470267	113.839983784097	66.6196058615462	75.5111951588502	69.3806369785795	58.2526690391459	143.594285039556	55.9654370222665	151.016347220972	123.027784348724	118.168462291871	97.3077918716024	93.9381493619692	58.8219639847423	83.8299418604651	143.540480270416	156.73016972636	97.4249819439693	88.9867841409692	79.0487084167382	92.1583775953646	73.9645770030385	112.237757866222	123.655903948002	121.605098855359	56.7936322425273	149.32498890931	93.4190559859436	84.3347213959944	92.3522553377541	116.863769833787	86.258776328987	135.270226361963	95.2899678389875	119.500531349628	83.7291643969931	137.146780051377	72.5069852586955	195.431125489528	126.283340904666	86.8948092491666	43.4498749161023	115.50930558335	189.375345367471	93.0092825885161	120.823250883392
930	EC:2.5.1.120	12836.6976015782	14.7460184121341	15.8436587336109	15.416690797475	14.744820616473	10.9506807866868	9.76254227733935	38.0169345932016	19.3647420002362	13.2269857095381	13.6251837187678	27.6511902969829	0.264446620959843	16.7486409526275	0.167352346419357	17.1116827818682	8.36794019933555	14.1592920353982	9.17353654312435	12.2106283498689	39.7914231772004	43.2084643980555	29.0294543698696	11.2346073884535	28.256668055845	25.3641068849302	8.96852237252862	4.59696840912311	39.469104505989	17.274978036898	21.7231806464406	20.9538730598266	16.6464534899383	29.0442756841954	2.83223221054912	18.2384064737006	14.7306466116243	23.4284780477176	15.2936486845602	19.6502553232489	26.6454963391793	11.7398922707509	24.8280332292714	24.8611873817805	17.8607164298579	13.8515380364708	21.7676700702825	12.1213427561837
[truncated: 1,652 more rows]
[truncated: 116 more columns]
