# Supplementary material for: Composition, Seasonal Dynamics and Metabolic Potential of the Rhizosphere Microbiome Associated with Wild White Poplar
Source: BioTech (Basel). 2024 Dec 1;13(4):52. doi: 10.3390/biotech13040052 (PMC11674042; doi:10.3390/biotech13040052)
Supplement: Supplementary file 1 [file biotech-13-00052-s001.zip › Supplementary Table S4.txt]

Entry	Div. score	Avg. norm. ratio (0%...100%)	Cfo_100 s	Cfo_101 s	Cfo_103 s	Cfo_106 s	Cfo_14 s	Cfo_16 s	Cfo_27 s	Cfo_30 s	Cfo_33 s	Cfo_39 s	Cfo_39 s2	Cfo_44 s	Cfo_45 s	Cfo_51 s	Cfo_54 s	Cfo_55 s	Cfo_76 s	Cfo_79 s	Cfo_80 s	Cfo_86 s	Cfo_89 s	Cfo_93 s	Cfo_94 s	Cfo_nn s	Pfo_1 s	Pfo_1 a	Pfo_10 s	Pfo_10 a	Pfo_11 s	Pfo_11 a	Pfo_12 s	Pfo_12 a	Pfo_14 s	Pfo_14 a	Pfo_15 s	Pfo_15 a	Pfo_16 s	Pfo_16 a	Pfo_17 a	Pfo_18 s	Pfo_18 a	Pfo_19 a	Pfo_19 s	Pfo_2 a	Pfo_20 a	Pfo_20 s	Pfo_21 a
2327	Unnamed: 2	286247.851476946	23125.6770788768	10105.1827855149	17469.5564241259	15888.9850092639	20189.5766746144	4844.86810644495	22685.6095170629	15941.9020672754	12700.5729266102	17713.0801126438	14604.3744155187	6058.78369245837	10854.7311811109	1253.6390336503	21949.253792247	3496.77897997561	24463.1348653837	16050.7593895815	20587.3185558993	26840.1225688513	15326.8807660306	27670.4765169805	7949.8317116556	18771.8127747828	10847.3780646796	10699.8054256158	33558.7538926337	26479.8645816169	22295.4698942358	8396.89747100375	11354.5568959067	17520.2312007362	10353.1663881665	19626.6614426514	12023.7525864992	18181.6079567765	9335.98556262002	27977.1351529724	6819.94583504086	14571.2498764022	20607.7744516011	13300.172930839	44689.0206715767	29325.1408094857	19971.3100036968	11907.2282533557	18837.7336750187
1348	EC:3.1.2.-	94752.3196125801	178.727413925542	50.8817193935894	90.2703011454481	36.0693953175004	82.1007746624584	25.1520692408869	96.3716688141694	92.0009541372383	67.2808736909838	100.08823970148	71.683020813183	25.0795298726738	49.311591981507	7.12194578909445	113.951077796505	24.9505465365852	104.5042761212	94.5285623590608	95.2545404353826	148.708741646438	39.0801698030225	79.2244970223724	40.6042019129064	105.179045501501	43.5514503789167	41.1739297776857	344.759282041341	77.114311671439	99.6326369385137	51.064553746769	58.9740127809116	68.7955263562467	52.5463154247042	82.5983681721362	65.17944034982	76.4748998349563	43.7929203387595	97.1047498942352	41.8211753274308	69.8755803150426	88.1124786949527	61.0281361832469	459.47146370797	108.430755328197	103.14015478846	59.3563448504876	74.0112960836278
614	EC:1.8.4.-	86783.800673893	45.0214814111606	3.78803347387283	7.55374762747947	0	17.588579264171	0	17.6463369738618	12.5835961697412	10.1016029924411	13.6275331597884	3.95024159474341	0.42664054848188	1.69341617050651	0.230289612532831	27.8067949968952	3.91828324909875	10.0433970108195	6.26976885868911	9.67360117225455	36.0516946866852	0	6.75840978593272	4.57408443946905	16.3860269986169	3.78906193978631	1.31811047519945	108.043012803648	1.19164712592686	6.47987749375376	0.829235243571948	10.0915858208005	1.59722632197065	2.46335968391497	2.11328206794469	7.36445889099007	1.21728657456606	5.068413926198	1.90719579531698	2.91830954347943	2.76718677733057	4.46522595020226	4.88495417409229	139.993075921447	4.79527716629978	10.4698711495901	2.38874530815466	2.6260777385159
2231	EC:6.2.1.-	82413.086013003	135.995965541546	32.811917440157	53.4371060006473	111.789792824659	85.4928145202869	5.2856186583991	134.130315301747	78.1241694633523	31.9413815291714	74.9730007294609	53.9701418105054	16.2996571988247	40.98226539686	3.59791702602158	30.0807016765723	9.91436934044041	121.100245256349	98.1892556187011	59.3783466752778	125.700979951452	95.9359236602437	173.437630774183	21.3795686842246	90.273178141504	19.1914728674999	42.8706136927908	246.998813234034	172.224005054666	46.1111769256391	13.2356806029549	33.411588448119	80.6746887668071	20.3458205509039	47.3552763637676	26.808765990815	65.7013110796208	3.2149584064252	100.09384094381	9.70776723991788	37.8268343146651	72.1772870781311	20.6341248712006	345.097074408169	106.573494096458	77.1291554812965	38.4392666049033	57.1633986508192
1311	EC:3.1.1.-	71133.9869952018	120.415384752739	26.288936423801	61.1263231894306	57.588681152097	59.4957844584907	29.7591600901917	109.924789293723	71.0237299227175	25.5200568507244	66.2710364095508	56.8749894855921	13.9498041136141	36.1495008878655	5.65083884140307	77.3860329992016	9.75921114249627	93.5969387773817	70.0298865227716	80.3906873711376	140.694297102101	52.384790745679	106.08115242234	17.8970957098487	58.9947688934535	45.0596903117494	32.2174965537353	214.466517032772	95.6813409220541	94.0291270873965	10.900646028584	31.2882628715732	57.7719413238587	22.8104043130006	43.4613812773024	28.8149601937869	53.0263216629372	15.3774013046661	105.250351005845	12.4610597801728	32.0672247030131	62.9757405286146	32.6876682660615	311.597859871184	146.619143361017	91.6233233246376	40.6453214894167	69.684257107292
807	EC:2.3.1.229	60664.7392417955	17.3526623066643	0	0.195942163278701	0	0	0	0	0.200732081709765	0	0.243958527050401	0.0580632674566138	0	0	0	0	1.35210122761527	0	0.348689527768156	0.102000734912127	0.140849291258354	0	0	1.52639513521315	0	0	0	45.6829682916464	0	0	0	1.9241615020537	0	0.284185891006352	0	0	0	0	0	0	0	0	0	63.9441847521166	0	0	0	0
806	EC:2.3.1.228	60664.7392417955	17.3526623066643	0	0.195942163278701	0	0	0	0	0.200732081709765	0	0.243958527050401	0.0580632674566138	0	0	0	0	1.35210122761527	0	0.348689527768156	0.102000734912127	0.140849291258354	0	0	1.52639513521315	0	0	0	45.6829682916464	0	0	0	1.9241615020537	0	0.284185891006352	0	0	0	0	0	0	0	0	0	63.9441847521166	0	0	0	0
233	EC:1.14.11.-	54901.3208089227	32.9597637611715	8.64809557806747	8.61710122077462	0	19.1808159919224	0	8.94438014331559	9.06103267983826	22.2348132906246	12.5100062113944	6.02856871592401	5.20161606268364	8.82854203850294	0.942825563315583	0.3725716313315	3.98618988403716	11.0525764665905	12.7144639449159	16.1921611054806	20.9805807785669	0.178102305963781	6.6553355866731	5.87410674455209	13.5643959666385	9.00690295127545	6.10349312610676	76.3248371672914	3.71924791677469	11.5208144978623	3.25330811816623	15.3689038927024	4.49718837999023	7.55101252915974	15.625961226037	12.8368886079159	9.09395618643899	8.94240117770086	12.2021775821843	6.09906689902098	10.201508998028	14.0969404880824	8.79779473263039	88.222412175762	7.38583775265159	19.0263929028967	7.41919892160642	6.4009024253132
1998	EC:4.2.1.80	46644.9769584464	31.4419725847824	16.2597868638539	8.96600612600786	13.5277412834765	5.47381240544629	18.7203001691094	10.1108111424715	13.315571196572	0	11.8627798491648	11.54012345275	24.623971596474	6.38536543273794	30.9875880343072	0	26.3960768475002	7.32412350666056	18.3951506754416	10.8657652332207	5.10460307471006	11.2783814698313	7.64022211492033	7.33594118725451	4.70334965617837	7.1516760953298	16.8676508844953	64.5082285544487	10.4081318869053	20.9402603625908	5.76824310926036	10.6950846273747	10.3785177264012	6.93969209214946	5.33992201884545	17.3978109762423	12.1400648282088	14.9992918618586	12.5138245387006	17.5936988149147	13.7640552181673	5.44207930430268	12.0565638393566	85.7472744922994	15.8646187712628	14.2389942899245	8.71097276915182	18.9316961130742
414	EC:1.2.99.2	45153.7215838298	52.7776779789054	219.127912757099	84.8203268276674	149.053057099545	127.189110502333	5.46818730874537	108.891070478995	120.162607871307	0	110.254345839818	74.1777134219437	14.7487036361016	11.1473671445196	1.66736878430624	41.7101924953429	7.54997449692217	132.855797856623	138.773812191131	27.2616149536118	47.4719050615841	128.510151558479	203.352654451193	2.24612186150648	17.8565876698567	44.1047785267212	31.4036273873825	4.31216040835538	259.604122981288	12.0118201421612	4.77342747111682	8.29942607476674	135.078970886045	10.1638725700912	39.5612880276692	5.9933603070858	50.7394631214707	3.12670225514762	76.8559797200899	6.76702957895751	176.133794956203	50.0160729052669	13.3358907878724	37.8013926827049	80.9475685411247	135.810815186871	24.3256461577956	54.538497303329
1545	EC:3.4.13.19	42834.2348675564	60.3928527998133	27.4369551539624	29.2293296041097	22.9394138453765	20.5165385441634	34.4254695804477	39.7886321413928	27.450691522285	8.87282992292962	28.9249941252802	27.0024345951049	40.3033547612045	21.031231304396	47.4260862944707	14.2759691297791	44.3797147131477	35.5673340404423	29.1929884207689	26.3481798555873	51.3205526704074	21.5640727766657	25.4871998391468	18.2226931574996	25.2669950837875	30.4819717294216	33.3508551024059	106.146082990758	18.1024874612087	55.5719733797733	19.4951947356708	32.3983069598329	18.9257347826044	27.5204256978619	18.0874698508748	38.099248292878	29.8470479631335	36.4468692123325	30.8150210708605	36.3166585611667	29.4336220185333	28.7711115516658	40.2551204505447	138.696633911172	36.030543129027	35.7834366363257	27.8776091966168	40.3537659462295
196	EC:1.13.11.-	42339.9367737354	15.2492538130676	3.3661992419169	2.20051434304439	0	5.98065055491273	0	5.14697425227858	3.72548523489921	4.96615119181463	6.95129246883922	1.99870359456285	0	2.78589383762279	0.4702527534232	0	1.51053936021399	4.99953428233799	5.17668296819294	6.07074470821583	8.84087026881237	0.314255235405695	1.45823273780782	1.19196820613825	8.460152045162	4.66293035459784	1.3704105443054	37.5878838884291	0.560675437434104	1.6810608495011	0.100317695450703	5.22318360849642	0.629277544411345	1.98380401259138	0.498364561897541	4.92685410769127	2.73140018156238	4.15023913019681	2.01303663779493	1.9690759542793	1.6756949306375	2.19959301110611	1.8050633991393	46.6346434730473	4.55153717230338	6.43456735603181	2.33622887417775	0.60533287825249
1681	EC:3.5.2.14	42184.4920849653	48.1730427369497	192.823359443821	62.9010477880849	135.502779181405	111.528388695214	0	94.3755880067084	90.028818215025	0	109.459767194026	65.0822778004774	9.48598805881443	15.8384218300315	0	0	0.214597176079734	90.8039052822495	109.160605010969	36.8338155728327	52.5528819457298	115.908874273187	187.335458110155	17.1645092708441	21.4625493873315	51.8402266419327	31.0817934668802	7.20007420571849	235.899825904124	40.1163692056169	9.69620612577039	24.4685829646484	133.856282396043	17.891771954519	29.7068955110874	23.3580002807223	42.8775458657608	0	84.1125589528369	11.8874650737065	178.854538716559	52.0649694692117	34.5289230989501	44.924034413326	97.7934760856514	127.46537089277	19.8926378932424	81.4755700204575
236	EC:1.14.11.17	42127.4870289691	49.3898002047905	122.854003367332	45.6878784515099	0	53.2830896939923	0.436513528748591	33.7065897656154	72.6571252442666	27.2690697748026	78.3839406985497	40.767277567669	6.28763964269145	10.4044702222284	1.58187827630684	0	6.23716867241792	26.8211173209647	98.6041986912441	19.4620683131301	56.7135664838623	1.97788580688209	12.6313611527612	3.00692935683555	21.8273143875874	33.8911185241229	6.50679313480192	74.9527143511834	48.4251219975917	18.3651335597466	2.47909139296784	12.1097200780599	50.041780569164	7.66048172863261	14.8069287808496	4.84768928147391	7.7017042039135	0	12.547926137811	6.82702060173396	94.2266758378626	12.2103163968683	8.2315199762816	103.343044022605	19.4016409845908	95.8490204759553	5.03800340919092	10.2628052817556
1601	EC:3.4.24.-	41554.8493803949	160.440301282414	54.9047605293114	114.214659226482	132.829375105272	109.470293451787	31.4725667042465	195.964653127173	111.944802842336	50.1029111247817	125.337345291591	90.3483118466409	31.6184622918707	52.1577380546889	5.26889839828635	109.216978621485	23.4450420103326	163.172304858723	91.1126586409608	126.847449091738	237.541250861578	126.822648318442	210.797038467729	57.0445933320427	117.17306939579	70.3649708888818	59.8739930717196	237.772368913678	202.113847278796	118.140695889211	66.4025047421126	59.9461671306144	112.196728471301	65.3101227641758	106.762948120871	93.6782326484573	114.50382367041	82.7356532195507	146.217387118772	54.1927312993572	91.2941187453408	125.639114985205	101.362013150775	332.258829110439	134.3595845007	137.700741346279	78.4537341378234	99.02540606596
766	EC:2.3.1.-	41106.5127197017	117.024038591746	44.9064280789567	72.1481356488879	39.3141317163551	93.263912524092	13.0649896655393	101.46394798395	80.0751393536994	49.7522114507541	87.9898875503216	64.5967759122854	21.011361410382	55.0138493398913	7.73857587801873	121.851570123303	18.3808468358241	99.6489556480138	69.944918063228	114.020255372686	154.080463903623	42.3821761403448	86.4318364719137	30.6625135724326	80.0025400582077	49.3255371030161	44.0079080674066	182.774240917317	69.3229053959328	108.691015458345	42.9649690295042	50.1511957229005	64.7032391373475	53.4862570725804	70.9874796924077	55.1825205092186	75.6536729746753	44.7341259138795	111.230394229298	35.570702375457	64.8747388433543	85.5385302174841	53.9834409695292	245.204054614522	133.219906944166	103.290728729863	53.9095518045303	81.4647278081165
1527	EC:3.4.-	40681.302177621	105.312891135587	41.7735367925114	73.9629171510798	49.4768401549604	84.516734981949	20.3781590567456	93.950072187701	61.3238085540822	55.6777327591693	73.6042769463459	50.2424770619882	25.5317335945152	32.3264733799292	3.13086604839272	121.032755255921	17.4016039797973	85.5029280553425	47.7775158447636	77.1323245410776	131.689801911954	49.9372490919155	95.3725736359247	35.2606910086667	85.7915748456852	43.3217929124716	38.1776116187565	174.883325096279	85.0598236388218	65.3173660113644	43.1432817299731	48.6929791060429	56.7343257781085	43.7669863378378	85.4015632333297	55.6815533377188	64.6667633278406	46.0682787622524	78.2729649588497	32.3131311060641	58.8092111813921	76.5622196394472	55.6708220557026	203.576887644301	59.0412466229738	74.283834392031	41.3011212036568	52.8337568395974
245	EC:1.14.12.-	39268.5849739877	13.0654806913642	5.27936769661998	5.07193948073538	0	4.9827814723018	0	0.0439343273203256	0.473722345667085	12.1896438344541	1.52925876488811	0.871842796571176	0.776591576885407	0	0.449771052692746	0	2.08011212392064	3.30875989392836	1.99036525314015	7.50124280824523	0	0.134576504171495	0	0.979825122537673	1.37133274346036	0.503184136662352	0.493659084503989	35.1993445550766	0.597669250653438	1.73884286492757	0.0418629772987396	5.49159691940363	0.997119285493319	1.86761805172356	4.39382649193112	2.22724298545265	0.937454536067434	0.558126714542102	0.582857248072004	2.84080990051516	1.84670438881093	2.35096372249984	2.29656346891477	41.2447078755305	0.0105219381628977	3.5532838959166	1.21969729886678	0.00763030035335689
487	EC:1.3.8.7	39220.7267258693	139.910020359581	216.757578124769	92.3585307233451	122.126191679299	122.000091945643	57.9128186458725	150.457656699527	152.608087784987	33.5274145816519	156.914058963549	115.255854613406	86.1572268347516	21.1742017710177	94.4089443822377	16.8793479010812	82.8038068034928	136.246008563152	191.69644597143	70.0044545516922	157.909811501693	109.090982747117	152.910901307671	35.7901179791424	79.2192984153445	70.6454378930998	76.097176860167	194.010587393879	198.919118023007	122.13735806385	28.3691437845059	52.0963670254628	141.937332713942	36.4309383934115	50.0808064280396	68.6409582763146	73.7908856655881	44.9978755855758	113.770015074612	64.8035840073898	178.785282662926	64.2093902306018	60.2433782924603	273.734070626737	158.910802036778	184.672225407499	44.4921641263324	117.465060442626
171	EC:1.10.3.-	37305.2469791087	90.3028313511815	36.0610488268035	45.2746645626466	47.4259727134917	80.3534447924943	10.0598400507328	61.1648536072468	43.6769404148312	44.6510256464649	51.5455896651377	48.9430569906778	23.4178256611166	45.2137258107734	4.33067013115384	44.5077619089861	9.49700687424896	81.4840254913032	53.6888446249394	86.4084419266957	64.6935778716773	43.964047105311	90.8356027683889	33.7975189452922	71.4349220059297	25.260515751862	42.207664325831	157.634124325724	93.4355745409607	95.0435676573994	22.5060113234516	55.5809490925266	70.0718760791421	32.8736942954147	75.6396476407091	53.9832693896146	56.708136461484	34.7575337833536	117.749458031138	16.4541772061313	50.5025945816593	75.4118917846951	38.1630714369522	189.251177821504	143.482492620572	67.1735257353828	38.2531259607208	88.6336121506585
1201	EC:2.7.7.-	36769.8557287113	41.9053041371023	11.9172031228348	25.7645669343819	15.3154791982483	30.7100617318879	7.23827978203683	34.7828237894964	28.3905158940675	12.9011122660388	27.7132301962426	17.330031755085	4.85166503428012	11.213818911763	2.81138271206221	50.246961767054	5.8521550699175	29.5913496633767	21.4933997502827	25.3639469473796	48.6625310917319	15.4929533281128	30.6296153227104	9.51573630622214	27.4520820333778	13.8908053163078	10.3417698073933	74.0078443070774	26.6370144342212	22.308024631348	9.85309240748858	15.7290908917951	17.1456106476046	12.0234207273197	17.5827611105094	19.627083378185	19.3061979186427	19.0767428653937	26.506501410916	9.44106001809312	16.026746177264	21.7311761814462	16.0025671824199	93.1914808903754	26.2982977286372	27.3812378023892	14.9779325967472	17.0152640807367
987	EC:2.5.1.18	36651.896309125	292.591405990773	440.115593157663	208.843953544808	193.848930436247	273.804687131293	199.227446213829	269.497872949646	296.242658601675	112.992156862745	343.341941136778	193.086493958314	290.319394262937	88.5132580083548	330.222021292749	125.316863301694	290.29038688788	190.354895363424	337.884179655929	159.184660580413	322.274421222233	178.213937343119	195.06598492425	113.35444332488	179.284376596023	211.714611869664	220.656201922707	410.403227277588	261.545676867616	207.086686836703	93.0929991188268	178.612152363271	197.311755409311	130.499612789962	147.544497590545	254.697685770023	173.847564509321	208.849816350987	126.929499784305	230.192346865396	381.227931373847	159.615676037187	213.606835439675	438.54653165642	138.964728837302	383.404306347165	132.24047095825	206.987313681731
1309	EC:3.1.-	36400.7271801655	189.590769372453	65.7309444902536	141.386554070289	203.825501094829	162.125027666859	35.5757880026306	253.6983627848	140.47540673373	68.1515736478508	147.008944295303	120.642078955272	44.9251224289912	62.0000544981403	10.2733730550489	162.110418699548	27.2007272247293	221.451690568194	132.246601981208	150.806771810481	250.820851688693	189.498566858477	312.461773700306	55.4626074221216	146.627505455903	83.6256346111889	84.8339467437291	255.709424445623	292.577929382551	163.126509136916	65.6901694223537	66.5758560535874	159.719005981877	68.7734049479532	143.143550308675	83.3379193968105	145.787383513442	67.150907145847	225.821192392511	53.2991330694344	104.268068534201	165.441794667732	105.050270461532	382.658751146798	227.98586026616	150.677044242065	89.8458324647908	146.567083333333
2203	EC:5.99.1.-	36248.2821271626	34.6681185735661	12.5658609953184	16.8080854148817	0	22.2104086753079	1.94546223224352	21.9953645083799	18.6694115602192	15.8578236920444	24.7593842108315	8.81026375705943	7.51312438785504	10.1604970230391	1.45651744415778	28.1793666282267	3.80807559162627	18.8000790799037	13.3880658238807	22.6468242387984	42.6786538403908	1.78102305963781	13.7565427329792	10.0418956795475	24.0121565192834	16.0329981970396	10.5526910173864	67.2214138725479	8.4818395229947	15.5604376659157	7.38708518473583	17.1770495462288	7.84952336204371	15.3425756903059	23.1352756417199	19.2250338442801	12.5325183234462	17.7125679533739	16.1202145105721	8.65706506138188	15.3429605949363	21.5703455477613	13.2964119897594	72.1841171001163	15.5566120922554	23.2646984835993	11.6506900040364	13.5421810552522
159	EC:1.1.9.1	36064.5885283779	11.2755073137707	0.730131112906233	5.84013822126986	0	2.90237014624307	2.09977452085682	7.64204196833967	5.54025465422915	0	2.52632052551066	3.00992810190462	0	0	0	0	0.753069038165465	2.44998943686768	5.32342685602124	5.75439187429342	13.8878899577452	0	2.18734910671173	0.850144125941499	1.72692227547406	0.995275637939335	0	26.2386040319488	1.20413207427594	1.38367542528552	0	1.07168488721978	0	2.20084061708936	0	0	0	0	0	0	0.37989291862951	0.676552664027516	0.841314355256892	36.1087165841455	1.05063037822694	5.43284868002781	0.977987004376077	0
1907	EC:4.1.3.39	36012.9062242068	11.2177393864428	2.09748027092525	1.3564444975622	0	0.177004538577912	0.223130402104472	0	4.78706035310365	0	1.35056475181828	4.39117328509702	0	0.708646129950815	0.0836761732096785	0	1.84826841780733	7.41000959697143	3.45535157603048	5.03219675371574	0.21127393688753	0.420070945163882	0	1.02374365531026	1.53808085017712	0.121390097324438	0	25.4436785421828	1.34624583582472	10.9477164078634	0.119638962069063	1.43238798212823	4.55529386774592	0.997595962490646	0	0	1.6007040826844	0.341583272376387	9.32093765766599	0.435335564706326	0.628290436821	0	0.156862041075492	42.2764328489179	13.3640184110466	0.795312212193774	1.90213211256724	7.99505300353357
1	EC:1.-	35767.0185760631	80.8961142286391	37.3206844778407	56.7819708507456	21.3508505979451	60.9206613053056	7.32685080796693	34.0216009958463	50.9200738414026	58.3522765038219	56.6768097027743	36.9404037083146	30.7967678746327	27.4023688524962	5.51193853471277	71.9771799875809	13.6038087588156	58.840673011547	52.646111891894	70.616102451812	46.3514039977224	24.8810877919663	49.2107838403348	22.4900868635686	58.0742132424775	47.175032121573	36.2398852249804	143.10517636704	41.7830085345501	61.0090738786908	29.107920295546	44.0844557825531	37.9739993398781	51.7168718504568	92.1989097079317	47.2407330609011	59.62717216784	45.5580325815777	78.6248994298059	32.8519825872172	49.7140691483312	61.4304884891418	46.0234033562572	171.490129930674	63.9105025515309	64.7422507481886	36.0652587545342	59.4719783435057
863	EC:2.4.1.-	35682.0035673589	138.885885777897	63.167346967272	102.480915103631	105.728819268991	110.92685294488	23.7084566422398	137.372210802962	93.0995791568111	72.178492890124	111.436841377816	81.9892000896126	24.6914789422135	63.3224711727546	6.93109897154154	119.131420207576	24.9438213335479	146.450859924219	85.2516701482479	117.405963256442	179.506817705056	101.295359263663	167.114018992435	52.6293828085326	108.145120732895	48.9449719757245	55.0950710166334	204.471417165594	159.948492218272	116.329848929573	66.5215232607036	61.473700693995	103.796496123255	67.913322193424	89.3075201270804	80.8623810333169	105.573814606632	57.5395313100269	135.809835272191	53.0841717693734	91.6028142468846	116.201801066362	85.739582520766	283.159867818735	157.831308159896	120.358163012131	76.6638086024684	94.1451529740872
537	EC:1.4.99.-	35427.2559126298	23.7754594811789	8.93145339314566	12.9164143390732	0	29.5610943681991	0	5.56874379455371	9.38373909123112	12.0203432256422	16.1946516714575	6.77674977741659	2.1332027424094	8.46708085253258	0.155689979778258	41.8964783110086	2.26663071117923	12.4962443120028	3.58448105470993	12.2966267608807	14.5960622134316	0.193136381651349	6.08562691131499	7.6290482322871	22.4434958395569	8.7952700075684	5.72401858235056	48.9050890169893	6.45701176477366	14.7055781076891	4.24593164356708	12.8993683385636	8.12302826012378	7.36561261228263	7.57622296833821	11.4143954441628	6.35903639213668	6.41426440200473	13.986081667727	3.56621375776821	10.0997319624013	10.9071420283699	7.58700403419742	55.1270218686957	19.3933922853712	11.7508680345043	7.24828326617842	12.1785696273691
632	EC:2.1.1.-	35416.5040829603	87.0729810924841	27.2608196693564	61.6383730096109	88.3624726292741	68.5210041568336	14.09626315295	106.381546397216	50.2138089184484	38.0483019028022	53.5861319325922	48.10676673012	17.6552399608227	18.9782643250632	4.7574149445156	52.7071542623969	14.7740094336844	91.5135811874423	49.2646830019095	67.2625890259283	100.826185981	82.1590699676201	132.081474328022	28.6908382222147	60.3239817575439	45.7625582590581	30.6738377283311	135.426355669951	130.574318450683	71.816996240642	29.1191518565338	31.1113527297454	68.7064656123371	27.7016245991262	59.1043900501823	37.4306725073199	59.0418465700081	39.866013047852	89.3285117039063	24.5711056441213	41.5724686995936	64.8581392034295	59.926083709314	196.315867323782	79.3184254302582	64.203405661695	32.7650431809361	56.3055901729307
1428	EC:3.1.6.1	34454.7382946317	54.9055816762703	115.437591913668	62.4733064998745	10.1627084386054	61.4480236082791	13.3199114524615	48.7480058902933	86.5039611315081	0	73.7518687040594	63.0414909263288	0	25.0841315040124	0.418361546874203	1.67657234099175	2.54108459606191	24.8304574737818	117.671727668091	16.7222475443444	55.3885192843657	9.53914466367998	48.3389666827619	2.94993273147588	17.0076578453845	36.9043826984031	2.17525367296019	69.5340746225477	69.8734142543677	6.5390144557144	0	8.16535752676628	49.2913433507109	33.581768946565	2.98630180485041	4.61213127226199	7.07946953007327	3.25147982714166	7.21043185555774	4.14837652953078	86.9229619539512	6.96401405700122	9.72469839743937	97.0869031942793	7.84070442265359	94.7133761935603	34.3867452131248	5.70629816590947
1427	EC:3.1.6.-	34452.891082862	10.3813495799006	0.252792810297729	6.05075477020412	0	0.384259690007844	3.14966178128523	4.72520471000346	2.11213355660752	0.0564335362706208	2.0021060241402	1.1339075878049	0	0	0	0.93142907832875	0.762579789559252	1.72331679108522	1.72996943868603	1.38507137537571	8.94126284875184	0.246966983319947	1.45823273780782	0.923247367579351	1.32415407572688	4.8588533906386	0.0981976781997919	24.660917100976	1.82442645288041	3.36376546230254	0.0472203849525658	1.34351506420066	0.0396861183208864	1.17966418950671	0.249182280948771	0.330295358107902	0.541923896339691	1.0968741838949	1.37398649328792	0.373564969537197	0.801082921229419	1.41403194119139	2.40484581947509	33.8182934848708	0.738299229537723	2.34934918129795	0.301962766876557	0.108053726309027
488	EC:1.3.8.8	33740.6663911237	8.87574077420625	0	0.356749869693635	0	0	0	0	1.25357056682427	0	0.783443336371947	2.28093738984575	0	0	0.259707960495911	0	0.650377805688356	1.93396052144112	0	2.74983191200826	0	0	0	0.734215381494931	0	0	0	21.9740860137033	0.803023831895447	4.6242312914304	0	0.925546038962539	2.05514281732009	0	0	0	0.839852288357579	0	4.21459520040671	0	0	0	0	33.6464320176473	5.72743646187713	0.474396758150672	1.31132418143136	3.40918727915194
180	EC:1.11.1.10	33265.4234928926	28.146563738414	20.9850587908064	12.9335730306093	6.77513895907024	15.0722575431541	1.04988726042841	18.4189442918298	15.5241502168231	14.7018587095855	20.3738918795569	13.9076635723861	5.49881511099723	10.7952901585175	0	0.18628581566575	3.82997215654555	17.6889428238782	16.4346228045533	19.0247494564025	26.0094033207997	8.04250468655673	17.5910603902035	8.94622409077216	13.9884984091574	18.8378336740329	8.27474949334837	50.4889906830767	20.4306228901705	22.4257601850739	5.19247965340639	13.1738663048076	16.849361485965	12.6505600234076	14.3941854144794	13.6920951822995	10.1055647073502	6.60444544742399	22.1061296118368	6.39470152643387	22.7437009766163	15.2533238519217	11.6842077175504	70.3513129228153	30.1156749167611	27.8240900296446	13.5954078488576	22.2714108875455
1553	EC:3.4.15.1	32981.5328564109	12.8047209617817	10.2510114818727	3.27307387888265	0	1.30386283408976	1.04988726042841	9.86930911768315	6.8055358759397	7.02891326021934	4.93419118749813	4.33884217543709	0	3.02549831736992	0	0	2.59539593630986	6.81967559446961	3.89902628641804	4.56584452948025	13.2285954029189	2.98827566485559	2.18734910671173	3.51420391382868	2.84519483225672	4.97111218103033	0	27.7075274352333	3.71265606185436	5.63054069163805	0	6.84174625828456	0.685972899436976	5.01595261976405	0	5.27869765190027	2.04160876318156	8.51517594509206	1.04969439277172	4.1408667073471	8.69436403882173	3.43143617366474	8.06127308323192	40.7654271380715	1.05063037822694	3.83224903297108	2.28280953012421	0
2066	EC:4.6.1.1	32836.5224746264	55.3247369490719	201.448120798315	88.4102162217051	53.2599292572006	96.5598550819529	9.12174112175874	47.3658117560437	117.673052161235	15.5842401367327	122.175895002181	92.6716222113308	8.91645703386773	24.1831035021561	1.77119165047482	32.1918743901357	8.91789941267204	54.9304775161053	143.025942146936	38.5307230536653	33.0342233809824	56.0273567820036	80.6632221911612	9.60850791620022	30.7753320523367	63.2498548022965	12.1610601875169	36.3352266853259	141.30651361055	38.4055135943044	25.3712921506622	10.0017578777379	112.077431191439	21.1122110940306	26.5685681205461	15.8802046744624	31.8300853919092	15.7837346116135	40.4186968453356	18.8971068651324	172.589645909244	22.5453185757052	19.8941168425036	69.0807896377555	38.8957374424655	147.173469235588	35.6509819865529	37.7768986423656
355	EC:1.2.1.10	32790.6043258195	12.466193284396	0.544840924625614	3.8734481035653	0.226376958059626	4.41322621145718	2.3394133143479	2.23579459534671	5.34123106264792	0.491276171485543	1.2321915057049	4.65878036739218	2.38604921645446	0.113674605229097	0.852191255188548	0	2.5957035389283	5.37981210265351	3.78565085408661	6.97383966159534	0.684167940303875	0.910533858953933	1.6541139546113	1.05348293446323	0.127109814544697	6.48573932612284	2.35945823917136	26.6749784584045	2.1587109167214	13.5703931680491	1.44344624140156	4.4607132511408	8.15884415674626	2.01258221498697	6.13878732615512	0.507884635335616	3.44585666729652	0.834675034628733	12.2591458742789	1.9996146064168	1.17823156278801	2.40670154519918	1.43957868833263	43.1476316918352	15.6612991416897	2.37899475041444	2.35949202331602	11.7977789154448
587	EC:1.7.-	32634.406707099	24.9193761655891	9.85662717221733	11.686052613312	13.5502779181405	16.2082956078515	0.775613021420518	22.8923385282448	10.5957084689956	20.8239748838591	10.9043706727446	10.8235971815995	4.06816846229187	4.59749944366482	1.27107715946305	0.3725716313315	3.99525477086457	21.1474659288869	20.7641918199681	16.66221059044	14.9034433156523	13.5634704433374	21.406695638178	3.0342859988609	15.8126295097362	6.27248434344551	6.50639030371628	48.3990479723178	21.2104173748384	19.4114613988253	2.68620521410606	12.3981053307164	14.4121603370105	11.2985440885125	13.6434889346186	8.10105289291971	10.9839226157812	10.9613381967829	21.2088025378758	7.60890341175819	9.75832179468346	14.1648580858988	7.51001416223657	65.9854956340628	27.7240844506704	19.338393672169	7.77391557167532	16.4563533568905
1955	EC:4.2.1.149	32389.7033342625	13.4421206731799	12.3376623376623	5.60220845157429	0	4.08169440242057	0	11.0289606086636	11.5044574329909	0	11.0443724566824	4.99666673834971	0	0	0	0	0.753069038165465	3.11612403464707	11.8710310587692	2.60080333498055	22.3763073511343	0	3.64558184451956	0.850144125941499	2.87820379245676	4.79432474723158	0	25.4436785421828	5.03200456302681	2.3061257088092	0	2.4853699415082	4.97831416179521	1.13674356402541	0	0	0	0	0	0	9.74516147340939	1.12758777337919	1.40219059209482	35.6144826467485	1.75105063037823	12.2110425492724	0	0
580	EC:1.6.4.-	32353.3262438585	8.77096183407147	1.08899788734977	1.13733164761938	0	0.614591302668426	0	0.615080582484558	0.0789537242778476	4.06321461148469	2.00199275600904	0.236427444395471	0	0	0.252370824907608	0	1.00934414447177	1.50359149809583	0.67637458944105	3.07896204289956	0.100392579939465	0.0538306016685981	0	0.682395958711748	4.1923583370649	0.170320663956165	0.309432177852931	24.4838911318884	0.169655631670018	0.582985466834531	0.0648171884077634	3.57510436098934	0.298934053162252	0.842293852174558	0.790328170692083	2.38363871947518	0.255958605966996	1.61420519377756	0.285343116925299	0.946936633505052	0.607560711091417	0.163151405023038	0.876066035106641	28.5680813308179	0.147307134280568	1.50581836191696	0.396716980057696	0.540923144876325
255	EC:1.14.13.-	32025.4015844279	40.2417850959301	12.2993898685773	15.8450551545563	20.3254168772107	28.3561246338559	0	35.5996569108684	31.6028403052845	25.1693571766969	22.4433806088555	11.7941883845066	13.6952007835455	10.1604970230391	0.449771052692746	27.8067949968952	3.88120272849367	29.1964060817697	22.0944778193762	30.6983159028473	56.8001438460847	17.386331140978	43.1157894736842	9.22437230129538	23.1044201310092	8.77765257446467	15.6965569990028	73.9761500010119	31.4788457088151	16.4442057910087	7.92555326277348	19.4932280916304	16.4193157110594	9.53457027617808	41.7512726091195	20.9779533773057	23.0536105764586	20.1820771014583	30.9526290761052	8.35839980347661	13.8643606454831	27.0583425270946	13.3066551292725	73.4382074633215	21.7095288423054	23.9064369481299	12.9625988225468	17.8950949646643
1668	EC:3.5.1.81	31965.8970972237	22.6184238081416	27.8160000798928	19.8826301615799	0	24.8701895338456	6.16544532130778	10.9618971652964	19.1340761590496	4.62815600816598	22.1837915437259	17.1442540323167	0.346032301265266	9.45759900464793	0.70874765707762	0.18628581566575	1.43316639439383	7.49824300150818	25.8412775713018	7.01482564256256	19.0506158410501	0	9.78686624818928	1.13996598705792	6.17785252880064	15.0959519797327	1.43055477433729	40.0852937771845	13.8653907091704	17.6869284364173	0	5.94356090959565	13.0594139371759	4.21136726506049	1.29161223679334	0.681475306171851	2.11921440773726	1.20928205686894	9.3792841472884	1.00226854591919	23.9377141559842	4.97360300856402	7.79939515570237	56.7987082184427	15.1891134680808	29.8069079336591	5.07626848105233	8.08480565371025
584	EC:1.6.5.5	31817.6753164258	80.3085782531515	141.879156564757	57.0405816300693	67.1971702880243	90.5735335599564	9.57577743329575	97.0187177773934	102.252768805721	35.1416013863172	98.8856609496216	68.8446770437034	8.37452552132766	32.8969027081626	1.81045192125312	41.815606611668	8.59283433488256	77.5999006943365	100.907967429217	46.1729718639153	112.472771267097	68.895231627109	113.935157232986	21.3296368006389	44.0629909373626	48.2186590259599	20.3855281155885	103.881640199987	140.862248044956	48.6978409940767	11.3026391404995	29.3253926479129	86.7710477255975	25.0163004627126	24.4413870593101	21.1309386209095	34.1745493405237	8.83255879102921	60.7972909351192	16.0500133052547	129.429259090737	42.1820190103857	28.9252707498596	158.599024532558	96.3134972847225	119.497524941076	34.9657100239679	49.8855689826595
319	EC:1.14.99.-	31578.6215688892	9.51559171979474	1.79035698089958	1.6363785797284	0	4.27333002864776	0	4.41158424346546	2.02060455779903	6.54629020739201	3.49782209364833	0.914219948903715	0	0	0	0	1.2292082685375	2.14855512956194	2.19836793451692	1.69592444970845	8.72516407444035	0	1.45823273780782	0.660149794765179	4.85766200447451	0.912860628224697	0.570525494276795	26.2132141339324	0	1.8291165876788	0	3.82525899434025	0.310186679138818	1.18567099474716	1.74427596664139	2.21875828871081	0.298585792528407	0.67304250385196	0	1.63844410323901	0.761479688875525	0.831721721072101	2.07449731851924	28.7679746707812	0.700420252151291	4.06297589794609	0.643198552405244	0
2318	EC:6.5.1.-	31181.6804619993	27.7997694071417	7.10275712749193	11.886706535045	18.7030486777834	15.7696993888139	0.357008643367155	25.9998389372929	17.7140752614423	4.28894875656718	16.2250815246474	13.4131407532965	4.42502448579824	9.50391024156301	0.58189316118551	14.0896833141134	3.09655695398814	22.8305561750284	15.7617878677802	15.4164144061429	30.241451646738	17.3086036987426	29.555705778207	7.19737333097657	15.9906163961464	7.6254651655029	8.99960873794734	46.6199891728897	28.3198143341649	17.265436530235	7.53880332539285	7.31637080454603	16.4590358039385	5.58638885247434	14.622831149139	9.03826621271046	16.3975622062372	9.6002803063875	24.3186373606232	4.39525511483567	11.4839372874792	17.9582586162336	10.9429659272313	68.0602628541113	23.0753608415049	16.9910821140802	9.89721308721638	14.188113221437
1930	EC:4.2.1.103	30388.6119205985	11.2223162769175	13.7388926862611	5.62329877801587	0	7.51390120370979	0	1.02466560314149	7.11896327783682	0	7.84824913098107	5.3999866191647	2.00264993672091	0	0	0	0.667493011101207	1.43611652308631	9.72982334603395	1.84523130725662	0.800143846084689	0	0.759816005489339	1.13495375878115	0	3.94860375541647	1.06760707048579	23.5110751119522	5.2510932251727	3.0828208609536	0.582125301355709	2.38154536017858	6.34341747258964	2.81494483450351	5.02350036561907	1.01774042950514	0.860463715489164	0	3.37571273386762	0.862799884381925	11.6184800499461	1.99283889242497	1.40245515635748	34.627666683037	4.60176105663398	10.2601768281451	0.977987004376077	5.39949786126093
839	EC:2.3.1.9	30231.3467416426	256.16452110598	212.328710659637	146.233393245035	243.964965470776	148.432478511029	246.243451951675	287.453408423192	187.38490595943	72.9575764769184	201.621177979751	169.020704638685	312.416105490395	67.9668362706481	376.581025647364	73.5014735306583	317.277097383472	198.438716729458	256.522477752148	161.648279767983	282.576747879769	231.033689591078	229.281258510028	117.638543702275	173.184203670077	140.935274505856	243.37676793928	350.115153024008	235.519690382211	269.078479361023	99.3014528879855	160.807568156797	152.455560244526	120.596069118314	114.188367278467	231.356537594462	194.568926358368	197.844600446672	182.825710358085	236.340326175558	194.677094877792	147.051324570687	198.778229340788	417.727999334753	240.819197905445	237.972843212069	151.640298298622	253.881776689156
2253	EC:6.3.-	30215.2263371167	15.7438994022231	3.85224221894391	7.22073932235243	88.0768064679131	36.0481993811903	4.34427846674183	59.5185577706132	11.0005348806596	4.63964843059474	7.78684090982496	16.4795513310337	2.47664054848188	6.65159338937559	0.835083315289129	8.35048345604542	0.327774881600339	55.627783078355	8.09357908858167	22.990691953791	27.547424256046	75.7602620427899	116.053887011106	0.173600882102906	3.4756511907636	6.26712085427882	15.3462520005355	2.45553082664161	104.805030852284	25.9702938779163	0.737358715050565	2.51818137580142	44.2119880806614	4.33908009568474	9.12390339001408	1.85555182982523	27.9424928596023	1.91712307738019	55.1449448398132	2.33493594074083	12.758369597405	26.2939970768342	2.81389017986924	26.9832975469665	71.0726435861517	17.0160955828585	12.2144167687712	33.7258310311597
81	EC:1.1.1.336	30193.7449243185	11.9660224111201	0.0816271049524638	0.910696704696821	17.1791477177025	5.03223803926628	2.16764530878116	10.9949925689587	1.60365745660645	0.491276171485543	0.168363423672521	5.39830804116518	2.70522996661936	0.113674605229097	1.18755213962108	2.97595040263363	1.09802183777652	6.93468463181616	3.13921025285764	4.55964618658733	6.63541011118104	18.221237250977	25.1602392832234	5.09939489207782	4.64061378527934	3.14830083453699	3.32910479789443	24.1571812878974	22.4850187661519	0	4.12383501883799	1.13087529981777	7.73257724738019	0.215498147146897	7.23305667467506	0.117802676626206	4.37381968547056	0	6.19824608025512	0	1.16475112094898	5.39523306904546	0.506692469578674	33.9876389428364	7.48824850465835	1.05167848590901	1.87512356692505	5.86007067137809
1765	EC:3.6.3.12	29778.0130775053	61.706912482377	62.0527054688774	46.1757387513921	30.4881253158161	59.8850424431426	18.6389111789022	48.1864389508527	42.6169757282407	47.6899832249284	57.1291835395163	37.2577772188227	11.8922281032883	35.0003454635522	5.52758536344782	17.2598243590881	14.3866088359261	51.6919329961308	55.8655172159088	50.6489409179841	48.7356438169982	34.4560482113921	56.5190217854404	21.7062773041038	30.7725831483528	61.0573367087065	22.1815651659991	92.2132786568362	69.4998499512334	64.705074162615	11.1652116167127	37.0544922763099	56.6445345021237	37.0285834822815	30.9960433467106	35.3294660008763	33.0658132123641	10.7352876519384	59.0162242645989	19.4438563368952	68.2666853408799	46.2270737347985	46.9400866958758	144.814349508719	69.0966981763861	77.4587998344213	32.124473439972	54.1679550910818
1363	EC:3.1.21.4	29387.5959600576	6.98579101191049	0	0.605715462378461	0	0.151285930408472	0.432419673055242	0	0	0	0.293950028495156	0	0	0	0	0.18628581566575	1.5150372809707	0	0	0.0807769795111567	0	0	0	0.598965179640602	0	0.268512277323062	0	17.9262280638106	0.43817732429178	0	0	1.9418174579618	0.92836340017181	1.1421407078378	0	0.217968668949061	0	0	0	0	1.41733356036097	0	0	25.0920218647546	0	0	0	0
483	EC:1.3.8.12	29357.5754509787	10.4062021620669	1.161995898838	1.57144649717187	0	0	0	9.86215077514623	6.25637998007817	0	4.67290252964688	2.69716923650387	1.64869323160988	0	0	0	0.616147394862653	3.93800735386614	5.98314282415425	2.30377433659742	17.5911774401391	0	3.67628148110498	0.99223007102932	4.24741265541432	1.67037794896485	1.06760707048579	20.8175551708768	1.04569364345016	1.84490056704736	0.582125301355709	1.30786129037418	0.573799197219902	0.850885991307255	3.70230922263962	0.791575889615105	0.860463715489164	0	1.08675888498818	0.671066576741497	0.905840286054827	1.97210447756096	2.21255092862056	29.8972526188744	2.0102061236742	3.74055995579296	0	2.34720104147294
1557	EC:3.4.17.-	29149.0558957334	9.43839246256913	0.0457172231856877	3.02303526958939	0	0.107572258937814	4.30809611048478	8.87498744965919	6.34031870243347	0	3.24705709120359	2.17141371348808	0.388295788442703	0	0	6.26286259203406	0.584769518272425	2.9911611123085	3.57539440123437	1.40659589393767	17.488896880338	0.0419493765218672	2.91646547561564	0.683296579045567	2.35860690674193	1.51937372867105	0	20.3806245852626	1.39220713376237	1.84490056704736	0	0.886600465045411	0.512878032772432	0.306067553309279	1.44936640311925	0.107461166284696	0.974279705416794	0.131248204894572	0.835769332979006	0.120137690616542	0.138641652348446	1.98580522598953	1.2120795232071	28.2555159872568	1.40084050430258	5.34116026725163	0.421302937878989	0.0268615483456473
3	EC:1.1.1.-	29027.218677517	65.8234270693222	22.7772907106232	34.3601975187319	57.588681152097	54.7324415120913	12.0158540022548	58.4297034493914	36.6432067211893	18.6915989619793	45.3811532352323	34.7577446190031	16.7514691478942	37.4745629930379	4.3704594360177	60.6850660871108	5.21453573242235	66.2456039141487	39.4651224284135	59.3589349863947	58.9511222991399	51.6035168444677	95.6803476581362	24.297164729351	49.8125145109923	25.1720965293486	33.3760063601626	95.311264601687	94.1239994613093	46.7386149834907	14.2242972769707	27.0772188155117	49.2103405803742	22.5253569373887	50.4529188779378	24.8053246180866	51.4117881913005	19.2373523489715	80.7031719195713	8.09608137221485	36.9570589383961	61.2130836977458	29.3607480463167	137.519214059841	91.9297797428457	57.1457197092888	30.0544056066523	49.6616339142306
2126	EC:5.3.1.17	28863.4856600518	12.8595057208965	4.02040224528263	9.53813010210913	0	17.1484442373577	2.5087365338845	3.57466662576185	7.95020934191365	7.35643070787637	4.70304123567811	2.59432055224619	2.69191195422444	6.78365260160497	0.359807544801618	27.8067949968952	4.03487054488499	2.83687882913547	3.909091831756	5.58957152140323	1.20672255686416	2.86756902742033	1.21275254771405	2.35421184823155	0.590795825519206	11.1832702592351	1.4946498986801	23.7088390159826	0.217567653209963	5.27755370976759	0.942416924971561	5.05253738457009	0.109018480105601	8.33654198001069	5.18323291169546	5.88051722746712	3.92225731089762	1.74743526891092	2.3879364402236	4.52134116966952	5.96306437271103	3.13012715854143	7.38972741062137	39.2451972421518	0.78347008204923	6.2079279288647	4.44933530035804	6.43850489740252
1315	EC:3.1.1.17	28562.1169679878	35.9781811802288	58.7450544811226	25.505409417488	13.5502779181405	40.5826197406214	5.32562359075536	24.3991594060621	44.6618493571711	0	43.2899065982312	33.0243077209809	1.61143354501448	20.8657550516971	0	14.2759691297791	1.30075561137671	22.8080651369124	42.3382692529731	8.12943518723489	30.7662144152815	12.9473596415976	37.6427983071548	6.92081773489041	12.6619460140797	33.6415132517559	5.15843637142682	52.1624527105222	46.3067147893443	16.2765377694884	2.63404136193442	11.1992511600791	30.4321955069035	11.773457978979	5.75382476179034	7.33658910187169	8.87231980996437	4.88495478810328	15.4737550348335	5.45736583485885	53.6713524503961	15.7108677918568	16.4328037898052	69.6021561904252	14.7706623974385	48.6264830922416	12.7897581456664	12.0922354029951
2142	EC:5.3.2.6	28258.3939772885	21.3566685838057	16.8132586114045	13.8150680246852	7.00151591712986	18.0283822547245	0.647330010882953	12.3637197727109	19.0472257515629	14.0578265204387	16.1678678383889	12.9872323580754	4.87450099994635	11.5231638576189	1.1516276969675	13.9033974984476	5.10786453690949	14.3561905182076	22.3822190947579	14.1556706380125	3.59220758788097	10.3729109077622	10.8741518208849	3.55748265222937	6.25218806170662	8.84748886615311	5.03695153800853	35.5798623175725	13.4175292620395	11.9742832042169	1.82177953944742	7.42379307550724	13.1018991049653	12.1883258903695	13.4079337181404	7.31214337586887	9.16676131035156	1.17857791335294	13.730059338269	7.23475286636477	18.1999561710527	10.8100295618029	8.40474703976199	59.6422629059685	16.0184725008233	17.766804561396	12.4972293762159	15.141174094044
393	EC:1.2.1.85	28055.060637549	7.34250751084306	0.730131112906233	1.79446342734696	0	6.40426231664803	0	1.02466560314149	3.01611760538434	0	1.14320565503864	1.58007354680544	0	0	0	0	0.513456162385544	1.77014624069858	3.29158295808798	1.2012012012012	0.800143846084689	0	0	0.57964372223284	0.237028547614086	0	0	17.6290946539521	0.21908866214589	0	0	1.61999465411267	0.342501548988443	2.08633041983092	0	0	0	5.08214402440353	0	0	0.708666780180487	0	0	24.7768357419983	0	1.06603426045312	2.7890863280732	0.0335689045936396
369	EC:1.2.1.32	28055.060637549	7.34250751084306	0.730131112906233	1.79446342734696	0	6.40426231664803	0	1.02466560314149	3.01611760538434	0	1.14320565503864	1.58007354680544	0	0	0	0	0.513456162385544	1.77014624069858	3.29158295808798	1.2012012012012	0.800143846084689	0	0	0.57964372223284	0.237028547614086	0	0	17.6290946539521	0.21908866214589	0	0	1.61999465411267	0.342501548988443	2.08633041983092	0	0	0	5.08214402440353	0	0	0.708666780180487	0	0	24.7768357419983	0	1.06603426045312	2.7890863280732	0.0335689045936396
1697	EC:3.5.3.18	27989.5089859222	9.93589553458381	1.42646053636766	4.4182513041375	0	0	5.14255918827508	0	1.36329090539017	0	3.11446655091652	3.73640897234873	0.828184594111886	4.76275677239573	0.150617111777421	6.68038676483634	0.599032189449802	2.6707052011975	0	1.91843463781694	2.23436863732277	0	3.47686539608601	3.14801985434366	2.83989924371499	1.45633018493868	2.08404618350982	21.370348972983	3.64743218713597	2.70016959742926	1.60969194340437	2.47170324595128	2.64660217078165	1.62988545468338	2.6511330840145	1.93761862043292	2.88031242480039	0	4.41444175678336	0.393875034734295	3.99351913987685	3.91292331067023	1.8293902883128	28.7869547164779	3.8699219531719	2.37133097851408	3.26026005266125	2.67533568904594
589	EC:1.7.1.15	27734.4666493771	38.0772385608087	11.9366506215361	21.0379231651196	20.3254168772107	42.4150949301383	4.80552423900789	42.2169560762814	29.2407107299047	35.5305266739464	22.1063105548986	25.2037563349448	6.07505346898799	23.8848896787028	2.44505905004259	0	8.65792473265895	36.1345530305339	25.3520979514517	35.9464985186217	44.9065109791982	23.9108887549873	39.3263157894737	10.3874922325321	12.4396628596566	38.9508519410914	9.48165715624985	57.7416078776596	36.1491426592008	36.1319873723256	3.11664663970469	18.3085650978017	22.9729848259136	21.3326849082777	19.94667349054	10.5825208272609	22.2884257287613	3.69158152148538	36.897879890354	12.0907313607911	19.5334611039489	18.9461878307584	26.1952850457958	103.652083546273	43.1978446910666	31.3382976777309	23.0685225554366	28.7131002926754
2306	EC:6.3.5.4	27636.9674863292	76.4506122299304	60.9478648673674	47.1049819934417	68.0032508000674	47.5364941579477	40.4262460727601	85.4434189789965	53.6708115064565	28.2101481270474	52.5483066809613	58.5623424177551	46.5926007215351	28.6970673220768	48.4273192026138	0.745143262663	50.9156398324374	67.4369401615982	60.3685696303319	50.8769252693475	75.2648500405043	68.1152314228522	85.1369736331342	26.7440508340106	33.0142524126225	38.1030743502264	43.4520941819545	108.064647772991	85.4884635841209	67.5382040636716	30.26086431907	40.0414511470243	53.6069590815336	40.7138251361879	36.4342234120794	52.469469801961	56.1291379445989	46.7199510788083	55.1148521325208	50.769555818602	66.5525981989807	45.5395969546107	66.0064882987006	167.604095903428	63.3483779243924	64.771421084825	51.3541937215576	60.3240270939026
1166	EC:2.7.11.1	27551.4398687792	118.625986431727	209.249173985091	135.604830532324	224.91116725619	113.739078871958	75.0941156664815	219.050892406703	184.404016724848	82.3696173384608	91.8412538265826	180.458883563512	6.24638627281935	93.1324586585794	8.18927533263414	53.1321249396296	33.2230663077677	444.435626446708	130.019655580248	108.57586757223	143.260480367882	237.441908256964	319.394132629459	47.411578067997	85.5871418296141	93.1693219540765	46.6054916808727	67.4145767451258	340.784702596548	179.827147199428	52.5095712841844	59.894280426246	173.903114538319	81.4731493052328	30.5253878550862	50.4355209718843	112.465579120763	47.6371780305978	182.655879413814	56.5811520129667	136.247988081986	103.168531040374	96.1358083257096	209.632926403291	247.646098770373	125.198189658638	106.91765329259	137.1070005845
1895	EC:4.1.3.-	27549.1347034281	28.0260566658896	8.70216754152425	16.7324600081709	16.9378473976756	19.8441975057869	6.04981679819617	24.0255882856049	16.0953561073569	9.34579948098965	16.4591785369713	13.6802663894678	6.51336924583741	8.89568715342589	1.44562027410063	22.4401667701588	2.75120283080289	23.2115120380089	16.235863491395	17.6425192908094	27.616859959843	15.3791208139672	30.3800096571704	7.34821601420792	18.5616491390866	10.8672152251528	10.3238260117918	46.7522049918677	28.9900780573336	15.4117589802622	4.6330325103235	9.67038390665816	14.897901417488	7.841937492062	19.3223221054912	11.7114987055548	16.7082262452949	8.72836310139709	26.0213713327027	4.59978196438787	10.7868166401798	19.1309156924074	11.2586824107348	62.5122393806977	24.6515847008205	18.1447590944992	9.87072813438717	14.859457356248
381	EC:1.2.1.68	27034.4341470014	36.3833060715758	12.1853457520459	12.331354652312	27.055482566953	8.62790245659535	37.4406003382187	30.9591360903178	9.19181547929126	15.5291474782003	17.2360327312132	14.0916582439087	50.7155038313073	7.80690868115302	62.3633900441654	0	53.2370807263632	16.995257579883	17.2237955586345	13.6473154174464	30.4869771697225	24.5346487465447	17.4493310989292	16.7722122936227	19.5266350229749	18.6148515914149	37.2639301379706	65.4826017052975	11.0330707604672	35.2750025633873	13.877856318018	26.0909312710087	7.50081498687853	18.5202090808448	16.0564049387701	37.394133475225	25.6319084453472	35.199119107279	16.5074434769922	38.5647820149129	14.2404868608813	18.6889286214547	31.2894434089924	68.8618410217121	19.6676005603362	19.4934920686516	17.646170484745	30.6793639575972
615	EC:1.8.4.11	27021.7988883567	90.7107290124601	53.6713305157605	53.1083287200173	80.7343607882769	55.7216392355573	81.3624489502776	93.3967795188627	58.4829887138327	19.7522598870056	58.3095501143515	58.3792350437318	91.23206460547	25.5509556167305	111.184546339713	29.6065820988202	99.0853787387197	68.3997289561653	69.9344327743728	51.8007650448656	86.6555970405784	81.8358170381869	73.630787343426	36.177481122172	57.7652526986582	50.8695117073972	70.4417170016233	136.677923710946	64.8794379814462	82.4376894827894	46.7660290603842	58.3295927763183	40.2551047056064	50.459957797982	39.2104383007069	80.5735862682037	69.143578606288	75.6440855550195	44.2113171732583	86.1339362089839	60.771974021601	48.0944083525049	73.0930028811371	164.531394367578	52.2200765341094	69.47556786337	62.5270513341264	73.4747123976994
1768	EC:3.6.3.17	26967.0080554564	102.273804374175	97.5391650481516	103.372394923905	126.552534950312	174.966760714368	36.3188396995401	102.510465083446	120.732331980498	56.8624539081169	111.141476972196	106.561447962213	39.7408023391325	213.472726281885	6.67672673918649	256.674246232394	31.4804277740454	176.881284490649	68.561053789676	115.884283076904	109.408663906091	120.919599452592	233.209290575024	87.8718961397129	126.832988874629	97.6152269081481	101.102872396842	49.5492986757602	245.343208585928	146.14044327472	59.1257001984667	86.317708606179	157.483378010219	70.2584958250661	120.329586188632	77.2831755892868	125.101462392785	3.30616663813363	219.480648912347	24.6188124066147	145.174381120479	180.576966310737	81.9542058088847	76.445588657167	255.801825014519	127.610548233702	88.9501531716393	159.384774110787
228	EC:1.13.12.16	26801.510720298	95.8502301404505	110.199890648206	62.0922153358667	75.7145022738757	79.1596872412484	79.2334413754228	102.243626860807	78.116120103272	38.7376719049202	87.7104384840243	60.1181433887565	104.322513174557	19.9646783495286	125.114381800166	17.7296194446909	108.637250257803	55.7740917243004	106.929724250661	50.7769156232681	108.956512340619	74.8872803672989	70.4509716219711	40.3096814820135	50.5445832900846	71.820935468755	77.3617965182228	137.864091751311	82.6048289274436	77.0326494812711	31.024172441713	56.8620189195544	54.2754646856548	49.1722571328658	39.1607960559688	81.2503369297368	60.9273060569184	67.7843862024601	43.2927085189617	83.8204510241954	99.0997275081101	48.6049813840317	71.6202731133041	163.576137402424	59.1398382336489	109.460928973757	51.8260977443923	71.1080432245927
1971	EC:4.2.1.33	26689.3792156723	110.961358124756	129.260366987585	80.3823587511378	87.177867609904	106.039765075122	80.2340353075653	100.647551556976	96.3895233153851	34.7365577869566	95.8901723633859	87.2124238177423	89.7624111065118	37.0458183511282	96.7882053612217	52.532777432804	88.3438806533575	82.3880407420942	131.676046820752	61.1369078774245	93.138219521646	91.016799547004	104.709476449809	45.7268123953369	62.5161019355301	105.849000035388	73.1795050608941	156.686640958802	124.688605928631	79.9485945441723	34.9043080083664	64.1610950873318	82.9016797421384	52.4154726454769	58.4492814790279	72.4546728543753	71.7676196132086	56.944748753625	69.9895894418536	70.4687432804641	116.736215293616	61.5094636751941	77.6569142968194	199.769946904065	78.2137928426347	115.211521816547	65.5606060829917	83.8433164808742
2206	EC:6.1.1.-	26416.8380527423	16.8938309116915	4.6840412971941	7.30527977977916	0	10.0537560755786	0	8.82316848693091	8.13658637383398	7.90069507788691	9.94495850599015	4.37532354055769	4.42502448579824	5.08024851151954	0.207586639704344	14.0896833141134	1.47949432741924	7.90573762599941	5.31922754730794	10.7852452506371	20.9034433156523	0	6.6553355866731	4.61218615064769	11.4988163483063	7.26695857534565	4.98061914672216	33.654731548378	3.57494137778059	9.5001305607997	3.22506444576641	7.55886297425816	4.27765247672887	4.29732510601714	13.9731398245424	8.5339493296662	6.71290770865691	7.25721756182591	10.2915227212331	2.4053855336642	5.86289462656972	10.2833409046661	6.92568183464246	34.6787345257089	7.38162897738643	9.29868881198815	3.90170566388377	5.88318021201413
116	EC:1.1.1.57	26348.397135334	9.62450485553703	0.935857204995961	4.70032431806336	0.226376958059626	11.5642695554526	0.910160653889515	0.615136826604491	4.8325351735288	0.491276171485543	1.92844658715711	1.89008408421324	2.53889633486262	3.79604581931142	0.453524858796458	13.9033974984476	1.88930653619749	2.03217963464202	0.295427779702113	4.01321111010528	0.472894003416345	0.371747211895911	1.78378357772752	0.999703556926821	0.127109814544697	0.840100965759438	1.87013561805137	18.9767952646359	0	0.549476878843543	1.25592535771314	2.46032687805975	0	1.38447485313082	5.561105189053	1.52562506484075	1.7221009177075	0.396557359189454	1.593913031316	1.2443395317468	1.56318463022873	2.62882935809899	1.88078734324567	27.5034310639647	0.78347008204923	0.725191103333947	2.15463797904787	3.7076027524642
162	EC:1.1.99.1	26239.7489405821	36.8995118040661	140.60209175549	57.9040524609787	29.151659087081	68.434344016409	19.7213962482776	33.5185639683124	76.5776397296271	25.6334377818924	90.9979562296185	53.0138324120967	29.3574157592312	24.0599153766914	32.0993991540483	15.7902264013326	28.3024219862364	31.5282998716532	105.470002902105	30.2871752053662	34.7701591649876	28.6359260318368	37.8013245139814	16.7700296014776	31.1860903989296	47.3899982754296	28.2591122187045	20.8667309660902	85.7788249932226	39.2506865888277	12.9623950741886	26.4362779483735	72.4519595558054	18.8076244406154	19.4543737959444	29.193096352557	27.6778494692701	21.9388013011066	35.3479358188187	24.9134135319028	119.533400715603	27.5408031142996	26.7855635211384	17.8670038742717	44.5168990283059	109.314389065727	18.4521919617318	35.6511270225033
1434	EC:3.1.6.8	25942.3464950875	5.4802713422163	0	0	0	1.03406202723147	9.04855953091496	0	6.58283150312906	0	0.220462521371367	17.0856540719554	0	20.6575200621279	0.17316319178114	0.18628581566575	0	0	0	0.0807769795111567	0	0	23.5248672139063	0	0	0	0	3.9913585493696	1.44521199062044	0.487181535021164	0	0	0	0	0	0	0	0	0	0	0	0	0	0	0	1.25483514459385	3.1396366529638	0
1861	EC:4.1.1.77	25613.7073463881	8.09811292691839	12.3376623376623	3.81942433543754	0	4.08169440242057	0	0	8.06107761298239	0	6.95981204934292	4.70992442425268	0	0	0	0	0.496340956972693	1.56947071052629	9.37055767232421	1.97496120225895	0	0	0	0.560322264825079	0	3.13553201733269	0	17.2544078854756	6.00035683090073	3.0828208609536	0	0.706337766576675	6.62947025180872	0	0	0	1.01276305360767	0	3.23094624624972	0	9.74516147340939	0	0	25.6692464431986	3.81829097458475	9.60431731620509	1.22191440415583	2.30636042402827
2122	EC:5.3.1.12	25557.6477611408	13.0440952748292	4.38206829056111	7.42399638578317	0.226376958059626	13.0958270817412	3.96734444623396	3.83240274880353	7.76048923525013	0.491276171485543	4.59849081032569	4.46919920308933	2.43243525071248	5.27158296660626	0.779861934314204	14.0896833141134	2.89467300120651	3.39186873547569	3.65037760421516	6.19476296950306	1.90942191854715	2.59025848686629	3.41347683549773	1.5294308035279	1.05183371535737	14.4201846902398	1.79381743249904	22.3070686444221	1.84212892965032	6.38187701803827	1.36406485987425	7.98348232614388	0.468206531151024	10.3079399488789	5.31428457421036	3.48367742158592	5.55165116359115	4.96994011952749	3.67891659789921	4.91270835340592	8.44371058239129	4.89570517571754	9.23875460152843	37.7507462301029	0.78347008204923	6.36358022032217	5.7923849622066	6.68228371281561
1740	EC:3.6.1.-	25362.0875805411	35.78512307625	15.5276631751415	26.819417387832	8.54034023917804	25.1067907776006	6.94251456219466	24.6948907562556	24.0996215346221	25.5422243906578	27.5279305818864	17.0062447597811	6.53854064642507	12.5595596550268	2.58868145190394	22.6264525858245	6.11069445942913	30.6106268633141	31.1618596247743	42.9510809353531	27.013815217717	10.1019693039846	17.5344600032191	7.58180073564689	31.5454670591911	11.8228637112201	10.8837943431436	66.7084857277064	19.0888678517861	25.9710798065297	8.72764605424055	21.7034760214391	15.8697141210879	17.5741099599803	26.9793025018954	22.1246286646569	24.4455723797801	29.8626872001285	31.0212394070041	13.9110211072561	18.2388004863757	22.260572773653	17.6941009062797	70.502322290474	28.0092586802081	29.1738689730517	17.5846097633906	18.6223135105472
1558	EC:3.4.17.11	25229.565710647	39.5957072273112	41.858799215641	21.9817301412664	37.2294593228903	26.467791165904	29.1303375140924	37.0390436454371	20.6420000602855	18.1941540457991	27.7665036158884	19.1310100858046	38.9582109582325	7.91787851563095	46.4813820514608	0.18628581566575	41.2535920600515	31.0966945689637	30.0494492552823	18.9344603660943	29.5063104536969	33.3840672957773	35.4319865367683	16.6077951736681	18.5742762094072	18.7507645328634	30.1391224674053	65.1742679011956	38.5340940863322	37.0802106951451	10.7010635009506	24.0210134909487	20.6345530430413	19.3823668818915	14.5906030017336	34.0926381833295	23.3487685190973	23.1035788212224	22.8329646767025	33.8502630164921	38.0373785535933	21.295606152124	36.1257553581427	83.3914814349454	27.606613968381	34.5331156080319	18.6169635329518	36.058074204947
1576	EC:3.4.21.26	25198.0402037508	43.7895950612763	19.6084460462451	23.6366509769708	31.4684857672225	14.3409984871407	41.6968456407366	45.7564322820796	24.870401971292	14.5491026919242	26.7203872922248	26.4446499358437	49.5108716944172	9.11574553455863	61.9751760686145	0.18628581566575	57.3485411095805	31.2597767658036	30.6753309546068	22.8302106325735	40.8472759147712	33.9961951513996	21.3545952036053	14.3566583974652	20.3258060707092	20.4913281375381	33.7483090530697	68.1698381234702	12.0982137198627	49.3206879109762	21.6660387335581	27.8063702501705	11.8669576071047	29.4035487799805	12.1149138958085	47.7973475810077	31.4457955257636	44.2519918654901	16.5003764726725	49.2825363179925	25.464618321985	18.549803145348	37.6716669312309	89.1463537411321	26.7982789673804	28.5899457166511	30.1311165627901	38.6001640585563
2000	EC:4.2.1.84	25160.0165307326	9.23473651202464	50.6928478220344	18.0080500376441	20.3254168772107	23.1527987897126	0	13.5329488280771	24.7830322352108	0	28.7724753458579	15.1859099804305	2.41808340636115	0	0	0	0	12.7560385906434	31.6175961205404	6.96147634240069	6.26809314033984	17.386331140978	27.5364151566749	0.762833839756917	0	13.4250120365912	4.18809217372255	1.01789239543205	43.8633626972558	9.24846258286079	0.853783775321707	2.99327163642547	31.1112308396864	1.45722882934518	6.11888705843456	2.03548085901027	5.73515985664316	0	15.4551939242206	1.72559976876385	42.978602644872	6.01613547789911	2.80491031271496	9.13966684971627	19.2655593356014	36.338789149074	1.36056225964726	14.9683094662451
315	EC:1.14.19.9	25006.681626627	69.7855120070045	24.4240171710267	25.6903703596456	87.9303183425973	8.16695158850227	121.681951099211	67.6346177445085	14.9730463061361	7.02891326021934	27.5088484957557	25.0783531536956	160.055815377081	5.48041246009147	201.419322222997	0	163.759575551009	27.8498333372456	44.0886271793096	36.213555538661	31.8066393958464	75.2873653607854	38.7391839690971	38.3537965191342	30.5717727651594	26.6924726167549	109.648402271939	109.050579206387	24.9223651688954	77.85556265474	37.4935802101923	57.9830234269332	9.4806039707982	39.722739647514	34.7094931224954	102.879422139226	70.5902681271969	100.39947940174	28.1928647355833	113.836512830395	24.7034451444463	36.2528716983581	80.0397110958252	98.2023963128154	31.8452571542926	36.4606511328053	45.2591334040578	79.3664487632509
773	EC:2.3.1.118	24622.466079523	15.3200253005279	14.3044381911094	11.0472310567471	10.1627084386054	16.1473450023722	1.66713641488162	18.4124851156398	16.6515662846694	5.09003624048489	12.5001879787974	8.30929064761445	0	9.25446310923919	0.88357599632964	13.9033974984476	1.13434282887857	11.5517898500687	19.321156683741	10.6276891251117	16.3626419730888	8.69316557048899	15.3983582810237	0.71489392408717	4.99886224643361	4.32468351407326	4.02619164327256	24.691546818182	19.6176751751015	2.0886494181838	0.320984676142133	4.7972357735419	10.3901539549549	1.51395785997448	0.344416765948229	2.05596082054221	5.4356769914687	1.16212005665105	6.57093016984501	1.55938331308288	13.3512179762648	5.75123757672917	1.744128813757	33.9226349447518	13.0827677708988	16.6656394627135	5.04609513091579	2.40633093124843
780	EC:2.3.1.16	24619.0827204644	53.7159343948521	36.768955794584	31.4923265486007	33.8193532086913	28.6792086185155	56.3932062664412	39.040501845709	26.7337830347117	29.1750629065185	26.4301823187701	31.3912321036859	66.8928557821912	17.0428566690825	79.5306214351452	26.8937579467163	69.2514536692442	42.3206906888176	44.5185438132641	32.4721839369716	24.3995781131836	32.5939416325104	22.4696746161424	21.7419704491151	25.5711157173851	25.8873869177847	49.8995498172938	89.0570853584323	22.3513890609126	54.0096797156687	18.1388412284712	37.8730598663943	14.7438659617755	29.3801939872876	28.4904377444683	48.0591808255619	40.1053572453247	47.0178308146442	34.132135835845	51.9354856926622	30.5716769332124	28.0675665127313	42.8881377509104	105.634978284693	43.5880209227899	34.1649000226396	36.5401213812114	48.0739212188048
1038	EC:2.6.1.18	24584.3980103072	16.2401046817714	19.3114332466349	11.3803739310052	0	17.9029432850033	0	1.91434531844398	11.1326693733708	17.0447910237541	15.4694984673118	7.02756595437613	3.73014751444162	11.7881180429718	0.173438188151249	13.9033974984476	3.53004689893541	7.21949848179514	10.2595189162144	7.45783908481517	3.45311516677155	1.97788580688209	3.73887011105746	6.11760208758333	8.93551080416886	7.18909274671191	4.57310093652445	31.4115022916988	8.6069459408074	7.41907335359136	3.22506444576641	11.526238546528	8.80863089091316	8.2900650932389	10.1375674064709	9.92747436423129	5.18965094416742	1.38198060790936	7.09814864026929	6.07397431015313	19.3480544542012	9.22544250356382	8.59025605621193	37.80196225682	7.46067640584351	17.7762459787885	4.06703870692068	8.90473498233215
490	EC:1.3.99.-	24516.8543100108	19.6442486163369	6.69827036883072	7.00575343160631	16.9378473976756	24.4968062574436	0	20.3115106147994	15.0443094808132	16.1399913733975	14.4190702532214	6.02058002406193	4.53315377081293	5.08024851151954	0.570863259186946	0	2.29059827171839	18.8083495093515	10.6620368145784	11.5156074863185	26.2272468458749	14.4886092841483	28.6736842105263	4.61218615064769	17.1694117716605	4.19248707560345	7.18810158688866	36.8538302167446	23.87253772275	8.25329134996468	3.24203103311521	10.8139997534811	11.2261931401223	5.70636275594768	14.954835914654	7.59483863942215	8.81526868455667	6.65257653339144	13.5377674566553	4.94705792315225	8.6729191274985	15.3192290220001	6.68950902314243	38.3371931307891	12.6352561536922	13.407114550604	6.66231032658689	8.69719081272085
1795	EC:3.6.4.-	24479.0162901281	78.5881688425317	37.970321707566	70.1910918556133	71.4246252315985	60.7601586520136	21.9680571213829	89.927692605897	60.3019465244212	38.6811692581829	59.9403100765274	53.5961977934214	16.7833006856023	31.8532365083042	3.76958010219748	71.6820278541648	12.0201602821068	90.3921957332917	71.6317560032939	65.8951739684822	88.9006263298271	67.9505325974706	109.268404957348	20.8189563746244	61.2077635384763	39.7474145636676	33.6450879413158	107.749028675599	107.589544671956	71.7709321128857	28.5209520763974	31.9843981465221	64.6918795512018	36.1012923030033	54.4528105707787	40.665149685731	64.5179053807836	37.6808680204607	89.6296213994039	27.0049649396822	51.525393511351	66.7991774106622	43.0951147754571	155.006813879742	98.8926199469682	70.6629054853269	42.6313547252443	58.2483380046043
1799	EC:3.6.5.-	24340.1897095373	18.3822002042824	4.59082656300496	11.936313314404	12.8105103587671	12.738259155227	4.9635710259301	20.6086720066043	13.290119319749	4.17608168402594	13.4611384539491	10.46641635677	0.42664054848188	4.74945728935333	0.69436757817422	20.3525459061474	2.80849721021381	17.3060998160054	9.02315899444648	12.668977695919	27.521052473853	12.5241569556772	18.37598583615	4.0756808661667	11.7924656097281	3.72462277637977	4.04621692460643	29.9606078031529	16.5495834509619	16.0153771376667	7.01781184010492	5.40408015323211	11.7201469904942	5.6009322597014	3.36152207660926	8.88511321905843	9.42565382209937	6.90628697395918	14.4094671080358	6.12173520416946	7.93456684181639	9.92843796728915	8.43111416353547	46.4333978219455	20.0015384230538	12.8880084054349	7.93168442356645	11.2488337616447
1026	EC:2.6.1.-	24175.3112402244	38.0917176244048	14.3063003296039	21.9823765728612	44.0384032339565	40.6799669435442	3.05947012401353	51.4720438834287	19.7752174458121	26.106559753364	22.7979455191037	21.3799390362845	5.42477962781587	13.6382515634154	1.22041973876886	28.1793666282267	5.10628857522331	44.5240045897715	18.8084137052289	28.9088410215896	48.152596721508	40.7544926865999	68.4357315306615	15.8955392639603	29.5449175631694	25.6655687428028	16.9309390755168	60.1157116521648	68.7223795243774	30.3296131778195	7.00753133794977	19.7640041792788	30.3498621141365	13.2825970968562	20.2301202209466	12.6029182836303	23.0540505125689	12.5503705931628	40.5990963746377	7.8480769052771	20.4030639036065	33.4518559494684	29.0129218219575	81.0219386028447	41.3833987892736	28.1608129734078	14.1288201069418	23.1830439286862
1548	EC:3.4.13.9	24127.1829747471	22.2328848525098	11.3178245199776	9.13705921536405	7.00151591712986	8.81707323401679	2.17190911105174	18.7870897963745	11.9807238162711	7.02891326021934	12.8260813843465	9.92059716702634	2.85219760039177	13.185995340409	0.787100843747803	13.9033974984476	4.62229827058485	23.3123498203836	2.84375919930688	11.2967305513312	26.9188168659534	8.45556395277585	17.7448430709802	10.659874131497	12.495987705772	10.8591020273059	8.09688308060396	34.9473580386693	16.2352016426364	15.798721005853	5.73208217168868	14.2043978488582	11.3723539913307	10.8743372976071	8.6429064125595	13.2521112148563	9.27912204692226	8.12185501066098	16.6665544862964	6.60217747374506	15.650567974508	16.1984898054231	13.2244109814465	49.5119222932706	29.6820304781294	14.3972490329711	7.35582452291112	18.3363070587908
1960	EC:4.2.1.17	24090.7464082573	187.319050209419	283.733177482397	150.376029136907	151.201987535792	147.324719501131	123.421045111487	193.134348669203	208.716459753703	61.5986287170235	210.838433690869	166.561034268483	162.982880761975	58.0569205818631	190.368941740101	52.5248726061287	165.39539023232	172.068966293284	293.483831761512	125.308362512656	184.788058395164	148.487521049789	165.004319049059	74.7437838923878	138.208063606077	115.168014447393	135.213782871461	228.621611628828	236.372238463275	204.514868447712	64.1992005116239	96.1912973642937	179.891090863369	78.5468392244023	75.9904135691713	136.679131662348	123.233320442723	109.118331699168	157.057334492965	132.752072687384	229.811196788728	97.8160280506332	121.772446303844	312.71404820108	220.877875194058	238.550804845266	101.779649172844	187.867816941773
1273	EC:2.8.1.-	24019.0400492393	49.5013693706482	17.3255227491596	28.7964569438798	28.8657571163888	33.0491585046241	7.65400695227358	42.6585723940844	25.7154585430531	32.9692836384464	29.9751556166968	24.5192920236469	19.8702252693438	12.7211171210449	3.62240117587043	36.3435642686064	8.13845693603752	40.3342042762803	24.492045455427	40.3557785501887	57.027330756091	26.488551286536	51.8385321100917	12.1117575844297	29.1066005104568	14.1580395663123	16.4980718579232	72.3560496367708	45.8751863091912	31.3336332400909	12.3152744130739	19.0742348798901	26.7258750627825	15.2129957957525	70.214899454854	19.9149698707479	58.0846496475726	10.8484394115755	74.8183110286785	13.0758178633902	21.8439717415372	31.4326162251332	23.2825949041619	93.7233965603129	38.5256997948769	29.0724290602784	18.4352730211991	26.6534893056002
1349	EC:3.1.2.1	23908.8118599236	5.66329612894629	0	2.11878149070481	0	1.19878971255673	0	0	0.330588026921714	0	0	0.260754249012566	0	0	0	0	0.410764929908435	0.0665712072486561	0	0	0	0	0	2.34281301073046	0	3.38830043331728	0	14.2484650282117	2.01216807148742	2.38798817985784	0	0.584555393028972	1.07355225703331	0.342790275588671	0	0	0	0.60464102843447	1.04969439277172	0	0.357379344268498	0.694399376987475	4.50023810783639	22.1443680993647	0	0	0	0
1291	EC:2.8.3.16	23673.5233773691	40.195938083706	107.623582310262	40.9181692116626	37.2407276402223	56.4835223992734	18.7203001691094	35.1140835276312	59.5112016803037	6.46674579436294	68.7782643323721	37.8888157398921	29.4431217525414	3.88427982732927	31.4985303272731	0	26.2921237908096	28.0078893056734	84.8127622322704	18.8530027568511	25.2938505798795	31.5624344676389	40.9990876515286	7.08722349857434	16.2281575692026	34.5943023457979	24.3579081881871	48.7892902353616	74.3957158248305	21.678174698253	7.32057724620892	13.5478540790693	55.0676847871589	8.06940845211371	17.593927396356	16.9305369884579	20.4753985335394	14.9992918618586	22.8565446644457	19.5911943683598	87.4146872469025	17.2494246163574	15.5429444910581	60.3019660031335	23.2480488292976	86.8565664247934	14.8258546445325	27.8522652036452
2113	EC:5.1.99.4	23386.6440251811	34.0273587319901	20.7684880244689	14.8373454823909	27.055482566953	10.5186983049615	37.4406003382187	30.6032642041968	19.5155928175553	0	21.7693296095794	17.7348458369049	49.2479431929481	4.01144375024779	62.5028456390286	0	50.3868102260757	15.7553789093838	33.6165099633752	14.144943601919	27.6595342983008	22.5567629396626	14.836214389184	12.1987358263156	14.6265367784955	12.494854357246	35.3827125773016	54.7377920448979	15.6152109159946	31.3941378484147	11.5364862185207	18.7970924431362	11.675169217471	12.908145070131	10.6798440376909	32.4686862399281	25.1752312379767	29.9985837237172	16.3577701319154	34.6859577565811	18.7797012063997	13.8389346579365	25.234880152389	61.7465685185151	22.0994596758055	29.137277397065	16.9438001795087	29.1291166077739
2012	EC:4.2.2.3	23378.155416434	6.14977065444052	2.04608599420629	2.13606638867976	0	8.26453259851596	0	0	1.36023536820561	7.8497705296808	1.20177419838627	1.48350190796375	0	0	0	0.18628581566575	1.13217703594484	1.52121647043832	2.25856675518608	0.721741587880828	0	0	0	0.405750605562988	2.11806990212908	7.08236362351071	0	17.3042089558243	0	2.54874395143144	0	4.2922003066649	0.371950245935322	1.01583884305979	0	3.27730260828611	0	1.88451901078549	0	1.8293976542989	0.913103548928511	0	1.13005504616436	18.3321862602621	0	6.68694540197119	1.40024790405045	0
1705	EC:3.5.3.8	23334.6480704201	16.6629169059445	7.38821417721794	10.0397504089396	3.11045982819606	15.9327497444501	5.26668545659526	9.16167986249541	6.34745676918233	9.37804443811423	8.8037028766605	6.55319829997165	3.34101993212358	7.20618690137199	0.376044912762643	23.6912977911825	1.55646872865709	8.04211224683811	6.29386000792746	9.52697495585828	15.4907286703228	6.12537333587519	10.0634052538396	8.94890493213664	17.0605500401869	7.94858772453974	4.82442629164387	30.8948151342814	9.05302422785592	6.39430613711821	5.75679609838056	9.88889463262792	6.20075228601867	10.5296687541565	10.4454211659823	10.7942623963166	5.87953209370231	3.07964193630388	7.74896440570388	5.50760575499806	9.53120869376369	9.57125151581337	7.99591653343875	34.6331821999752	10.9603725489887	9.16967436144685	6.5229975890254	9.08501275604219
1972	EC:4.2.1.35	23327.7164956499	106.659192049784	129.260366987585	80.3823587511378	87.177867609904	106.039765075122	80.2340353075653	98.441759435243	95.3792210364856	34.7365577869566	95.1920410457099	86.8436145448235	89.7624111065118	37.0458183511282	96.7882053612217	52.532777432804	88.0358069559262	81.7648159351647	131.161672037239	60.8489617034024	88.7756374844259	91.016799547004	103.980360080905	45.3790261619971	61.9404611770387	105.517241489408	73.1795050608941	146.277863373364	124.688605928631	79.4873694024105	34.9043080083664	63.72267854256	82.9016797421384	52.4154726454769	58.4492814790279	72.4546728543753	71.7676196132086	56.944748753625	69.9895894418536	70.4687432804641	116.736215293616	61.2839461205183	77.3764761784004	185.200385821305	77.8635827165591	114.356161713397	65.5606060829917	83.8433164808742
415	EC:1.2.99.5	23324.3577134529	7.30637251439808	0.500217485863419	7.32497603006377	0	15.6187897125567	2.34286922209696	0	5.67950761601134	0	0.827232613698914	10.3351598523189	6.26503428011753	5.90214858917939	0	41.7101924953429	0	2.6266989037816	0	9.52360588436538	1.26169053167165	0	9.60869145340415	0	3.39673407569666	9.2326673086182	4.05690686784599	1.82922510270577	3.78002408264149	2.76335755930038	2.2120761451517	2.51300735990673	0.989203475720542	1.1421407078378	14.0687750460305	0	3.26976211885882	0	5.38521593610618	0	2.75112094897554	4.42387565708352	5.14048362347214	2.91576584822054	0	1.2744059679499	9.67232462538125	6.59434628975265
1322	EC:3.1.1.3	23251.4694046431	10.7515799269857	6.14417182270908	4.08850538257629	3.62886979956207	2.46457704776313	2.92335274959289	8.57683464803125	3.70579579825063	23.5684897687889	2.93606786846236	6.47763231387436	0.0267507345739471	7.52653378203469	0.570330289026864	2.97595040263363	5.62924715606452	8.0855367879098	3.05573424901382	3.42902948156113	2.45668135095448	10.5861214374226	7.5940876656473	8.41316623305366	5.43959770057915	3.11635686773506	0.657750348755644	22.9675724327516	8.26741867672777	8.11780931844026	3.21839346970385	6.09406838556283	4.26720112209782	6.60792919364192	1.21755869723084	5.35350090653545	1.84706497182351	0	2.71161670164602	6.43653026486633	4.02928332238736	1.99270930535482	8.25730445323791	34.9401416931436	7.84077655692278	3.48433443567981	3.95855766255581	4.08257254945605
2260	EC:6.3.1.5	23182.1166904351	22.1850258818487	20.2104056259302	20.171814032374	7.50853966649823	22.0609559079867	7.3045449904747	8.95954030718549	18.1516443075954	9.61802133282692	14.9717633333185	13.6178239256807	5.56652404763132	9.99007679696264	0.891750167036644	38.8701026050445	2.17201923798093	9.26818057758435	11.5548046198629	11.9025957396138	16.0210374898858	9.46723126625543	13.8135708658416	12.6793711666484	12.678861502231	12.6372261110049	7.004410778537	34.8628856445273	19.0287840628072	18.5084685981519	8.13776582358602	9.36079307037894	14.9798484618974	7.16777489250458	15.1918101905952	5.41150279041658	6.25923861379457	1.46530609465706	15.813563058908	4.4036447986395	20.1716269917556	12.0681365666095	15.0272419757562	50.3108695267763	19.5238237430647	15.7602151645828	8.9150263743388	17.8770044473472
2115	EC:5.2.1.1	23052.4992201283	11.1412528205043	12.3376623376623	6.84345218560774	0	16.259179180496	0	0	9.70460870009223	0	10.1967919507738	6.7117168393098	4.41442163545144	3.32938270913938	0.437950536827881	13.9033974984476	0.530571367798396	3.32977062882464	10.910725619974	5.21586846092681	0	0	1.92486721390633	0.598965179640602	0	3.13553201733269	4.07242869820914	18.2186053558276	5.03200456302681	3.0828208609536	1.47471743010113	2.911852496533	6.0009159236012	0.399921988186783	10.2665505496036	0	4.0913391115304	0	6.53231919136782	0	11.6935662889179	5.03423429627967	0	27.566245676705	7.53051831098659	10.5540465866493	2.67596598056749	5.06713780918728
1550	EC:3.4.14.11	22983.849239061	6.58806723777197	0	0.66665146615751	47.4259727134917	16.9167382208229	0.878665563437188	32.7724478052957	6.16071411475237	0	1.56779266443623	7.6985157736194	0	2.32363168242019	0.420903182259967	0	0	27.2334151816442	2.12389030832665	7.72156265057394	14.625550660793	40.5681059956153	61.651376146789	0	0	0	7.32638921240235	0	55.5202594098705	7.70705215238399	0.0961885267018601	0.356985082862267	21.5836166340041	0	1.60727824109174	0	11.7714077193355	0	23.2564588040597	0	3.89352403655145	12.0736989859943	0.0509588267179074	10.3591852564209	30.2342980591505	5.27102821185525	5.71461535796505	13.6662975431958
1732	EC:3.5.5.7	22973.4185296792	5.54019870384347	1.86416454359038	0	0	0	0	0	2.10340654150431	0	0	1.94726995118385	0.216600371784365	0	0	0.18628581566575	0.393649724495584	4.80387784324312	1.46615864218912	1.58798038544874	0	0	0	0.444393520378511	0	0	0	14.6088234866316	0	0	0	0.560198918319432	0	0	0.80849010242026	0	0	0	0	0	0	0.56470134292928	0	18.6166613835276	0	2.96462323008455	1.65428988197852	0
1520	EC:3.2.2.9	22901.3797512861	16.8710225766513	6.213033465996	8.13774119864909	4.89206670035371	14.11890570193	5.58993778700155	11.8579255010598	8.69803915780505	0	8.66644354951637	11.0141874045625	2.00826235636272	11.166775796521	2.04616083066532	17.7296194446909	3.30400209518301	8.99454225358089	4.10675293142912	9.04975903640994	7.89374692608321	10.9366421218187	12.3650095151532	10.2610648395227	14.9251120535733	15.5333462623434	4.61574096903435	29.2716083560465	13.2338096740603	13.0114084808111	7.34030949952839	11.6331794819307	9.87331259766047	8.41001363363011	6.93002233571008	6.04470333279765	5.99805615924832	3.75640728837564	10.1764395428905	4.78522872038625	10.2582019763275	10.0687391525771	10.3675506168736	40.4645189207488	15.2476722253825	8.61114309686227	7.494945575004	12.6949128293592
937	EC:2.4.2.-	22865.4706459287	33.6803119997912	13.9347296679414	26.5720852947249	33.8756947953512	31.212359419568	6.04981679819617	36.8703059401228	24.2339453882186	10.0794354525077	20.9166187809357	18.6029222240151	10.6900587659158	10.5841076610761	1.68501578714935	36.3435642686064	2.82956895501371	35.6545411901579	23.2458073720286	23.6916300422576	32.9406634900656	29.8811877485327	54.32322549493	7.34220416305437	22.1257074651521	10.8291643264566	15.9031120759131	46.9745396747287	51.3267612832169	18.0874422869542	6.11228970872427	10.0951574357036	24.3392448883988	7.93687732676367	29.2755334127586	11.8143528758544	24.6242095106825	8.7393062725945	38.3283504606501	5.48595077634382	13.9172574212809	26.4112815756404	11.3696966919882	67.1132003742308	33.0387201070642	21.365148841489	13.4257859364475	22.3267077979441
1813	EC:3.8.1.5	22743.9847222057	15.4603804971803	11.8374448517989	11.4509629801226	13.5502779181405	14.0239636913767	1.86989148816234	21.3251114656195	16.8352699874362	0	5.73505156297343	11.8008581083966	0	2.18418327724566	0	13.9033974984476	0.58191698403695	18.812867902332	20.1569102874957	7.36753337266821	18.8667625640565	11.5908874273187	21.4823756639305	2.53602758480807	11.2145596304786	7.22120245546461	1.74817898022893	22.7209952871097	25.4443825998782	13.7149588690999	0	4.18713639021547	13.0302302940104	3.60159048574294	0.459222354597639	1.70514576200851	3.82194989319695	6.55835058285216	14.5999260534495	0	6.33895226743856	3.64105392952171	4.46584475369067	39.555130445653	20.486291775065	6.786440412599	6.33002196687096	11.313074204947
521	EC:1.4.1.9	22694.3407175097	41.2942308635909	22.495592064577	15.8008463327283	57.7587165234967	15.8526050716807	49.4073175028185	54.9758402315921	17.0332528109051	13.3693554257861	16.4910886500394	17.8815297662533	63.3185351049023	4.44279057727155	77.4689700857681	5.01029007362725	65.3045348137837	35.9095884256634	24.7464453496493	16.1286472618017	38.4807381102221	50.8296396911639	49.4523100968258	16.0890436005352	19.2494068291344	14.1459098277812	46.8423553690274	64.4990454800093	38.1640970650264	34.8480867063967	15.175670984609	27.6509024329487	16.7348116798969	20.4806537453044	18.2336256676566	42.0530670704496	34.0763949541146	44.5473635472274	20.4049857991949	47.1547067454716	18.1587096878815	23.1330630424461	34.3973713865692	70.2112068244736	20.1088460162712	24.3969121471923	22.0988910061391	36.457195872531
1739	EC:3.6.-	22572.6345488436	19.81024587845	7.15640727030118	14.1874110811466	2.6478019201617	11.0749581973087	2.24105129650507	14.9166664342529	12.0168690088988	7.95712861415753	16.1559037178307	9.89505702298439	4.42502448579824	5.08024851151954	0.963670594798131	14.0896833141134	3.96848498426298	12.9847964249666	9.15110528884639	13.5927371560283	26.6578860619138	4.47453593168717	8.42423949782714	5.01516114370365	16.5986758605012	10.4898540606506	5.27680923191988	33.9842343853684	4.54245912288485	14.6206415327513	9.97269836315581	8.59610630700842	7.45331339527633	10.4547072523106	14.9197443951045	12.6873308245857	11.5061839553142	11.7634743024305	11.90348627284	8.3142972260421	11.8719360433807	13.8434504038372	10.1790969714417	39.1339105247004	7.77935823994397	15.618619129414	8.72504249496691	9.00846133151301
427	EC:1.3.1.-	22134.8000816936	6.2630904644184	3.16958212305866	4.17435576902935	0	3.61226755077735	3.25820885005637	0	0.337252036840241	6.71559081620387	4.37652476738529	0.18116868073149	0.388295788442703	0	0.242184412988402	6.26286259203406	1.01196698063194	1.53342987209426	1.09602301341057	6.48106049183345	0	0	0	0.396089876859108	6.52974509422662	0.255792075996135	0.489021852237253	17.6329946066825	0	0.930114570641889	0	3.63188594481299	0.318208748426891	1.15922082356492	2.94446008881187	1.97807402446137	0.255930679310063	0.897390005135947	0	1.56507582482085	0.781173129105064	1.33863326627296	1.45639144102712	17.7346795485123	0	1.44508651379333	0.524502459838933	0
1406	EC:3.1.3.8	22064.8189123545	18.9142188100421	6.65718100347287	8.79844886385927	13.5277412834765	4.49522188603127	18.7203001691094	18.7948265635865	7.48794746526548	7.02891326021934	9.08778717295479	7.98574761833079	24.623971596474	3.02549831736992	30.9875880343072	0	27.1726536544851	8.25698438221325	13.4708122742786	8.50549932844237	15.6598601995864	13.5062156451562	7.41810719459198	7.20382216536063	7.40407289713135	6.83506860857005	16.8792129147878	33.3128728494751	4.13348513243944	17.555946010702	5.76824310926036	12.3092102067089	2.48115621885186	13.7402217212313	5.33992201884545	21.5712815990594	12.4450870595929	23.8859300992431	7.02634201435025	20.3568691053516	5.9868838137226	7.19792275077336	14.8276848863256	39.0936171619175	13.1710026015609	11.3011058443603	11.2555557397339	14.6004959616355
931	EC:2.4.1.64	21798.300172408	9.24037315765492	1.13838314795253	2.16380957896566	17.1642243557352	5.68835098335855	0	13.3169714075347	3.81755455959587	0	1.65969611253044	4.83839992220831	0	0	0	0	0.444995340734138	11.5911479250164	5.36543124350537	4.761745551275	5.69630495369954	14.8603564960442	22.0183486238532	0.502357892601795	3.04438424671807	0.104116514203178	2.49595328939762	15.0349009567444	22.2927280893427	6.71511860075074	0	1.26286828415176	13.0220174993724	0.576013755552371	0.705079605761941	0.39008195870941	4.99362025028522	0.396557359189454	11.3256074593583	0.381539647364871	1.73676145070662	4.76507236030891	0.478332186888195	27.4583430794793	17.0822493496098	2.03444464910665	2.40476698396591	7.5660777385159
1263	EC:2.7.8.37	21779.040736788	20.381467408017	61.0217540691788	29.4914270335458	0	47.9275558337306	0	11.0289606086636	45.023250486603	0	49.3609381427782	24.9825380099353	5.04439707322694	34.751640754671	0	55.6135899937905	0	19.5596799489907	34.1894700381018	20.0868711131932	35.4222464316123	0	14.5880080665777	16.7505056396459	20.1757719132662	25.0332599337279	12.6937358450144	8.53309156401525	34.2174930939484	18.7526132567874	9.8044872916448	13.2014949420327	33.1387751027245	13.1657704205052	16.1478106026338	16.3251496677102	12.8796216598304	0	22.5497855799242	3.83466615280856	61.8587287119854	24.9608479383706	19.889144461425	4.33217401915919	28.8044826896138	49.6463193308268	10.3457842227197	23.1185159010601
211	EC:1.13.11.4	21679.6380227322	7.13623871617002	12.3376623376623	4.0707869217454	0	11.858880484115	0.157835400225479	0	5.65001771165427	0	9.25697631402662	3.82478035119914	0.544142397409503	0	0	0	0.393649724495584	2.19018898008828	7.90439903013509	4.11624078368101	0	0	0	0.444393520378511	4.39249496422866	3.13553201733269	0	14.5832304436619	5.03200456302681	4.6242312914304	0	1.10468627531134	6.51221680450419	0.285658562990559	2.03108489144602	0	0	0	3.43343077331916	0	9.90345018950502	1.41863995906624	0	21.0036282515489	5.72743646187713	9.669095627425	0	3.40918727915194
1997	EC:4.2.1.8	21641.4510286149	16.5932374896415	6.2584989302376	19.7305361863573	0.226376958059626	23.4149576620345	7.77976324689966	6.4975866159447	15.2562538435358	8.01146560319043	10.5637336599988	8.15769591744571	3.7390150606611	19.3936605706222	1.01172861027822	27.8067949968952	7.11258769969119	6.89926584902676	7.8473694338606	11.0460441143765	5.06399564230979	3.53563910789747	5.26977038059118	4.40010344088605	4.77146586911489	28.1244976219303	3.73653021233687	24.7992626763769	4.46356262259007	14.6257090608786	2.80331219129375	6.21054250093886	1.71822056655964	14.4309174020661	8.72330505164038	7.19518540894934	6.99176208772951	5.20420285174752	9.83213062278494	5.30812216976587	8.57612184722916	9.81999938250608	12.4580509925013	38.4479632949751	3.77206323794277	11.7108922128439	10.1807160073949	7.48907360273475
299	EC:1.14.14.9	21537.5062906138	3.40931800860878	12.3376623376623	10.1449834443655	0	21.0004972018483	0	1.0538703523515	11.3295253276656	0	6.66557048938044	2.98722239352777	0	0	0	41.7101924953429	0	0.208293140137371	7.92707503179699	1.25490997029559	0	0	0	0	0	3.13553201733269	0.119906675297222	0	5.15346304824895	0	0.0847884050186766	1.93175355740301	5.02831012802638	0	0	0	0	0	0.153110744228988	0	9.74516147340939	0	0.0449192620698591	0.111754106885276	3.43430310154597	7.93424203352367	0.0829525864667093	0.270310230655797
500	EC:1.3.99.31	21498.8316331853	28.5693771077888	23.8542249218087	9.12798723838312	30.4035876705407	10.9295783415791	30.1678116779406	27.0500470405367	11.2186143932292	7.02891326021934	12.4003975927718	15.7021188733518	38.4747377442136	6.89402928685869	46.7961589998059	2.73710044649457	39.7779138137104	19.1784872616664	18.865858486172	13.6981970804575	12.8081228085948	31.7561957868649	25.2055804044152	13.9991135962055	13.3416814266861	10.296197720482	28.4629165609966	43.8460827986414	21.2267631179476	25.7922290551873	11.7536828015905	20.6270715154168	8.81890304679292	15.6850882909866	11.8260344758789	24.5701576927067	22.0856984855111	24.2790881359625	13.2118930019996	29.7220348781193	22.0827677476722	14.2730319989048	24.4788348589872	58.0834637828249	21.1983023147222	13.6030890686348	16.6562606400327	26.5079336592364
498	EC:1.3.99.29	21498.8316331853	28.5693771077888	23.8542249218087	9.12798723838312	30.4035876705407	10.9295783415791	30.1678116779406	27.0500470405367	11.2186143932292	7.02891326021934	12.4003975927718	15.7021188733518	38.4747377442136	6.89402928685869	46.7961589998059	2.73710044649457	39.7779138137104	19.1784872616664	18.865858486172	13.6981970804575	12.8081228085948	31.7561957868649	25.2055804044152	13.9991135962055	13.3416814266861	10.296197720482	28.4629165609966	43.8460827986414	21.2267631179476	25.7922290551873	11.7536828015905	20.6270715154168	8.81890304679292	15.6850882909866	11.8260344758789	24.5701576927067	22.0856984855111	24.2790881359625	13.2118930019996	29.7220348781193	22.0827677476722	14.2730319989048	24.4788348589872	58.0834637828249	21.1983023147222	13.6030890686348	16.6562606400327	26.5079336592364
497	EC:1.3.99.28	21498.8316331853	28.5693771077888	23.8542249218087	9.12798723838312	30.4035876705407	10.9295783415791	30.1678116779406	27.0500470405367	11.2186143932292	7.02891326021934	12.4003975927718	15.7021188733518	38.4747377442136	6.89402928685869	46.7961589998059	2.73710044649457	39.7779138137104	19.1784872616664	18.865858486172	13.6981970804575	12.8081228085948	31.7561957868649	25.2055804044152	13.9991135962055	13.3416814266861	10.296197720482	28.4629165609966	43.8460827986414	21.2267631179476	25.7922290551873	11.7536828015905	20.6270715154168	8.81890304679292	15.6850882909866	11.8260344758789	24.5701576927067	22.0856984855111	24.2790881359625	13.2118930019996	29.7220348781193	22.0827677476722	14.2730319989048	24.4788348589872	58.0834637828249	21.1983023147222	13.6030890686348	16.6562606400327	26.5079336592364
495	EC:1.3.99.26	21498.8316331853	28.5693771077888	23.8542249218087	9.12798723838312	30.4035876705407	10.9295783415791	30.1678116779406	27.0500470405367	11.2186143932292	7.02891326021934	12.4003975927718	15.7021188733518	38.4747377442136	6.89402928685869	46.7961589998059	2.73710044649457	39.7779138137104	19.1784872616664	18.865858486172	13.6981970804575	12.8081228085948	31.7561957868649	25.2055804044152	13.9991135962055	13.3416814266861	10.296197720482	28.4629165609966	43.8460827986414	21.2267631179476	25.7922290551873	11.7536828015905	20.6270715154168	8.81890304679292	15.6850882909866	11.8260344758789	24.5701576927067	22.0856984855111	24.2790881359625	13.2118930019996	29.7220348781193	22.0827677476722	14.2730319989048	24.4788348589872	58.0834637828249	21.1983023147222	13.6030890686348	16.6562606400327	26.5079336592364
350	EC:1.18.1.3	21184.925941745	34.0833256820136	7.93469672195397	13.0188787236676	44.0045982819606	20.3306606480047	32.7143472848553	39.7778255000614	17.6326371878294	0	15.4060688484846	17.2434108476396	39.459544116889	4.7814103637831	46.6889686911652	22.8105798515627	38.0211629426303	28.2195805141178	17.2239310318285	21.716189999822	35.846060450612	37.2016252025546	45.9029347483231	13.005191683028	13.4883500545457	9.46954875173468	32.2534413707521	51.6231614336091	38.6494320772421	31.017168803469	11.4594350044724	18.1098952915013	18.583652196787	11.9357470169612	15.6315631036741	28.7696373393221	27.0076080346081	22.4989377927879	28.4350998618856	26.3592082302941	12.8167096795015	20.8006186123786	21.8675295611657	61.3694725926081	33.1261256754052	20.8948041703089	18.8066673851035	32.3954110098568
815	EC:2.3.1.29	21116.6309110764	19.9186961505409	9.54746931032816	16.7863574723533	20.6946269159508	20.5123306195679	3.41162735058322	24.8060700731681	13.863293423502	7.02891326021934	13.8974571906264	13.4736367646171	0.571980251454157	9.25927079033473	0.886682797219022	0.3725716313315	5.21236081287308	22.8116359698793	15.7231742738334	14.4376067579801	16.6494580866041	22.5590545864709	25.4627394173507	4.03346247459756	9.5410892894353	8.08448012841391	4.45989313635871	29.501721420355	25.6039016417073	11.5902616936879	8.23848407631378	8.22413845826053	14.1054376146598	19.7052002542948	4.37723813186206	13.4475712095538	14.4286839227334	13.744434760504	10.6921577094136	11.5981089649157	14.1842654282675	12.2426397420525	13.7313268225612	50.7610039539647	10.9076950107072	16.987445388915	18.2451960087397	10.1381728951284
2149	EC:5.3.3.18	21073.520857032	52.4989369409881	68.927168989968	34.754417948817	64.3187468418393	52.7122724162954	37.4406003382187	68.1137716284207	55.0547813674416	7.02891326021934	55.7212208081754	36.4219908060162	49.6098243019049	11.4830477643059	63.1034537535479	0	52.58855643789	44.7500531688945	80.4182940560928	33.8530262852879	54.2201781593695	56.851805515839	65.4639304683728	14.0675227110499	29.512064145308	24.8232501805489	41.4253413142591	68.6876733806342	77.6825224500368	34.6366903601949	11.5364862185207	24.8279030114438	44.0562824511615	23.3784020712932	13.293475562	37.2754521561711	37.8763440516779	31.3821585503141	31.5889460602383	39.5649655822119	60.6800628740438	26.7932910728158	31.1936919060973	88.6243613655957	35.9897938763258	68.2086221766987	24.9568152836211	38.3663457008245
305	EC:1.14.16.1	21042.0334461737	35.1707140624067	23.935096004474	19.0770849365966	35.595822806131	17.0658087493696	38.8474962420143	37.4584846730948	18.2202050615972	7.73609726376426	25.2907728465497	16.9281601240459	49.6309560454936	0.708646129950815	61.9751760686145	0	52.1392633042298	20.2784144477226	29.1954301952633	15.6478171680517	32.6482963229345	30.7415562545674	24.5255754064059	12.5432360759518	21.4382966358732	15.1401784341063	35.1171849684681	56.9862515130318	21.7585032842439	36.6532248045506	15.6923333348947	24.2441947225934	14.8960842227363	16.766219659768	14.0306989990994	37.8746798307801	25.2119603305582	38.5878200239678	14.6274816564751	40.2138933223114	24.3498868218388	15.6098699175184	32.2974688424773	60.8721367634623	20.9822633737723	28.5436290735206	17.6762923874446	33.9316128151826
975	EC:2.5.1.-	20974.8576963015	46.5174260334714	22.7614816490368	36.1170513725506	46.6862051541182	38.0934220047334	10.6338430101466	56.504340558611	33.6920284420354	24.8206868755436	36.2794913556323	29.4685920963214	8.46175318315377	18.1624351131518	2.05011334206795	44.8803335403176	5.88960516317389	57.0687091695987	40.9883198894536	37.8736500979722	44.3010279001468	44.1159266612211	69.8590053114437	12.0795148153448	35.5145465709934	20.3311639827302	19.9089571980485	63.317719074567	70.5367910360337	37.6551439270715	13.5860932602426	19.6613388868308	39.6876088964561	23.8582189246	29.6482616700964	20.4984583703816	40.2793370313338	15.4060834722069	56.5624730510696	14.4880882540124	31.5704169858402	36.1407145392257	21.3495039908238	92.6463560604699	62.127188813288	37.8966290524546	25.166761380047	35.1724023450048
352	EC:1.18.6.1	20969.3493253613	5.95405704968379	0.366622910582241	12.3611159372728	0	27.1921633888048	0.92587373167982	0	11.8419189442037	0	2.20981202426357	6.75677785056812	8.68311768647868	0	0.225925667666132	41.7101924953429	1.79077203241447	4.41692773553528	0	4.52161021781275	0	0	4.00169762891052	5.63729409883256	4.84534125503789	19.4325455266363	5.62273057122515	2.11750956226094	6.03650421446226	1.46154460506349	3.0658599204734	0	5.6550275525384	0	19.4988285725686	0	4.53177556824293	0	5.72359679427109	0	0	5.63551376331672	10.8735911953013	7.70638843126487	0	3.76450543378154	10.6517703222384	5.8092988655384
1469	EC:3.2.1.20	20953.2471325872	62.5363639462648	41.2971318620242	32.3450242507408	69.199545224861	47.0061006889807	63.2528573918326	66.5190325351097	36.0192837080067	1.1463110667996	32.196431577364	34.6154498927655	67.6645490773246	19.1631005520146	80.6951321986163	46.1071882669505	68.5474459335939	50.5745555540085	49.2311845999456	46.5362331992725	43.692802451377	66.8684856294057	67.2763894889324	22.7268293971507	29.1813325692853	40.6539279588521	55.93652615872	83.8679003961681	60.2855059092547	61.3999751845471	20.4750592007046	40.4303279625591	29.2534777271732	39.145273666622	27.6940885201717	52.7102431095895	55.7718113065263	58.4127724905193	49.3699389330987	52.2308775197782	45.3382859295435	37.9544464914424	51.6973132112818	122.62502316668	59.3232108556472	56.1279254417371	42.0124439448558	67.6247006063404
2139	EC:5.3.1.8	20816.5284275891	73.2293943611811	70.7576850084362	46.5164210159579	83.0130705743641	39.8069176869817	88.9945165833791	66.2775408707271	43.8974489710404	21.6531295003877	52.9260723384689	47.2306512455405	101.518394331288	8.75652820824967	125.839135263797	15.4400583498428	108.152439143261	45.0178794270308	70.2418230250206	42.6217519987752	35.2473890437232	80.8257644874745	64.264241643865	33.0159118164512	39.0236436156245	39.80425422767	74.467175820615	106.994074157121	69.5398573140013	72.1828029228357	35.1281213704994	54.4735147525488	45.1172615657014	39.2308215207687	33.5264779047572	75.6630926444652	61.3555591746254	75.8616104825196	39.8070652412456	86.5242012741261	69.0813973952327	37.9284006814128	66.8636360154211	122.436539838708	53.9257999243991	63.2826267482671	47.752562394948	73.9371146727242
263	EC:1.14.13.127	20703.3193951624	13.0262232238765	26.0136394705773	13.3393596005225	0	26.580606119505	0	1.91434531844398	18.2252321192279	7.02891326021934	22.1345353202637	11.8982336457875	0.372446980751164	9.3605737500379	0.833322549241941	13.9033974984476	2.35578306052994	7.39139286267288	22.2496405654009	11.7697871890478	0	1.97788580688209	0	1.61888342376147	4.39249496422866	7.15289480019259	2.60075840668973	20.34786628574	10.0640091260536	12.6487500998323	0	3.86617147325973	13.5357344899114	4.32717995255608	1.39020859074703	2.68855690424318	4.46892187699839	0	10.8469394188236	2.68522979092398	24.3433856127539	5.092104228073	2.60701624424573	33.2539927720544	20.250150090054	28.8034668992429	3.7398553572801	9.4452296819788
523	EC:1.4.3.-	20630.5884006208	13.768992574164	7.74880691265706	9.66734875990236	0	15.8792796214633	0	0.544785658772037	4.86718473255402	15.632089546962	6.70475343659663	4.01290826259208	4.22154750244858	8.46708085253258	0	27.8067949968952	2.00669090619919	7.1498514960109	2.56296893386101	5.39079661016101	5.75519194461926	0	5.58982778046033	6.89479716402793	9.84364613490695	4.34656867515545	7.26682356703087	27.3654601690513	6.02102213913007	9.12003890202049	4.92736528356137	10.9981683472071	6.35943015256223	6.51129477591843	13.0133614931947	8.99640570701619	6.7924575601515	4.61971892363002	10.9916889966634	3.64307565945694	9.30421905108082	11.7604213987496	7.47529933053984	24.8391823200045	10.098452821693	7.3439536688313	5.59598356408137	9.10981007067138
195	EC:1.12.99.6	20596.5183511663	11.1347231828234	0.0766793015596843	16.2113633584937	27.100555836281	33.7808463834485	1.63090362977209	18.0439317707694	23.2041961032397	0	4.07166059316694	15.3695474145572	7.23959997938038	4.05768517676361	1.84476725522678	41.7101924953429	0.888839285714286	19.7452049015862	26.4142203166103	11.9832071209081	10.3313927071007	23.1817748546373	38.670047269308	9.39549016472093	2.04803083975828	26.4925373134328	8.63858021516231	0	42.4906521325813	6.1656417219072	2.76621371990357	0.530598659579203	16.5496679028642	0	16.0019324277335	0	13.6747784454032	0	24.4417829791132	0	2.2248708780294	11.5008159222682	15.9003121858299	21.5640335557963	15.9615769461677	8.55851582840899	24.0723665583101	13.1238296447833
2117	EC:5.2.1.2	20509.8859915819	23.2903225697319	7.50480621565721	9.37082369150168	20.2916119252148	7.56005653959275	28.080450253664	26.1951773223708	9.07415525248947	8.63916820965674	12.0334944363806	8.91709282237658	37.226518869056	0	46.6691985350029	0	38.49509709939	11.2152282052648	14.7531786167879	9.04282479468225	29.1529038928347	16.9175722047469	12.5853935296958	8.9848194817707	14.5100091536927	8.01206861716762	25.6967237825924	41.7479703027966	5.75131503897585	21.0403539197006	8.65236466389054	18.718051558643	2.59718642124019	10.2656550859387	10.302838769149	25.195189927823	16.3049693918518	29.1515143261793	6.50604570821153	28.0656275801372	6.55840259027727	10.3119641943465	21.1264587095328	37.0830355960263	8.36566940164098	15.3255560257127	11.3017046426396	18.5436572438163
2062	EC:4.4.1.25	20453.5654174041	5.318763401698	37.2930880921312	13.6679214686975	0	12.5262329803328	1.04988726042841	6.61737636519818	19.9809599716614	0	22.1409460391733	9.86752973054343	0	0	0	0	0	1.86967442078824	25.5937420621175	1.15467366100277	13.0877461116605	0	2.18734910671173	0	1.72692227547406	10.4018716899374	0	0.69851725929074	15.6980797262184	1.38367542528552	0	0	14.9349424853856	0	0	1.74520178441747	0	0	0	0.376079904936249	29.2354844202282	0.676552664027516	0.841314355256892	0	1.05063037822694	26.3688064100203	0.439729478848959	0
1688	EC:3.5.2.6	20395.9986967672	91.3352534233726	70.4213109957627	55.6151980533317	77.9329796193364	40.6334810873977	115.839970755038	98.41608626922	45.5994439171597	31.2857578059472	62.475280977789	51.663091761198	139.447222014173	22.4258649552691	173.270643653217	10.9498506756557	148.670214089597	57.9424043924451	75.7564395861686	56.728332346054	82.2717677379322	74.5507736790265	45.9511848969428	40.1946924252064	51.307853361043	59.6370994205438	100.91550189647	129.561376196189	36.378823526728	114.632380718973	44.4234603216721	70.6447381038377	30.5441020228976	71.495567009496	41.3770046089839	110.648648062469	80.3577401929124	110.734562069735	52.5860521325427	115.796285529967	77.2677919404056	55.1223239006095	98.3854637260249	148.311312432766	63.0219182690717	81.5203871440939	64.2338074956729	97.6619825348687
1463	EC:3.2.1.172	20368.28459591	2.69933295956351	1.37393069450486	8.18413530351041	0	17.527827415766	4.81963021867898	0.332505010839776	5.87527797457394	0	1.31075717128088	0.676096059378139	0.165686301944872	0	0.912070287985496	41.7101924953429	2.8197199208879	0.35923452501115	0.858197667705808	1.43297073335896	0.247482693517936	1.63897172633232	0	0.763074200574201	0.359614850316038	4.07810562703054	0	0.347436192567408	0.176126195455684	1.00188825630084	0.390127050225206	1.52540659927893	0.333730041139594	2.29077112289249	0	1.0440167836682	1.57745442655113	1.95603447828636	0.430795464611569	0.770883514789479	2.15603015143284	0.458179202630497	1.09110522350641	1.5062244130064	0	4.13609780806778	0.636437475135924	0.321794548207976
2199	EC:5.5.1.19	20249.6840462402	20.2600663884953	13.6410369933097	5.68447730489697	20.2916119252148	4.08813275453971	28.080450253664	15.1662167137072	4.75781074645315	0	7.50854764309364	8.30529199120197	36.9359573947111	2.27739025590436	46.7809523839438	0	37.6275132181347	11.6765506073472	12.4404086220817	9.92453636496572	7.3399937067338	16.9175722047469	8.93981168517624	8.96549802436294	7.05502448426756	6.11102826120819	26.2417478938356	33.7560314803105	6.23930540591926	20.6205175305487	8.65236466389054	13.7708192464908	3.2104334473748	8.8269039068049	8.00988302826817	22.1700124494242	17.4056332757183	22.4989377927879	9.81436705107978	25.5443684362655	11.2927371904841	9.32848797268941	18.0848457590349	37.000310552848	14.6754552731639	10.1902084698677	10.7666633116341	20.3924204946996
412	EC:1.2.7.8	20105.8457668881	14.8565243499095	54.4992924855893	29.6004998010864	0	40.2371409151703	0.74690670800451	13.6908414120342	33.8656119995434	14.0578265204387	43.2253837662077	26.7446878695793	4.60620983482831	10.5335688507865	0.176134118537019	0	7.51192842551854	10.5934272911001	50.7655005195705	14.5234896640759	20.7788930550194	3.95577161376418	6.63262240015069	9.19979586269179	21.8708982652113	37.2656273896174	4.62122627680789	12.5772508000881	28.3524080777504	15.4103459129838	3.16524330387153	9.17988896494824	32.6699216992725	9.39804193158373	12.5069562183895	9.76595448636971	5.98113664530723	6.46412463231289	11.4376319642645	5.17872627420753	47.5090208245926	13.1116615802419	16.3233971296334	14.7849167124291	15.18511106664	51.3244682922516	6.87131914163358	14.8889157522782
1779	EC:3.6.3.30	20103.5425174268	29.3750735379554	102.978418768551	41.4506557003664	0.226376958059626	55.8071232308932	0.748308906426156	5.79768414332918	53.072721582505	12.8387638671288	69.2470003385393	36.0806193503319	16.2367081318841	29.4466608802465	1.56372571481699	14.0896833141134	6.2240308641134	30.0525641175272	58.8673954229916	24.3546725392364	17.1167427323352	1.25754898756757	17.6445191969898	20.5206955283313	34.0178415826982	35.2608240388316	22.0599587028642	19.2092687090853	51.0385701490313	26.4313878137577	15.71191977112	23.3516877334807	53.796042223056	21.8275501012832	45.2207001893626	22.9406270036458	22.9897160717248	1.11685252050488	38.2834040167395	9.31736022218246	94.6235863780024	35.7784274035517	26.3705783795281	13.6873444261662	39.0961789672229	72.8504403187507	21.5589723252156	40.6331714813312
1840	EC:4.1.1.44	20028.3445111768	22.2353284803619	80.0119435159884	36.200490593527	23.1587670540677	46.3142701935195	9.94625707012858	17.3689205219454	41.0400565642058	26.7259641709791	52.9561423579793	34.6399409236138	6.70561979199123	18.0384805859292	1.94658726420807	25.1287146278719	5.16534567983384	26.5730925947292	52.1136436817836	24.4222973195807	14.032097420466	28.5998951482223	37.0208121490991	15.9222514369573	23.362518975507	30.7523552411656	11.3725179696338	9.82423548960548	64.2900407682478	26.2491438547572	9.44323231969766	14.5653017556836	48.6508500611284	12.3526093787565	18.4028970409782	11.9168934046628	17.0937613884498	0.623760758252533	32.6941305103101	9.95991547339943	69.9023873991392	20.2439890139238	16.1547396527089	27.3589655050375	46.5005670068708	60.5270739858533	11.7298224295394	31.110035335689
1789	EC:3.6.3.5	20005.0230313029	22.4475567094513	23.4227979150193	11.9300329344912	8.13340070742799	22.6957131821329	7.23347715024692	29.1809930948164	14.4587677653057	16.2860972637643	19.2521508519264	11.6514919371315	4.66534389249282	7.88269175130575	1.41624247495526	0.3725716313315	6.18972547564186	21.4384780885213	6.94068045751686	13.3961517475747	34.7411127446573	13.4201376122845	17.3018152789592	6.32113717785484	12.7246981942044	15.2503953401393	7.87231657981391	30.6935452131664	17.4200841985412	14.4271792557504	3.98838012394065	26.0427709604051	7.7147723481979	20.2136320785117	14.3689752003873	13.163131938808	14.9148038231213	7.26078905524515	12.4863415600826	17.69359702074	28.7749724909936	17.7929308779615	15.927445101142	46.3811983168314	11.6578356462697	17.4520401181029	20.0002160355873	12.6410435108807
1778	EC:3.6.3.3	20005.0230313029	22.4475567094513	23.4227979150193	11.9300329344912	8.13340070742799	22.6957131821329	7.23347715024692	29.1809930948164	14.4587677653057	16.2860972637643	19.2521508519264	11.6514919371315	4.66534389249282	7.88269175130575	1.41624247495526	0.3725716313315	6.18972547564186	21.4384780885213	6.94068045751686	13.3961517475747	34.7411127446573	13.4201376122845	17.3018152789592	6.32113717785484	12.7246981942044	15.2503953401393	7.87231657981391	30.6935452131664	17.4200841985412	14.4271792557504	3.98838012394065	26.0427709604051	7.7147723481979	20.2136320785117	14.3689752003873	13.163131938808	14.9148038231213	7.26078905524515	12.4863415600826	17.69359702074	28.7749724909936	17.7929308779615	15.927445101142	46.3811983168314	11.6578356462697	17.4520401181029	20.0002160355873	12.6410435108807
264	EC:1.14.13.129	19925.1980646638	19.5263514573981	7.00891950951759	8.58819413437653	20.2916119252148	7.33725542107917	28.080450253664	17.2155479199902	4.6867324949817	0	7.66412478695826	7.65421173738199	36.9359573947111	0	46.4813820514608	0	37.593282807309	7.66259042524547	14.2500351967105	8.60300015205079	8.94028139890317	16.9175722047469	8.93981168517624	9.10093821632283	7.29205303188164	7.70564464501496	25.301476326743	32.7663237238514	5.96888269218582	17.5376966695951	8.65236466389054	13.4243059097865	2.18783168556882	11.9031110227765	8.00988302826817	22.1700124494242	16.0981157524728	22.4989377927879	6.50604570821153	25.5443684362655	5.59467144157059	8.16311895645402	18.0848457590349	34.1746903410824	6.61461877126276	10.5541261385986	11.9690856650312	18.304222614841
1616	EC:3.4.24.71	19653.2554713875	6.04884815237236	1.39113279065432	2.79289975097006	0	0.462178517397882	1.04988726042841	1.91434531844398	2.67569447653077	7.02891326021934	1.58717626699113	1.71584435304337	0	3.02549831736992	0	0	2.21886141722713	1.04705543756372	0.720471077242813	1.56998410077662	0	1.97788580688209	0	3.08913185085793	0	6.01980019258546	0	12.3037274677889	3.65344142049008	7.0102228256529	0	3.07767092099253	1.0180174587688	2.58453933228256	0	2.01006328457309	1.91863420043432	3.50872332809363	2.06061306312031	2.1100298680027	2.96271071002895	1.57375559737816	9.36822054076935	24.3698962143025	0	5.93603794437281	1.08338186032299	3.25088339222615
1486	EC:3.2.1.51	19638.2780932999	18.1816709020099	24.178295687566	31.9535048503369	0	25.4221750986993	16.7852578963754	26.6080960854093	25.1562005350196	0.818793619142572	26.9554077979077	25.0508384847566	0	7.79617233723498	3.16113735938016	0	4.23671819381823	24.4830100546076	40.948824010609	29.1394655988524	14.29923357008	12.9446325308314	0.372525350072429	3.47517739104278	10.1704652010836	42.3960119740903	3.13801850627943	3.36377614865184	6.98713781729182	34.3184264720983	0.544877446814538	28.8891967356953	5.6416167494718	69.3142165551955	0	17.1609059261565	32.679787252715	28.3912738834503	25.3742855598091	25.5551112823971	36.9023755099077	21.3650128566492	34.4744753753663	46.5903008700235	23.0158094856914	51.1883299157243	42.1103036384083	25.3115215379438
630	EC:2.-	19571.5579372861	22.5123270830032	8.30340758828265	14.979856350771	17.0806804783561	15.3670695559512	2.41955561818865	26.2506119453214	14.6070957813785	7.90069507788691	16.3616772027727	13.0941844711283	4.42502448579824	5.08024851151954	1.04305255328545	14.0896833141134	4.82877231890959	20.0551306371181	8.8600976704304	16.878209499614	32.2609308040397	17.2371819575889	26.47992918075	10.6891344786082	18.0383452364494	13.912164067026	7.16410518015089	33.9667818611552	26.4674020850497	16.1816326548256	12.1698080988151	8.50983623924618	15.0125811130826	9.22795248599256	15.7087620491715	13.0582712918967	14.7385590340454	13.1153690215496	16.4550022799749	9.08551396899545	13.4221680765652	16.9289867983489	19.6759056343309	48.9659068975677	12.25751388333	19.1961363021783	10.2405700737964	11.9588418058679
1570	EC:3.4.21.-	19535.6628152012	71.3865113450268	34.7427597136618	72.7878918202164	100.147549267307	65.4346966059208	22.627888951522	96.5891011445911	55.5053898806416	68.4438104127334	55.8650046350078	54.0308243646254	15.3053868756121	32.4652540294562	6.23810397620856	21.248780271445	13.5554653697269	108.073580419354	75.9340492887073	84.0642676428589	62.1029997902245	91.1705081913456	137.723128923225	8.68868627269437	49.4989894437995	24.2252604024348	34.9736946862392	95.4334642119536	134.444521847219	69.4361514164229	19.8729585922905	37.4723481381283	71.9529453588873	32.1458690192439	55.5080363912055	35.5911041638042	73.4573683480418	52.7367433404893	106.840245769742	31.8826078038225	47.6292440466705	64.3661588129227	29.7236776998374	133.017365991163	135.543360391235	70.6028520290262	48.6983339623784	64.9675422020559
564	EC:1.5.3.1	19476.8339332177	45.8819850981493	65.3068913668121	52.3902846149146	31.7304362472629	74.268286275855	8.40221407991983	23.2033029939855	46.8125074620763	52.5477527734257	50.1627810032552	46.9521356153815	18.6414214244902	53.792029741212	1.08423171096625	140.236839252097	5.42686456850182	65.7550603107125	24.4140932439849	69.137763949412	36.7390268882884	38.2245734439043	69.4348571697182	43.2994107926235	54.6961828045798	38.83879665893	33.6539308054474	26.7962140542551	75.0897422449501	66.7753349983605	29.3734823228442	49.4564449791024	56.1163367330731	32.6397355632323	51.8959012404405	39.2279821102975	37.215031615101	0	78.2131489049909	22.4277152277875	76.7715103363554	56.8275661032059	46.1757582323519	43.5963938064427	102.597722325434	49.4228144639147	36.4489458753718	84.2178684950042
618	EC:1.8.5.-	19461.9312636005	21.6893889824275	4.86441917622682	7.95624879386492	64.3638201111672	37.5704177965111	0.415727170236753	56.9356874054076	16.7472540226924	8.49929643693034	9.61891468285472	10.5138338692523	5.85729676787463	1.84498231081198	0.609214838574716	27.8067949968952	1.6780227954225	39.9725059066593	6.94362752517269	15.7273014960599	47.7778477029578	55.1105458814322	90.6762272654112	1.83527485754206	9.0890381481451	6.37367950192325	10.9632452089837	20.5519204052062	77.3194440443474	5.26501072822518	2.03779437625891	4.06753490351695	27.8575838048256	2.31534990509843	21.1903209502148	4.34922798118459	28.3354940899658	0.0437726847896514	37.7122979395335	2.27940966449575	7.96415333975646	18.9143790425509	3.9660733842703	32.1455496463788	24.0266534920953	12.306713642987	7.21021775565871	13.6884187279152
1053	EC:2.6.1.51	19390.5676379987	9.93145190125004	41.2011433542534	17.1078743653597	10.4040087586323	17.7015799513254	2.80180539897282	17.2510464815042	28.6337275311771	0	29.660646664426	16.1511831286782	0.267384916748286	2.45491414272155	0	2.97595040263363	0	13.5424707136404	32.9246045491283	8.64192286403061	21.9963738799485	12.4257935373177	17.6375449326681	6.79894983741138	16.103870019217	17.3791024715134	1.27902438360728	2.89220089577496	35.3277210920281	4.2328887469052	2.98433472139599	1.87487663993403	21.7910347242801	1.94473458864254	2.46405043371782	1.58315177923021	2.55967147655863	0.60464102843447	4.23863938347064	1.34213315348299	33.4388160508542	3.34891550300064	8.20901205666723	5.03996583074013	8.02657149845463	29.9792616117743	4.46253812491712	4.90381625441696
1050	EC:2.6.1.45	19390.5676379987	9.93145190125004	41.2011433542534	17.1078743653597	10.4040087586323	17.7015799513254	2.80180539897282	17.2510464815042	28.6337275311771	0	29.660646664426	16.1511831286782	0.267384916748286	2.45491414272155	0	2.97595040263363	0	13.5424707136404	32.9246045491283	8.64192286403061	21.9963738799485	12.4257935373177	17.6375449326681	6.79894983741138	16.103870019217	17.3791024715134	1.27902438360728	2.89220089577496	35.3277210920281	4.2328887469052	2.98433472139599	1.87487663993403	21.7910347242801	1.94473458864254	2.46405043371782	1.58315177923021	2.55967147655863	0.60464102843447	4.23863938347064	1.34213315348299	33.4388160508542	3.34891550300064	8.20901205666723	5.03996583074013	8.02657149845463	29.9792616117743	4.46253812491712	4.90381625441696
1597	EC:3.4.23.43	19370.0001386751	49.4497354191395	26.6765882776627	33.3627033330885	40.8633484925046	33.0480742346637	41.5619945561384	46.0104079938529	34.0284723958498	23.6672363860799	26.6806584670143	36.1810374430326	41.2204081868584	16.7973515707085	48.0203464121908	28.6247474299457	47.0845816148554	38.8795912670855	36.4417372230965	35.4250910357038	40.1747468007324	43.710381857919	43.8101494951247	21.7094083427097	32.4485812837342	39.7005441763549	32.9079830792068	75.2384758294478	43.5337583650986	48.9790991750106	20.6047659869754	34.8117936017398	28.5586896524226	23.713230179905	24.2193887797109	40.9502469397345	33.2304508531075	36.8869074206652	31.3543773280322	42.0152497601098	29.7008539410997	29.2849581125775	43.696900619255	93.7701127374385	39.7432114999533	30.4800910671222	36.2647875755758	39.9982221784533
1049	EC:2.6.1.44	19366.6267218525	11.6031648867355	42.6179084073821	20.044111117546	13.051810678794	17.7015799513254	3.33731836402355	21.1656372288352	31.1251668982806	0	32.9810821903866	19.3253084163065	0.267384916748286	2.45491414272155	0	2.97595040263363	1.64036544850498	16.5823054593037	35.3769772543586	10.0046780242541	26.6623812520603	16.009817939186	18.9605772841891	6.79894983741138	18.6460663101109	17.3791024715134	1.27902438360728	2.89220089577496	36.0503270873383	8.68141522242632	9.0620662304184	1.87487663993403	24.770480321112	4.72450246369627	3.32509234858839	4.65400975204897	5.65784853860391	3.4154047281839	4.23863938347064	5.32132189999036	37.4685566717748	4.99730280912044	10.3043610169297	7.51723717127341	8.02657149845463	32.2632918199158	8.92985015249967	7.01689045936396
249	EC:1.14.12.17	19346.5317855694	10.578945533217	4.84758080265599	5.00330375330538	5.70250968502611	6.90426088473087	3.83381678253789	7.63760771466949	2.80848728643628	14.4934577220719	4.05199763787904	7.35500345298982	0.635375482220312	6.26239817347765	1.28786391199968	4.67649348985284	3.6688862961875	4.86661366295802	6.72589024776681	10.5942362916521	4.6606431118703	12.862737788853	9.76118514941789	8.57528951724543	7.91948405256386	6.80547904916661	1.92163167919918	19.140856453257	10.9942539107955	10.4553114577034	5.39009038485746	7.01332413834783	5.72075312575166	6.38693568171768	2.71665942329567	3.84815210034631	3.1157545153728	0.378711888939038	5.30381379075251	4.52071674030437	6.35112621926005	3.77692439425458	7.68981433286427	30.4776536175218	14.1174605900898	6.45954573972016	4.18407108208859	10.1776008458307
647	EC:2.1.1.14	19109.8101915546	30.0159876178415	61.5499296833513	31.3244701607591	50.5563752737073	37.0799751824802	12.7376664382401	40.8575797963284	30.1715590584975	9.84863109085442	35.5782036825925	29.8466355845741	1.77685811347066	10.4339859552415	1.64567863011855	13.7478439141705	4.3374728179346	32.1712450410043	34.1813329503432	18.4407896943268	26.4098234007259	53.7577793437459	73.7995168258837	12.9068683480655	24.626108763023	22.9998842201581	8.13035888094269	36.2681402706166	81.4088403674249	17.3120874167626	14.3891007868186	14.2032285019587	42.6487521446939	16.041225682489	9.04250867777449	12.2638482069177	19.0117601594368	8.44584623804855	23.1193617704862	10.5574715122263	58.7500894409823	18.8900149700569	14.7065694574711	52.1482201665895	32.5650832319164	40.5843626805482	13.7764640720646	22.3236265056091
1780	EC:3.6.3.31	19092.9014406214	14.8755705102237	3.80909127461337	6.2146957933135	13.7766548762001	8.8502032414576	10.9472720183776	12.2531344521927	7.14254952971078	0	8.78434542697406	9.13254084401031	4.93159681734439	7.30559000016599	2.23123728263482	12.9903604482687	2.40667487154755	15.2074751544411	3.55865175387607	16.0992534949411	6.47974255781608	13.5209431213149	21.3256261987374	3.54515165780479	6.62424156993491	6.08880034801595	8.50854958680282	22.2582636049342	19.1187356165975	11.5182191397444	3.36725749542752	12.1987835472769	10.732711938217	5.01822642213153	12.7055818388761	3.96526230923258	11.5786089857509	2.83033477036092	18.5886551909517	5.70673922119776	9.40718925631437	13.6240663556588	7.89018054376493	36.4775979324098	19.3480986229533	6.99748882890887	7.19981034063521	15.7996144089949
1359	EC:3.1.21.-	18881.4108216785	36.5535045127799	20.8986608405269	32.4528757396944	31.5135590365504	31.9363356057282	9.49402245396467	35.4072485655425	22.3849715470926	29.4361383933306	28.2905478490087	22.1945263852959	6.72335945151812	14.5450029746902	2.79339478149386	24.5277876341701	8.30576760819044	41.8477580270438	25.2916559196085	32.8591699272394	32.2820282297941	30.8562722631398	45.672235634959	10.2252076897826	29.6937535083326	21.1264977451436	14.4192717247316	57.1458650965848	44.1195737478083	30.3101228756145	16.485805977584	20.3552231240923	28.8084150751418	20.6742667223516	27.1108704285353	22.6190585239039	29.6936045804411	25.1436353389788	37.6029341014414	15.9944407876366	26.4818367205159	30.6779235255023	20.3373801592244	68.625747243824	34.2863186661997	31.9169707364703	22.1615542896925	25.9020445577685
1698	EC:3.5.3.23	18876.2588649706	19.2896958068543	7.67774826183917	8.60086751304952	20.2916119252148	3.18972473758909	28.080450253664	15.1662167137072	5.08979070728539	7.78030353384292	7.69209380782079	7.0114336848192	37.1988858961802	0	46.6691985350029	0	38.2907411440186	7.34473486537875	13.5308994342455	11.2859093391174	7.55126764362132	16.9175722047469	8.93981168517624	8.84956927991637	7.70864213609317	6.32056234285561	25.301476326743	33.7515115148318	5.75131503897585	18.6152747828093	8.65236466389054	15.363519229778	2.55649033640736	10.003481874194	8.00988302826817	25.7331633064749	16.0981157524728	22.4989377927879	6.6647843033041	28.3982480882756	6.26855099608377	8.16311895645402	19.204900318065	31.2710986829192	6.61461877126276	9.10010693600213	11.8575755115193	18.119628975265
770	EC:2.3.1.109	18697.1582547959	21.9151032619659	13.9557505777431	12.8144283138734	20.2916119252148	5.66271932857863	28.080450253664	17.0805620321512	6.51557887590034	28.2352925350931	9.87070290804186	8.55264020606486	37.1988858961802	3.02549831736992	46.7833262546672	0	41.5061215566771	13.5193042081507	16.6450463764769	14.6300974177434	7.6216922892505	18.895458011629	8.93981168517624	11.5715934400268	8.83655701253899	7.41948812485193	25.7542025792764	40.8950303583122	7.76348311046327	22.3336738406461	8.65236466389054	20.4768373489894	3.53613724828671	14.7362032349082	9.39400964431483	29.7709667406057	17.1668175817069	22.4989377927879	6.6647843033041	33.6996750618767	9.29179376160476	9.34455952687415	26.3319870439128	39.6224127931856	6.61461877126276	11.1919489543223	13.6401355520578	18.119628975265
616	EC:1.8.4.12	18654.0454196948	81.7027673045074	52.779713171977	54.6575271043036	85.6607545898602	49.5300644405236	82.2425949104093	95.6852453032738	59.3603541613435	16.5820388042223	60.1997208915708	57.2268180358681	91.1508421145147	21.3941398571448	110.707892593902	33.873887459712	99.0013093477933	67.0204030555042	71.6736143418069	50.939435697745	86.7579412822398	86.3072775530954	74.8266669507011	34.9713075013056	57.7267941043195	48.9671805232585	70.1527684361494	110.289856869877	69.0543908331437	84.3610819612034	50.5834438447014	57.0019259350778	44.2038537242833	53.3894547156953	39.56341030777	81.9975890380359	71.1759964095743	76.6216931505144	46.1093106633894	88.7677948106315	63.5895181179858	49.0020753479772	73.0446510771328	134.803383513113	53.5953418507798	66.2752979289163	63.5747542810086	76.1828399605968
202	EC:1.13.11.2	18506.4236303892	13.2630393934913	23.9811842744927	17.6762716777415	44.2647801920162	30.0013010590015	6.55263998496806	33.8057802367906	19.0861706708897	0.327517447657029	14.3925966899353	11.4025515720075	1.43050066255689	9.43607909122748	0.391745301847658	38.5703598568852	0.195966940555292	30.5305231561773	11.6498450076837	11.8149974780652	18.7132703301585	38.4713342729142	60.4997926548698	5.4215244749747	5.03239032641604	11.6564198335208	9.885427275124	2.90022692312007	62.0843607781991	7.76266913601955	3.13507240841973	10.1334195978191	26.585837805376	6.82177625312913	6.33854991410657	6.41630508412515	13.9405237039637	1.35020738331284	23.0187528584454	4.20454764428172	26.741703952141	17.8063993570191	8.93695545001103	9.56065366211431	22.9066912588498	20.7378658273808	9.52375445603251	16.8704630472428
1680	EC:3.5.2.10	18460.9831160614	23.2111751844012	48.0332554618194	33.430647394573	28.977261243052	38.8360326968421	5.5635616309658	24.498230866773	35.0375029104869	0.491276171485543	34.7128222608622	28.7362682568162	6.170473311238	27.1664577869124	1.21251800576813	41.8964783110086	5.20674861946664	39.4025245791567	36.1066061905341	18.3778620234266	21.7164010978841	23.8680773996759	49.722930846587	11.4127430598019	23.3442639193623	21.3426594494322	14.4143967499327	7.29434334706149	55.0261591169201	27.8999516107058	13.9276580540479	11.5785029106246	38.239542897428	17.0611865943301	18.6865493573831	15.1289888504421	20.0814656688431	4.02004575661837	33.0498640257059	8.63580306387898	51.0973446854573	29.2556032537061	21.5306412103971	15.2529036449959	34.8072843706224	39.2778322060874	20.181141986429	30.8843593081644
25	EC:1.1.1.169	18437.2035679987	22.2195392239258	75.0305216389812	37.5011771997643	19.1558025939026	47.5462491200215	16.5103943196851	23.4140543145078	50.0568156442227	30.8056876988083	50.6540573254692	28.9139681722529	10.0509964536358	17.4944856842346	2.75296961873464	18.3710636032999	9.39832907795818	31.23115734587	54.5941339011445	22.2552192395673	9.27987053852378	23.6240941782299	27.2466305793455	4.84461815471431	10.696689141587	26.613345767562	11.3681923882037	15.1653702168476	48.1644773885488	15.1156768058234	8.01082673019785	21.4918669961757	38.2608112808011	15.4119522894106	25.8607847196941	13.5461290689115	17.3833889562795	6.43239362364403	17.8683722670398	18.4744855683867	68.1366007520741	20.0190028497171	17.0100008278789	24.1273089856068	17.2848000138666	62.8522688685852	18.1015191536608	19.6527710277614
1689	EC:3.5.2.7	18228.7701650206	21.7332800618841	22.2585229640646	15.2012641245411	12.2363483240694	27.161110848629	4.72451772516598	17.3790832613741	17.7123016922314	14.7081738910253	20.0169047901816	14.7108878957116	3.64957506998882	12.0877050094513	0.892847988784645	21.7276284534335	3.58415311813892	21.6241997563789	18.6630925932421	15.6440821749972	17.7197418615023	14.9020390493439	21.6240722331102	10.1207290706104	13.8930590547673	13.4897728639883	7.70367162559922	32.1020135788397	27.0858937258931	19.0894178377898	4.91801437083723	12.2199930938362	19.5881838046122	12.9224090497053	11.4054635680243	12.1409723753941	12.097125542647	8.60938373824309	19.4228707090272	7.02999888092236	25.6099092121245	15.7643645953383	16.6423172766538	48.4485812850949	24.5000897301285	22.876165224284	10.0906827624413	17.441511110802
1982	EC:4.2.1.49	18158.7739970986	22.8782364196525	23.2424874386466	15.9848520836572	12.2363483240694	27.1744286380099	5.59337341851434	17.3480870745403	19.2353187227455	14.6513372580671	21.2395284734494	14.8230809439378	4.18188456577538	17.8966243275756	0.898992477978698	23.3977251446426	3.61278834030776	22.3491843104397	18.7012672935286	15.6089606097037	19.1416128125259	14.9020390493439	22.7673107936237	11.7792765880794	15.7198031331029	11.5322789806923	9.04527480021058	33.5227848390741	28.6724478424573	15.3290266227621	5.93987001274909	13.380839561157	20.0198420017123	14.0288644195322	13.1263916586346	13.6608294830883	13.5885427531885	8.03615135998838	18.5660674418323	7.15432481949969	25.8104531158459	17.5945437990807	16.5260333221225	48.5049230075956	23.2241052417977	25.1277805484482	11.2759363226345	16.9867992218729
88	EC:1.1.1.35	18150.0302544646	37.0869172196611	56.1262468986435	35.9074144551213	9.42294087923194	48.6782334847847	4.36610414317926	32.5112846156993	48.0025646676908	29.2205771574166	46.4024041371748	33.8090558740818	6.58934417109284	24.6905200109583	1.98633002064254	14.0896833141134	8.65787107845123	52.2136492173797	43.991831668255	33.0591023383829	44.0712516284047	13.7774560734598	25.1621996672312	11.334988325642	30.750386072398	32.3553690863783	10.3981805260957	52.0448902540639	31.8657389958576	24.2558898175249	11.8993041883149	21.06469921999	25.1428195202193	23.8882342268877	20.260547119455	23.559724146255	18.2876768445037	17.4366742927697	20.5797808083307	16.7197048992927	45.5154334537674	22.8555501315386	22.0965095124254	65.8557192513682	25.6171703021813	45.9709650211557	26.7097133754236	20.8931787197676
1677	EC:3.5.1.97	17966.1292987014	21.8945684507649	11.5102318221765	12.2044482731994	20.2916119252148	4.87476874864923	29.1303375140924	22.8225753671207	11.0792337451968	14.3986136827612	10.2195502851472	11.1539754949948	36.9359573947111	0	46.4813820514608	0	38.976500189554	16.2736815123509	19.4301504830081	10.8896489539307	20.6390137552818	16.9175722047469	11.127160791888	8.88821219473189	11.9364134641145	7.5679247053901	25.301476326743	37.4880903976333	8.15486185546557	23.9984121913281	8.65236466389054	17.1446980082016	4.95706952524961	10.8599574232903	8.00988302826817	24.1886668247546	16.8885649650447	22.4989377927879	9.53021313552631	28.8999811891227	7.03840821191409	8.83967162048154	20.9989883566528	36.0782845354646	11.4835401240744	16.1397619571064	11.4457879053445	20.8164487632509
2161	EC:5.4.2.12	17869.6599904902	55.1863710776211	85.3859444073521	70.2276043230791	89.0878558194374	71.3269593219302	31.9943401278217	103.339326103381	89.7819789982327	24.8208509392458	69.9548418758148	89.303342593459	12.8408665340975	42.890423920441	5.7889008973241	44.3279320303183	14.1946193349407	106.811974730992	122.490698257381	58.82196503007	78.8178579921074	95.2614071698644	135.193960893277	27.136992982864	62.742576344148	66.3422002249584	28.3760892883254	15.3389360526676	155.506267344471	76.9130757433021	26.1164813352112	31.3322925599696	96.6660988454199	31.7202726653909	36.9844358479782	21.7877993366313	56.9436550461902	24.581619405579	90.1731947140103	24.7607368285127	84.8022047797934	52.7916771767559	50.9055958012776	79.3712692585382	108.505473975549	81.2155952071158	57.0344295663735	74.4054790209993
19	EC:1.1.1.14	17716.9433017378	8.16792329043246	27.624677654881	6.18253181129984	32.5617652012801	13.3339485627837	7.32649515790909	21.3502406566586	6.81650276969202	0	2.37887382294246	10.4749454062365	0	2.45491414272155	0.635547909695579	2.07311471855072	3.04049675305645	17.7635802588835	8.72609013585806	6.20481075461813	12.6577937282783	30.4070546863298	43.0123075272279	3.03400415419646	2.65177930587391	18.5143398009782	3.95412721123829	1.7250276549362	42.7796421465208	24.9049511107054	1.85878409960058	4.93396643799253	19.113478866856	0.647657257486746	1.16163210748973	0.90465815956012	7.62384089366255	2.25204076074269	22.9707074230408	0.766933230561711	27.5363818550861	8.75332597832436	15.329506285291	17.9673375986319	23.4173392924644	8.54969875043821	4.72754737867772	22.0669964664311
6	EC:1.1.1.100	17597.2651071241	232.543535872017	330.586603518331	211.270178483865	239.699343102577	263.877367909426	100.795374332222	257.181030765359	255.767555013466	88.035933469433	267.820568561084	223.42627188104	111.528909948484	138.105972736605	102.412533318446	136.139734074534	105.416415917751	271.19444647126	293.581777819115	179.195680083788	229.10136200569	237.814002705267	331.841057900334	98.8427412401656	170.024643170816	192.133839842308	139.284415287686	241.482193641899	401.275989317022	257.2707422436	91.4850252947711	138.609049559592	265.430954698201	144.601081925338	129.220299940691	154.328105093405	182.923323976615	110.961614113997	263.471040831892	123.176447830801	342.754552866041	189.306579386319	183.214641860009	385.6748845642	328.874050589584	328.815746028621	164.509292182147	256.46315489689
1327	EC:3.1.1.45	17581.4752356306	87.2582786785199	77.7460952526581	54.7316949129606	87.2468923698838	59.9855418823426	78.8636379650507	118.447370843048	72.8235035943024	28.3428832549969	81.2519105527895	58.5541598317528	106.306268865606	19.864139710358	124.74795391684	14.2759691297791	108.535479242392	64.4894741212791	97.1066017333579	48.9457281212265	120.709197555674	81.0760135671846	83.0679586744861	31.5381524567873	54.3176860856866	62.4543597494366	79.1209148917944	109.289719893716	82.2608894245321	100.370630774473	32.7485196965539	53.6742037190673	51.389733928646	45.1773118692479	43.0160781351537	78.2414619878453	65.115035374626	74.5954456082466	53.3024379120249	83.1337784476285	77.1648922554057	51.5095780680004	83.5703651564864	140.212644361006	63.8507104262558	99.8758533401888	48.29613328226	84.2628942276185
2148	EC:5.3.3.17	17556.4816025033	8.65244394216757	32.8163487230473	13.8531442598879	6.77513895907024	23.9974452410708	0	4.51098294269235	20.8664049277758	0	18.8843687970894	10.0418664831581	1.27992164544564	8.76261972560186	0	27.8067949968952	0	14.8923734184644	17.1427094390501	4.9958294641839	5.54247954688483	5.79544371365933	11.5837759536456	6.54669758515912	4.38893519483226	13.6342982667309	4.09488813735692	1.8723430464963	23.5629000570378	9.32433511700343	2.48770573071584	5.32059791717491	16.8040866355971	4.35946318217325	4.32681685259396	5.25614690320573	4.75901250715278	0.60464102843447	9.10275489414474	1.91733307640428	28.7967168873778	8.22389512622494	13.6399809513731	7.81316736835682	9.80308184910947	22.0832506432005	3.07857048136852	11.1305300353357
2249	EC:6.2.1.34	17526.2289537788	6.87103497696811	33.5425340210029	12.6286976441896	10.1627084386054	12.775189107413	1.04988726042841	21.0258927475764	19.5515999527689	0	19.5309097453433	9.98365387602178	0.319617621779368	0	0	0	0	14.4805707916785	20.7204710772428	3.0374044931007	30.1096826395757	8.69316557048899	17.5857073877354	0	6.08934152948531	8.26161531054405	1.3111342351717	1.29902458083709	23.0217377527093	2.76735085057104	0	0	14.0217127771342	2.25797232968748	1.53743264878788	0	2.23657320362953	0	3.49720967313314	0	25.2540502361718	4.40976008808352	1.68262871051378	1.70236133992312	5.2231338803282	25.7470469224416	1.65826813419971	1.72685512367491
297	EC:1.14.14.5	17457.8171254937	15.6985710863972	21.0204513645389	13.7501927931245	12.7547582954354	24.863540299178	1.25137009896029	11.0642942088982	15.4113426772889	20.4738182278561	14.3656927194292	16.317226138399	0.364522576905395	6.06499872899045	0.873295688301616	16.2153621731374	2.42627622163443	22.6529834063908	20.7860920558523	22.4865163600349	4.88881896370883	13.429129730245	19.1154568378132	3.85075586482716	7.95198917102439	11.9841442747858	3.3592052799479	22.5591991151156	23.8766780765721	24.415385834338	2.24638138257703	8.60605616510283	20.4110501649654	3.84466585698137	1.70504645050915	3.66196075137874	5.93368581387802	0	22.7692380425694	5.44251242970773	14.2151256264657	5.5222117584188	4.09898787322202	38.0143375486216	42.7220136106161	20.1826302088593	6.41661780984412	22.1197150886175
2048	EC:4.3.3.6	17428.5012960866	13.0331650458776	19.000509627361	13.9738432681739	40.2722587165235	12.3477528401734	13.7616967305524	32.7871166904849	14.3706776764752	0.982552342971087	6.89619816495313	23.1323453704071	0	7.54505495658745	1.93903478000196	24.3534108045773	0.864582715353583	26.0069810915409	29.3779144297346	12.4532180943179	16.6651083340825	44.9043755191525	55.286817962337	15.3100269013731	18.0217753698687	19.1069961611872	7.90659765160008	0.964314419990959	61.4584209680648	25.6620848403254	8.24239283537654	5.90628778395351	32.8807847463263	1.31172087691646	1.46670589090395	1.01576927067123	14.5030561529083	2.84150350956376	28.7072324032067	0.763079294729743	18.9819168430185	13.9223795149553	16.8797695817879	25.9563005987127	44.4020498913521	13.2412351336417	12.5474593758136	25.2222965415542
207	EC:1.13.11.33	17358.6901990573	12.5738614112011	3.5019729074753	3.68374645277118	13.5277412834765	0.970393343419062	18.7203001691094	10.1108111424715	2.10114830558507	0	3.91862383394823	3.5513859916991	24.623971596474	0	30.9875880343072	0	25.056483469735	4.20848102157226	6.52926913751299	3.85896339377352	4.89332913782253	11.2783814698313	5.95987445678416	5.94479625389569	4.70334965617837	4.01614407799711	16.8676508844953	21.898931176242	4.27238735027568	11.6917977797301	5.76824310926036	10.1281851902539	2.14355755502276	6.85570998710417	5.33992201884545	14.7800082996161	10.7320771683152	14.9992918618586	4.33736380547436	17.0295789575104	4.99301890005108	5.44207930430268	12.0565638393566	21.8543416241411	4.4097458475085	6.32196641097095	6.67540777085267	12.0797526501767
2181	EC:5.4.99.20	17256.1393242621	23.1232848379754	9.4793813784757	9.73976308839473	20.2916119252148	13.1288631942944	28.8837197012401	17.5488198961018	7.4125087801363	7.86240089256041	11.3111958001879	9.91895156376565	39.6883080313418	0	47.2876674844111	0.18628581566575	38.7464671152778	11.5294156962252	13.6117933189567	15.3151019212904	8.39949504030687	18.7739411559114	10.3481168517624	8.88821219473189	10.0612708252711	18.9810377117867	27.0567760219891	38.6222276277533	6.14265796311553	21.0146335109397	9.79186496133254	20.8834300522162	2.56038040333991	18.9532264710072	15.4262033895163	27.2534223565969	22.8765067483281	33.7865871373062	11.7311763663743	31.9623793924545	11.5910852069435	13.1029172274887	23.9207664503956	36.569330516793	6.61461877126276	12.7432155893748	17.9742739689696	20.729605418139
817	EC:2.3.1.31	17253.6390497389	49.2101042262666	70.5064695149478	38.4049170490747	48.6590197069227	35.5890733580152	46.9932356257046	56.1098368751427	39.9374913901681	31.1829709284844	45.1181812801501	32.6846528921579	53.8868896040297	9.22806109241522	62.5399636707125	12.3629912179544	57.0143659793044	30.6284179987451	55.9226909913871	21.978897391967	41.3998509095268	53.0332785244495	47.4099468855625	21.4526102267659	26.9621896840281	37.7971633942254	38.7718496198641	66.4010539236423	54.8655415078629	47.1973982122732	16.9490252594095	37.7572527805188	32.7963597654601	30.2239858840291	22.4411794106517	47.2434799434177	33.1499019046841	46.2801176598758	20.5583668363206	48.4668557695102	64.5833602732492	25.0516005642961	50.5992592868587	87.3658574214424	31.3863672534229	53.4858032828855	27.0204668184296	48.3997045124218
279	EC:1.14.13.22	17233.9758564725	6.25152086347169	26.5394892189151	8.18412450210099	0	8.16338880484115	0	17.6463369738618	20.4805762191522	0	19.1067518521851	10.3257158149526	0	0	0	0	0	9.85407228312324	20.4468306200208	3.91283688752043	35.1119302346489	0	5.83293095123129	0	4.60512606793082	8.92513240250361	0	0	10.0640091260536	8.31403242552512	0	0	11.4905309662994	0.711937399500087	0	0	0	0	3.43343077331916	0	19.6486116629144	1.80414043740671	2.24350494735171	2.38696686802123	8.52911747048229	22.7113648922453	0	3.40918727915194
406	EC:1.2.7.11	17160.3231061349	50.9493880059371	15.7749720375318	29.7886536407423	50.8774970523834	5.08345125003975	68.3348423994739	52.0957323234031	24.2912562333622	0	27.4657603604959	32.2970275946196	88.821809758235	9.5173568598368	109.582041688651	0.3725716313315	89.6024451861005	28.9451430678996	46.2374412802379	25.5566679217457	44.7067180009282	44.8298382740762	30.1164701347768	33.6416690720162	22.9244851357922	22.3834933196919	63.6489957494186	66.5711674915899	30.8235669338854	66.5555599925459	29.3810013035566	35.2392761531264	19.5929347414533	27.9122785021732	25.8773012505543	57.3020973821627	50.8495745730813	58.0498692668047	35.4209513921899	66.5610045926069	22.4617836804964	29.6320955473578	75.313244920262	101.750810727964	40.0002406955985	33.2897108288985	35.9503958548818	62.2031244969216
383	EC:1.2.1.71	17137.2780931767	27.1435142232919	11.1816637964451	12.3325491869806	33.8193532086913	4.24714949084895	46.8007504227734	25.2770278561787	6.86035098594875	7.69820617512542	11.6749787246313	10.5606049093329	61.8228574926543	0	77.658583856234	0	62.9626081554999	11.9386439061904	20.0748881961282	17.1049279613511	12.4445967814439	28.1959536745782	14.8996861419604	14.3692934708413	12.4050948527636	10.3335793908721	42.5934369800178	44.3516910151419	9.58552506495976	30.2957020142668	14.4206077731509	24.0382739791888	4.01115472652069	15.9581868547847	14.6470535303414	40.6470952166875	27.0522563865919	37.4982296546465	11.0021481087785	45.4814946881048	9.834686580234	13.888321538887	31.6744682697231	35.3042434366535	11.0243646187713	14.600726112266	18.6133260238554	30.1993816254417
1074	EC:2.7.-	17111.4687630348	9.63270888666753	2.71101810298159	9.36814377059374	33.8756947953512	13.9910755898824	2.09977452085682	26.5471144442337	9.79908130327267	0	9.46773973202409	11.5423235986985	2.51498530852106	7.95745625388867	0.823978483968795	0	0.0122890802587865	27.9653808523974	12.3974376833067	14.8240403279544	12.0839401840031	29.4236276343496	45.924609689361	3.36030424694392	7.81321708436732	6.66644537192107	9.5746588868275	1.57796256116989	48.1031027526037	16.6341850953556	1.728372781361	2.30571541104173	22.1892750007444	4.72413458191846	7.20338279360266	2.07277883094877	16.9947570700269	1.93900941977501	31.4952384374608	1.20137690616542	9.4436713012712	16.1117015853636	6.43761862405401	17.7450285269333	36.7229149989994	12.957388465953	8.20727325918683	18.6457206071314
934	EC:2.4.1.80	17070.5120416267	5.04850308286464	26.3468588827441	11.3177609183864	0	13.3696520423601	0	0	14.9118330502496	0	13.6457302258616	6.31599320444722	0	0	0	13.9033974984476	0	0.399286401727659	16.7862371550629	2.98144437384944	0	0	0	2.26051495282264	0	15.1614407799711	0	0.740189828587619	12.4675201216807	10.3026914783164	0	3.20666035123515	10.7868202784288	0.728614414672589	0	1.01774042950514	0	1.20928205686894	2.09938878554345	0.862799884381925	23.6574152903116	1.38879875397495	13.7258585110323	8.08926719140887	0.78347008204923	20.1019985264321	0	6.40530035335689
1643	EC:3.5.1.2	17069.1204954159	20.6028081289681	14.3234823962443	13.8782278719291	18.1934310257706	11.2542236870275	26.3980936972685	20.6334551781469	10.0919248869568	7.47085964329234	9.53572173204507	10.8023489899194	25.5196341122149	3.51434841520267	33.1833159296237	22.1832106212484	27.7865990201916	10.3280559704014	15.8337212730733	13.5995816290017	16.7770835206329	20.1364341204025	16.3813954611299	12.2815662245188	14.3936057280452	7.83616519815477	18.9941041857527	33.2485352983045	13.8934089446437	16.8570341191877	11.1445568360506	12.9260047296826	6.59178399902909	7.73174165353202	7.96618237894096	17.1651894502657	13.1159610419706	15.2703307627659	8.91022062801365	20.2164987784234	12.1668032210898	8.92749360988702	15.8991204489003	36.1210119314966	14.7234277574419	12.6056242141939	10.1912843712932	19.0914187696503
402	EC:1.2.4.4	17037.0708285752	81.6902218883594	85.1362250388049	53.0277414146473	79.2908708101735	55.9489138813455	87.1811736659151	71.5506002217878	47.8281578058528	11.3357506844546	54.8377235085182	48.4416802019148	114.271189577692	19.6487033850558	140.133523146061	42.0827641266744	117.348997186172	60.6200199139347	70.2930966273047	39.2899452192789	46.5722813354417	70.9025516769476	60.8732690468751	42.4655042682061	47.2792307167362	39.5557961704281	87.3277931832192	111.169514002359	63.270729628393	85.3885942857829	43.399425508652	61.803322046755	41.4057743105206	52.3086443154607	37.4439534237306	94.076988917087	69.0424548753532	83.8245779055712	44.7304497001615	92.6407630613416	82.642206849418	49.255696632602	87.733391458953	124.430968817329	46.8309666902504	62.7941341995099	52.2705676808026	84.1044505677956
1379	EC:3.1.3.1	17021.8137802703	72.8000826734127	71.9515774657682	47.1526111269777	74.4589186457807	64.7399897616455	66.882770846031	86.8062150114872	64.7095037558279	34.4686092516102	60.596287370733	65.7857648062765	74.985845734474	36.5556305723274	95.7456154095094	14.4622549454449	83.7700366730285	69.7373421043175	76.4157199629341	44.1374340035074	70.6989533698942	69.9115886179083	88.1594736842105	23.4632493824567	31.3596051916142	49.9031800862296	59.9632064898151	95.4968523706957	78.8065767772231	72.8442404696618	18.2004538611362	44.1502272234388	42.3197948163786	35.6863318807641	20.0349614108329	65.6972943910074	53.2072887985423	60.902679122635	48.2360282295409	63.9677831610532	61.5230307684354	38.5424776154092	58.1626315555799	117.062104822317	63.5386901432198	75.7736144241969	49.6888202203515	61.3291630787759
1441	EC:3.2.-	17016.2956156147	35.5306673000708	13.7095818146102	27.9569188543257	51.8389759137612	32.3615966188526	7.6964604472003	50.3976447658571	28.5759648373504	11.7381755442891	27.0968053049763	34.4084116854535	8.32154750244858	16.9836130904533	2.45724624649973	22.999024217156	5.23045099605769	55.5899307516429	36.9386534129852	41.8314130306876	36.0393179298151	48.3985196850585	70.9784001287623	7.2812194006526	26.3764402048852	13.2066248671743	18.7252914016718	36.271956692624	68.9690259829424	63.5016756172139	15.3424641014903	11.1541082920913	46.8036233541172	14.5774533185416	24.3637495938482	13.1505071345825	33.8712290049753	9.50397226067377	70.0340724417448	11.9931617176453	22.5200448614533	37.2678780488587	16.5636872433789	83.4109015123806	93.4005684660796	29.6253084496182	21.9223622901244	53.6670757977299
1651	EC:3.5.1.32	17012.8292612204	75.8163665728534	101.126962028138	59.4212220022982	47.5325248441974	69.6427460786446	63.9651425573988	41.0068856437736	55.8794721584073	22.2359864849895	84.7108279671825	50.2777872709379	85.202976994628	36.1062378789382	93.5032318729411	53.9416205880324	82.1778626550899	42.1530418597672	70.7813671308995	40.9491686883277	37.7090140020766	50.113637085756	41.9243105230436	46.0887675111547	59.0186016286073	56.7689777905224	69.4245806906509	101.723981251537	63.6665320457777	67.5089795548707	38.54759066865	52.5333455737413	52.2803374162538	48.2384226676294	48.7851223863256	73.6981275347224	56.5423622000036	50.0822093910012	47.5380388377195	66.1740988748648	104.569913755464	55.3903074497017	65.865810325753	112.486142638891	60.6607186534143	88.626328816189	43.5836129828199	72.8274459115988
1804	EC:3.7.1.2	16966.7552373645	33.8300229856634	26.7341931668999	23.3685108505471	30.4543203638201	31.6636402816659	29.1303375140924	38.408766924367	25.9580476912827	22.8927653547295	29.7739246596567	19.1437301675326	37.670285484419	14.3031730928443	47.1869845828775	13.9033974984476	42.4386360879434	28.1848386383374	32.4259352366098	23.1435157789918	33.7403016272588	30.0471793283132	25.7964027040077	13.2919093956852	20.4577304464885	15.4882071219898	28.5752543790589	51.2225440141893	26.4569410925258	30.6314008972862	8.65236466389054	23.7371106922748	13.6751499772376	22.6781111054822	12.2464136939795	34.4004990473556	25.1689450278723	30.655400007263	15.7776978225496	35.2389498363972	26.2897332837895	18.2324850612322	33.1823168248335	62.4355326581866	20.3318491094657	35.8281143675432	18.8897811922755	27.366603146559
349	EC:1.18.1.2	16953.0409439942	46.7954423306907	42.9766601337158	29.6882250560508	41.6036365710932	33.6619274909906	38.6532236471251	38.7553994355136	36.0185592116569	16.6446383073003	37.1804212092683	40.6074940451228	42.1188046962174	13.689555418966	48.5276462147183	27.7501995919453	41.1798939363052	38.5231650740229	44.9916413746618	33.694123758685	37.7199898294834	39.4257220474693	43.6608839151305	19.3772505696548	28.6147268071418	24.5571512594365	35.1266645291885	63.8433978769844	45.3779669115722	45.2848204297825	16.4293508182571	31.961726731179	39.0899425623595	20.2949447836268	23.3161557269367	32.8266386825851	35.1537408619632	32.2524403529796	42.7468079059967	34.903860117324	41.001825736254	30.0140267007924	27.9318002911577	79.8658918159884	49.7603061837102	42.1205153290176	33.6693283794853	43.2427950530035
991	EC:2.5.1.26	16892.0087411549	4.68092759013582	3.72832908718076	0.428099843632362	29.692605693111	12.016254686575	1.8686192534135	19.3574535389482	5.11883493251603	0	0.95131045113635	7.94652590194154	0	0	0.150617111777421	2.12567885902402	0	23.9300615179136	0	5.20239645258908	10.112229913992	27.9177390143933	39.4534578035302	3.09038328269098	3.31472413234239	1.12787875140427	3.50647473696381	0.168942515567546	36.8676422187748	6.1656417219072	2.13166765814	0.142040180084846	15.1810741136799	0	0.918444709195278	0	7.00165980117928	0	14.8687679811436	0	3.75980475622907	5.92900253098838	0	7.02379910173048	22.0493407155404	2.55323263952846	3.39922625877089	9.92120141342756
1251	EC:2.7.8.-	16890.7663076845	44.3993689153988	29.096087023919	50.0023006851036	30.0340239178036	45.0517349548429	15.5525941845171	41.116851807435	31.9656392069244	41.5592796079846	38.5552321220938	29.3474510832175	7.18834476003918	21.4256906503899	3.82986884616185	43.724141754635	12.7857678430366	49.7430495495109	36.6537314720936	44.9175164044903	32.8077856693338	33.0354901299922	41.2436182198616	16.4816873865457	46.4708307343819	19.9390123569053	17.6875363333949	71.3491917657155	45.5804473773158	37.2064142244762	31.3068528146971	31.8732996106213	35.7080880018842	31.3131967466707	29.9282284559009	36.5901569358073	41.5865937248984	46.4154659544502	39.3337941790275	26.9619146314699	40.2590790904232	35.7770992904476	33.1689158002649	81.027440342376	28.9385912797679	47.8120911101485	30.0582578826865	31.568027933933
405	EC:1.2.7.1	16867.4771571286	4.06709907774076	1.45038215373144	9.09754419614992	0	29.179084174244	5.26868915642168	1.33758743404099	10.0532530405006	0	5.28764582993864	12.0113671328138	0.609391003218134	0	2.9205541222137	0	2.64796730982881	1.27630806788573	22.7502597852442	2.28933265772624	6.04390464365291	1.79573988588858	0.445871559633028	2.20365367480752	3.19692618889098	57.2027692040947	0.0119055671175858	0.734169145771356	9.28766081500729	0.782280055221514	0.625814424520552	3.31226512320296	8.34534542335383	1.57615704255624	1.49463879562439	0.173934594413897	2.85518678983079	2.02220518886278	7.3006119326874	1.68609692648617	2.42169168024778	1.53887338568369	5.24326117028112	8.19566448067272	0	1.25483514459385	10.7683331123193	0.902897526501767
1594	EC:3.4.22.70	16861.1146328479	9.60327897417075	81.6908430521177	10.8290605279894	14.0030318342597	7.39461397926602	16.9674039037124	16.7962525553431	9.93608841214948	0.818793619142572	8.48994131935316	10.428103884808	1.47335544942757	13.0087781455223	4.07322547845245	11.6906768384636	4.08917985324106	17.9670859389767	13.7637055018793	10.4126110058807	7.96825866910641	12.9507903032531	20.2736813701821	3.40062606083534	6.78591128053639	10.231459492951	9.29797230140042	2.17963064775429	28.8381954333521	14.1673589210463	2.62896032941446	7.16852907416616	11.9175667291541	3.35950498554487	4.23696470220283	3.442561774165	13.3050527646841	2.50363309884363	20.9282692511293	2.38115425378167	62.2602734578138	15.6047861476603	6.86993962400371	9.65846316922313	16.0199930982211	11.7184539302123	10.3016166087685	11.7618958849225
1764	EC:3.6.3.-	16795.8658408803	189.189116631687	113.944338947462	182.444369802175	117.059794509011	172.315687378552	57.8306909996242	168.712394763068	138.270882738802	125.477977415272	177.209955901089	144.184424275744	57.5460333006856	121.911942359134	9.9809636705948	238.080302492682	37.2452605451345	217.532624651444	154.064984319176	173.398575992388	203.227486589349	122.702104347966	208.369579913085	92.1999103588172	195.198339605652	103.227075525928	107.456954967699	236.199295580998	217.784919518078	213.608683063815	117.804164149933	114.659423196259	169.018434045436	121.142944773589	191.141131448789	132.806456485214	182.478169450662	92.3959642194951	244.898604492641	80.5324174924457	177.570780198919	209.011848644141	145.83757008699	295.617158909709	245.193212802682	185.434017139529	129.083344531519	175.048061904379
803	EC:2.3.1.207	16782.9422153557	25.9531237850744	12.8652931028871	11.6673013069246	27.055482566953	4.16990324904546	37.4406003382187	31.9981183785332	12.1466131381115	14.8786837899001	13.4592370963603	12.5209993094533	49.8621869315797	3.02549831736992	62.1773708475473	0	52.5568995057609	17.031760041403	22.6668798830004	11.5895676417828	27.2369864245258	24.5346487465447	14.836214389184	12.4813396886568	14.313565491488	10.2458506239922	33.7353017689906	40.0550147080382	8.71411369541796	28.1745725593701	11.5364862185207	22.3233685607799	3.86285835724698	15.0275167338751	11.991175545275	35.288403344877	22.2959208697785	29.9985837237172	8.83346620604128	38.5627052947267	9.52596466476936	13.5815030795237	28.0369813385608	38.0208367382001	10.2203321993196	15.9330220275008	15.2832209845438	24.5835335689046
1725	EC:3.5.4.4	16752.0735545572	27.2724455393674	36.049241712294	25.2502288252731	14.017955196227	34.8501884636158	9.85858552205228	28.6551144653059	36.0740704229477	9.85951747930811	31.6934409747133	27.1384778273317	0.661790161706211	16.8276006721192	2.57643147937163	31.3535192248933	1.89485072744356	32.4862363485852	47.1936994972335	24.9131124172237	36.7425454763403	15.6952626060433	28.8769799881968	8.83826950055843	20.4547215524398	31.2984241618329	7.59881387516173	31.8970441076726	37.6851788578533	27.5280908391363	3.406583382907	10.1606443851022	25.1400936883538	3.77587218571757	4.09673663326426	4.56956593336923	13.1160424617584	1.60583941605839	22.7093391384429	3.94305954763065	30.4384411631801	13.8174682905366	19.6921432890056	55.5448096801424	30.0057590109621	41.7617766197922	11.5941934619536	17.8621766784452
565	EC:1.5.3.19	16739.1294155436	3.47266570908065	12.8596284098676	9.30587247350437	0	14.7884795763994	0	0	11.115568544102	0	8.03060479718448	3.51046214059913	0	0	0	27.8067949968952	0	0.900213610009155	7.90439903013509	5.64018589850206	0	0	0	0.296657604349912	1.75699798569146	3.47887578237843	0	0	5.03200456302681	3.0828208609536	0	3.72962666083704	6.0009159236012	0.566700100300903	0	0.791575889615105	0	0	2.28895384887944	0.671066576741497	10.6510017594642	0	1.09079845494471	2.34944169870035	4.42765659395637	8.25336157671763	0	3.51696113074205
561	EC:1.5.1.7	16732.0825672236	23.4736581532156	9.06084943764369	9.97475630181804	27.055482566953	2.46380965479301	39.018782323151	24.6332065284084	9.07644546778447	0	9.95603292894753	11.1584928595402	49.3920550580663	0	62.2773167840457	0.18628581566575	50.4071207244242	13.5917231989859	14.6103221337028	12.5379198540239	18.7230962869729	22.9037780682762	13.3779816513761	11.7625004109526	11.806780121875	11.5730600310659	33.7423569198751	34.9847746692512	8.40991190823246	24.4364382123746	11.6353184045778	17.8398183725229	3.48837446223697	11.8534173950423	10.6798440376909	29.7493631197335	21.6233548598054	30.2807612095933	8.67472761094871	34.0591579150207	7.40887272668304	11.335193717957	25.0813780774493	32.5846508759274	9.5199119471683	12.7296002947136	13.4100673891816	24.2199293286219
2283	EC:6.3.2.8	16674.8615387723	53.5061330912717	40.7774826764111	34.0439212814628	54.87817079333	36.0110632022271	57.8551802454157	52.8727297022741	35.2021084430377	15.5147731408948	36.1390610213519	33.628458018342	65.9052627211511	15.9910045036128	79.8226803876483	26.0801029007363	67.8361287119783	39.9130177070504	43.5391816989667	34.2516679307147	43.8712384763406	51.6148166682553	47.3536526827051	27.8771955601914	36.076775462286	35.9369294279259	50.8119681090347	75.0632531516337	48.6846834991098	52.0325803723507	22.019503831814	37.3794800086927	29.4803490776758	29.337104228089	26.176078705585	52.862281886853	41.3985193029584	46.888602607401	36.7647616264485	53.7410803760393	37.8869967264848	32.4627187074429	49.0880017128739	88.15349943444	41.554422811167	41.8552857203846	34.4432798653761	51.5625992102136
1307	EC:2.9.1.1	16670.7134916538	14.2304339673021	40.5540589441518	24.4102513655444	23.9542866767728	20.4308135127969	6.48874170111487	22.0276040933587	23.4489713349031	7.02891326021934	22.4975174278666	24.5291605122371	1.99458719824855	14.3253871571927	1.04274457848128	2.97595040263363	3.18689812112777	21.9788600251943	31.2575049525113	10.6638234133451	15.8719673129402	25.9945667715184	41.5790281604353	12.4517611938426	16.2718669666123	19.2328950598053	7.09946747652825	6.15361481419954	50.9763044714399	18.5022104041681	6.84339679528021	9.50837531997228	28.1099765345163	10.5940004888615	6.23211179847223	7.90089159846945	9.72627559975188	1.60971783418673	19.2682402142892	2.68522979092398	37.8201006266631	14.9175653647792	17.9281171913564	15.9714939593349	22.2732391841054	28.1257348685795	12.0258781406741	19.8016794190479
1854	EC:4.1.1.7	16571.5843180287	3.80951103212382	32.8124029080967	7.94048377444451	6.77513895907024	11.2379223398891	0.415727170236753	4.51098294269235	12.513874129177	0	13.6784746593079	6.9849107187659	0	0	0.453524858796458	0	0.413413621262458	7.43995054889165	15.8087980602702	1.74769178461162	2.08936438011328	5.79544371365933	9.25321100917431	0	0	6.27106403466538	0.888542027980113	0	18.4637809747132	0	0.402141582391434	0	12.666684625953	0.342790275588671	0.229611177298819	0	1.49104880241968	0	2.33147311542209	0	24.7543371738843	1.4822506327471	0	0.805418268350723	7.38443065839504	16.3602873457359	0.453520753215754	1.35802120141343
137	EC:1.1.1.94	16534.5833763747	48.7339425293602	41.2635909253717	34.3763797168093	49.9293468516194	39.6706111342331	40.4887299189426	52.8565778967775	41.0388166668746	15.5652945924132	36.4293422556165	36.9276863029311	41.6460756511224	16.7406965598785	49.0945843289221	26.266388716402	44.7333128874102	46.4864064141423	45.5669818245056	30.000639679998	45.4656865127287	50.7500859580321	51.709763399324	22.5454216645	34.1524424035544	35.1741051588847	35.2191315138843	64.1120088479313	53.2271022052732	43.502081550614	22.5214950046956	32.9322304936262	33.441477024224	28.4122653704961	23.1703724475122	38.6883328640098	37.8408078489478	37.6623941683657	34.15085054942	41.480051217691	41.8538949211633	31.6427752295343	40.2547742845102	86.2410315654477	37.742294589352	39.6884280379202	33.0936324097216	41.463503780667
1621	EC:3.4.24.84	16390.1237852154	11.3141481481455	5.55676381035233	8.67336859648784	18.7030486777834	20.1654199828981	1.74159150695227	19.0534625925471	9.3183712636538	14.0578265204387	8.3269266022661	13.0332944983019	0.63983189749945	7.52653378203469	0.125514259814518	0.18628581566575	5.20611089728007	19.1228147177451	6.1497902474695	6.55269852956975	9.16842627037718	21.8441203571315	24.58071784967	3.93205797802421	5.42923788323109	11.201041165142	2.18522372528616	14.6913481987977	24.4712565131972	6.68343849000346	4.05182100601494	5.92656506492765	13.996145650853	9.11259970387352	3.53469034099072	6.06736521769201	10.5112092854088	3.2574354504848	8.43544291266969	8.55894916016315	9.12386249692567	9.43089359827259	9.41319646542145	31.0880079568505	5.20312187312387	5.97042119481795	11.3335120664041	4.61012956419317
539	EC:1.4.99.6	16383.3705751333	26.5200567980478	9.40614708258249	9.46072871823581	33.8193532086913	6.71210408033502	46.8007504227734	29.6886120996441	7.27347532176172	0	11.1928222202226	10.928044797125	63.208622222795	0	77.4689700857681	0	62.187655730897	11.82312817383	17.3519224108071	11.6095024349244	20.9584869189967	28.1959536745782	17.1177348852576	14.3499720134336	12.9096556574286	12.5602635583603	43.2367342817241	39.0070246432245	9.58552506495976	30.1519447328488	15.0027330745066	23.3111715019849	3.64638614261469	14.5695817611565	17.0521142697532	36.9500207490404	27.6906566362772	37.4982296546465	11.9301683986741	42.5739473937759	9.0975020653209	15.126267628966	30.7022858352294	33.1862224662884	11.7247848709226	16.1650856511328	16.6885194271317	31.7264413241585
238	EC:1.14.11.2	16375.0635637693	35.350992690657	14.1078652209035	16.0531590242813	47.3470944921678	5.33570554256636	65.5210505918827	40.4481053179802	9.99010361317747	7.02891326021934	18.9262284502544	16.4380424428732	86.5669134402047	3.02549831736992	108.456558120075	0	88.8126228121708	17.6291280904915	29.3211907482815	17.0349935826377	17.2675012736372	41.4522209512916	20.8595605987446	20.7705867037481	23.7714931930263	14.6440403827636	59.2043318864864	51.0830406167462	15.1712287786069	42.7801693155499	20.3165678706432	31.5459576918615	6.04094844546468	23.3232714015061	20.1193741982876	53.7400923332296	38.3940366222513	52.4975215165051	15.4114044191858	61.7135562192889	14.229651071129	20.9251910381909	43.9376815754531	43.3301677153203	15.8142921185782	22.3259897563265	24.0769806873938	43.4028909880081
1625	EC:3.5.1.-	16354.8846870796	42.1861086484666	19.3512089721832	31.2062141265	46.6862051541182	37.4278185257782	6.41449408117249	63.6535531874147	35.7270777056839	19.3123678609561	35.0907919627936	32.2150230645378	5.85142017629775	23.5369996957187	3.62173078781606	18.2649250421361	6.772955164383	57.8292876245006	39.8885836568256	39.2791648709416	62.9256495549762	43.6552136964972	73.7781104136488	14.7842958187088	31.2500838055685	26.480867984453	21.2981244100132	55.9778677906695	73.0661945921603	42.2842267916366	14.7905072571064	20.7737225968102	39.1870484215431	21.9054816777475	22.8269179392758	25.1351412977255	37.6301289384963	19.8740979457925	54.7991742735586	12.9656753870351	31.4323247204508	44.1235810220068	28.4138751985947	77.4893133651477	64.5009724584751	47.8318552195577	27.0930795424458	33.7559146723418
288	EC:1.14.13.82	16327.0136468116	6.45106742306334	16.3919743277911	13.096784650232	0	26.2795623534176	0	0	12.3256953716571	15.554291886246	13.6448888688923	7.15631181169342	0.699989006376302	0	0.596699258717249	27.8067949968952	1.5312166290935	8.70922321047435	12.8865465881538	25.8431709860487	0	0	0	0	8.33469671260878	4.09961368273838	0	10.06018029542	5.03200456302681	11.4027441517299	0	4.5332559066861	8.78313751297238	3.61256894265563	2.61280337977279	2.18067795019242	0	0	6.86686154663832	3.62494482907336	12.4408896600621	1.8249494619056	2.23919998286631	7.41797314691329	11.4548729237543	21.0398641632423	5.35054921982054	7.24240282685512
1671	EC:3.5.1.87	16304.0237299615	16.7835965231322	56.0264675792022	29.8542653866821	12.7547582954354	42.8368401968695	4.05097551045973	12.0723060770919	31.9892978982723	17.9226012438874	38.9273099846932	21.4315265678085	5.93813350176402	20.9298823194683	0.975111782865775	16.0290763574716	4.1330443426192	24.7364428166023	37.631003743612	14.1891379606271	9.49840552961273	15.7996905510846	23.2975746283841	10.5878508008033	17.3133886533706	17.6785986436582	9.67003733323566	9.3350424411391	40.6649616998618	15.0811915533724	7.26213027165843	12.6026439308025	30.3654289987933	12.0190876919139	15.7449602219427	11.5966159157926	12.9308399821089	0.319306102438797	20.8964778143697	8.19588202368335	51.0779558678192	16.3727565420813	12.8113658104122	14.8911089009816	28.3373134992106	43.3456266931822	8.37646339857301	23.0248726055421
1298	EC:2.8.3.5	16291.5566013363	75.0574527905877	65.6565147619146	49.6041705976532	76.6616472966145	40.240851013121	108.250677220343	80.4338535062244	47.3052780666126	30.0731266517907	60.5889792121948	49.502894996335	123.912298366947	11.7618128094442	156.12229314377	22.6528677173581	131.106676568812	54.0237408903799	72.9893995477091	51.5410839284347	69.4271854116096	76.8821608998189	48.341804817855	44.8746600005981	49.7037620932932	41.2860778791335	86.667099656889	102.544412168835	49.0775050406164	82.7427169339636	38.8617059951087	60.4221447065701	28.5934135340029	50.7174026523283	30.231528656085	97.1063124838413	65.7871901059537	92.8169698950503	32.0973873242386	102.54468592717	60.1307877379616	38.3658966535926	88.9935485794579	112.186963820781	41.9241656104774	71.6471751839575	50.8994300047206	81.3876417634192
622	EC:1.8.98.1	16219.4116504216	4.14337013592149	2.89877586528304	11.2972561662259	0	1.5839636913767	0.669391206313416	4.01276230212296	8.7849805171803	0	2.29460991631423	18.5614177717657	0.267384916748286	0	0.251028519629036	0	0.786856312292359	1.66897490669233	25.5940422583997	1.50036112061429	0	3.0311695739205	0	13.1536862306093	9.34101870816582	14.1234352431391	0.0124934963579605	0	14.0851765004119	0	0	7.91372148947023	4.65538224844278	4.72847112766872	0.996425863749594	0	4.48622578271887	4.15077895195555	0.857471875276818	5.05829077945852	5.51677166695045	3.54338373677721	27.4035663262606	22.0635792299713	0	0	10.9401936082748	0
1474	EC:3.2.1.25	16157.8287233489	5.84682781158314	3.91930939404905	8.93238180486766	0	17.5151815431165	1.74544892271076	2.6158168691455	9.4728673808052	0.491276171485543	4.82834638699656	5.45631379151088	2.95963209140556	8.31072251577307	0.334704692838714	27.8067949968952	0.710450655552919	6.18728680998467	7.8524506408036	5.12823863844816	2.53488333659455	0.847378251653345	2.88115775421455	2.68688130537678	8.52157476639333	8.7328756878895	3.31178528933891	2.91028149296268	4.40458464899364	11.8247574327231	2.41768223069308	5.13963801902019	7.72276912839433	4.09450849045737	6.8470835363394	4.81038147042889	4.66310364620492	2.89070640021996	10.1936187436358	0.936072839387224	6.91008040085323	6.39748021122846	5.92349737132802	6.45049125574936	14.6884130478287	3.3359248263682	4.13377409377755	11.0361476349885
1378	EC:3.1.3.-	16144.7825106081	31.4980196823891	14.8982553676212	29.3934746076233	31.5135590365504	32.9920403926093	4.7340168169861	35.8488334690629	24.7513181105384	26.8180281849487	26.7103816135161	21.3133462611762	5.87007835455436	11.1915473384471	1.88337296941538	30.0807016765723	6.78367992129011	37.6163583128032	22.2831355924703	29.2194980226509	38.2264077437142	30.0322027371528	45.1316594237888	8.77936906074558	28.7139511637612	14.5960070962259	12.6004300105427	48.9920607937183	41.9920847040658	25.1501074760285	14.0143240717548	16.4448121631399	25.0863634736573	16.4863529278858	26.2872955702372	19.0641423319573	27.4991409880274	17.005316215198	31.0290980616832	15.2361284400524	21.0110315738196	26.8470584570028	21.7009528578095	57.1073483207122	22.4492320392235	29.9058047136265	18.1141456474871	19.0592733162009
1030	EC:2.6.1.102	16050.6965654921	5.17411996090008	15.4321754800224	6.91086240291371	23.7129863567458	12.0453857791225	0	16.8131059025647	9.37891132365096	0	7.61963799487421	7.37790585148706	0	0	0	0	0	16.2620595760663	12.5736058191895	2.45923138328202	8.11291917648117	20.2840529978076	30.8256880733945	0	0	11.4814034665383	3.05931321540062	0.740189828587619	32.7232397490335	7.53933391901605	0	1.32624061794068	14.7677115978078	1.51526006591202	0.803639120545868	0	5.2186708084689	1.20928205686894	10.2595446895208	0	13.3605766502072	6.93442144201441	6.05852161490026	5.73555433522485	7.28437062237342	10.7215877693866	3.37422092560668	6.32473498233215
390	EC:1.2.1.8	16045.1732933166	19.6867065722418	42.5011274233722	17.1008112826753	40.6150244231093	28.3434081894487	7.01860359513967	29.0761400713977	23.3947728759086	14.1460064251689	21.0910693995324	27.2495961413077	4.39378592614426	22.0561441891405	2.22629598597946	26.6672481938161	1.39258028792912	40.3765528362339	27.1047752628409	33.1355953425143	19.6810918199879	41.2907253836622	59.8394549395995	13.6694167191905	21.4642637763586	10.1914223159975	15.5894051942859	9.26664622422473	66.8447832709242	38.433250700914	9.84754155509782	13.563365306565	41.2786602321342	6.47189608039806	13.2817747767291	8.83855571761505	23.7481614381993	1.3505719577296	52.8559107473112	4.71405518296188	39.5086187037389	24.5267248996544	7.64162684716499	29.0816218731405	68.9582788168089	31.3297016153785	13.6705603972346	39.9691359084113
1421	EC:3.1.4.3	16044.7628390119	10.496164809121	13.1740637751403	8.18546492163302	33.8756947953512	30.9918972653671	5.21313416009019	32.1567069482464	13.9543084862227	14.0578265204387	7.65274979830006	10.0789984555683	0.467539826900398	12.7675638361634	1.34425730106549	10.0205801472545	4.00347799003322	28.1946848225952	16.9824152188676	12.4070021666666	12.7011709970332	33.6443816922441	44.0366972477064	2.0366057625673	1.84989077585608	17.5486209326352	7.40972161939238	5.78691648434274	40.5923523058572	16.7438702978995	0.228893068170167	9.10810115098463	15.2191522566374	13.7327846635144	2.95433834157058	7.18483763875921	15.4831123733887	3.9925118930893	20.6987142302576	6.25739473937759	16.4933830902246	15.731146929483	12.8203168757696	21.0756604547618	16.8150378416026	25.1156836429148	11.4153571337549	15.3278673149514
2033	EC:4.3.1.15	16026.8456897711	4.95025532983272	25.5147268998944	8.4431285110326	10.1627084386054	11.6011057626186	0.415727170236753	6.76647441403853	13.3143114707939	0	15.5185550158105	7.95934137617112	2.807991891019	0	0.453524858796458	0	1.72288318218551	6.42637135639647	15.8087980602702	2.16229866229866	3.13404657016992	8.69316557048899	14.8219319423619	0.466176235407005	0	6.81060423688012	2.95268819486281	0.3005206119847	21.9316813486279	0	1.29473371113685	0.677330029876849	14.8981169688317	0.890528729044276	7.06641225923809	1.24390496939517	3.55595090071291	0	5.16357329678168	1.05453319202235	21.7481128327374	4.59407493079788	1.99190433356262	2.39947525779486	4.07944766860116	17.7884278872721	1.69978662101723	5.61364701506416
1733	EC:3.5.99.10	15935.4753766221	13.147111673715	35.012225812465	23.262591911246	17.3070574364157	23.2227151249076	6.11953045310571	22.6839468974987	28.206241522627	0	24.2383402495085	21.7787915836219	1.9898304404498	0	1.78074725436786	0.3725716313315	5.11199824776574	22.6548185286255	37.5850876077402	9.06054105896476	13.1618156073002	18.9877074340364	20.6006359331453	4.84245252754868	11.2341899438738	22.0134253803833	3.78843094562608	4.33649928774323	34.1592317992382	18.3467265470201	9.46285861261906	12.1651723109884	27.0559782340841	14.7001189963309	6.92793988320481	7.34971642978179	11.8452549916604	8.94423314864676	11.3247076861609	12.8419565147574	35.3988096327898	11.0338828452531	20.668436221138	20.2898348322193	9.46975586926959	30.022350226878	11.778127800348	14.9713915863153
152	EC:1.1.3.6	15930.7740194499	6.42970996894411	3.48521096128752	4.8014131001332	20.3254168772107	8.97824444717032	1.04988726042841	16.4719597496625	10.8083372064625	7.02891326021934	5.43134880544651	11.1500223013454	0.258863858961802	9.60334123924598	0.865256442552308	0	1.8765573089701	22.5751994279876	9.46291722966472	13.8823512273288	7.06823698642452	19.3642169478601	26.4220183486239	2.7027027027027	0	0.587536109773712	5.32347162459025	0.368324125230203	28.9239784854388	18.8143918217395	0	2.12444507467462	15.7689846248988	4.09979939819458	1.65507780064262	2.01006328457309	11.7739159551293	0	25.0322512543624	2.1100298680027	4.85694420795732	9.36695940537851	4.74099158685645	20.2744505840989	34.1384830898539	9.88752843836653	7.79861415297553	15.8332155477032
258	EC:1.14.13.107	15911.9642094054	4.00691865956866	25.3153545019574	8.72956120538213	0	8.16338880484115	0	5.45056653168078	14.5919431652694	0	15.2549066658668	7.73331039475854	0	0	0	0	0	2.5231019616128	20.4145017896317	1.54673661002775	8.72516407444035	0	1.45823273780782	0	3.09613113843162	6.93458112662494	0	0	11.1097027695038	4.00527114447728	0	0	11.5530292826163	0	0	0	0	0	2.28895384887944	0	19.4903229468188	0.451035109351678	0.560876236837928	1.59131124534749	4.51871122673604	17.5792042733468	0	2.27279151943463
980	EC:2.5.1.105	15889.3478618112	3.21237351112645	24.6968907288883	12.4110538406594	0	8.16338880484115	2.1489751659777	0	11.3000354233085	0	13.1557635202016	8.37561802587338	0	0	0.531260023708249	0	2.10926135853461	0	15.8087980602702	0	0	0	0.423577981651376	1.87909803294419	2.24783872656397	6.6184646029813	0	0.711503045757189	12.678243234679	0.487181535021164	0.382034503271862	0	15.5107396532062	0	0	0.147514149692799	0	0	0	0	19.4903229468188	1.43098189369849	3.62453039843378	2.56879614375496	0	17.1233192116412	0	0.234713780918728
1708	EC:3.5.4.1	15881.1895334159	15.2731393573378	23.0081187585952	19.0647204629943	0	27.7624903095446	1.32906567080045	2.71807628844529	20.1860274267757	9.67942917279906	23.1387447262382	14.7440344100467	7.47185800347254	25.9624069944074	1.15454985003831	41.7101924953429	1.48868231885778	16.6657011240346	19.9698811825634	16.8487115018522	9.74997223559027	0	10.2041827806372	11.3792156235595	18.9915859415934	12.2555611861178	13.8750026793822	12.0425505634536	16.80753519772	22.2809064786099	8.74702940771786	12.8781802907473	19.9757190194354	10.1045948354317	21.3962428764098	13.2019110282699	14.4779916791745	1.50761520862839	27.8682701162394	3.44527816393603	25.6115210062306	23.1162684728091	11.7206713796499	9.34151100122351	34.0379779048531	29.8559813765636	10.6293912628532	23.546373193494
2079	EC:5.1.1.13	15878.5282726975	42.0514479070039	49.0650903358299	28.8594588299232	35.8221997641907	36.7657317634677	38.874400188551	50.4109651958004	39.933282908141	0	44.4840810107072	30.8066294394513	52.8409085671487	8.79472420601686	62.3512343593928	13.9033974984476	51.9423322317537	27.3785733687818	50.5406865967178	19.2333594407138	53.801005864901	31.1133034664633	30.5276318156427	15.6396833106909	24.7688162770839	32.0183912033759	39.2752256567839	56.512631693164	35.6091383566169	39.9453091355542	18.543135633827	24.9167088611296	29.3564260998097	19.4834156999476	19.4372837838699	39.6524539808661	30.7154568209521	33.5567382067763	23.9226785104187	39.0015897485307	45.8897395006208	22.3086609684434	33.4538183779449	61.6953157084354	31.8685518397653	54.1828949364046	22.4871960534472	41.3528879738089
1800	EC:3.7.1.-	15846.4407152232	3.37518818128934	0.102967987931848	0.774563519886045	0	0.0542974860784756	0	0	0.112417345613414	0.395034753894345	0.187376603424226	0.502402678444649	0.388295788442703	0	0.0172988866420287	0	0.272796352583587	0.676013207494713	0.0644719419653276	1.20888758405591	0	0	0	0.264059917906072	0.0331865829021708	0.015046592705655	0	8.02865136704916	0	2.62373000593046	0	0.436279518311392	1.14466663647978	0.0511214494547472	1.44936640311925	0.0553830147767013	0	0	1.90746154073287	0.0920632838129912	0.045951360535592	1.01233045622688	0.0568693078811255	12.4553179372603	3.18190914548729	0.0424441108885954	0.0308530858728784	1.89399293286219
2172	EC:5.4.4.2	15843.3515619839	8.68796802825318	13.5929918627173	9.18820145760441	31.766245578575	19.6315185165755	7.99781263125318	26.2321853896377	12.0860119495417	0.655034895314058	3.8637794199832	10.6253459845051	1.69179596886437	0.151566140305462	1.11417450092289	26.266388716402	0.781104651162791	26.5719357292848	8.45026809942778	8.18055173209727	12.3161916749078	31.7065103421981	44.279724008234	5.56268990884375	10.2147687018129	2.34301771503016	5.38537515148461	4.6779291559622	42.7779943675545	6.1656417219072	5.03021562428839	1.85744471490045	17.5850956328768	2.29022925717957	6.11716294421566	1.96138949406923	8.43993664158274	1.41338925808912	16.529098875645	0	9.79102075166899	7.27221633675592	0.754490013937275	7.91648079183379	27.3346819115091	4.5393227232485	6.31931737594693	12.4933052209835
206	EC:1.13.11.3	15797.7892511847	16.1191311965609	47.6044844732151	28.7444936334411	27.5831564763349	31.9908894340634	7.5320740166604	19.2601409852606	24.0012889053334	17.4172704109893	26.4599052379431	21.5763485469943	2.314079363381	16.5007360606331	0.920029814946488	33.9449816178282	1.71461447951274	20.1002009049757	26.0392762835575	13.117964531314	16.8442319659141	30.6470307882947	43.1962419089638	14.1643101507355	19.4218889556239	13.9175876625727	8.11938255817181	8.61187100698827	54.9620857870579	13.4873465388605	8.89538206716357	10.7091011505652	30.2151417559921	11.3330297615536	8.52612393381484	8.67878091929098	10.6939074234192	0	20.1560609553606	6.35991371465887	44.7140346484243	15.7862352480286	9.57343944262362	13.2448819311715	37.0817601672114	32.1877312085299	10.7043740804699	19.5320141342756
1244	EC:2.7.7.77	15784.5536012523	26.1517042450689	31.7934339416497	22.5197000789803	19.5856493178373	27.9671972503861	2.52254791431793	33.6157497546516	28.8716977315191	15.0870847774138	25.6354439462371	24.5734851123216	4.39311563998763	12.6659788947937	0.375229600054012	13.9033974984476	5.37124989539562	28.5215683503789	28.9784865334323	17.63647368669	37.3608450285698	21.8772885262198	32.0795410003692	7.57783889100452	18.2289150191695	24.6573846559367	6.96061027723858	32.7512823071741	34.1595302054197	22.309705877133	9.27695098129858	14.8306645767914	20.8168712485447	16.3421400892278	14.4722734692141	12.5391100037207	16.2031033943102	11.3391209359874	19.5356559391272	11.6030837604014	32.5491086334611	17.773026083854	21.0805611748	51.6334472185815	17.3157106862543	27.2203057016166	17.4562728760337	17.284077376812
882	EC:2.4.1.187	15775.3021418811	10.3679441838436	23.5450791234284	10.325691000941	29.0921340744484	16.2849594278641	1.18764231219964	30.8395368544326	15.8157397567599	7.02891326021934	14.4312754710487	14.7312902182844	0	6.70786953145224	0.373280444467708	0	3.89187031159363	21.7005043626137	11.7542334312471	11.8010183050971	20.6661871797177	29.9447967872689	37.5696121036536	3.41826351922506	2.97318885879003	8.46916336376871	4.09308449273196	1.35328561690909	41.364276174712	18.6891916817841	4.50474802617995	7.25019717622013	25.4682694869258	7.15658881406123	1.70901131843329	7.56797616165808	10.8142251832475	4.4782480973651	16.4893256599635	7.97162539743713	25.8128123319252	10.5988924221775	13.5326159004253	20.5997722163734	25.29076185869	16.8989071038251	11.2860343254853	17.5054739182337
1904	EC:4.1.3.34	15750.8599733337	56.5021149520008	84.9455755177058	40.776453667557	54.3615293919488	63.5436711069698	46.9276566931608	51.7744372179272	59.4165944766485	7.02891326021934	61.8043468095073	50.0354003548252	54.8291481993076	18.5488674022197	63.0259532246841	44.6599938890367	53.4574071377106	42.7973662548351	72.0226638831419	39.342898273927	47.7881566723606	57.9671146697169	59.0294199203142	30.3026521253538	39.0934280289875	48.239754568173	44.9736017124398	65.6125190109464	78.4490680911736	54.8427441897612	23.9091549516265	29.759437518894	54.6821335163619	20.0013612265368	25.685656463729	39.7348964277069	38.0098545573635	29.9985837237172	45.4793567861219	40.33139566004	73.359782053465	30.4128813295051	33.1311709614265	89.3740454978538	66.9380072487937	73.2463516107031	30.2154420005818	58.7485809931188
1957	EC:4.2.1.153	15709.0727475701	22.9142800427063	42.8624790281489	18.760837146001	20.2916119252148	14.899462934947	28.080450253664	15.1662167137072	21.1388474481594	0	29.6040000123056	14.1228683254124	39.5738665652869	0	46.4813820514608	0	37.5248219856576	7.49986592947439	33.5071007966747	6.78475215722051	7.3399937067338	16.9175722047469	10.1555172939592	9.18860654203056	9.69052146280475	15.8232050433317	27.0096476395202	30.9359512422496	20.8473287280563	17.5376966695951	9.58376514605968	13.8194836690406	17.1227741709544	9.73219658976931	13.9335777844916	23.0746706089843	17.4748576972555	22.4989377927879	8.24485992419262	26.3113016668272	35.919178159941	9.87517377062619	19.331472564686	30.8149770295067	7.31103662197318	33.902925745251	10.013111656279	21.3063873907383
361	EC:1.2.1.2	15680.2328061856	47.0965329948415	83.2928042400083	46.8268713261875	51.2961428330807	70.2440285063737	7.66146029061756	41.0506741940114	50.5157760543978	26.8081778474102	51.5808951844978	50.7284019297813	18.9202190067222	18.9218104828039	3.4271255906952	33.7586958021625	8.79684456374368	48.4062828696575	63.2228919693158	46.9462962455574	28.0438645275946	55.2749644252897	83.1835083317595	25.7525533842683	38.9314543262267	53.8103583349264	23.5830502233928	50.9158991174893	102.307449137489	26.7923207946225	18.1014850372398	23.4772678481405	56.8233839010486	17.3394650048736	48.8547450758111	19.007714007898	31.8040496245528	3.39364095839883	52.797076307906	11.2672310827505	78.5024142924287	35.4005653106944	31.6202134897185	83.4885265675279	48.4331978014455	57.4996318760555	29.1860407299502	46.7494227117835
419	EC:1.20.4.1	15659.7242958073	66.5212177460844	69.425037838827	44.8009624152209	44.5889169614283	66.5920640713026	44.9263680805816	61.1222573241359	57.1552919219114	29.9341926601149	56.8831960821443	49.8840767419758	57.5022308821719	32.2683426296056	65.2020905471933	28.5519382595582	61.1460225571576	62.8633148299207	58.950661499173	50.1117752038184	62.0100384361388	45.0738087294779	47.2063462210216	27.0711146768701	43.2860022329212	47.9260180117726	48.6695760143925	88.2711235524863	51.8819852960772	66.6697992079189	28.1412124931518	43.1188670693929	42.5019151744383	40.5418246919425	36.1772886112422	62.297808041154	48.8829840264486	49.3115549727899	48.5355927195283	55.7316959957434	67.1031878995334	44.174820769868	53.0571864094451	108.333473291032	49.8035561494377	61.9543747460313	47.0083341037073	59.4478863346703
2041	EC:4.3.1.3	15639.9540882946	27.5365881728544	28.8941625889155	25.1402378837085	20.5307296505784	36.4226490768449	8.23549339220844	23.4875581994452	24.6493643860589	27.4458948551172	27.4979290411777	20.4357766302668	4.4658500422696	20.4959734444743	1.30580295797217	26.181219629991	4.95905287277986	32.622370397967	26.2084599588592	23.0275882575159	22.9225227535948	21.1396991071712	31.7379700375241	14.2912927428502	20.590619637728	13.56495190161	11.2612068072687	39.4908242264297	39.7982844782765	20.4293736625177	6.09083694340146	19.8984606148075	25.0096642095167	23.097068396992	14.9508847702077	19.7852725742924	18.4230070347129	10.895932745034	26.237635984685	13.177743742464	31.7006950026477	22.6100015078895	24.7210569774404	56.7487334937088	37.8712714943052	31.3629709265196	19.35010780686	23.8904215705369
127	EC:1.1.1.81	15614.5248745481	20.6176740333133	51.5203081711153	29.7254156981223	0	43.0419757527574	2.6508470566919	3.40458440708471	31.3570485115443	17.3794956400639	38.5815104439257	24.63601358283	11.4629764798336	31.3544664565282	0.453524858796458	41.7101924953429	3.30891695340927	31.6169549671545	25.4084899742139	21.7706419097921	12.7890048327939	2.34319496076002	13.9175131141684	15.0303901186254	28.1020259869899	28.802481913364	14.2866648357136	12.8765145314239	26.5921198316452	22.4355744795056	10.6448818796124	19.7259650224651	23.0531393121709	20.048856240925	32.1084617068338	18.1691024218935	17.1729244400329	1.74759414605803	26.5255504724354	8.73204310596641	50.4024570204191	29.3070744757867	23.4756416399743	11.7774600081895	22.925955573344	37.1659944549996	18.6326420903419	26.3960245800012
1294	EC:2.8.3.19	15600.7839726995	3.15365898151924	30.9482383645063	7.94048377444451	0	10.5609682299546	0.284103720405862	0	11.3000354233085	0	13.1557635202016	5.8638595585758	1.64869323160988	0	0	0	0	0.0665712072486561	15.8087980602702	1.47111256089767	0	0	0.759816005489339	0	0	6.27106403466538	1.06760707048579	0	10.551999492997	0	0.582125301355709	0	9.95662832359042	0.342790275588671	3.70230922263962	0	0.860463715489164	0	1.08675888498818	0	24.1981194543769	1.07003425885761	0	0	0	15.8684840670473	0	1.59490422168495
2300	EC:6.3.4.6	15592.8511044189	2.91770533087472	6.77313117504505	4.20264087565877	0	16.5303988247934	0	0	3.78633841067422	0	0	1.8054450441926	0.267384916748286	0	0.195005631237414	27.993080812561	0	1.61709819018333	0	6.67333754054881	0	0	0	0	0	5.4329260953298	0	0.741189169546124	0.487990366943406	11.3169874610654	0	1.71685111317401	2.04520352361197	0	0.996425863749594	0	0.856699092618328	0.60464102843447	6.48507396580742	0	6.01907032181168	0.694399376987475	4.62722895391291	5.45548843736653	7.6365819491695	1.2744059679499	0.827144940989259	6.94840989399293
2100	EC:5.1.3.29	15572.4984972297	4.4696849977423	2.95019573727708	7.96511264261308	0	10.4125264750378	5.40216415765855	0	6.17599480458142	0	5.3068211737338	3.7995096879637	1.54285014691479	10.2381568728967	0.320317039722939	34.4871817617316	1.07714431624315	3.43592873406728	0	3.05655338883187	3.45311516677155	0	4.45678416224046	4.24380297457221	6.14593318052372	2.74118319691863	3.2268249219563	2.0683530290775	3.57494137778059	4.17298937784522	2.48770573071584	3.11819572979669	3.35572856334689	3.32848545636911	4.09720567529514	4.12532420375558	3.2679637047331	0	5.88032598104349	0.958666538202139	5.7855723934389	6.04724511649036	4.38552304354728	1.0830435047898	6.85131078647188	4.57216991782482	3.01863148123591	5.83936395759717
516	EC:1.4.1.21	15527.2972402708	4.98077647251367	27.1457173561029	9.19651108257052	0	13.319144844581	0.604550518065174	0	13.4684628367819	0	16.9870035819401	7.25314150950159	1.2779813120155	3.28721962510088	0.270594013289781	0	0.908180501930502	3.41150787678279	15.8087980602702	4.08263736353544	2.23436863732277	0	1.79651773794984	3.06508405377184	2.83989924371499	8.41408174969555	2.08404618350982	1.63286885569796	12.3772064881469	2.70016959742926	1.60969194340437	4.7199334736445	12.1279820998737	3.10607593087385	3.98218386238932	3.52077039966313	2.11456475012142	0	3.70220360267413	2.96020811253493	24.3982242877286	4.84261454598064	4.01098719820221	1.51626090670572	5.08865319191515	19.7192058916152	1.76373862102857	5.11667844522968
126	EC:1.1.1.79	15519.5188041928	9.44432189864647	20.1684236112888	13.7310616685044	0	26.8081363824693	0.803269447576099	1.03898228821532	16.3246421560168	0	19.7050971319793	10.0537900021266	5.39714493148154	15.0516717170948	0.630151314413221	27.993080812561	0.413413621262458	12.7028009898986	11.8000230920217	9.81596555389217	5.89060822566912	0	8.07819886296535	7.40645431369413	15.5813496684358	8.00497925458098	7.20247488748498	5.49778885699667	12.1761276156321	7.11862893867714	5.57727536989936	7.08440891667364	11.2765914964892	7.0825735844321	15.0624461302702	7.48299494089575	6.95150355873912	0	11.4991691684856	2.01319973022449	20.7261753595624	13.5292227222855	8.37312587345113	2.27439136005858	12.0306183710226	18.1534359104577	4.47802600684883	12.6736842105263
2201	EC:5.5.1.4	15496.5914529699	9.30129854608007	10.5235932582944	10.0894541666498	29.1070574364157	10.5256737675648	3.79489305398973	22.954333183349	12.0678539292814	0.491276171485543	7.45965067548387	15.6736049355381	0	6.39094825475229	0.951233501125419	2.97595040263363	1.38227090254707	21.3358611064824	20.476941680163	12.377420448755	14.4535663056745	29.3037524227115	37.8449648586298	6.3339063915987	9.25268574471533	10.2766344687851	5.64372658298257	0.493017188459177	40.5609208122317	20.9354950350079	7.03615572741093	2.14708127934099	19.9677103744941	3.44828533218704	1.37766706379292	2.31695888231836	12.5029317406645	2.47848349493409	23.2774886985334	2.65279249767158	13.1989093213765	10.1933607304494	9.09307370760358	19.1774407695665	34.898694772419	13.0808357975769	11.78572053269	18.2537943799428
529	EC:1.4.3.21	15445.5339338507	4.53517992976158	13.2759584912695	6.59165460126252	23.7129863567458	13.2130079386122	4.52531003382187	16.8131059025647	4.35470539615067	0	0.431926572482678	3.0831595019462	0	0	0.160857179684319	20.583784263284	0	12.9429669100099	1.82542431589886	4.61123396657783	8.11291917648117	20.2840529978076	30.8256880733945	1.87909803294419	0	0.991454020221473	3.06509423054688	0	31.5005386906648	3.0828208609536	0	1.53584007384197	11.1937717195119	2.08633041983092	0.803639120545868	0	5.2186708084689	0	10.4491097528568	0	11.691128894943	5.18787721461484	3.06894544684904	7.47330526572701	13.2239343606164	2.78734573586296	2.56530964063122	6.16113074204947
1508	EC:3.2.2.-	15442.1425825311	36.7510709988199	18.4393505466279	38.6877351365543	39.1712986356746	26.9918675635398	15.2375281848929	46.0324140441103	38.4409210290552	11.4459387794065	32.1429206046403	33.3277580303554	6.51336924583741	18.9241215581018	2.25407309676464	37.4260844495698	5.63443651341367	51.2154531701715	53.048813356325	36.7387490118761	32.9292756750277	37.8320868787509	53.7363592467407	7.27459942034841	33.6116965281463	12.8906475395066	16.466214589856	39.2935613443937	59.4539945929285	39.5386622292391	16.5099327526692	12.2002891306231	38.9724075532237	16.8977300351192	21.6184338784794	18.035912753238	38.1754059697597	20.707539066744	51.0044340169214	13.3135685097661	25.1866035245484	31.3728857583696	16.054836451853	72.1187926541564	59.4308241194717	38.5674313155124	25.0167854830167	32.9703241647928
1409	EC:3.1.3.83	15413.1723714272	13.6097002709727	34.2149997558832	23.3935704755294	6.1782044803773	24.2376373708758	2.73593104096204	21.2977052399067	30.4751923303996	21.9518033201981	31.1774542480003	20.7348227438533	3.33405750980221	6.75964276469065	0.476201101736281	0.18628581566575	9.50992404661425	14.6801943777974	28.6781357041142	11.389420499945	24.4692079474962	13.6365138372573	6.80633213889383	1.86252265579189	15.0416505826119	28.2409402718016	1.90862640064006	7.77741540131108	11.9011706336632	17.5490097271504	15.4185976044613	9.96797512770777	19.6733423899448	19.3967198094818	11.30339599278	15.6980314759649	13.8934156859061	8.90452845262737	3.45874652083304	19.0976679166691	38.0008270292622	10.7040041832071	12.8911081040777	14.6482435470171	1.05063037822694	32.1953287124946	15.6593337915516	7.14308902999548
1408	EC:3.1.3.82	15413.1723714272	13.6097002709727	34.2149997558832	23.3935704755294	6.1782044803773	24.2376373708758	2.73593104096204	21.2977052399067	30.4751923303996	21.9518033201981	31.1774542480003	20.7348227438533	3.33405750980221	6.75964276469065	0.476201101736281	0.18628581566575	9.50992404661425	14.6801943777974	28.6781357041142	11.389420499945	24.4692079474962	13.6365138372573	6.80633213889383	1.86252265579189	15.0416505826119	28.2409402718016	1.90862640064006	7.77741540131108	11.9011706336632	17.5490097271504	15.4185976044613	9.96797512770777	19.6733423899448	19.3967198094818	11.30339599278	15.6980314759649	13.8934156859061	8.90452845262737	3.45874652083304	19.0976679166691	38.0008270292622	10.7040041832071	12.8911081040777	14.6482435470171	1.05063037822694	32.1953287124946	15.6593337915516	7.14308902999548
1842	EC:4.1.1.46	15402.6281349499	2.71664882061032	24.6753246753247	7.63884867087508	0	8.16338880484115	0	0	11.3000354233085	0	13.1557635202016	5.8407346078579	0	0	0	0	0	0	15.8087980602702	1.52837612577416	0	0	0	0	0	6.27106403466538	0	0.901561835954101	10.0640091260536	0	0	0	9.95662832359042	0	0	0	0	0	0	0	19.4903229468188	0	0	0	0	17.9107800699945	0	0
1481	EC:3.2.1.4	15380.6128108838	17.4785318628934	22.6883311066924	16.5790050055421	30.7145022738757	37.3082219248234	3.02644786071136	35.1631718817084	24.5349083654078	21.7417746759721	15.716789289272	22.0414540144178	6.90305123028643	22.1518156779612	2.18639705181787	28.1793666282267	6.31947592244	32.6062033331583	25.2264067661835	27.7814927617226	12.1108513890138	36.3706408213843	44.4986962819894	3.40077286711902	2.70832465096895	21.3418530726265	12.909745222026	2.64245831410218	39.3760521838566	31.8764532727874	2.49965470370636	19.9350418114847	28.4579294383614	21.6925777331996	16.6331452325325	9.34256665629215	25.7804337894667	6.39205562386192	36.5263876287645	15.2426052606224	31.2371992897278	27.3825492275934	18.7444440909646	38.6925342898612	53.3417199926255	19.6294474819028	21.1420005073367	32.7051914182105
1501	EC:3.2.1.86	15379.8008687117	8.17359338434625	2.99439585534083	2.1227398661517	15.5876705406771	7.71058611179141	4.46870278274033	17.9985454634467	8.52505959732315	0	5.272132386143	9.40001188380818	1.87893924024066	6.86685183759996	1.39053095433283	0	3.81373422247592	16.7476839075406	6.30054213668624	19.9930488160867	8.43477479097366	17.3474542805398	17.6146788990826	0.996310342464189	1.14398833090227	1.6337222298645	9.05126123105103	3.6509429661419	16.3591540568805	8.93399659999772	1.06051197422452	14.3445563860087	11.7141366815019	5.69300838898856	4.34820563481045	3.51073762838469	10.9808757305587	5.52940718721305	10.8594314358887	7.47904422391367	6.01735139824702	12.1413658661426	6.2620185245833	12.6052027557387	17.0485338447163	8.60835702160071	13.3162889716397	7.98166383795665
53	EC:1.1.1.276	15377.1655704918	10.6552691673095	5.75317684707637	5.52561967915677	20.2916119252148	1.45559001512859	28.080450253664	15.1662167137072	3.15172245837761	0	5.87793575092234	5.32707898754865	36.9359573947111	0.708646129950815	46.4813820514608	0	36.8915593853821	6.42832914720312	9.79390370626948	6.04719295244612	7.3399937067338	16.9175722047469	8.93981168517624	8.1346753558292	9.75999843717441	6.02421611699567	25.301476326743	11.0210390990225	5.75131503897585	20.3010542288955	8.65236466389054	15.1326437367922	2.18783168556882	8.57035391889956	8.00988302826817	23.9114379084967	16.0981157524728	26.9106353010754	6.50604570821153	25.5443684362655	6.69731539814973	8.16311895645402	21.2807820519604	2.12337543474282	6.61461877126276	8.90785872167987	10.013111656279	20.5224558303887
1257	EC:2.7.8.23	15372.3852198423	2.80757098807788	24.6753246753247	8.05398866173755	0	8.16338880484115	0	0	11.667020899752	0	14.655455239276	6.67731637790346	0	0	0	0	0	0.842155504956848	15.8087980602702	0.753601702968792	0	0	0	0	0	6.27106403466538	0	0.688836945743023	10.0640091260536	0	0	0	9.95662832359042	0.228526850392447	0	0	0	0	0	0	19.6169539196953	0	0	0	0	15.8684840670473	1.41751757061398	0
1472	EC:3.2.1.23	15321.1654277018	18.7828550916443	17.4623412871021	20.5938428418949	10.8418393127842	32.9831909179638	32.3023853794542	20.9271382991778	23.4101490571336	9.9765702891326	21.4270615625684	23.235583902833	1.07633045333706	24.0830721350395	6.18359254715978	35.057955587096	11.1446902099804	30.2594549726835	30.176815346806	36.1669256606451	8.30965117324463	20.2223442088684	15.0202655721874	3.46220242854858	5.45996561783705	40.2698604535098	9.79972231103344	3.93735933311916	15.7792575424238	41.6027502367451	1.29353240701397	30.0982122540225	13.4882971197153	31.4994215684243	2.22239802348875	12.7207813166419	28.1363994972688	15.1670304629096	27.629919781594	16.2441950091531	30.2915831115149	22.0726282031556	32.1050871168529	44.5788140654972	36.3197918751251	45.6748833278224	29.8634867628536	32.5864127545011
1518	EC:3.2.2.4	15321.0289744149	24.949318706227	23.5289930900202	18.0969519802243	13.5277412834765	17.5870741991761	19.430633064011	20.5049034646378	17.8710302997962	7.86240089256041	22.6472275995132	12.9391796831131	28.3699679186072	8.76261972560186	31.1131022941218	13.9033974984476	26.4128036662056	14.0206735535617	21.1743361043759	14.4724460605999	27.2147689472265	11.7205978139993	12.6152100434573	10.6596726254325	16.6369563847627	14.2835171315758	21.4407518210198	37.6337655626624	14.0021215660356	19.2858179211306	8.99330755502677	17.1968752252866	10.5076474489475	16.255653155612	15.5366472376885	25.6164590939256	16.6490844437178	21.4577674712984	12.1432478518912	21.6511580159571	22.4444347597336	15.4842783923875	19.6479103202739	36.4172138755003	12.661897138283	26.3590295128087	14.1675037572382	19.7928390543497
1362	EC:3.1.21.3	15308.6728378438	40.9840032547338	31.8963402028956	32.2608423764028	70.4159171298636	28.7119624830202	86.2775035382132	56.0869619312526	30.5826742430884	11.5302133282692	29.1112819018163	44.3142782279358	94.259045456267	8.18706316334455	114.385933487075	9.35298697970569	95.8624829298404	49.2862095232384	37.5914176701143	31.1437207310802	36.614428811172	75.3986759058785	53.8636283570668	33.1648235037658	43.6150696501086	60.2549628605555	66.3074102327716	31.7339876709797	46.2426391954328	57.9170754719373	40.7935809152815	43.5397686088519	23.321663264767	38.6084380778632	42.8340329781935	63.1458817271765	59.1711966719299	62.599968419114	29.1459972831535	74.1512246186974	32.9017476151563	35.3068849197122	61.9577942762942	19.9764849146617	28.6641373713117	31.8751629728911	59.0025528479737	64.6834147603992
778	EC:2.3.1.15	15286.8704626921	87.9986284757537	96.0465202631727	71.362277370717	80.2761832575375	62.1618533155244	74.7551863273625	91.3357205479699	85.6599816525428	37.5945077466015	73.8062594229009	69.9375056256994	95.5912521987247	24.9935283458452	112.656587611413	28.1793666282267	100.414448804166	79.1312140075969	116.342941272019	55.8795028546895	73.3251954192797	74.1336431794145	67.4130484468051	37.9023365706644	58.8335139206637	83.833175775225	73.7319926340966	114.058325093383	79.5970525390391	87.3981625472381	36.5828894710402	68.9136688389241	57.5709340623204	58.3344733852257	48.2224018671863	81.3816275481386	68.2530573115708	74.7002093935951	56.5451108797314	91.3699078459843	91.0783298738645	58.8751554401409	90.6867533477083	141.509470347539	51.2622585362241	77.2761074021981	68.2320004455806	80.2848820540542
869	EC:2.4.1.12	15257.4126674478	2.92715526195987	1.32044988504319	5.2828806393699	0	10.7547491304958	0	0	7.39014308594542	0	2.25933488742811	2.71262983591751	1.47197020464972	3.68237121408232	0	27.8067949968952	0	1.40317038422717	3.82122156794827	5.9975255263633	0	0	0.557198404025515	0.466176235407005	0	3.40951492537313	0.782911851689578	0.940338689113417	0	5.84617842025397	0.426891887660854	2.00357064781753	1.02260176180599	0.890528729044276	2.71502676326905	1.24390496939517	0.631006724692054	0	3.24464895963001	1.05453319202235	2.75725069527215	0.784691789828911	5.46563310228054	4.90603453535908	4.77586551931159	5.60522418433859	0.808911284975467	7.43963176492468
421	EC:1.20.9.1	15238.3576520002	1.92546963446317	0	4.20264087565877	0	10.4125264750378	0	0	3.78633841067422	0	0	1.88383045525903	0	2.9510742945897	0	27.8067949968952	0	0	0	0	0	0	3.36069531627233	0	0	0	0	0.570194078481371	0	0	0	0	0	0	0	0	0	0	0	0	0	0	0	0	0	0	0	0
1870	EC:4.1.1.96	15229.9627684766	23.2760436591648	9.39627637701449	10.7303516514139	22.8236825376127	8.16685855430988	29.6149534837422	19.5778009571727	12.8290048587739	0	10.9667102314532	11.9066232938863	38.2847013967193	7.23632450650465	46.7835227668921	14.2759691297791	38.0624862924053	14.5435984211113	11.3456875649463	12.3600209315144	19.5264224632584	17.2508893677574	13.0111611327293	12.6405812430775	13.4859638866957	11.6522056178935	28.7422229577024	34.8614106162025	9.85745760373989	22.5129116697394	11.0886656789426	16.3170252470552	5.97493277435432	12.9294544081199	13.0961919856115	25.1556962896512	19.5373341870505	22.7699766936952	13.2376268699039	26.7108988683726	9.83817358886344	15.5376845108716	22.5466429861527	32.5764463310672	12.9440164098459	12.7949424658425	14.1954490170542	22.0030918727915
1772	EC:3.6.3.22	15226.5346959946	2.63299179383165	24.6753246753247	7.63884867087508	0	8.16338880484115	0	0	11.3000354233085	0	13.1557635202016	5.8407346078579	0	0	0	0	0	0	15.8087980602702	0	0	0	0	0	0	6.27106403466538	0	0	10.0640091260536	0	0	0	9.95662832359042	0	0	0	0	0	0	0	19.4903229468188	0	0	0	0	15.8684840670473	0	0
2313	EC:6.4.1.3	15197.9189243664	85.9487416377882	70.0726086130264	61.9852643808786	110.855044635338	65.4256358495409	79.6004298196167	111.63529096958	71.0369458602002	22.2330508474576	65.5108433401843	71.4417548309874	80.6837371089474	40.1555356101484	95.3534190604827	77.1573573040796	81.9850483145612	87.3094106662951	86.012411311554	62.2727741931033	99.872087381208	115.93754567407	130.710634564465	51.4303146397907	64.1446753442642	46.3435720103821	73.290283358893	95.2823496060734	134.559868195228	96.462145947749	37.1175333310005	45.2889507050999	71.4297991134405	41.4895377659589	35.6712622880843	68.3072839641788	71.7889269975137	46.9860914406072	87.366302420808	63.0029172153173	71.0401777715456	57.8143043068073	64.2480365181683	147.464440137172	131.477675494185	78.4901394820999	59.7943273755485	97.5540202759549
2246	EC:6.2.1.30	15189.4522215278	14.514310248403	32.57633753806	20.4280755311943	18.7343776318006	46.8202719753457	4.3396702367531	17.2539711757407	23.8777848139564	14.5491026919242	25.6958166598075	30.3469051271638	4.31450979484531	13.7787577572395	1.37911449765574	4.62392934937954	7.0084111520158	20.6121691238179	32.182599220448	16.002133443709	8.94802810992238	25.5184840974804	29.587682589703	10.5122874353644	20.7810582291591	37.6103385468294	6.80182930030672	6.3541899088955	38.3834310621813	17.7980991933552	5.50520262583884	11.128121458873	25.8201721696913	14.2872744923729	12.138637869104	8.02062224066581	13.3735369973503	2.16868213676145	17.4428590338384	7.47316697176992	35.3014295926461	13.2594169087506	21.0379348116452	22.5936143447126	21.3860538545349	29.2353379815653	14.2278382679192	20.4405533710602
1003	EC:2.5.1.49	15183.3862394859	19.9104470142257	53.4524203090999	34.1605337001912	18.9756779518275	47.0576696485343	22.6439449455092	29.5185586807478	35.5432526121796	14.8766201395813	36.2861336106069	27.8621491170322	7.43761389330721	14.0744551120992	1.78488873522241	41.1718659136383	7.78097727551501	19.9291924513297	42.079011242878	13.6803364813359	31.2886828740307	30.323221775127	36.4257070920738	18.9907583155604	25.7935861705938	43.5787583360559	8.21056703546142	8.89736705882492	51.7829795401088	18.9134919721423	12.2324436743886	15.1818387859571	35.6161363447872	13.8649224435419	18.8936664919437	10.654615407044	11.7227666361809	3.92112255458889	16.384601336028	6.86482320069371	50.281081375993	19.4680468211251	18.5511440338486	16.455096971793	29.2809833756772	38.7447291751061	11.9239910060298	20.0220903152403
1554	EC:3.4.15.5	15162.9104355021	25.8739286306406	12.3432977051633	17.9043909297672	17.8250131759822	15.5493434209906	25.4041623606414	24.3253671207101	15.0541129831249	14.5491026919242	16.6472859214722	14.6245994709791	27.3673840828666	12.4216187510469	31.2386165539363	20.0270853662143	30.887534606866	14.9954751677147	16.4998944719438	17.6453229667237	25.1418814221724	17.623502684841	14.2553863142248	13.8740796574507	14.6139284736608	10.726972068618	20.8954240535691	37.3992172811421	9.81309484310867	33.5897934607115	12.7047511627046	18.8368593730577	8.99185916116399	19.308910670749	13.2256321466378	31.4755410176658	18.5220423625314	25.0019174201983	16.6611609575813	26.5272213571587	17.4751266072195	16.6300268257707	28.4020304478827	49.5631622836455	19.509405643386	20.6362285944984	15.8119033093472	27.7371167317587
307	EC:1.14.18.1	15154.0617476544	11.1863772428987	5.25295936121295	7.42519690739561	20.2916119252148	3.2757377574246	29.1303375140924	15.1662167137072	4.83966784265668	0	7.36591009258156	7.19764962915648	37.5751926382698	4.75130657450098	47.1063739633923	0	36.8915593853821	8.69236960135648	14.0841822771854	10.7555056510496	7.3399937067338	16.9175722047469	8.93981168517624	8.1346753558292	7.05502448426756	6.58166074867597	27.246264116614	8.89061835954101	6.7447240002535	21.1076990655698	8.65236466389054	13.0469897318436	3.2104334473748	8.57035391889956	10.3959147939475	22.1700124494242	18.8259822603606	22.4989377927879	10.9217002679001	25.5443684362655	5.36352800953516	12.260979449705	18.0848457590349	2.85130105393697	13.0845007004203	14.5320805932106	12.4123872081868	20.3924204946996
2029	EC:4.2.99.21	15097.0574848019	27.8341092729083	10.8415168923884	11.9375663597228	33.8193532086913	8.23668691016497	46.8007504227734	31.8944042213769	10.1461421519206	6.21413853677064	14.7824169122019	12.9637778399031	61.5599289911851	3.68237121408232	77.4689700857681	0	62.7480507411416	16.0574809944109	19.9658823076627	15.8697483650015	25.5323428931044	28.1959536745782	17.0870352486721	14.2920076412103	15.7643396689787	11.2723279483917	42.1777987339577	40.4923309874732	10.3270169212244	37.6394746349942	14.4206077731509	23.5339401843493	5.98603780942888	16.0285591468282	13.3498050471136	40.7298991201419	26.830192920788	37.4982296546465	15.4213172114448	44.6489590549905	9.94697607290831	14.2817509247842	31.877312984562	34.9969123365301	22.893486091655	17.6881176047505	17.9067398223047	34.744964664311
1693	EC:3.5.3.12	15057.8276191779	32.426744563046	16.8220080528949	21.0101144678413	28.8206838470608	6.95436804342704	43.2376068677189	37.6074780442603	15.9150383114251	12.3967011663422	18.6264111774299	17.8697251491486	51.3362879529873	6.22684372179583	62.7767944361627	6.86667258050208	52.6066494957727	22.5435827113679	28.601482654053	20.9488709198573	32.1592196349906	26.2624236306857	18.361017221954	12.1006625008149	15.0775648365896	16.219425707161	37.2960091545001	46.0446359887025	10.8187126919674	38.7474325355625	16.6192433927429	27.2608610531595	7.41721676782974	21.2127475048215	15.9434636629481	36.90632063525	28.697582985176	34.9260468382799	15.8894431802513	42.3072978656869	16.0132250742497	18.5473605866234	34.3149245066158	49.7301902716118	14.653170642543	26.6079568789632	25.3492371947658	32.2536838548892
101	EC:1.1.1.38	15026.1921319325	8.53273354750691	7.75921984713851	4.75328576020423	23.7129863567458	26.4401282511359	3.44973123982341	22.2826298027325	11.1450385048296	0.818793619142572	6.79303768751008	10.3653463292983	0.657025325311319	9.09439665526256	2.84166997532682	0	2.94780560011691	21.3320983927888	11.5828954469608	13.9254089366561	7.31277533039648	21.5670957759712	31.6440849831	0.530233345137191	3.48293047162603	28.1898275220957	7.59093894783475	2.70566243649786	32.108684583361	11.2719816422696	1.18847445387366	4.18520898394239	20.0214021800248	0.396716808791782	2.26422768822907	0.19633779437701	13.0252783941939	1.04331412541049	22.7557790791113	2.612849105845	10.5737525641961	10.6710888795913	1.70255602126272	13.0653907827223	30.386435798487	10.2500457378543	9.20269293973551	13.7150496647283
1653	EC:3.5.1.4	15021.6310116273	91.9043695833707	182.839023214882	90.2285653919644	176.029021391275	126.252723286553	78.8864317142678	161.411111046694	123.940558232065	25.2733561221099	123.85118777301	90.596070145468	95.6231797500175	24.8560596426549	110.026719157049	48.4129828400209	92.3631669363747	127.639378692488	159.377148845263	60.1581596083604	126.645781219977	155.818631956643	205.901872824998	36.9381372946998	63.9702570685147	60.7874048599338	92.6851932557528	71.0634433903667	235.074047913267	85.8653450662271	38.9480694461298	57.9674580728586	133.108017822901	42.012384030844	48.5959468141432	75.0523130820956	90.5169183811698	62.8025395701368	97.3291213569373	74.5429663044592	165.443750237481	77.6166534927032	69.1388829963495	85.3422487124204	116.113966061177	155.9263970051	60.0433902626104	102.439439756775
1781	EC:3.6.3.32	15005.6480012702	13.1739149325817	19.2138043429638	16.9226749449368	0.226376958059626	24.8264593085036	3.86158085932607	4.20327623407732	13.8718481062749	23.8954549051259	13.4605724501273	12.9351830921054	5.67807012490031	25.1884913857379	1.45795754730688	47.2771814660398	4.4156919890049	18.2211013034268	9.4865770752902	16.4593212820316	7.78537318010905	2.78796791807944	7.93886175446569	9.5179738935395	12.3954627806157	6.88856253542984	12.340207532904	11.8991427134026	8.25135911406689	18.7893786766896	6.9976615212748	17.3076870892241	9.60226907147186	12.3259234832992	17.0611187409323	12.4399638480422	13.8979686326541	0.752992078190902	20.6053741187341	7.2665096799551	22.2565915599454	19.8266974729183	13.0864830163978	11.7039707918049	19.6640188837712	17.0964116374072	11.6380240347697	16.6275169510265
270	EC:1.14.13.149	14994.4699280949	11.7285945092909	30.8419136684687	16.7424137564912	27.5831564763349	28.5399185545671	8.1377333082801	27.1082920876454	19.6464381982361	14.0578265204387	18.7846451218843	18.064847674692	0.707913410222071	14.3397723377014	1.44977174208051	14.8590831583824	3.7531146179402	20.7186936838096	32.1126324280637	14.6986854853119	13.4534822739669	35.3334207098148	38.2494983636461	10.3002825310518	17.1347994952652	8.38430328197721	6.02551810395203	2.44476831919782	46.1846761411317	3.71775417298938	5.96866944279199	5.09295566076708	20.4053067348495	13.5302753498591	3.33121581785536	5.89174188193796	15.0029497597071	2.28590623524712	13.2982813516355	6.31245784757684	29.1768166940992	13.536172843236	4.91728839268392	13.7603462582034	21.3803393146999	24.5425984328407	11.6709623051382	7.25780329799765
1720	EC:3.5.4.3	14988.9659416427	11.8377462083886	34.9451908623388	20.0200189185537	13.051810678794	23.9530771049165	2.86099367405737	13.2178317721329	21.2619750462471	16.2995996138568	25.1316820988917	17.1004217352554	1.63123688260809	11.7881180429718	0.722219253911604	16.8793479010812	5.5821905050518	18.0814512886835	24.0716252934611	12.4084398482114	12.6651682699512	17.9877037460681	19.2664198723107	9.43632389786236	16.9309155015761	17.8069033671886	4.10120837669095	5.15453948712726	29.6492243558598	14.8472110980537	11.9519135435257	8.2845317038132	23.350002715273	10.4876548011381	6.49919027504861	10.6190578288929	8.68895610234611	2.81076369974943	10.3420143502525	9.30429545617907	32.8160573406955	10.9731573075723	9.9211494351343	10.3320812352846	16.1636537478042	25.1050879212799	7.99170099081252	13.5365371024735
2053	EC:4.4.1.11	14944.825430887	30.575290166609	26.720252639986	18.9061103794566	27.055482566953	23.0234095857591	39.7168827508455	22.6886431808614	17.8702279512744	0	20.6781042426893	18.8114381339785	50.4525753298381	7.61369773787736	63.6856364906849	13.9033974984476	51.2640763005429	22.9205918098124	27.7125194597531	15.7965942101658	13.0366490208418	22.5567629396626	15.848186724231	15.7890237363254	15.6719343082096	13.7275606077771	38.0868166096221	42.4432583644582	18.2687592789955	33.4767566958099	15.179065837411	21.6494741042538	17.4601652278463	14.7795310572542	14.5360376144393	33.3961113857308	26.1659853553334	29.9985837237172	20.1128715220646	34.9219577994026	22.4820074671416	19.0982366412405	28.2373816509942	45.530884978394	28.5137074370607	24.5443273484107	17.6168744531655	35.1046367101639
1837	EC:4.1.1.39	14942.8376163728	7.3317735071494	4.12055296237677	6.40986546932435	0	13.844733276327	0	0	11.6665345639059	0	8.17602794855191	4.43293692608761	6.15698777681081	11.4842675356449	0	27.8067949968952	0	7.56731030786459	1.9548781895855	7.21383595061927	4.46873727464554	0	5.11266748687836	9.42218793802504	7.43679647312144	6.72085728851001	6.30330650799123	2.81476306214131	8.65073086716149	8.48316005581212	4.38363448952016	4.56931639585045	6.05225201526962	4.63604258152609	17.1908010001814	5.7976358299311	9.80520284800363	0	15.7255022629497	1.62973311494364	8.01244645653255	9.96591513905568	12.4457534323322	8.57007749100006	13.0380228136882	6.73880646769073	7.34129503810542	12.7570875953134
1470	EC:3.2.1.21	14915.7717175552	112.841837411031	84.4468239543171	72.8144586520764	145.745376452754	85.6375422885682	165.566196336201	130.494440971293	69.8117146529364	33.2357111206064	73.0470091029509	71.5721579126106	169.132461135699	36.3134379525785	207.482874862869	65.6763949259292	174.487070217028	112.978573971215	117.947829560952	97.9675485601628	68.660860379394	133.291207940139	122.124123865918	42.3555945585144	48.9663488011722	96.0252426729498	132.551423111	134.755534368972	114.518304423606	159.393261574523	41.4390967742	87.4758365165693	71.7005927203374	74.5797653933932	56.0442477497763	125.116142918073	118.447225939139	114.648786632531	113.346280041726	129.837783635148	86.2939051295605	73.8995697710547	110.519552486838	187.010927887283	152.289715955558	128.518422743111	84.3685452320975	153.902493149975
310	EC:1.14.19.1	14903.3886139213	23.1440689191669	9.2629611218128	15.1477237723294	52.7215765538151	29.280575055668	4.11235202931229	44.8897615249315	19.9302065901428	7.02891326021934	17.238415689466	24.2726466601222	1.12483959303604	11.8908436005252	0.886292412545812	0.18628581566575	5.55093793047565	43.5280591852151	16.6214260675639	20.0467719142635	26.689202553268	50.9445556508754	67.6581361661033	5.50837947378754	15.0363447245954	21.4938306200851	8.19262830759703	22.1962941190719	64.1193328082231	23.4066767830046	12.1554630180448	12.0363986086038	28.86263839875	23.8877073072663	8.20674450620935	15.4610748002905	25.7873977449352	21.0504189168859	27.1215525916562	15.3570559840034	25.129169268025	22.3719785708523	21.7109722779978	47.7043597353666	27.0952571542926	25.1818750532956	27.1285300538975	20.7262964832576
1111	EC:2.7.1.21	14877.0776029969	26.4141068431901	15.0672134882661	17.3018405776561	25.1836786255685	14.9104511004797	39.7451860376194	24.3880185208626	15.1597094315318	7.52018943170489	13.0462754250987	17.2237711895437	37.3590482020428	12.4738344026138	48.5672883134828	27.1935006948757	40.464481870102	13.2834367719418	21.2424006509231	15.6666115503709	12.3894745122719	28.6907559086927	18.8929261226461	15.7364796024505	18.6749062304647	15.9052472931578	27.7352201237949	38.4456537943106	16.9428698547123	22.9927892569055	13.1597768564176	21.9325868327812	9.32984588259587	17.5236205174212	9.45843592565724	27.8219098338924	22.4474876877192	31.9075737060267	11.2350781702747	31.3765302289601	15.1581539148013	14.0758960645772	23.2659310687873	41.1084446906363	15.5445956550308	18.3851048238953	16.8418377337197	22.1846879111401
1714	EC:3.5.4.2	14875.9608626328	8.75111830034085	22.3416201082434	10.306688692586	23.7129863567458	17.7227286480539	1.89208809792237	18.265318168598	15.0171516033455	0	13.4253428233531	10.5250716099387	3.41033802747348	9.69123864922619	0.604141970573879	13.9033974984476	2.49587562820147	17.2291010322603	14.4975650417702	5.84108791066163	10.9693447863727	21.4979214042876	34.8471099497259	4.33799150357408	4.72155836183192	9.66005333208753	7.65437380962365	1.2150362907594	37.5209905994372	4.21747086743011	3.8559686264995	7.67317615596583	18.7778386828353	6.40677617586654	9.34942437930441	5.08199685102799	11.2974566144614	2.01104844650574	15.909964576783	3.84319298583679	23.7652564998983	12.9875017337716	6.097435251942	5.6955448383111	14.2462390820319	13.8950414711842	8.3682018246775	11.8521763677509
554	EC:1.5.1.38	14869.8965020297	17.044485331644	8.71194764207121	12.9750333283643	24.477716018191	20.6495743315975	10.3560644494551	22.6278070928948	15.8353790305576	12.6728251752678	9.42928375912875	20.0495124800867	0.407290146714905	7.00685762127647	1.44327789788478	17.7436943729856	3.8225623306434	28.9366434762847	17.7140733182091	18.8911524300001	22.2460667086218	27.9234079891608	32.7010140028971	6.38213481570658	12.6199673708478	12.8957990565128	5.32041549874536	21.3545433856512	28.5245166250134	18.7333790026406	10.1865218053313	12.4724479836653	17.844674374203	5.58878330001342	3.08398135631571	8.02385555045063	12.9059055665869	6.33895790858014	18.0112930178211	10.3976375526284	11.9043696289269	10.6141796774451	5.22099129499587	33.6353038980194	38.3924354612768	16.0749461223368	13.3133019438897	16.185371024735
1403	EC:3.1.3.73	14855.0203418463	18.7938940144394	14.6218128704287	10.8537469870592	13.5277412834765	12.5893906779051	23.5884392727403	14.0040035587189	9.33101974849451	14.8471078827011	10.2525597794553	12.7143010578711	27.5632634703451	4.50103546466477	32.3548349704824	0	28.9559909167628	11.5476460826552	17.9858754607541	11.3478284065661	6.20496092829321	15.0962678894835	9.14983608223843	6.93535653409012	9.02620507083155	29.2488455380547	18.7354831770434	31.3489237725537	4.32220039292731	17.1381559614768	7.07378891160083	19.5340209731386	3.26777879547067	15.5839122619327	12.9914936882406	21.1466725784964	16.1423581902447	20.4346295114625	8.56961173763102	25.7525234868332	14.8388933004091	11.7660148684711	19.488391534829	31.0356937746654	4.4097458475085	11.1051529333611	18.483537955473	14.9197298679561
2170	EC:5.4.3.8	14851.7692197265	43.0524409998701	94.5195477951115	47.6392022366099	59.0096344955365	59.2463488282516	12.8478509019166	63.6609558150703	60.3493173322533	35.9058546582475	65.2416166578872	56.1812335791485	4.01810377921982	31.3456536549036	2.01197197488804	16.6324551287738	10.840985050075	68.2099884932814	73.642592750829	32.1210376196501	48.3650970389346	65.4417057023934	89.6088890466858	21.808727288117	36.4025102924426	47.6324653402928	16.7483995642055	33.6120132900583	113.614707040042	46.2151388953207	18.3734187618629	26.3460321769646	72.692878536863	29.2744781049247	16.7102132206727	23.1761423329923	35.4359420224188	15.7787444425422	50.5621271018353	19.9039039485621	89.6186030173536	38.3890865652032	34.2675994332712	66.6269998519265	58.5666990745629	75.4356632867557	34.7314061594453	37.9518376009094
1471	EC:3.2.1.22	14844.3824886303	12.8191472424195	17.4646909111622	17.8198881001043	7.22789287518949	18.3899201518377	15.0499450824474	12.6051560518673	18.5160397512284	8.33898305084746	13.4270624124675	17.3409318688533	2.51678571428571	19.5486062039259	2.71594507091047	27.82086992519	6.85479395007401	23.0743029301925	21.0983987468032	17.8120726928818	5.14341904162546	12.3093550140483	10.3658136166103	2.38931765133688	6.04474022365771	19.147347397222	7.23451013817854	3.55368570333197	11.6526848523807	38.1905783997171	1.41227851194017	15.5414152087068	14.5536018150424	16.7311197961638	6.99192545240553	7.29731645744718	15.9518205156698	7.17159153398804	24.9856667057703	6.94777916947683	22.2487682944043	12.4071266067487	23.149832432002	33.597853992692	43.3400040024014	22.130684341077	17.0827024976176	31.5913772505469
47	EC:1.1.1.262	14837.9325315709	42.7847980132388	34.1473902392623	28.5547489017145	34.8359946100724	44.9652180445507	32.4556733840661	39.5497811592424	32.1401788350214	17.9731226954058	37.511895834371	27.3004020078479	43.1210812952946	17.8893017212062	47.5943527337084	14.0896833141134	44.7926320096975	33.6061463015426	29.5974091496549	27.4547401952109	38.8711903978165	32.4601960410511	33.7401649841364	19.1477422401093	29.5604677289287	39.7341110824947	33.9453809382895	59.8695209582983	33.4379852454322	34.9803289539866	17.997687559844	33.8262869677839	20.101927534481	32.3234738215557	26.6800876585758	40.8674827859006	33.3844673777002	35.8409140429241	26.5209038773711	42.2126061768963	40.083980847178	30.8940915423597	40.9236043249588	68.8160114595835	22.3736742045227	36.7503892088171	31.6854194685456	34.9270476987522
708	EC:2.1.1.266	14812.8266060733	14.9846188587587	18.4505422931823	11.9801284994959	2.61647296614452	20.8545859808371	0.415727170236753	10.7375138053749	17.3870645172608	14.8092167940623	18.6397104593996	8.8751845241082	3.94420118684104	8.51555481110384	0.658415568115031	13.9033974984476	3.43242460767631	10.0174546250396	13.9025270369087	13.3514407155743	20.911592830965	1.97788580688209	6.93788735194706	5.26777344865856	12.4760346994949	15.9162094335407	4.88480563331929	22.8235334535857	8.39665527152619	8.70887518119885	3.48087039693926	9.8040356403457	8.50530557813672	9.31985483307681	11.5273660043203	11.190942569233	5.25970279185972	6.65257653339144	8.31176626909068	7.04482518351577	17.8863024802028	11.1707146894276	9.08422634268997	22.9036705001256	7.90034020412247	18.1489175175197	10.1336656080227	7.6686925795053
1640	EC:3.5.1.16	14775.0246357557	21.4878992256697	57.1673807452516	28.6005458462429	33.0801751726461	48.9709902946283	5.65300717148942	36.3313287692793	35.0079220861301	17.7709205716185	37.8116258305508	27.0034587907055	7.54873725870574	3.65972042454051	0.579039118610976	16.4016479888031	3.37166707820778	33.8049821947474	32.5408541386613	17.5698130649494	30.0956613923102	32.2680670733645	53.6700783021452	7.52712031558185	15.0853379755042	26.2486461194974	8.99582967622863	14.1834337597244	61.2907366631773	22.8031121049969	5.14141198923133	19.4638944549676	33.2515340329772	14.5484972204109	19.498415485915	11.695717052253	13.1901653926246	10.691843701202	24.0332835563915	12.7243656714855	52.3924101669324	17.74748989907	26.7956108530435	26.7763977110632	28.0167849616156	43.3204623269697	12.4912640870226	31.6200887197892
2064	EC:4.4.1.8	14744.4917959962	48.8977302518053	33.3016066815532	34.5454733996255	48.8346639717029	57.0582529732601	52.5335917645977	53.969415478253	34.4000486035466	13.8858923230309	36.212718597477	34.1911362054998	54.014103781494	15.271051927428	65.4256927544164	29.1876164286348	60.147866827883	35.9239726973073	46.9212393907893	32.3214630614909	43.036255691704	54.1087068394225	50.8293474483493	27.3113810245715	38.2062131510241	51.6047122274825	43.014999742205	64.2012017486597	48.7314935449807	40.6730415087527	23.2168295641952	40.5505312329785	28.8301446125162	34.0513614617161	25.2094831326336	44.1389714103991	39.0007049758936	36.7128678168075	28.3569903308926	49.4621172536704	36.377665869386	31.2509008454826	42.6472592515212	79.6087675802678	35.5290767636435	40.0808681542449	34.9609293510873	47.6539105913904
1299	EC:2.8.3.6	14736.9673533501	9.22607801962257	8.99615653133807	6.61911970054329	7.25773959912414	34.4044070249293	3.50383627708881	12.5010294378315	9.95305138231937	0	11.8221570960388	10.0668444406213	2.33653951296483	11.1854293879084	1.03433862467403	33.7586958021625	0	9.40673045663263	2.05749913404919	9.93866934279361	26.6293037038604	13.2606996473167	18.1736611721785	13.3719046230358	22.2764103905089	7.26536140455219	3.97863362306421	4.53747896455698	16.7440223147585	13.1654115204104	9.04171769838215	4.87858977395837	10.8154445636448	4.368497181554	7.88110979255777	3.69909009355376	4.03689634114089	0	11.6457509392277	0	10.7626622626272	10.3417646375832	4.61422484227301	3.18262249069498	23.0769572854824	10.0434749271517	3.24270848771812	12.199222614841
447	EC:1.3.1.43	14731.6487767807	21.7262491159193	18.6601527518358	12.4890399517171	14.8781789434221	10.7731994534186	18.7203001691094	18.9339796294024	17.2292065907071	0	18.60633104137	11.694391518462	27.9169484934032	8.46378157786542	30.9875880343072	13.9033974984476	25.2447507292764	10.5127372267277	17.0142015933495	12.0610481991505	25.8049219687875	11.2783814698313	12.4518902490982	10.1764290013104	11.1366752264565	11.0874998229913	21.2512930770643	29.0822020608021	12.2308652975101	17.46421776122	8.84697192380819	13.5940180331672	9.59520138434404	10.0259477266171	13.885707277604	18.7291853560596	14.8977284202326	14.9992918618586	11.817112609662	18.6103950595029	18.8422124511306	13.9049359137683	17.6294737841917	31.841005790618	12.310086051631	20.1410697452678	10.0273497291341	19.0773498233216
12	EC:1.1.1.122	14704.5088759931	10.8602229356763	16.3179670737368	10.1310442654117	23.7129863567458	14.0324848430125	5.21961433671552	16.8679202059799	14.2281958767159	0.491276171485543	17.6565823092003	14.1311699864406	3.97058247392983	17.1532803055526	0.612826619241793	8.90718235311511	0	22.3258941978218	12.7756275439545	14.8491235106677	12.5317351610248	20.2840529978076	36.094631749368	6.1502508207825	8.94062263788616	8.11021258301708	11.1607232908275	3.32175617484563	38.2137862601877	16.9266220984041	4.47180968237003	5.7484093004885	23.022361655132	4.79693211286521	11.5185332662254	6.62761270085376	13.9713405816894	0.942259505392744	28.1848091469836	0.862799884381925	19.5140598551697	17.820239708086	5.60045557745458	10.6990069194188	35.2264122252879	18.6084878951904	10.8163146248427	21.0830992857342
2314	EC:6.4.1.4	14696.2124219428	57.9446502446018	51.3817263312459	36.3676386724933	49.4320026949638	34.3563175034066	60.8184509269698	55.1634692736668	34.7518085831289	29.6247487695643	46.568302485244	31.0353625147125	81.0799266131526	19.6420169693837	93.8107695726411	34.5176281577417	80.4550250314959	42.049655513927	41.7818096239641	35.9221998101546	55.430648911547	47.3751310647221	42.1578382455509	30.4454664248009	41.9051000996356	28.3670363085854	61.5419936984178	81.319328104736	37.8393963700193	59.4943754063668	25.0211854521702	45.9715460036932	24.0406109408429	33.941528550571	35.7028793971829	68.3925589746913	47.5681336063758	58.2088027018194	37.7331681043152	64.5519036754087	49.7504064266416	38.5535456678721	54.4832439545831	84.427833823958	47.4906832988682	50.622457099995	32.3538118348724	60.377703180212
1692	EC:3.5.3.11	14673.5293802618	13.7657317528357	31.2996186077737	11.2506603629842	24.9911066195048	28.5771350464968	6.36921739947388	19.6645130845483	11.7170172673242	0	9.49019408391051	14.2287186024062	7.24433249071576	11.9170572637476	1.04644919656425	37.7567048109051	1.38789816602317	21.110543822564	6.33255986793369	17.3688589415324	15.3052677017944	26.3532829727068	40.3267491811587	17.5124787160986	15.4192751566089	9.18453554688606	12.3187473186428	3.68506271851346	45.0354328898496	15.3814532761431	9.39281434065193	9.3739384783621	23.1640832682517	11.1472253330038	18.834058962525	8.23742547127784	15.5067569598389	1.38357482659694	27.8574472382299	3.85485114172849	33.2077455932711	20.3779731143143	19.5245500962548	20.8241754485441	36.6548748146526	13.4557528630176	8.51229315736529	26.1492995008389
1482	EC:3.2.1.40	14664.5608593608	7.6992188943087	7.60044222125562	9.37604038256294	20.3254168772107	11.2473783408976	4.97528693786797	22.5197365729946	11.1279371826662	0	8.36947718887789	10.3451031775046	0	4.90982828544309	0.610836064430653	0	1.12209953264251	17.6516983169409	7.37328253088558	6.15805679096818	10.0827114986964	22.5583550072398	26.4220183486239	0.794232577886424	2.05494200180593	11.6009777170076	2.63564386056191	0.983178979553289	25.8357340527947	5.37781669652127	0.171655902099091	11.7529260921012	8.27701012518905	20.4967282800783	0.688833531896458	4.36517158303651	13.8022153192185	10.0579518984846	10.505802108247	9.4633394353984	14.2174127497642	11.3027018841802	11.3073071389517	14.5335140585003	6.24374624774865	10.1489685024866	17.8818459090306	7.07221941780246
1776	EC:3.6.3.28	14662.0650523199	13.7028204094674	47.4375795141893	21.2330888385164	0.452753916119252	24.5780132013128	3.65627966473554	22.0657140676166	29.1956352838237	16.4827398756113	29.4642443582479	18.6697272840021	1.35521115400127	12.0869561907082	0.310640579577724	19.4703864691446	3.22625938093261	15.239068046973	31.146099893904	12.6248350945883	35.1401018557203	3.63914392608631	8.04357088079075	6.17994702878753	15.9858011641679	15.459517699563	4.20209238806169	8.5783944676007	17.5721417557863	15.341902908436	2.98805247426118	10.3862344742983	17.5694293700782	10.4365001667668	4.67113157254745	12.391894433881	5.26888034294892	1.53939991128819	8.51436903694318	7.74952009322854	40.6331516039074	9.54885418376579	13.0440975860778	10.1981598801614	14.7932349961158	31.5720813458034	8.50509872825937	11.6612926741048
1690	EC:3.5.2.9	14655.9254673801	22.1627122050647	21.6272813170505	10.5496160646456	13.5277412834765	9.61004367322002	19.6574478579481	17.7528531108111	16.0689918770574	0	21.6405347901423	13.6291440404943	27.9169484934032	8.19908742474258	31.2430591807902	0.18628581566575	25.2447507292764	16.7844045779195	19.5559073448232	12.308987778275	22.0312098407645	11.2783814698313	13.4031215383304	10.3883272901317	13.1965314465023	11.0009868234728	22.0432890272289	29.5922047092867	13.3147742904754	20.0858134804117	8.84697192380819	13.9213623531136	10.61780314615	10.8139291825055	13.885707277604	19.2945967057847	16.0127687446247	14.9992918618586	14.2572106504904	18.4675787648136	19.4892412268841	14.1593507438564	18.1740272594566	34.9831050562758	16.2134280568341	22.1079057560806	13.1213800346834	22.6628621908127
184	EC:1.11.1.5	14611.9366044185	14.206731028897	32.9697272253834	21.3318506767939	0	28.7341786168457	3.12841085560493	10.401557450812	27.5650531463164	19.7856960863441	19.7581176419086	21.3669821915419	2.79053038711232	14.9042195185089	0.17316319178114	13.9033974984476	4.31698529702579	33.6611862558437	23.3142770583247	12.4089799790749	4.80271309023669	6.71580005083723	11.196482756868	7.80217162428701	5.66601999589862	31.1137309581492	1.99723759309718	9.5205390166347	16.701269619959	19.7015485730005	0.853783775321707	13.7298679782156	7.55100013982587	27.7318493474905	8.13923013371761	9.30518758943907	10.5298736759957	9.88094200530196	10.4323257530997	12.2517858098694	25.9184816323392	12.2182600266076	28.9749145918903	24.7318568463864	0	20.0195641588662	17.2485046560285	5.81110981960201
1002	EC:2.5.1.48	14610.9457971598	13.6896632305677	27.3276968769285	19.2452137521353	31.6991072932457	15.0729393603173	11.0246876174371	28.5652296515457	21.1880318763953	0.982552342971087	16.8026814270403	23.8660867333066	0.516845479621819	7.17830689866672	1.23062930216529	14.938082143174	1.76905365464984	27.3372181118175	26.3046088649791	16.2188353875616	15.4350445023824	35.5660631448271	46.0991469499437	8.39181312017851	15.6791526012364	13.2493295110834	5.29891304424405	6.04914308171651	50.6373051679586	13.7417790492924	9.86066123287608	7.55699931897349	26.8291599741053	6.39814572386694	3.5529770031784	7.96670816474738	13.8769030865978	10.8713890791091	19.2546543448665	6.11793578914689	25.1829292106195	12.0638031814946	6.57782204532177	14.7773384504057	28.8638314222129	19.3026687094167	14.1371267501423	16.3195614770768
541	EC:1.5.1.-	14597.5334041362	7.95671555585828	3.07010197376684	7.44917009401157	13.5502779181405	18.055389577365	0	9.03075275084877	6.71588628044526	11.456007862936	1.98167406318489	2.32808651369137	6.93349657198825	0	0.294081072914488	27.8067949968952	1.24472171661836	8.9660990337583	3.43726021146396	11.0026535344338	4.17872876022656	11.5908874273187	20.5019797199421	0.132029958953036	0.962410904162953	0.436351188463994	5.80601329452827	8.360300679983	16.8122520198499	1.58666603227146	2.21278308629123	3.27454714266777	6.60445368605537	1.99670744757068	17.0190620600022	2.12966796384958	9.42658085803676	0	11.8983767468064	2.78265920205762	3.05885898599036	7.03063144915309	1.64958445233697	9.70700833575964	4.16460188613168	3.81911641833461	2.34938259286799	6.41495362190813
2008	EC:4.2.2.2	14579.6558783975	4.12955290335329	2.74808923134282	3.68622227370128	0	36.5518360964398	1.98703494926719	5.16627807092895	5.74258823116421	14.0578265204387	4.60020328075759	4.74541126791616	0	10.7791824959829	0.62195058875904	0	3.7531146179402	4.38518981881814	5.71034345741654	7.10496215510755	0	4.96616147173768	0	3.52630737246122	0	50.9824867597496	1.95848332723983	0.972799140166424	2.61423410862539	11.4248063253734	0	6.03335502698996	2.8999757549635	6.74523570712136	0	4.02012656914618	5.58796751464127	1.38359298398518	7.83873642443932	5.90615666249157	6.61661653139603	5.35931206695046	7.46071220699508	14.5432598991083	20.6824094456674	5.01906801810099	4.1039313414993	5.68197879858657
1375	EC:3.1.27.1	14569.0860963258	22.3547111566302	8.20315509849003	10.539269742988	20.2916119252148	6.66185325264751	28.080450253664	15.1662167137072	8.47589190289775	0	10.6450846667103	9.09914840541064	40.3042238001959	8.76261972560186	46.6593134569217	13.9033974984476	37.5419371910704	9.99690012693815	10.7713428010622	13.3690530667033	10.7931088735053	16.9175722047469	12.6786817962337	13.1126937118963	11.4439596790998	12.7111443789119	29.8745772632674	32.4896512495724	10.0677482730211	24.0986742272981	11.877429109657	16.4694322154546	5.54356024891571	11.8988393752687	16.7966803855735	26.2953366531798	20.4560001634922	23.1035788212224	14.6538887412525	26.948735671667	11.3165332879278	16.2601401778182	23.9016614635695	31.9904963025468	13.4659295577346	12.9907671762756	13.1768503677481	25.7801943462898
214	EC:1.13.11.49	14551.6773719176	8.50105180157451	10.9474706334716	10.2730168227549	27.6389085396665	7.88554558340489	9.00214909808343	23.1870985409865	8.47484506291627	0.491276171485543	6.56164121018346	14.3509129986163	0	5.19604302075827	0.66780810515557	12.3629912179544	1.87385797342193	18.4162113108492	11.4062909149013	8.06860906407605	14.0926908208217	30.0064817462587	37.2522935779816	5.77402846633616	11.4259741612836	6.30952094366875	4.28228246682203	0.767105822354441	36.3996417711238	17.4990815430077	10.1957571707463	2.31178747890103	18.4096118665914	2.85961455795959	1.63543810245857	3.18866064944496	11.1951454233601	3.83124523368559	16.6822601497126	3.97918874650737	13.6841903626767	8.63519915528482	6.98526022915848	13.2643966290704	24.7109667375228	9.00667243731114	8.60142855692186	15.560644389416
1793	EC:3.6.3.8	14518.7754907707	8.28907088620024	23.6319116489571	16.1450030536418	13.7766548762001	23.7181240544629	3.92213955308507	15.8775630731304	15.4088004025238	7.02891326021934	12.9912708729058	11.301278318966	0.652473065621939	3.02549831736992	1.35471987360649	14.0896833141134	4.62605037684071	16.7563120209226	19.9432782140109	6.40075061990995	7.18108539403379	14.9900132653385	17.6146788990826	4.83276527266912	3.59043116621518	15.7320031646204	2.51804075958655	1.13649242102281	29.0889316159772	9.45708210206852	0.405411931796003	7.00348663651249	20.110916123522	8.4733456321345	2.58312574461172	3.72891666954848	7.64292283168479	2.27394278606965	11.1106308680615	6.08092497252674	21.1377513858146	6.85043016867285	13.8974915124174	16.9029020550903	8.67275089463127	14.3532073125806	11.7238053952403	8.64185333834154
1559	EC:3.4.17.13	14513.6619199407	29.051772272931	17.9913167659408	19.6040157335788	27.055482566953	19.3880729604086	40.7170808280095	30.97426889891	11.4356783339581	28.6775878713067	19.5844209544798	16.1430938187714	49.6045413660077	12.440558731136	62.6519818751881	0	57.1175873429196	21.2563619327927	23.7796027114344	20.0817540345478	11.3822822080374	30.3660161090459	11.9197489135683	16.4006276987046	14.0728313521005	20.4112707076291	35.2838877150316	42.048540110902	11.9464538223678	39.2200948755297	11.6634906991474	30.0806605699053	5.06025406444086	30.9827564463194	12.0108948160657	41.6581472918385	30.1511630775712	34.6938119620874	15.1331862121003	46.8863596670322	21.3996208141452	19.5215980798537	41.4517603559119	54.1007039084348	16.7280707006881	25.1236550409014	23.4412078503562	31.2646412341125
1079	EC:2.7.1.11	14503.9931120113	21.7953519998897	50.3364149107833	34.8480638648201	25.3603166582449	41.4089485692237	20.4762449491209	29.5052997904192	42.9961892515773	0.655034895314058	31.4784346871031	33.908667762205	3.55321516020708	14.0653228947301	4.65644350862343	27.7523581418729	9.44977419019934	32.0290884741134	50.933990021568	20.9887868744267	19.4319668157774	31.4328233724145	36.4973796877515	8.14681952662722	20.8324950616406	32.1043681657786	8.75521673915844	7.55917557241247	51.4650162060862	19.4755544019381	13.4315225608325	16.2676034190833	39.2682524259698	17.1432992767796	8.88407035850416	8.65944196608685	22.3741937076004	16.7419063441915	22.8939584080512	14.9067759452965	46.3420933250415	18.5197325475649	16.051440580296	24.5232933888093	22.3270411065537	39.5515077727387	30.4213754349098	17.9647942613622
268	EC:1.14.13.142	14479.52101717	2.9867125389867	12.3376623376623	4.4226945425764	0	4.08169440242057	0	0	7.29259845369557	0	7.38831920312677	8.81995790023528	0	0	0	0	0	5.41090635757683	7.90439903013509	7.32749094719375	0	0	0	0	0	3.13553201733269	0	0	7.08680083875927	21.5797460266752	0	0	13.4702881177067	0.685580551177342	0	0	2.14903379667969	0	18.0215388585272	0	10.1250543920389	0	0	12.4224360453857	26.7280368220933	9.14813962055627	0.837681543792485	15.9095406360424
2158	EC:5.4.1.3	14458.9831718607	24.5475737851996	19.3416081526129	11.1869172409799	27.055482566953	6.0224810892587	37.4406003382187	29.0447907718738	13.8935234384225	0	17.2076546987012	12.0884712156728	51.0065493066653	0	61.9751760686145	0	49.8220084474516	11.4995187906387	23.0204364392103	9.84055574561904	27.2369864245258	22.5567629396626	15.6466847950393	11.5611277318594	11.7092623463222	12.494854357246	34.8740826441755	33.2499784050114	12.7004246149946	28.3113169874611	12.1574198733001	17.4687768265134	8.91802483769295	11.4271385585327	14.6289738751732	29.5600165992323	22.3819822998189	29.9985837237172	12.1228909371489	34.0591579150207	16.8965321527896	12.9275987034235	25.234880152389	31.5398534710224	14.0386231739043	22.3745625345368	13.3508155417053	27.6088636786312
1129	EC:2.7.1.45	14446.4973187603	40.678412575813	29.9229951528241	27.0855427417934	27.2818595250126	33.7010851817848	48.8375399285983	28.9113344261683	24.0575010797937	13.9549233252623	30.0377710762884	25.1682843024577	53.8517206503974	20.2119847764196	63.9353540884327	21.5130547916851	55.8410776677363	23.0816284378764	32.3429410765311	28.2687712259973	14.6192051710552	28.3796865567312	19.6614777713164	17.2602140977113	18.6993180900199	35.0263219420231	41.5678551627448	57.4034859325076	18.6777377692929	47.5943908127903	15.4401834662168	38.7584635069601	17.8916171411837	29.1106367487291	22.8870817634887	42.8245087722816	35.442408657475	38.0294894142427	28.4019005364339	46.1239171128515	37.2706488188211	27.9136103993485	40.1430871842304	68.907948984423	34.1350195944338	37.3713824619202	28.6019633068836	43.5509122082843
1771	EC:3.6.3.21	14445.0787905342	54.5823224938627	76.7838654837848	57.260627791437	26.7822132390096	94.7019213651566	14.3888877581192	23.5569476344295	48.8250315369687	63.698299545807	77.0905666286602	56.9225129383804	26.3788446780589	76.5497133300711	3.82226190763295	58.5974452230994	12.6635662416614	75.6802534304682	48.9055674675955	57.5005776686863	44.6178347991179	24.5259074104334	66.0137631272489	49.1899723006906	70.732232761641	62.4877647400338	51.4323358581122	42.2130963601236	81.3394255573652	79.8208349039906	31.1374112260889	61.8249223227504	73.573161176876	51.7896536752389	76.8733770338329	57.419595976856	57.8107026803566	2.02949764991518	103.638413701045	31.8737388250988	100.727226990651	93.1561313461853	66.1547151587039	51.9720953845482	128.609910040512	84.9037668984775	49.3260203901095	98.9506324956544
1529	EC:3.4.11.1	14428.2587612094	74.2673509899849	55.2244581838197	48.1621842946918	68.1795351187468	41.5028921486588	76.6885815952649	76.179346434469	56.6100930481028	23.0854840241181	58.7066901804322	50.9890731523534	94.5379012452189	31.9249084914276	109.843277819057	43.3236937816021	93.1961894177871	56.9344575314697	65.7552915662595	48.1320642619209	76.7609114487562	63.8881788131323	63.8432112932087	39.3080750108568	52.1249218745584	48.9197115438918	72.499219784937	96.9632927572668	63.3523994508533	75.2496845691395	31.4209596596675	51.909465318398	38.7362670223585	37.1974004785659	42.9382058273025	75.6305569577141	59.0530853583554	66.6857802359423	52.8050932201147	71.653607462805	55.3875429273815	46.4771708328435	68.5159159579429	107.994062199428	64.3727350583578	63.1043291304813	48.9632600208424	73.6517747697616
1271	EC:2.7.9.2	14417.6947541592	13.9892099942406	19.2701579435602	15.2194115026536	23.7129863567458	32.5648568391461	0.436513528748591	21.5974177547508	21.2768505483197	15.3965286679644	14.9862008113928	26.1513419871865	1.61084471006816	6.71671645759143	1.4644383598292	13.9033974984476	3.39914156432922	29.3440358916587	22.8815843831771	19.666731512202	8.87304459228625	23.6685716441757	31.2938532110092	6.84255676322984	16.7065851478366	18.215814767369	5.01570708431228	8.5451487603728	41.4396035894172	28.385439287394	0.736138408691626	8.29286138737411	26.3622973918846	12.7273244223094	7.44240173155261	7.11505013528045	15.5769092839441	9.71079333520095	33.8220790201407	6.98754264779621	20.4568858068986	10.4270999519592	16.9096377768686	32.1151532409911	44.6372666119357	20.4725308206267	16.6653246958581	23.7803933821435
1341	EC:3.1.11.5	14413.9287010425	21.3531528386989	18.1460702854435	19.6805161059498	53.6563921172309	39.1457513155993	5.9522126776574	37.1401053910935	21.8444319458136	24.054526104227	12.2180076511043	20.189861835821	6.53454508668254	13.3237672201903	3.71977780702988	14.0896833141134	5.54691859707952	58.5048945745781	8.65844675427727	25.7830438405309	21.0010953720695	44.7027809551044	72.5332692511806	7.00202138267749	14.5783633612642	14.8194973510789	16.4260177639212	21.2411321234508	71.8137233628486	23.0704563746538	5.71047920785529	19.6676229976464	38.0480034613573	17.8885411096911	19.8643812025844	15.9211061621453	26.7206393138007	22.1154000591412	44.4184338739245	12.1516029008514	21.1618796876452	28.3406552313585	17.3716324629752	26.0931451492414	43.3657769464829	24.1144530431506	18.7280184642123	29.2582740613463
1391	EC:3.1.3.3	14391.9271500178	58.8907553931631	41.1498658719381	45.0155421271413	53.2148559878727	37.2864346344408	51.0039354077783	60.8206253025587	45.6231745026101	24.1665717134311	44.8048303766484	46.853050726741	61.9505515748235	22.1761234441794	64.7555684672573	26.4526745320678	59.9218439221501	51.4751829064971	55.0644736155575	37.0634000219231	52.236716713117	56.4127347250024	52.5301235101273	24.9977532735506	45.1433717922748	33.5665396755717	49.731223171681	71.1273695108446	49.8751501647166	74.8977432199619	40.4468600386175	38.3270846821124	39.9568763447128	30.9093576294962	44.9025206795171	47.5850381304785	51.5334026204863	39.8144678069506	44.3454092526364	54.5928110332677	49.2415218384636	40.8562204537646	57.3923073279268	108.921553243852	54.8435399822571	52.9622357826291	38.8229919461952	70.8003642120521
1767	EC:3.6.3.16	14358.4729081274	5.53301954660225	12.9336551606288	6.28499746227499	14.0030318342597	11.0994264764008	2.62615675497933	11.4098717167042	8.77672081937318	0	2.61608379689436	10.3915163287617	0.262928501469148	3.50278805857372	1.07812326656201	13.9033974984476	0.372072259136213	12.9276870436649	11.724932815559	8.86694982328563	5.12451676705925	12.3343818511105	18.0159633027523	1.87909803294419	0.254219629089394	4.9160447761194	3.93699196361388	0	21.0660599156397	13.4302372015015	0.476641148589323	1.78061001245826	10.8874599861368	1.15202751110474	0.721325679627423	0.780163917418819	7.10522281991117	0.793114718378908	17.1999614325413	0.763079294729743	12.1196814045443	5.44483129375076	4.36417541568879	13.8087272667452	24.0196810999986	5.11253379000662	8.68213598537682	12.3095666787235
1139	EC:2.7.1.56	14293.0239730994	9.19646397221745	16.2883314106015	5.43203272272773	32.2339228566616	15.4159980785931	10.0108173691348	22.4608128924675	4.71136140414314	8.43490243555049	2.82015897515704	11.8516803998259	4.24650195781184	2.95238290970235	2.71672147321681	12.5554471352396	2.75554926608057	18.000206242948	4.26817389424259	10.4709978712684	13.4009409931373	36.1715986151395	46.7314914116129	10.0382956656995	12.0304281811356	14.0532453606443	7.43369023488571	5.83823409406963	43.0632422404144	13.376304094835	8.67123764146975	6.39537729799042	22.6524971377788	1.93687225524045	11.310165258461	2.63373349339736	10.235502763936	2.14254801332234	20.6177892540606	3.77455714148074	13.8880954407985	12.3584968886918	3.62460771405689	11.2131514075054	29.9454700816991	5.8267265368808	5.02449236505627	17.4541165272325
145	EC:1.1.3.15	14278.0882889934	20.5061044237845	42.9072513041754	30.1333249230183	27.3269327943406	30.9595385261531	10.9478814355505	32.7760991638992	35.8802012062434	13.7293207678552	31.3059969008167	31.6456462723069	4.14707369725559	14.136064487993	0.775767120582684	25.409947071173	3.61840081137735	37.1916756065839	33.1153862150868	22.364899576709	23.1117768514716	27.8405895529502	42.1068083051666	8.98594341382803	17.3739070274674	23.626173346736	10.4281058104037	8.23031358987851	57.0439767779477	34.0926950025544	3.3691691089179	15.370532375611	37.3758201449386	15.2131826602256	12.7408603861776	8.2036475495548	20.4233733260555	5.87999782111341	39.9257105714732	9.20991386759284	43.2268926402504	23.9733438092873	21.8414151740477	30.883908453586	43.9882992787799	32.1894904110621	18.4753834677519	26.6557928238211
2176	EC:5.4.99.16	14274.4418104032	12.9870467138062	27.1124392575148	17.7440291598942	29.9896580764696	19.3128905302871	7.10235970186647	28.1369731800766	20.0190487768111	8.3031556125275	17.4921141224245	18.8721510663398	4.51743888544644	7.51642138514388	0.650843158896991	10.3993218802054	2.4093930450087	27.9345093232291	22.0519157744513	13.3960155942157	24.7609158200725	30.4984272233343	41.6690755941842	8.08473266165574	8.99036191402309	6.89924514501676	7.80041006146625	3.43248373811776	45.0700547385643	22.0347506981921	10.5367836605195	4.2903868922378	25.8050195573095	6.90107004687532	12.3157573654394	4.2838691855343	14.4828979699954	2.81076369974943	23.1798017904905	5.79975584093033	24.3250693920794	13.4182924211108	13.3924450945166	23.1261992938441	33.4778422609121	26.0652828351315	11.5131447707228	21.5942756183746
601	EC:1.7.99.4	14257.6666745948	44.1988410377479	72.8543248438641	32.4568094032001	13.5502779181405	58.6071676867838	4.20853297632469	44.9262528870908	54.5056026126499	27.8380833689408	50.4461224022118	39.0094540245495	12.2981625239404	30.2588522591663	3.77724959259071	0.3725716313315	6.34814909035792	46.092860822293	48.6472117559931	50.465948957947	68.4160483576691	14.7285343219358	38.0588096565725	17.0165311365855	25.5140598210528	52.2866537446105	18.6274099100245	47.1349966654946	52.0089311710805	59.4719525874402	9.32151559833236	22.7357282986457	44.7771356478977	15.166359728824	37.2943692026748	17.1376504123799	31.6658711003732	3.39294157471247	63.4464570767471	8.86016223234645	70.79302701878	33.7608644307249	32.1198712664266	84.0285963559501	93.8438779803315	61.7507961650092	34.8572092226081	50.5024566226228
1830	EC:4.1.1.3	14248.7001169933	2.14295202794149	0.0742830733859442	1.05548155441015	0	1.53403933434191	6.0259393845851	0	5.21874347166589	0	0.401784004411558	0.448778879307255	0.352083391632853	0	0.955721358343212	0	4.20002154355352	2.21136737490814	0	2.27479237324526	0	0	0	0	0	8.15087666506179	1.78753050218423	7.44099859930866	1.48298371252931	0	0	5.14636872889026	10.9449368282104	1.0511072497547	5.41606178005133	0.675923044114765	0.927123419634842	0	0	3.23614991810386	0	2.61303235322885	2.05144412256025	0	0	0	0	0
2133	EC:5.3.1.28	14248.6914045003	16.5668850298267	24.1728639781271	25.9421557946534	26.503621357588	26.6568801929805	5.11661499436302	34.1863009776251	25.4971382558612	36.2496067353495	27.6224240363275	25.5645742793421	3.85147945770401	15.703468806627	0.912223694303047	0.3725716313315	13.6668313766424	28.3556359182093	23.4272539737521	17.3074609749429	20.4727178405593	35.0555237822896	33.1265842418698	3.29441867903406	17.2131249961176	25.8813050103688	5.11024848964771	8.7253297129392	31.4824344593024	32.6070051202868	15.729064431851	12.0666683026891	27.9961513249464	27.1919150667609	12.6199734002893	17.3310117462623	20.7608369358425	9.74979119003522	21.5736726558299	23.1127081672254	33.4835348203644	16.6863059449638	17.3044111140992	30.2467247954526	22.7896738042826	25.5395876452689	21.2607421778657	19.5264708945509
1006	EC:2.5.1.56	14245.8194480209	12.8396593009138	7.04564355102633	13.1456727077756	23.6904497220819	22.0821633888048	19.7701874295378	27.7641019347977	14.5376717046483	0	10.2992210679023	13.1897952015369	27.524809268519	0	30.9875880343072	27.8067949968952	24.6124607788852	18.7714412024757	15.3536006793524	9.26308777131562	26.4891216398454	19.9715470403203	23.3030547154947	7.30221493683032	14.8038219768007	12.3089129188026	19.8869564324443	6.6159158521037	19.3618100006338	13.5366983467774	6.6996435914295	8.28379363113022	6.44090945825813	7.9468020035529	11.6080335410171	14.7800082996161	14.3453923167274	14.9992918618586	9.73212628968115	17.0295789575104	4.63309220800858	10.2795802862988	16.8028467114662	4.27115748367808	8.93245947568541	11.736613111189	11.799065110728	16.0022001115864
1586	EC:3.4.21.83	14239.3918132021	41.7975526745421	30.8413546112534	27.4131182723959	41.1015159171299	24.2519569886005	53.7046352405111	40.3886110770238	24.7633202404748	14.9039445156594	28.5499009727239	25.0658485189711	63.0274896295443	11.4892798952353	77.9224949445645	23.8533073124575	65.5780600367628	22.2432184113737	35.907434867463	23.3669294183218	36.6393753536657	39.063884122899	28.4785198966115	25.2507427615997	29.6776441617836	35.0075367113223	45.6887139717511	59.6538331621933	29.093320073671	51.6564651348386	21.0011212396916	34.5187665810671	19.0982908426539	26.6864503401555	18.6987229059323	49.2354850775943	33.4421584263526	46.5030413625304	26.1204069427746	50.2623221951529	30.3963862113213	24.4102004831424	46.0714604371877	60.9066560063459	30.8372523514108	33.8781865388675	25.0646524211737	44.9064458186101
293	EC:1.14.14.1	14226.6810739305	3.95303231237579	14.2018268812527	6.9459407572316	0	10.5978165760314	0	1.2774857002244	10.6611308728217	0	8.42598243609985	7.38599374821991	0	5.09811727336967	0.670611759517694	13.9033974984476	0	8.3294952860808	12.5353241270421	7.70495818223733	0	0	0	0	0	3.13553201733269	2.22683422266728	0.581652797389743	6.20827302168257	12.3312834438144	0.10277922204995	0.723428521299043	9.54325158405778	0	0	0	3.59392237463669	0	12.2436847198515	0	9.74516147340939	2.60877023431375	0.0544504500300603	8.25092376116103	20.3519757523806	13.6401549173342	1.94685480439013	9.31303358281628
819	EC:2.3.1.37	14226.48797014	33.9449083896979	24.4266307581464	18.396812547339	33.8193532086913	12.2293822491175	46.8007504227734	29.6886120996441	17.6861846492051	0	23.835903680688	17.02745317305	64.8529058881143	8.46378157786542	77.4689700857681	13.9033974984476	62.3588077850255	15.3306187924338	26.3979602047493	19.1346162360992	24.419751601081	28.1959536745782	19.9334691964666	18.5622833034405	17.0404181937413	16.4481988480274	46.5527694038073	46.7708858740817	17.9821803364859	34.0794641472914	17.4993365876987	26.3363426510866	11.7830330699129	17.8905160860733	21.8955903058722	44.0987344102492	30.9958441727055	37.4982296546465	17.6049941900757	44.2220937576945	24.2057404606658	21.103134913515	34.9215006707482	42.3634665726119	18.2242845707424	26.6945096052788	19.9653251766162	37.1969787985866
1532	EC:3.4.11.15	14217.2753691445	2.87769551402312	0	0	23.7129863567458	7.96369137670197	0	15.7884402994232	1.4588499232495	0	0	2.61327713382508	0	0	0	0	0	12.4762329522781	0	2.98247614703311	7.31277533039648	20.2840529978076	30.8256880733945	0	0	0	3.05931321540062	0	27.6912351860067	3.0828208609536	0	0	10.5077988200749	0	0.803639120545868	0	5.2186708084689	0	10.4491097528568	0	2.90609569215052	5.18787721461484	0	4.41027518457502	11.1026615969582	1.72131147540984	1.58732263625514	6.16113074204947
520	EC:1.4.1.4	14171.3134761073	25.2590839286495	24.4277604757393	16.3906221976687	19.9586323058784	16.606114682854	25.5931088857941	20.7142389659263	17.5177856510933	5.27774770925319	19.2701408143439	20.3867974502065	27.7320125468869	9.85544210897868	32.6418975171851	3.82622194624324	29.487141148067	19.4457279231279	24.2012835875754	14.3655763845098	22.9346214256628	22.5531796528544	19.8063591321303	15.2976496071801	21.4968317833489	19.0085615133451	21.5527469559842	33.5769256363829	22.400943968877	30.1328109336539	16.9002923550887	13.5515828840272	18.6644834537843	11.3315151549991	12.9846200480911	20.6555134375222	18.691428024348	17.7710914276376	18.8263876371264	20.7596997600466	22.8882768677722	15.5282821650703	19.0182313549262	40.8818041041509	24.2090254152491	22.045262248866	15.1119687720242	25.7687775091439
1978	EC:4.2.1.44	14161.6779996866	9.36441317417022	5.16378768775888	5.77395438664723	27.100555836281	18.5309748969011	0.536640360766629	20.4907398907938	10.54545259143	5.4310560382345	8.22270296006316	10.0067688966267	1.98000542038559	18.0955479546486	0.588496033862466	14.0896833141134	0.534651360544218	21.2736463531144	4.94999787909519	12.7075545077435	11.6074482656499	24.1921647126108	39.5228221660465	3.97671705816502	4.58702161145072	6.1549059280268	8.47497545619554	3.56426119108927	35.530957166849	11.6919443868381	2.43061167704843	9.01700932175877	15.8424253118399	5.37834692553049	6.68740755264523	4.59751705087748	12.818343018318	1.98823401241965	21.5164457278447	4.17739003034143	10.2549405936391	17.1213843550375	7.37148835979701	10.3207887669253	22.8518016321604	9.30146857264027	9.61880588803165	13.4683331014719
2083	EC:5.1.1.4	14158.7752606869	3.97676306481736	0	2.63289470744112	20.3254168772107	15.3222581207795	0	15.1004702765327	6.30624620369572	0	1.525919422527	3.30595692506104	1.3189545852879	2.78604594757844	0.366479442276109	13.9033974984476	0	12.0732068294367	2.54943896273069	3.96645994386051	6.26809314033984	17.386331140978	27.0298711530153	0	0	0	4.77794177938422	0.891251994062467	23.9160011836723	0	0.591814087204784	2.06072930923249	8.20453265517937	0	3.65068091000815	0	6.76106927356997	0	9.33860608572999	0	1.66865315852205	6.72843378711788	0.0668126839190342	3.32130344097032	6.61915574541575	3.66767684059082	3.65995600427373	5.14335722726867
2297	EC:6.3.4.3	14154.5579272477	5.29996080019509	21.5749234594224	12.4626958129906	1.74561932549838	10.5955131521156	3.34858059006491	2.99898382134065	14.2555636178498	0	10.2709446150911	7.68685667136977	0.423090807331748	0	1.4019220785892	13.9033974984476	2.00394469891848	4.33164886853549	20.0445232361196	5.9703765481634	1.55143590952276	0.677668443700042	0	0.550222321856937	2.07195943599361	11.297906546616	0.998505998295984	2.54950519708955	7.12748164068692	0.664428046596004	0.206117144618523	5.23701407244714	9.79691835957435	2.42483966685306	1.47953972796314	1.70584777120725	0.634602089539052	0.645319090159214	2.25482044160447	3.65819940388315	16.1302946089043	2.45009527446068	3.44424105032243	2.72772571706164	1.22472223491575	8.63694971449622	6.02349521540311	2.99360785732172
1478	EC:3.2.1.31	14079.6188578248	3.9853842193652	1.52370078087781	3.60986998320496	23.7129863567458	10.4468292990419	1.44543404735062	17.1456109134045	2.42212530011414	0	1.09772338702421	2.70960839551838	1.41560492808908	0	0	0	0	12.6929825590949	2.15740099295693	3.53177101151785	8.3604018699991	20.553228163823	31.433540877786	0.210732181886028	0.359614850316038	3.48450163497031	3.91339887178925	0.201943736128819	28.4487066897232	3.25053909432154	0.465700241084567	1.67544147295295	9.4851970582689	3.47919353297989	3.76548649865756	0.689542483660131	6.85607308961523	0.842175981406834	9.46035847657944	0.770883514789479	4.17016667612615	6.50208382433142	3.77553486075101	6.12234323835093	7.28437062237342	8.02709983422361	3.20174711576714	7.47780542345262
1539	EC:3.4.11.4	14072.2972204988	8.79496025565488	5.86466127338278	4.85257625230212	27.3269327943406	21.0682936024625	5.54360949867095	22.0202963972521	6.9359757703412	0	4.9246442689873	8.3572963548155	1.74352422653684	7.13480836289991	2.002842669903	13.9033974984476	2.74900616719294	22.9540075328599	1.08414132754256	9.13928601192946	12.0806721366961	24.5710529660344	41.3446953730792	4.11209384201466	4.56935140695161	5.61394768036006	7.59126411311049	4.82088776775078	35.3470105099946	4.68941472443941	2.87206589219695	7.64845482583167	18.0784714404113	8.11354726699105	6.6235434730633	5.53529557550447	11.1083107241147	2.2479527544758	15.4914533071929	4.41646594084208	10.6457118251712	13.6471338273721	6.64243735769646	6.93251184817805	15.0012558716332	7.6012535943557	6.01986719480742	12.1432627805358
1465	EC:3.2.1.18	14058.5787152632	3.42433580803269	0	1.35564950483581	0	3.40645491179531	2.55300139174422	0	4.84218543729702	0	2.97550317346952	8.67708182580981	0.0294258080313418	11.2157241372877	0.964093753012403	0.55885744699725	0.644331395348837	4.29542441199445	3.87281580160001	2.57103151731958	0	0	8.40173829068083	0.219894450663681	0	1.74547223559621	1.56513485389656	1.63620909477263	1.00177451042525	0	0	3.06166692816842	0.342501548988443	0.571070353918899	0	0.339062373920762	2.20353206963196	0	1.71791882235677	1.61807495905193	0.708666780180487	2.44724880275151	0	1.0178019865005	0	3.02005247096424	5.00897157600513	0
110	EC:1.1.1.47	14051.4588552262	8.88237684222576	20.1745216050753	13.843273972305	17.0806804783561	12.9456472891832	3.34534127207817	19.1633825253988	13.7412340608409	11.8410815173527	15.9604753588286	14.0753376959858	0	8.57765285347475	0.342148856896782	0.18628581566575	4.5374372132574	18.5456943045404	17.6167726921683	8.80215583002864	11.6239024244059	18.6551011978521	22.7394173507162	1.14545018391172	4.20485021681104	6.41010658114955	2.97807744387648	2.72118561037009	22.4392910864594	14.7900947360815	8.23260588857089	5.71581182928162	16.0401862606268	11.9334367046718	1.60727824109174	8.13265602537311	10.5227316746977	4.71017176889276	8.84137269612923	9.89743896787928	21.9580258325022	7.89634582340144	9.86440475630001	14.8166377699307	8.79994295790073	20.0945830023377	8.3719337889806	11.6612792393884
628	EC:1.97.1.4	14048.5784114766	7.94329380682148	10.4140178346324	11.3962737432404	0.452753916119252	23.312260554923	13.6698631035004	6.86725824046813	11.9490131429558	1.63758723828514	5.07713653335898	16.8138420275339	4.5219386768832	0.378915350763655	4.2055640071063	0	10.2435627170612	16.9461539158212	12.4197709526004	6.95514834944562	4.10001433601182	3.70943376635756	2.8910193397545	2.2696969740239	7.89687129940689	46.8859700537955	3.62606832326979	6.85144579885465	3.89555688738097	7.20444082512807	2.27039678959574	12.6083519148632	15.5650178320073	5.67152794130637	11.7968310689772	1.7805097347581	8.37326264146041	5.53814510606509	10.1988038208917	7.37142306580595	6.28955449879594	9.83458472023765	11.1827437872064	9.68581961070189	0.666510930180155	3.23022195616136	9.63715024532555	4.84399809043769
1496	EC:3.2.1.8	14039.1989411353	17.2533599482152	18.6641647161982	13.1897779483022	14.2068721576554	17.5015223885005	23.6092047162721	18.6616609399926	16.2719822306366	0.491276171485543	19.4226169614229	20.0244397049681	27.1995270374762	13.4331947466493	32.2285274605894	0.18628581566575	25.0613579734219	17.0585555891094	25.3839532032899	23.8441416399294	19.8761912253888	13.7048065008102	11.1148288393606	6.39669625246548	7.19690300062513	29.1807851014142	22.6473274852157	8.07133230234059	11.1141239561925	56.686366903602	6.87451339532651	14.1263327836326	18.4459739769942	10.4567362802694	11.9127357818352	20.2809333609987	19.9812524623476	18.527617387515	38.2036930684968	20.1062776332552	22.0455568798835	14.0102486974338	20.7421688978253	26.5079385398578	71.5490294176506	28.305678836877	15.1060924254715	44.2391157000274
1734	EC:3.5.99.2	14001.2456018965	8.73575729452842	36.3647676556486	8.61938940728607	13.7766548762001	11.9422402277063	0.631355693348365	13.5210181498205	9.54355677800699	0	14.4407568003992	12.3462545209203	2.03001497954716	7.76979184114754	0.539198317146421	0	0.150102337446607	15.291068771868	9.79423081293917	8.95907577515917	10.7330015706723	12.2913858136906	21.8609935524186	6.40201980360351	6.83959893605285	7.26737555277287	7.4978219040981	3.10062959960269	28.1320789530134	15.249459227825	4.13918447429435	5.87942025345494	18.3093224743144	7.56265485496607	7.55941395964051	6.10073048827374	8.51809077239895	0.66388339844054	19.5708798933156	1.34020618556701	35.0156179277432	12.9691049158511	6.81983158232105	8.30797038160821	24.442719174812	16.5240267409229	8.41921346904303	16.6566895745806
1525	EC:3.3.2.8	13993.8520234006	10.0090326346407	3.5019729074753	4.07563077932858	13.5277412834765	0.970393343419062	18.7203001691094	27.7571481163333	11.0570366605574	0	10.2244757521656	8.7436296367633	24.623971596474	0	30.9875880343072	0	24.594372923588	10.1144431188082	11.3416464611477	7.49013171123793	40.0756840181006	11.2783814698313	11.7928054080155	5.42311690388614	9.30847572410919	6.67021244583534	16.8676508844953	5.92707890636067	4.42466872590703	18.4644197747784	5.76824310926036	8.28379363113022	2.86442105312474	6.28194106127908	5.33992201884545	14.7800082996161	11.349615615637	14.9992918618586	7.2007032625064	17.0295789575104	3.57568533969011	7.24621974170939	14.3000687867083	1.96006335108119	11.0297178306984	12.7011420151041	6.91612085814936	14.3525441696113
930	EC:2.4.1.57	13979.1307902849	4.39229603093663	8.44849127345394	4.75972477721885	20.3254168772107	7.99312148759955	0	14.8401235325398	6.04515860174734	0.982552342971087	2.56520990530709	6.65634469548364	0	4.08850832452955	0.507900969793446	0	0	14.0576267683378	13.3418784215459	5.89475705606393	6.26809314033984	17.386331140978	26.8690487687108	0	1.94484962144891	3.13854116514203	4.20839387774872	0	25.2690284555422	6.1656417219072	0	0.504900149001293	10.7491716279195	0.159693365811721	0.688833531896458	0.235605353252412	7.05425424607146	0	13.3005947749503	0	7.82606844883365	6.4225552049551	0	6.62281061951573	18.1228737242345	4.64979925126821	5.41607152172727	7.87844522968198
531	EC:1.4.3.4	13951.6014244111	12.5241742212179	17.8069329283112	14.6664499226811	15.3154791982483	7.41417568833151	2.45678316422398	35.154967728678	22.9681738696544	7.6855758122458	17.262139559256	18.5066418383625	0.75289508555626	7.39287735299674	0.579372064345218	0.3725716313315	1.85017080960291	33.4087027229236	20.229619601901	18.4960852644321	46.9034309759146	13.9802370285642	25.9628293615853	2.84037779512893	9.52730982509	6.87455861336671	5.75498176137955	3.99845136642748	23.4805750736761	24.0473372092494	5.7406859752462	5.63983448910246	16.0328365780151	11.5480275594022	3.44337128331242	8.50543169095283	11.4500542283387	1.87384246649962	22.5226269074942	6.22481743508336	15.8739139464553	11.6786050919044	8.71097091368122	17.3591727532561	36.979067755614	22.8906937347098	13.4831550881881	19.4952211362272
992	EC:2.5.1.29	13911.9798672754	17.3453634395041	21.5183508696447	18.5797808078765	31.6483745999663	19.2417759967121	17.7708187873659	30.0190776672918	20.6044213531912	16.0944618525376	15.8848552636058	29.1943446083694	0.062132363229327	19.4248084157157	3.09758463104633	22.869599929034	5.57443408587901	38.0750297559421	26.2066196092093	21.8556875226363	19.4143739172059	41.1169145548792	44.7126830838564	14.2469141002795	19.2640489610326	12.6322842765537	9.2314549714996	4.59717524598647	46.3242136450471	36.3097423946817	11.9759069355437	15.635152415702	29.3365014462725	15.0715967520732	1.47826535790249	7.21054117120099	21.1226291017043	6.08478884254432	31.9727327878766	11.2111167696677	24.7026415306789	17.7659411211079	21.6093824801776	36.925911383209	58.2032305997772	24.0055634451128	20.6524770480887	30.622646533141
1098	EC:2.7.1.168	13882.2906380418	5.59605434718774	15.5366722591603	12.8162825041988	10.3055415192858	10.8540090771558	3.0369222096956	12.1197897492535	10.4043604730374	7.02891326021934	13.1199588377668	8.88454011741683	0	3.02549831736992	0.0836761732096785	0	4.97189174224058	9.10430301684263	12.3689527768156	3.40023377808188	8.66425424795469	12.9365646744829	10.5713825849026	0.823604669758516	3.90333055497673	13.8192103996148	0.874089490114464	0.738419039524012	14.5860954433107	10.1782339003807	8.10364201202987	2.94992591513032	12.345967691244	10.2386564455271	1.37766706379292	7.08960127260781	7.8094770974686	5.55543450630061	3.99658960049606	8.51687702733083	19.991505382447	5.90839768966189	6.72513536871439	7.92843777330323	2.08124874924955	12.9585712531467	5.88576890774875	4.174617196702
2326	EC:6.6.1.2	13880.1757730896	64.313797998839	65.6567283568495	41.9314482062009	52.5913087417888	41.7274241081367	56.4142372854816	54.6955454657013	52.1845491317573	9.28963189795692	57.8366589521559	39.6285402580987	84.3576539709136	29.4472987857435	93.4569791184393	41.8964783110086	76.5148904361092	39.8423581921547	54.8973853590341	43.8951932646265	66.4082346595026	39.6305881231532	44.2402896852151	30.3289211996032	34.4786892801157	43.0333558583921	66.8173451072384	83.4196137702891	47.1481699186121	63.4826871733173	26.7648681094906	44.002687099856	36.6211208971505	33.0054687533956	44.7444317820416	63.0293936068739	49.9241031043021	46.2071576424447	48.2855579251201	59.6687646912187	65.0963822318757	47.8019610022441	57.2083332135416	85.2420177496868	50.1918150890534	67.8880307344214	37.8205541660816	63.2745973591222
143	EC:1.1.2.8	13869.836935248	4.41090197859144	2.81771488934852	11.1415995830196	0	1.27448281824076	5.24943630214205	0	8.3645747235014	6.97196030954755	0.426255536558785	5.88527415181036	3.29738646321975	0	0	0	0.686343141907926	4.86483952422311	3.58146172497402	12.5980607239749	0	0	1.51963201097868	0	0.585709324363211	14.562018249765	2.13521414097158	3.6986906279724	3.01033018568984	16.0442897836397	1.16425060271142	4.47752157483266	0.33035645334883	0.902241418131947	7.40461844527923	0.977453697528394	1.72092743097833	2.41856411373788	6.37229534106326	1.62482301717295	4.1483009413539	4.91766602566511	13.1207284839964	6.0298609113546	0	2.44830320413301	15.5740308535561	7.01171657057839
1159	EC:2.7.1.92	13855.605122025	7.52116565270619	4.06855107201645	5.36224189305598	23.7129863567458	16.4619262788687	0.189402480270575	16.7670341980353	7.55017144418282	4.86268970865182	7.02399460378181	6.32338173594626	1.80566853577866	12.7411135305792	0.562644786896931	13.9033974984476	0.478699473975637	17.5022733328052	4.67696976914948	9.05782228014759	10.5627660755932	20.2840529978076	33.4388047831397	3.97671705816502	6.29627155439518	2.74495682561261	7.94400071337566	2.72822866928327	31.1686687736409	4.60100573520146	2.42010218987175	7.61250242277739	12.920366306332	3.72863759345263	5.92186602790147	4.51783332553549	10.7501449256778	0	15.7606402687963	2.36919983820917	7.90436126774905	13.9496511954123	4.80513132755689	5.85836994458919	16.0524566708529	8.83985814501401	7.287994343624	9.48098216521521
1622	EC:3.4.25.1	13852.1393853086	7.74177737939133	4.88811905797552	10.4140846701801	5.2956038403234	2.20073048843094	1.07102593010147	11.2143207755553	14.6492456047046	0.982552342971087	13.1768368805427	15.4070399894445	0	8.11151243140629	1.0370912017938	0	3.28073089700997	15.7500982611436	23.345611839758	12.0738968229411	9.33201474422368	7.16804880373654	3.09309512312892	0	10.9189414461346	0	3.23825047732436	0	5.26273225007371	22.7697468253334	12.1554630180448	1.03096377730204	13.661750116833	5.71922911591919	1.72208382974115	6.37732129888993	13.310326759502	5.62152739949886	15.8970583311361	7.95837749301474	11.2339803621091	7.33119932834385	4.1906979205249	15.5337368741853	25.6674004402642	12.1638031243622	11.4143426779235	14.4537102473498
2104	EC:5.1.3.32	13845.1317012356	10.8727004607819	7.89328130121122	14.9102540463107	10.1627084386054	20.9235380840703	6.3054208944006	11.2640559168814	15.3026020625082	0.327517447657029	11.4327713785212	10.4664666225332	2.0328167310019	19.6246424471097	0.666869784504538	36.1572784529407	1.31262121756308	16.0928772314029	9.132417219783	15.1755293698696	10.9788190606639	10.530307724081	17.769653762036	6.58015603490717	8.07519310599839	10.2169668439114	8.11491423096598	2.81429252351129	18.5620009078478	20.3486378178777	3.95106204290163	10.8755562946214	11.951275399845	14.6926175936774	6.85174342671109	7.24301347263669	14.0358499773859	3.97027635544903	21.4720845437049	4.05381057905386	16.3289254915315	16.5221627208553	13.7100642839283	14.9799643822845	25.8787272363418	17.2640743157304	13.565381541924	19.4864449772842
2114	EC:5.1.99.6	13790.3620580711	12.0435241219014	26.6295920956464	19.6389680521787	19.5856493178373	16.7052455154528	6.78247736524147	18.3214453716202	21.5503851464819	7.1803612970612	14.476426907739	17.3338327216838	2.34170561074577	7.34209163862283	1.4608465239523	14.0896833141134	4.04595893855264	19.0027625571797	26.73728726475	8.04077166475121	12.1746827853656	18.8299032390575	27.6645098985997	2.00929767997076	11.2336535189653	14.5514682544599	3.84841484289839	7.24768977454588	33.0573909264574	11.1999219406635	6.90481944562477	6.73917001601702	21.3779157275457	9.77294359076345	7.05267795887521	7.03448342299883	9.77823814296188	10.824679716641	10.0359513446479	7.48911361869614	25.132385425366	9.07454263801964	12.7545459775672	13.039979206083	5.20312187312387	17.8063526782973	13.6319588423863	9.78767836109709
368	EC:1.2.1.3	13783.2454847631	101.263938660341	78.5635679485655	67.2527432290919	92.1151254842513	84.287020147179	57.4601817925592	107.623301443682	74.6329606169129	37.9986793587492	84.6379825539825	68.9803116888549	78.6819448814115	65.8924447433226	81.4087201691286	63.7799461840977	73.2905683006091	104.779580556014	82.5231270617346	88.6006283079737	98.9299900576971	85.8288294728815	110.919259004016	43.3245845628723	76.6416568864817	55.5821793476257	81.7154400725279	121.363529007585	109.683399723144	125.510390137473	42.370299777689	73.2586720731209	72.5680286165418	70.4962476266596	65.2187756284603	85.6628850426639	89.5832844586196	59.6544241773406	116.490266433907	77.4297988266773	104.269193497778	91.9789527589793	86.4322986918618	173.821372160049	142.51851307635	102.600880063091	72.5516827103491	119.904117152387
461	EC:1.3.1.85	13770.0731151707	3.9008058058609	13.0833281550985	5.51919847107199	16.9378473976756	9.77004538577912	0	11.2774573567309	7.96088676349038	0	8.14112600857854	5.15143330250962	0	0	0	0	0	9.462993826436	8.42743332178732	4.36997757250922	5.43468488717073	14.4886092841483	22.0183486238532	0.423796577642731	0	3.62602311025518	2.18522372528616	0	24.8114582673173	0	0	0.615754572615317	11.7534549177016	1.23585040836796	0.574027943247049	1.13082269945015	3.72762200604921	0	5.82868278855523	0.958666538202139	12.4297633236847	3.70562658186774	1.55828350706387	3.09658917566661	6.07364418651191	9.61963529195064	1.13380188303938	4.5547703180212
482	EC:1.3.8.1	13757.3693863539	14.800787840859	19.4230010534009	14.4759311274557	27.2931278423446	8.54332454434119	32.0835183805766	22.0725855933243	10.614094753138	14.9986722372565	11.6165773981188	13.3561473770186	37.4082960382978	3.73414444732073	46.4813820514608	0	40.5565072666402	24.0856246511296	13.7699634376323	11.3212694479497	9.90225209026342	25.0626489371842	17.7471511347175	11.1340356628818	12.0252457936012	11.7336506523248	26.4747333506764	12.9015842441881	19.185999829162	30.825445505519	8.65236466389054	19.5767777766211	10.6213724598137	13.8431590690439	9.72131591724744	26.4790764865617	20.6008862343127	23.5001361804118	15.0897516628345	30.5643656222806	18.4865232068195	13.2220354038169	30.7251105080726	14.6007749310553	15.0326696017611	15.2700492354075	14.3599898493709	27.6097349823322
1027	EC:2.6.1.1	13747.9646265663	30.6718002393992	41.4693822650127	29.0486769035209	4.38167424625231	50.7302194131968	10.3501904717167	19.2267584561041	37.5521762735101	7.02891326021934	38.726812221148	28.505419471618	5.97074998853606	27.3232603939842	1.50964772391451	34.6734675773973	6.33771678604705	26.5975164759737	27.7711003130835	18.5602921127842	30.6795807798057	6.7427278937502	15.6596819761222	10.6095359067437	23.8812223839775	34.1190275201318	8.22398760167918	35.2112623438619	22.165739034972	24.146218666366	10.1878151601645	19.4774277771139	23.9373628617551	28.1785401777688	18.2930591493954	19.1231548780248	17.4293401820666	13.2152558376003	19.4645596886546	15.1519577109669	48.0668653032874	24.119830968723	26.8529654773321	49.8106501905165	15.4513156712925	41.92758870359	20.4583004143984	23.5562487456294
216	EC:1.13.11.52	13737.8107384715	6.5304588186626	3.5019729074753	3.68374645277118	13.5277412834765	0.970393343419062	18.7203001691094	10.1108111424715	2.10114830558507	0	3.91862383394823	4.59191200189243	24.623971596474	0	30.9875880343072	0	24.594372923588	4.20848102157226	6.52926913751299	3.97347664119816	4.89332913782253	11.2783814698313	5.95987445678416	5.42311690388614	4.70334965617837	4.01614407799711	16.8676508844953	5.92707890636067	4.22555295012358	11.6917977797301	5.76824310926036	8.28379363113022	1.45855445704588	5.71356927926637	5.33992201884545	14.7800082996161	10.7320771683152	14.9992918618586	4.33736380547436	17.0295789575104	3.57568533969011	5.44207930430268	12.0565638393566	0	4.4097458475085	5.50944004420704	6.67540777085267	12.0797526501767
1235	EC:2.7.7.7	13714.872015408	538.514594229498	501.490615543073	421.547377622573	623.160081935592	447.164402220565	603.652328548009	638.136649967625	459.642956385556	200.140260171865	450.439905221606	436.22648815618	684.299149653804	225.290409015402	801.541160101332	317.927309106321	697.521647499914	524.975081622483	562.00793626844	389.301879883989	552.764794916657	610.064489517092	599.684837162732	303.442152584004	424.671413664763	463.652620551561	548.566633468945	609.002598860019	599.707797349026	593.269557652947	295.773419922743	423.132474563076	376.040000798925	371.638364850487	344.021902515169	570.806488676323	508.819274292292	510.692145113847	433.124443997362	591.657885576959	506.780241316583	409.960775342651	550.550694678494	704.481502391422	492.023561818631	512.525856902727	453.773779800023	585.452937281506
1319	EC:3.1.1.24	13712.4297714081	12.5551969539497	26.8327929344857	18.7705700472888	15.3468081522655	23.2558000614196	3.55262745834899	18.4662058057567	23.2684180102049	10.5968744559971	20.6478617741651	18.2482370220224	1.49514757911	8.09805910736306	1.05944775319296	18.1547552164957	1.04319184068976	20.1633602583704	31.087418155946	16.4306522887033	18.2001434935208	18.165093890001	24.7506398664407	9.10590367603942	19.816663757953	8.56715630081274	5.3009873358086	6.49708294259183	33.6638275706498	18.7175191765602	5.72669162846578	6.43197254254107	22.1228772021617	7.61821618650804	5.52509529751465	5.05644658250616	8.2040919961454	1.74310927116244	20.4841445201795	4.00347970642797	24.8456673836267	10.7814349710431	6.24274078398666	14.4162499490405	34.9091677228559	22.4288783737884	9.53184902393239	20.4183745583039
1660	EC:3.5.1.5	13711.5283465436	35.8609302808143	55.804294810102	40.185630963569	30.9349166245579	54.3560529596157	7.69278466741826	28.6570284697509	46.2640997402949	48.4022907468072	52.4885033296447	49.236658457568	12.6526408212648	57.9955352274051	4.24512595434885	53.7477157810698	9.10379835073564	61.3075694731569	48.5580349781718	47.7136205924879	30.0669181769624	47.2462150096908	60.8219317181242	39.6636296930415	52.5807961202818	51.4981096777902	26.3075416766157	16.5136768759355	78.3685253588205	46.3769630270445	24.8713942447889	30.3740593919502	50.7495767722268	34.3131243620819	35.8941349054942	28.2522732985714	39.5141801149694	3.91010277081745	59.76179229057	18.2324331640354	55.0135907680514	48.8512262974272	32.9466588572039	41.3875346194408	80.1723033820292	56.3781676292934	35.8701789052835	50.3935365135453
824	EC:2.3.1.47	13691.3044052912	60.9523156240207	35.1565404065062	27.2228355226557	101.789506484757	44.879349705119	69.7107607572341	87.5372130610468	36.6734251079002	15.4028438494042	36.8565095718598	39.2598213295651	89.6538396019782	15.0909424827364	109.945518761875	17.065633716747	91.2661288735573	59.411978973087	43.9303076151979	38.7947516065027	58.429699579558	94.0113946875099	101.277614057678	31.5489576385449	36.5510212477322	34.452217301521	71.9129699018977	75.7902342651986	92.9523503476239	56.6106784411712	26.669075895496	45.7625007154553	40.1318328656316	36.0525539845495	31.0302662997029	61.0416914090739	61.817781954511	63.143815593565	49.2861849685836	68.8842027130352	40.9541927024098	45.2143621877211	56.4402843847163	86.5042340218256	56.1091679066933	48.0133114122944	44.4592345764034	62.3749493531204
783	EC:2.3.1.168	13675.2675207149	28.9376261523406	31.5960707184135	17.8405789973555	27.2818595250126	15.8712072899146	37.4406003382187	23.4265093473943	15.0170917463691	5.55104448559085	19.98287341152	14.5389826272388	50.5278648383937	5.08024851151954	62.168024863143	13.9033974984476	50.6942318568983	13.6896644157597	26.9656768735221	14.0446670024198	13.712667445833	23.4170709247382	14.6961854176726	16.165142909104	16.3339331606783	14.4147862896061	37.4331039817994	41.1474215198044	18.0032304805932	29.0584645414751	14.298891835706	23.6321815658798	12.2869401154618	16.1309556219679	14.9934370745461	37.5845520924419	25.2341923485654	30.792417280127	14.6410991909296	37.3530276336375	28.6838236724964	17.2753585566876	30.1861926676496	38.0385645779145	16.1613668988795	23.2941607680095	18.0200095036025	30.7727603572522
1489	EC:3.2.1.55	13673.1227583027	7.56882690671738	7.45299068953375	11.4252030529676	7.68064679130874	11.9765600850472	6.89643147939371	12.1850533807829	9.91456021643322	1.1463110667996	9.20487463295146	11.1697199043089	0	6.68741648067949	0.653263402165152	6.12368786776664	2.40016299132397	12.9716505724287	8.48742430542994	13.5485756064347	6.11154814348647	11.6379217901058	9.32887493964268	1.14794065515219	1.27904250885601	13.9751715435512	3.20508957448604	0.403887472257638	9.59249032016634	17.6336255091446	0.500663047789014	13.062714384938	6.20614847390965	13.4790722012427	0.753817827358388	3.73111549146408	9.86061673747646	7.5875299596906	11.3478134658709	6.55024568840929	13.0995533749917	7.60413052743834	12.2989807661781	19.2938952131703	13.5361216730038	10.0436048362607	15.1980303470159	14.4811147568568
1872	EC:4.1.1.98	13662.3006485109	31.5042440240945	69.2860703372258	41.8394966568865	4.4130032002695	50.6896312953794	5.06599962420143	32.1470425819119	51.921534270252	31.702443463261	57.9072700265088	41.5775765552235	9.49344885539143	28.2900563153947	2.01243700991278	27.8067949968952	11.050355630644	27.7657220816199	54.0552789609839	31.9480368180142	53.6088162256211	13.9775626841147	20.483034090609	14.9708142192588	25.4655574992141	53.2801847971475	14.1908847135528	18.9252678061729	37.3857737911059	37.9389736148965	18.2362894584606	26.2378658705699	36.5274544876722	31.3745626017703	29.1107279513142	27.6626030901346	31.0877356734295	13.0701643632723	28.3856522366429	24.9280705498993	73.8201637866112	35.0073629566593	41.2456471386852	33.2830129546403	16.7762657594557	67.586018973144	35.5545148191283	24.2396912688081
1980	EC:4.2.1.46	13650.3832505944	32.5623856488529	60.4738140296194	37.3969202760222	45.0131042614115	52.0101617117786	14.8928000564241	55.4482632202267	44.4616699862063	18.2420595356787	46.6093792395745	43.5490971389458	8.50813710091491	29.102901461709	2.1400073061402	12.9439664094148	8.43031660950966	55.7360351362299	50.8524370749668	36.827525788374	49.8157454314027	49.4940450658387	69.9560694718305	16.6571193026227	36.4866393511902	45.3549444354957	17.2466438198178	10.951641791213	78.95814311588	52.5170129588454	19.5217841860482	24.5922684596697	51.4401082829233	31.391477617028	24.8447364991474	21.2529331848934	36.8274118361119	17.6950360942939	53.4627453237487	19.9314095171868	67.4888240716718	37.9785071440714	36.6451637803189	46.1283787110351	64.4562117848137	56.563274499313	30.7064765363135	46.5023640248196
2099	EC:5.1.3.25	13639.7252789329	5.39389721044267	13.3270055303548	6.24764000694967	15.3154791982483	9.49565082480362	0.357008643367155	11.7210905223545	11.4730799678762	0.327517447657029	10.5341762268609	9.32512232678148	1.09912882107325	5.6635538593214	0.412099289862347	0	1.09357696566999	12.3019597607105	12.5651358320565	6.23445050309945	7.28940034163445	13.9802370285642	19.1522546104518	0	1.88442036535389	3.13553201733269	3.74326293816682	0	21.6822097063516	7.58991560844448	4.43990454025208	0.409664492153744	14.455197241766	1.9064097053064	3.5014564462711	2.12577376629664	8.40584534687527	1.87384246649962	11.0272998899226	2.65279249767158	14.3464347200938	6.37990415348146	1.39689930684163	6.99636677959625	12.0112067240344	13.4394295981375	5.88533478359387	7.77516582976877
1219	EC:2.7.7.43	13631.8424066959	8.62087132281563	5.1609550736345	8.49628805895514	13.5277412834765	15.8672768532526	18.7203001691094	12.1744590338283	6.03312571338607	0	7.78593413313285	8.22188472911589	24.8869000979432	1.47553714729485	30.9875880343072	13.9033974984476	24.9956619825806	6.56046023958749	12.8672449604146	6.25443798228608	5.69347298390722	11.2783814698313	7.64022211492033	5.42311690388614	12.5446123176068	10.518204459203	16.8676508844953	6.90101289134438	4.87990366943406	11.6917977797301	5.76824310926036	8.28379363113022	2.03235365426578	7.52403755043934	5.33992201884545	14.7800082996161	10.7320771683152	14.9992918618586	4.49610240056692	17.0295789575104	3.80145334307355	5.44207930430268	12.6121487909413	0.494233937397035	4.4097458475085	6.72969981996328	9.30768465720727	12.5306360424028
764	EC:2.2.1.9	13609.4387709619	5.65704289676351	11.6102282605498	6.95240135137144	21.6035371399697	10.9528671023286	8.08841306157938	18.0664545413846	8.13561929184186	0.655034895314058	3.46551687428658	9.10333601191355	0.262928501469148	0.151566140305462	0.898211067289836	12.3629912179544	0.873650332225914	17.5128510579495	8.42016046696913	5.77112084973709	9.18214510473793	23.0133447717091	30.3656204732014	5.56268990884375	9.12080641800375	2.43704390759674	2.78223284584119	1.80714871898871	30.6545845457227	6.1656417219072	4.37291666991953	0.355722040481373	13.3923076069877	2.16454089483194	1.91644119520853	0.399257645445009	5.24795933146056	0	11.7948399091854	0	7.61362702898325	3.98013119095299	0.4827611832019	6.5009736499712	21.2261065300598	3.14233893249514	5.58867178266059	9.59647700397874
1453	EC:3.2.1.141	13574.3911304723	9.89336198742145	25.1611160427633	16.5832335926591	23.2145191173994	14.9228303237978	7.28339126894651	18.1897403907773	16.2492751451191	8.056863536375	13.915334632243	14.2535118407406	2.4185282536129	8.44536845284321	0.450115829517545	8.72922518899632	2.38514722749565	20.2096714908778	17.7796459223338	8.07930614237164	13.1462435194342	24.702983509675	30.441069799882	4.32653659576736	8.57200804069631	5.74598961796242	4.94450948086484	4.59274616621862	34.1102512573276	14.9125470479436	9.79942494546897	5.49963093901636	20.7228626715658	5.92500767608949	7.35711596454893	5.37401018020377	10.7788099703384	3.78443185532193	13.9810775142148	5.74235720173672	24.1930468730997	9.32122714748824	6.65822169141392	12.9122965668071	20.408000355769	21.1354280960369	8.08366182742073	14.5405653710247
1562	EC:3.4.17.19	13564.1120129444	6.47569972828251	22.7205526730048	7.0211768946689	16.9378473976756	10.6990886972254	1.28810245208568	15.5048435567992	13.5445995917237	7.02891326021934	10.676311966765	8.2072856697546	2.08834476003918	9.41086375010786	0	0.18628581566575	3.11194096605356	15.560365583832	9.20827601238969	5.28762901854416	5.62998966106266	17.4064041854469	24.6611298889425	1.36831963514656	0.590795825519206	4.813484152538	4.13346417396914	2.34185399987293	27.5587137893333	2.04588719522631	1.02125014386958	7.09044128385872	12.3010284818877	7.27267547586538	6.51545453905692	4.04754123871771	7.65104873051939	1.78827674712984	8.16966510846389	6.11390405096132	20.6897853102306	6.96629431462331	4.54197466906556	7.18288264889001	6.32267076781502	11.1412898323817	6.40468134103615	6.65750287508231
1905	EC:4.1.3.36	13563.4735994461	5.54683468071338	11.3173304108299	6.43630897412461	21.6035371399697	10.9536498900448	7.96383878241263	17.5668895173844	7.43470859622733	0.655034895314058	3.23867471281635	8.99957883940328	0.262928501469148	0.151566140305462	0.905992421177964	12.3629912179544	0.739763289036545	17.3446482338547	6.63211213373125	5.87145619956454	9.18214510473793	23.0133447717091	30.3656204732014	5.56268990884375	8.14838160727929	2.35025206038121	2.78126048105217	1.78900147234659	30.3465993399343	6.1656417219072	4.37451981203123	0.353510740889456	13.2443286505985	2.16185852124525	1.90299793515557	0.328803126188747	5.46790719949696	0	12.0045136791667	0	7.80549376375821	3.97711465678722	0.479084225916961	6.63583740585459	21.7611968756057	3.26791454494679	5.6753284940874	9.59993767563507
139	EC:1.1.2.3	13550.6173447038	37.3489982680656	22.8350150151405	20.1141170243893	46.3326932794341	30.6925463065612	42.8333944006013	39.7431995745899	16.9434826395163	13.9819280254475	23.2502986162298	22.5178613477431	54.2423649793955	15.3555222244217	62.6264024890341	9.41748721133091	53.0703007433121	30.2032329416603	24.8849162914213	23.4449410531354	29.6712641003538	41.8086931655705	43.5764524498966	22.7574073818073	31.7860439820854	17.6080028317598	42.4833201045098	52.9608451657031	38.186299470948	39.1848417459788	19.1341263892138	32.4046012771275	20.0210164778223	23.7413629603356	25.2698054050518	40.8480392447466	33.0678326626169	31.5690162327051	30.7033243371946	40.9123433765066	25.5127827743467	27.0401451575884	35.2936200790029	54.5133203872779	34.3541458208258	23.5719760048239	22.3683805116288	44.1381104705226
72	EC:1.1.1.31	13534.7755483732	72.4225988778607	101.277995889092	68.0896563410753	58.4625568468924	77.8400475473992	48.126770465875	64.8412251174457	74.0529345348352	26.8206918925762	76.6345851513685	58.394230205615	61.3664486799669	29.6629565259859	63.2446236178194	67.5293276954769	56.7241729546045	61.710221478189	85.9186295591949	44.2446305313416	63.6169251841706	59.1392659127325	71.1886381579155	34.1608427036119	52.8241049935019	50.0034057698569	55.3889477514428	86.5685794801343	90.2554312260472	63.7718746586034	31.1132792485608	48.199277173636	61.7618583553284	38.804764889603	44.8915981648414	57.9243456472398	51.1135199584713	37.4006508775206	54.9684693850995	51.8806014773022	93.0229652356241	50.5500867756945	51.6343048487179	99.8097609398115	68.757717972866	88.6093211442159	39.653529306173	65.6542761706582
1762	EC:3.6.1.7	13530.2694959554	13.8674381430566	26.0228889688822	16.2792859030649	27.8652854977261	20.5121361933076	6.22724903400993	23.201430645887	20.8674122406079	0	16.2751553617969	23.3874786490724	3.4528246117252	7.68272453141726	1.29397871884306	4.01250776190899	3.03215361333094	23.226780237135	23.51395452432	13.8080280602594	17.0339979127739	31.3194444444444	40.1397247706422	7.66168239245162	12.5629572006024	23.5469325278258	6.44294290020963	4.20764496333942	41.7419716983694	18.343582780928	11.074340670236	6.82944350339255	25.6443432737983	10.478864111957	11.3444812885879	4.59375972611267	15.0810871206238	11.661273922359	19.9232477561271	7.85226369857754	27.1610146243639	15.8218162768844	12.6648064780202	19.1814841337768	24.3079847908745	20.9461666458971	17.5018380100522	17.6027879017331
1015	EC:2.5.1.74	13523.1585333794	6.72835281790979	12.5525073013111	10.2100914665141	21.8299140980293	11.1301325701452	8.50392065527251	20.0481736322412	10.6626886034489	0.655034895314058	4.56299782940593	11.592051294248	0.262928501469148	0.151566140305462	0.988984733414136	12.3629912179544	0.810890780730897	17.895336576255	16.2386997668734	5.998809619894	10.455182954239	23.385091983605	30.3656204732014	5.56268990884375	9.24791623254845	5.67518963531489	3.257787100428	1.79925824042268	30.7094449959806	5.6608897052951	4.41121395369898	1.00515151651081	14.6394302853876	4.25115074422036	2.04164500088305	0.756314048253046	5.52488207155345	0.396557359189454	10.7195201486306	0.381539647364871	8.66066782743702	5.0382841690374	0.979442702123817	6.87727911956711	21.5522352781748	5.70819493876969	9.07030551823942	8.79257616649509
123	EC:1.1.1.69	13492.1498949638	23.0538007688743	42.2119893194337	24.3079340015769	27.078019201617	32.3421382995536	25.8036213672805	22.3847097803411	25.4845823007431	7.02891326021934	31.3776922923233	24.5061380384277	31.1871142591786	27.9525695313562	31.771663154373	14.6485407611106	29.1467341407022	22.0084234652382	26.5410327542645	15.0832990803358	14.150168437419	25.8575445620055	41.1422314342393	13.0933881148813	18.1856580619328	23.6692132907568	27.1770577825984	12.5953457711594	40.0815268245583	32.3381706967589	10.7461179061311	23.4633682921296	23.6465945231572	17.1258275292732	22.9277474754887	24.6756928382585	24.4898660824986	17.5921669027127	26.9525362081681	25.2239136718374	45.0801989978881	27.146760665656	29.5115334455916	14.5260532361027	25.6194716830098	36.6364272925436	18.4284531298171	34.2061056351125
642	EC:2.1.1.13	13485.7826087947	60.8847751973615	57.8621514852135	47.1207667833103	57.5210712481051	57.3976620781223	61.2438130245522	62.9655857247351	48.5638330511913	22.3609821329662	50.143093295031	41.3083464401229	78.5763061394979	20.8177149888998	94.5925757381723	41.8964783110086	81.7063510323157	47.2862312649717	62.4888979335679	39.7960893373828	43.2189084885055	54.6391158407887	48.5764024199733	25.5749978911537	40.1139103827264	42.9477459804135	59.0560921819457	80.695218412714	55.0114090612191	57.3880809688836	20.8991259119717	48.8201316560712	35.2920747524377	40.6271021334339	30.0436377595551	64.4176378757748	51.0465654326871	63.2033683252144	36.6862292633819	63.3802067514227	55.077238025819	37.5658245433675	57.9208758353667	90.3540233325679	38.7535481919073	59.084674610974	40.8335501434275	54.8548960697492
17	EC:1.1.1.136	13481.0118215012	6.02780315369043	2.85842835394271	3.64642169414821	20.3254168772107	7.17700453857791	2.16275014092446	19.2821205055835	4.87967882866926	0	3.4351660217763	5.26543579195941	2.08834476003918	1.47553714729485	0.58921971968482	0	0.181373657747983	12.4150059075296	1.02874956702459	3.25578743300262	14.9932572147802	18.7939620014434	30.523032351521	2.42467972516049	1.1512815169827	5.72294158169406	3.98179702855821	0.655191953534495	27.6826161353698	8.98641853115338	0.850495559615875	6.77905055121225	8.91292351845509	2.87584181114773	5.37842521390664	1.01774042950514	6.95515204773972	2.31125297651472	9.42067499335636	2.5488968108681	8.51067536669018	8.48643649815043	14.329245972954	11.9546320267078	10.3792275365219	6.14523853379996	4.15037793396101	11.1890459363958
135	EC:1.1.1.91	13458.385534186	3.48922147186959	15.8019014478345	6.90295554139882	6.77513895907024	6.35703479576399	0	7.10843866323066	10.6537568386665	0	8.80180369337213	7.356329254568	0	0	0	0	0	10.821263976589	16.8467844359774	2.51644049112404	2.08936438011328	5.79544371365933	8.80733944954128	0	4.86212405362228	3.13553201733269	0.874089490114464	0	15.5580201533684	6.1656417219072	0	0	11.1680719808195	0	0.229611177298819	0	1.49104880241968	0	6.90938081318097	0	10.3013791929167	1.4822506327471	0	3.9880407590457	9.71783069841905	8.42604531221219	1.43747513592362	5.6565371024735
948	EC:2.4.2.28	13432.4244083645	19.0996492753505	22.9107608898279	18.5265559545183	37.2294593228903	16.4175467373576	29.1303375140924	29.8592260809097	23.9291122130291	0	19.9943610515737	20.8958498857435	39.6452052940873	5.30201519147934	46.9847210364957	0.18628581566575	37.0703903654485	25.6161797661525	35.984156792747	18.2055211527585	14.646864544127	32.4165713468687	33.7022503748507	8.51609227570766	12.0936190762981	24.8322625782378	30.5417705429977	10.2346472588185	34.0828688102238	28.8546841306605	9.46734008578854	17.4443824608694	20.5824881732243	11.3014042126379	15.2617826788351	23.1877528789293	26.5867265802622	28.1172746797815	25.1499327994871	28.0932652471336	21.0040297406209	17.9158683072442	25.1622043494365	12.5112363993533	20.2377926756054	23.0367203407128	19.9256051793045	30.9893146736098
1334	EC:3.1.1.75	13431.3760860279	28.5221329999414	23.2625054371466	16.5049805988301	27.055482566953	20.4584266263238	37.4406003382187	30.9591360903178	18.0798500413272	7.02891326021934	23.6019010101616	14.7861508354659	52.0437565159576	3.02549831736992	61.9751760686145	13.9033974984476	51.7499113726602	18.2763193700026	24.2470384482161	17.7928026781051	27.2369864245258	24.5346487465447	15.950611197235	12.866493351484	17.3172709592276	19.7988083774675	35.3011254723698	40.0710926389901	12.7004246149946	27.0873732130022	12.3902699938424	21.1323876774438	7.89542307588696	15.3354348760567	17.5198254257668	37.1326901130823	23.5579343191626	35.9251396821938	10.2686406422647	37.6919741786299	19.9369998297293	15.2197526766119	28.4652097994603	36.150675125642	11.0908545127076	26.8513590395665	16.3244264686381	27.9786981588246
2196	EC:5.4.99.9	13424.0913872634	7.19683590421082	16.145096317147	13.8777678344502	7.31349166245579	10.1610968229955	5.38023601815708	8.37207019266168	13.1006875458835	7.6839481555334	12.9722260259234	13.6862697462119	3.11262333109954	4.65260160497023	0	17.7296194446909	4.80635163818303	6.0426037832003	11.4711465188777	3.26228099315606	7.82459768048188	14.0866456963111	12.2724491092531	8.26539261154646	8.50869972911023	6.57130783464084	2.02651329068045	0.653421164470888	17.4842691304072	9.87740595799058	10.9625588361147	1.85768417984406	15.2572099702149	6.04183980512968	7.52519851562188	5.36128690159191	7.82127665703734	2.81076369974943	6.19803090957703	6.08921861451007	16.0148135535501	4.45380519245417	6.83634054711889	10.5819651038475	11.8064838903342	14.2487566771044	5.47702415202689	8.04856611493398
583	EC:1.6.5.3	13418.8931532261	641.318323189157	630.165747933217	578.529412984568	729.692826288937	485.867008041794	590.739002348873	831.117844354926	659.406508591831	217.566905632309	607.86862156641	558.02631622091	753.005300040296	294.571825552464	894.859878285252	211.158963896035	783.332091160631	681.172213109442	829.660080785473	507.593489890326	660.879741371486	677.57355511073	656.897637536196	284.991050178267	483.694694978603	572.797420523236	609.757119330326	643.157643866687	722.951110707169	787.399980029815	329.050341140286	515.36056068179	461.418521762554	528.530917947792	343.801806064972	665.067652430132	651.092412371314	649.838548135236	579.470227559415	729.680449317019	682.626908704451	517.063451126053	720.630168300522	918.066574378594	572.255958299389	681.461639091459	642.143430449013	680.791358020409
837	EC:2.3.1.82	13403.2474091728	5.45471646857375	8.83060440357091	6.39683944388184	10.6154623547246	8.61927382753404	0.617249154453213	15.7972477984675	7.96149437162987	0	5.54056288691792	7.31011466785077	0.0240756611165524	2.45491414272155	0.150617111777421	13.9033974984476	0	11.4758609938611	5.03901474343764	8.29636770782891	14.6527690371303	9.70583516029613	14.6692419121197	0.254277946585639	3.5221139820796	1.50338529128551	2.05418996142652	0.722836095764273	13.1130691495175	14.3526874850252	0.102601095148651	2.62791737265808	8.55849237023762	7.20329440703062	0.606520090978014	2.14820002074904	3.74147796942696	1.63529069978574	13.2690974002286	2.772531211993	8.41932951170138	3.82049992428667	3.08646536451053	11.2871681184919	23.6354158952064	5.93417296002947	6.43648321542716	13.1684028917763
1288	EC:2.8.3.12	13396.6725012204	6.02607865198774	17.4972451790634	8.61333516727476	20.3254168772107	16.2921600634378	2.09977452085682	13.5329488280771	5.49471916595814	16.1352885787083	4.32848825120019	5.66461250067138	0	4.27733195271378	0.562644786896931	0	1.80300906699889	15.0021854854284	6.49566639725975	5.57608647447668	6.26809314033984	17.386331140978	26.4220183486239	0.423796577642731	1.35551388020652	1.10507275450703	4.3867788183605	5.61740985913758	27.8415905014094	2.23475006433636	0	7.09453116721777	10.5455471576371	4.7253606056264	0.688833531896458	3.39295512443661	8.48508686608765	0	10.3564191639675	4.71901328537324	18.8703104602985	6.63551604040928	3.88112392777984	8.30565275460181	14.5387232339404	7.90968512719756	4.64266094144282	5.11024734982332
466	EC:1.3.3.11	13361.4698038013	5.10545654556024	27.0736522534199	8.06471882782185	0	14.0351242705857	0	0	14.2039754337841	9.09386127332289	7.13386724256876	6.19896346315133	2.08834476003918	0.708646129950815	0.174336831613172	14.0896833141134	0.895230185097295	14.0263709436734	10.366008544048	4.83515454876214	0	0	0.962433606953163	0	2.30204953412913	6.2701269000619	1.36530957336108	3.56894171443717	5.51999492997021	4.02286444487547	0.737358715050565	3.97897169506876	5.40921388355455	1.17683663234602	4.68959168201018	1.27493960547182	1.08992070628627	0	1.37656125431836	2.11933437022559	16.654617985454	1.3553767278863	4.50509097231146	3.66922064450895	4.77286371823094	11.130016157468	6.15714096273704	4.22402826855124
407	EC:1.2.7.3	13337.3593822172	62.8691459716281	47.9133681310715	53.2463778833402	71.2029139295941	25.8767933970279	74.4768711637229	71.2688353787351	45.5423433933865	0	47.1247948855353	66.0351338762405	89.2614612866643	11.1242464312617	110.707671034502	0.3725716313315	93.8281526854928	51.1803007021822	76.7289939059881	30.5454566872078	52.8856362880907	64.5445778921615	56.7411060848645	37.4771509675356	44.7583148462502	33.6215449967902	67.2676467002913	71.3585576530797	74.5116822370258	66.5555599925459	29.5770257776491	42.4310273703109	69.7171468829291	34.4512286860582	27.6062224882163	59.2614523175525	60.3001527593562	61.7795420706686	45.9091423781837	71.7678003661239	52.7385587528615	43.0807811895292	85.063870882085	117.74149493694	47.4260481485742	55.0774787140155	47.8323411379761	68.1229418096032
56	EC:1.1.1.284	13325.1402961762	65.2844081554379	72.7941997024995	38.6185915172189	84.8367357251137	44.3498711473912	66.9866650225479	86.6763557932973	51.8045260606874	16.2995996138568	54.5574772148615	44.3847151679166	91.2002600651065	22.9592150662029	110.359640640897	13.9033974984476	90.9394900982763	59.3097418305498	74.7477251632034	44.249230397315	72.2218019366337	74.1783373844247	80.5139627586021	26.0517757287119	38.5650339011065	30.4567644964923	73.3420618409805	79.504731154793	80.8783432771612	76.4844329183368	24.4213849612626	44.2530051524199	48.8406451771619	29.4688953075096	33.7746810007317	64.2677591830729	58.1036574480891	60.1249577840723	58.2183047081511	65.6825592580868	66.0153759702795	44.3753280865794	53.0770544171887	92.9996555583218	66.0528320929566	68.3936076164916	34.6245197562602	74.3154560544401
1599	EC:3.4.23.49	13302.294431613	1.26960682480492	0	4.20264087565877	0	10.4125264750378	0	0	3.78633841067422	0	0	0	0	0	0	27.8067949968952	0	0	0	0	0	0	0	0	0	0	0	0	0	0	0	0	0	0	0	0	0	0	0	0	0	0	0	0	0	0	0	0
144	EC:1.1.3.-	13298.6854924885	7.70807897903684	3.78670952737456	2.62406072652746	0	1.46878295410203	0	0.846596719433877	3.07226150141721	3.53314524511572	6.43065767092016	4.32502568783271	1.70656219392752	10.4033770680909	0.457519050397768	0	0.523383177296284	6.13664800387833	4.33732209219923	5.46387860540907	4.6041535556954	0.0134576504171495	3.99993561886367	5.37453671360554	6.33073010186815	6.94425059459593	6.28384045577219	13.0398206035346	5.0410878862777	8.35565131504791	3.37450132805243	5.25391121918538	4.77385893075821	4.1276265473218	6.95803458608614	4.55324372985338	7.06575920676821	0.615584199631883	10.5244866264079	0.670746782066079	6.57064829632556	10.8635065176082	6.13838124835067	12.825410832922	12.3768636181709	8.43863222416461	5.48028686610811	5.53195229681979
639	EC:2.1.1.107	13296.7349228384	87.255913512371	73.0960156749708	64.4680056067626	85.1374431531076	61.2751273647362	84.4676512727413	97.0626404089966	63.3645904302381	55.4329479814525	68.5331261486414	62.6301379231202	108.980943270009	39.5368210884972	127.059201872152	31.8193027588042	114.984613571116	70.6219314477983	81.1465017937285	63.4302271590427	80.5836504264761	87.8659037678554	81.0242123052682	43.4401323717693	55.7961417391851	65.4034821585912	84.9422509897265	112.688644982479	78.8832080605828	95.6464656202976	41.6350944861874	66.373386673481	51.1906259791283	60.1391424197649	53.5269090178381	86.8898395572221	78.5426281488958	76.7913408712434	64.6364094306334	92.5439046008586	74.9828459693309	59.4775487279511	82.7409385758268	134.937224130797	73.1477390371231	78.6315158109366	64.6012010681977	87.1022950955057
2167	EC:5.4.3.2	13281.9805860243	7.83882801787968	19.2138507425589	12.806174608958	2.6478019201617	9.63894099848714	0.889310879368658	13.7492518767097	22.4092483564888	0	15.5594173516701	13.943389307066	2.08834476003918	3.68237121408232	0	14.0896833141134	2.15809800664452	16.0076579188011	18.1509405453172	5.46879084184166	17.9650274206599	4.59441425984177	4.4728150651859	4.18199264353111	5.6677737740078	7.97953177660087	1.56660059467072	2.75534778297209	11.4326554547873	5.83220190080664	6.96631996327645	3.9305898310842	12.7088268971954	6.16284567989683	5.55063359688075	4.38001867413632	6.26249382461553	4.19435668373461	2.45379148777069	6.62395221119568	17.6165503150009	5.57693555714193	12.8718006993663	10.7741549497059	8.20482604523344	13.7285872167987	8.62608465028857	5.61408920174731
1899	EC:4.1.3.24	13279.1444248874	3.76399853986029	1.7057105573852	3.33584293739503	20.3254168772107	6.82602118003026	0	15.0914222604	5.29472192702798	0	3.04607216773149	5.00356121373734	0	0	0	0	0	13.6752658388301	5.8884655351576	6.4456228380279	6.47936707722737	17.386331140978	26.4220183486239	0.423796577642731	2.91727443217337	0.490491092922484	2.62226847034339	0	26.3903289181824	0	0	0.615754572615317	9.69607499797958	1.23585040836796	0.688833531896458	1.13082269945015	5.60941715033107	0	8.05128886526707	0.958666538202139	2.96271071002895	4.44675189824129	1.55828350706387	4.17780218439197	7.11426856113668	2.57312580585743	3.45776422225169	5.11024734982332
972	EC:2.4.99.16	13271.8567771217	9.23817409813725	26.3430109218255	13.0894572068242	19.8269496378642	15.1391635376273	5.7628538769886	15.9789476554724	14.4737597529147	8.26482853028217	13.733223647123	14.2908038662314	2.40532091386996	3.966483827861	0.501818323448614	9.84262298313571	2.38949904089543	18.7868466777464	18.2402501219612	7.7893098406809	12.1015613293776	21.8052616528453	26.1119051451258	6.20563462871155	7.82210331517479	5.74767340333662	4.67353064563002	3.20842425524465	30.5172933633739	14.9186696508596	9.79942494546897	4.0538327721508	18.9914925224764	5.38627361676867	7.19301219892268	4.29480475317699	10.4925761704397	2.81076369974943	13.1521003724495	5.75265952159198	23.2288519698702	8.74679850032844	9.45573860882872	15.2933814248747	21.4886487448024	20.9081971521625	8.08716450908338	13.9850883392226
792	EC:2.3.1.183	13266.768275759	30.9900816897471	53.8016729884813	39.6403775715614	30.4881253158161	54.5278005542026	10.8179376754579	36.8254154737438	39.611191628749	19.2411661839877	44.841096424901	28.4939785596298	7.98418792085111	20.6021639092001	1.44841404892128	38.1999467754812	4.64237943772087	38.1201490307409	47.6097613302153	21.2127115344688	35.1854135927499	29.3748394315309	50.2900462378146	9.84828688118888	23.8093068345627	30.2309307693849	15.3271800360748	31.8195489134092	63.3376762573807	20.1439018601877	6.81055764619349	16.8808468309979	38.2339017628579	18.2318909402899	22.7749522202195	16.067518137732	21.9056705726753	8.1938094978704	31.5260050070521	8.17091914840253	50.533893153726	29.1521943692385	15.5813554288572	41.4031962465855	30.4125829828606	50.89907602307	15.7841731435877	21.7577482967944
648	EC:2.1.1.144	13266.4751666157	9.19888942221947	22.9706774401801	9.55130843866668	16.9378473976756	22.4126262496703	0.617249154453213	11.2774573567309	12.6753024200046	5.62051148142873	14.4783056435255	11.1126291642926	3.29297689692919	9.88689949257018	0.628104849846709	13.9033974984476	0.553301989400411	15.2765825298989	12.0994298767073	8.77076678174924	8.47340169547995	14.4886092841483	27.2742465986878	4.06147637369357	7.23843460423692	6.00745195365901	8.06070609309806	4.29354149018778	30.1418862747583	7.78878550328632	3.07872881454783	5.25075251334301	16.9059167069933	4.5599387531676	9.11981320200559	4.85024283254817	11.1136074644858	0	17.5608694780663	2.36439957362012	22.274695601986	12.6100198567359	5.18417350890124	7.39274681705581	19.8505103061837	18.2782550255414	6.67137021847545	12.2255123674912
2242	EC:6.2.1.25	13260.3026277537	3.05610184504333	24.2030696576151	4.12105943900697	10.1627084386054	11.8396842728409	0	6.76647441403853	8.6663124335813	0	8.18533849245628	5.43956760786506	0	0	0	0	0	16.9457524471257	7.90439903013509	0.862127950735545	3.13404657016992	8.69316557048899	13.2110091743119	0	2.6354969785372	3.13553201733269	1.3111342351717	0.84843739413761	17.3876671525445	0	0	0.260406996822219	9.04339861533903	0.342790275588671	0.344416765948229	0	2.23657320362953	0	3.49720967313314	0	15.2872845602285	2.22337594912064	0	1.20812740252608	3.12187312387432	10.0334776201879	0.680281129823631	1.66643109540636
313	EC:1.14.19.3	13255.4738483922	5.49364286774155	4.99132645663746	5.21013816211046	13.7915782381674	11.2774646999496	1.75191813854441	12.2969110047586	7.81704424708225	0	4.21111952342576	11.9555139170557	0	0	0.205789352780497	2.97595040263363	0	16.7259946439306	8.62889798913185	9.45940945623665	8.45077017591177	15.8234121310329	19.1247491818231	4.59224239031931	7.44778750202588	3.8099284324346	1.3111342351717	2.4294292156585	20.3111539430656	17.442696270266	2.98433472139599	2.65137676407005	13.5861383981644	9.16479526906372	0.344416765948229	3.05828405436249	5.99988448921129	3.10306496713513	18.7475139323774	1.43164081318046	3.50153914975707	3.07428018257728	1.07639734024728	13.9113706082464	27.4482244902497	8.27645838656201	5.969689609843	15.7914075382803
1451	EC:3.2.1.139	13236.3608292851	7.66431340769435	4.66576694836264	7.53279350991569	13.7541182415361	2.88653555219365	20.2164482337467	11.7059148361762	3.62718443735978	0.327517447657029	5.54550559738178	5.58235882792075	24.623971596474	0.075783070152731	31.1549403807266	0	24.767407562589	6.04276503681447	8.83490743947966	6.36687478617858	6.16636698732356	12.0291057300816	6.10888459681313	5.57973387059926	4.83045947072307	5.29279243669663	17.1725994334605	5.92707890636067	4.55024007194614	15.4664977124146	5.87617825982267	9.23881049541437	2.57348819690048	7.858074222668	5.47097368136034	15.2486253760764	11.3053114526281	15.704016738518	6.6263176543538	17.4111186048752	4.23799895405123	5.78603413589461	12.6764128676498	2.93978757529005	10.3493095857514	8.14208417756493	9.1883039384697	14.6923456166919
1261	EC:2.7.8.33	13232.3050428302	10.3174169391559	13.3513039850772	7.74178279256194	23.9393633148055	14.3567417644573	6.38792090661949	22.3999985184083	11.0926841166815	0.655034895314058	9.50510298090688	13.2996117621578	1.54285014691479	11.9788744219239	1.43512393811864	7.98007037464147	1.04423795681063	22.3743083875991	10.5563196497011	13.2781284683514	11.2387845005844	23.1879706415022	36.0486576533076	4.03134495442188	7.67034798916441	8.72851468464131	8.99247087775014	1.65186287009491	37.9803562562337	14.163086015494	3.19382829971952	9.61265824640492	21.85239876298	6.35370396905001	5.11745911404744	3.54165369851644	15.8492449564852	3.57958383266151	24.596348641025	3.75373350033722	16.9643566604234	17.6728758923466	6.22069784136393	13.5211743740166	29.374043323632	9.85902037605851	13.2562771745299	15.6568885673743
1329	EC:3.1.1.53	13229.5664991768	12.901514919423	9.73357722819445	10.7933883998378	13.7541182415361	8.34934442763489	25.4845076808438	17.1918691454984	9.44614304128783	0	10.2394742893708	14.6306799853767	24.6480472575906	8.85322288376909	31.7453687562467	0.93142907832875	26.3181686046512	8.26155368487622	16.3639966516569	10.5638397715578	9.43298795289041	13.6026316207543	16.0419604056012	6.32101924409617	6.0891114468292	17.7783347258017	17.1668184183143	8.86821197525617	7.1915988399289	17.879801932753	5.76824310926036	14.6931277174573	1.80105600603432	22.0252931413287	5.47097368136034	18.4905908865604	15.5414657075125	20.3316991683916	6.89484232438657	21.7953078331246	11.5842887413209	9.26518863434789	20.238394447678	8.63791516667684	4.4097458475085	15.7935047890956	18.8452542766211	15.7948338381289
1807	EC:3.7.1.22	13213.6666406081	7.33956710842816	4.19011705160533	5.4451137538014	20.3254168772107	14.9472374756942	0.189402480270575	14.5093287133439	7.46591210514134	4.91321116017028	6.07162775095682	6.63662359593604	1.7951026639843	12.798915313724	0.570248094827971	13.9033974984476	0.483672975003955	16.5050571427951	4.73736069167034	9.89975389626579	9.51808388553659	17.386331140978	29.0351350583691	4.06147637369357	4.54351783917012	2.84497937033905	7.53029358906371	2.74430338646296	27.2125228678979	7.69082385663048	2.41992406297045	6.34265319478852	12.5902287707574	3.89708988911512	5.76762189767058	4.7510808632337	10.0378062484082	0	16.9094081701584	2.56234209319117	7.89094069093668	13.2105573658797	5.12396674232418	7.28726235129714	19.003697494087	8.73604446237365	7.0717778296059	11.5533891655769
2031	EC:4.3.1.12	13207.4766053187	24.7881989592831	37.6843734375806	27.6713389026396	38.0229745662793	49.902913711317	2.00219215833646	42.671122929489	35.847093710865	17.903655699568	37.7489094624366	27.739708393734	9.13596133128235	25.6907288049725	1.13945626454012	31.2078811713337	2.94710340531561	47.8475826111264	31.3141917938601	28.7175807755367	46.2145034225144	38.5326470307883	65.8740475088271	18.1517373621446	33.8102199259922	29.9534156777781	19.2798036843981	10.7446848426924	63.6845299926844	20.2910722535161	11.9973272924286	20.3907129112666	33.2595284355581	19.1241466228752	26.7556609326919	16.6761320940867	23.7756586577221	0	36.145730832892	11.7016705974019	40.4699174650658	35.5618058058128	19.2192497725429	17.8531311440036	47.2994353917687	39.7561877401978	23.0824985759209	32.704314029279
1442	EC:3.2.1.-	13206.7209815124	35.396880699295	15.3890804826995	34.4711040204726	41.8191005558363	34.0801701924364	11.6883455467869	50.0582679785956	34.0868053966591	17.2807605552138	31.9586175391922	26.393865145813	9.65847208619001	14.2982410725234	1.81648279928606	40.8913776279606	8.08110958060664	47.1658365493965	31.3775173339145	37.23729886243	55.3473583265905	40.5881587270748	59.0861419604056	10.5640787159006	24.4378675658209	15.2171580194854	16.1535030194394	39.4577198148367	54.4935454103747	38.4305136761804	23.5158910779576	12.4711705952954	34.6680743371988	16.2781610928392	32.2698472869057	20.2034284497284	36.8588330959828	19.3250643966729	43.7035502602143	17.9586296543466	24.6266431506629	32.8629620854773	25.4030508284867	67.1256201621467	45.0631253752251	39.4725711407957	23.1844518108207	30.9802587536139
834	EC:2.3.1.79	13206.5713294779	5.5620574237328	21.1165298507758	8.03486539193069	7.22789287518949	25.4990002521432	5.03421482892944	12.5564223940654	11.1432494376171	0.655034895314058	9.58215243193603	6.83370491121945	0.321780117531831	0.151566140305462	0.649912605937495	0	2.22446555942066	7.77555453980262	11.3195609063119	5.64533679248869	11.7603164613863	7.28319426855672	10.5635924674071	0.772583207679362	1.4055011460721	25.4561702754946	2.64356740390734	4.14711238933457	15.1180762554247	5.87106375574749	0.41253992148587	5.38471782122862	9.35306819949579	3.24064221222274	2.4839880481076	3.34955793016795	2.97227124792866	1.39831116835012	5.14135610141478	3.23841410540514	18.8020198913935	3.34946418819617	3.48911756493871	5.01119536174581	9.84059569600028	12.3817328088699	2.67239092958494	5.52758735546749
1452	EC:3.2.1.14	13199.7052745175	7.55688347870396	4.96387016093954	7.00729723527819	0	4.92873229904031	4.57038707252912	5.73978635769682	10.1498383550721	7.52018943170489	7.48540281935855	8.89166264324785	0.863964900357792	14.8960556142474	1.67202709298797	6.12368786776664	2.21220281353821	13.5843991916247	14.4434121776727	16.690100778235	1.22439989211544	3.17445310265942	0.223515210043457	1.27858128098513	2.97457907897479	3.40600926817525	6.27088336832222	9.75588967894331	1.23505010729733	20.3125648909831	0.378054359151715	9.06140070979571	5.39157736252467	8.25683497174794	4.92276192711295	6.82906940553999	10.3547029259945	5.0881400479355	18.0677861347048	3.43154446478466	9.07526202773521	9.36138552721009	7.42427045450467	18.2210303037842	40.8063192246056	15.889635279505	8.67488943326034	15.6984858518127
743	EC:2.1.2.2	13198.0635734074	67.0359318363132	61.6625830426627	47.8884420767611	67.677412834765	54.0653951476871	69.3651371772107	75.1727762596831	53.3553835600105	23.6040845716818	53.5730402809903	49.3004200665481	80.8478153039658	19.3944120473049	96.206535628612	26.266388716402	83.4422876043548	52.6003651571156	64.4714945369338	41.5555726358517	69.2643581840404	65.2065937470213	63.926861165468	31.0299285611199	49.4809537299962	49.534462468987	61.5201434977492	87.5332266815889	63.1192607754449	68.7420102481799	32.3595104432314	47.9914227034806	42.0962375713073	39.9177233082318	37.0311416965257	66.5569788409191	55.0533178460469	65.7876838435559	45.127111925644	68.1729650690188	58.6483246380178	41.6954370992556	61.4069646840138	97.9375529675406	50.9621583974006	61.9854228819748	48.7327981723154	64.3981002252787
134	EC:1.1.1.90	13196.4728250229	8.20044608189639	11.8173895482508	4.07563077932858	13.7541182415361	1.62680791229959	18.7203001691094	10.5918517609523	5.00031008113876	0	5.77475773497667	6.99394364177824	24.623971596474	2.55483881499931	31.3236542448592	0	24.594372923588	10.8289848951974	9.53358630539095	11.2775883340274	5.64792172375558	11.6501286817272	5.95987445678416	5.42311690388614	4.83045947072307	4.12026059220029	18.2086702337093	5.92707890636067	5.17246092081661	18.4069163804808	5.76824310926036	9.24747421034676	4.05565934201079	6.85795481683145	5.47097368136034	15.1700902583256	13.3660782591384	15.395849221048	10.8859411757828	17.4111186048752	8.43975253987173	7.09337704243279	12.5348960262448	5.01838827581969	12.046327796678	8.26890124606094	8.75321368051977	16.868445229682
2090	EC:5.1.3.10	13190.2106241299	5.52008097661865	1.88902007083825	9.68271204545601	20.4682499578912	11.3464447806354	3.86808295753476	16.4969116865055	5.73114541419536	0	5.08863493206155	6.15148061332014	5.16590545904428	0	0	0.3725716313315	2.18715393133998	12.5630853735828	3.26983027364046	3.52995400463755	11.444754113099	19.2673084866393	26.1631485764145	0	3.38959505452525	0	5.53617356128789	0	21.3749287027061	5.93136863402817	9.92763462294443	0	11.5386558671492	3.70635716673831	13.3226527273453	4.09447729709168	10.554644397309	3.74768493299924	9.23386062818486	5.30558499534316	6.76353179332917	9.25625033444797	2.79379861368326	5.31657412492119	7.32439463678207	4.27488180757659	4.99712681784025	9.47501084867646
2119	EC:5.2.1.8	13185.7882043599	276.023349151337	222.820874821888	213.509149508807	293.793559253886	232.288750306873	300.926269884962	349.868104277645	236.715417560547	176.756115779645	232.757242200468	212.257582307354	345.543389451765	98.6035149141619	415.166115475802	121.638989916911	372.065233666041	268.472791671457	265.003520826803	211.211503954244	334.898347039733	284.636286034288	271.477212391475	141.686061049035	209.587918943378	248.978526878925	261.558253535185	343.955113969135	256.864198185829	308.581754918777	131.916932206395	228.215467306991	153.367975647585	204.741329610334	157.413645107104	307.038116578028	246.506120404987	288.072162713544	193.352616363361	324.82838827739	224.491387424071	189.069571316418	307.24070435514	375.292478479972	208.277442843659	264.717260403132	239.041338432492	264.232918400659
1900	EC:4.1.3.25	13183.2230780402	5.38144272453653	1.85484372087243	3.41721202293392	20.3254168772107	9.97221074787871	0	19.5030065038655	7.72409784099476	0	4.55121629323015	6.78170576976839	3.29738646321975	0	0	0	0	15.0104457641839	6.9172151021822	7.1163568631923	15.2045311516677	17.386331140978	29.3998830974104	0.508555893171278	4.06855594915607	1.25210640346654	4.75748261131497	0.24739617016821	26.3903289181824	0.92245028352368	1.16425060271142	0.999312483960599	9.69607499797958	1.39776472273965	8.09345197717569	1.35698723934018	7.3303445813094	0	10.2248066352434	1.15039984584257	3.22152222033032	7.03785552530817	2.43081644531457	4.39441088534993	7.98879327596558	4.37502302449807	3.45776422225169	7.67178724195648
870	EC:2.4.1.129	13171.0155585163	8.76275424631774	10.4698007193308	8.34764631801107	25.2174835775644	9.29042617769648	8.27456240102704	20.6218601126203	8.66238387581316	8.48585988067543	3.93522758966677	11.2294759415186	0.262928501469148	3.64279384225022	1.19938064974673	12.1767054022887	1.70653585683304	17.7925740406825	11.7099236583201	9.93803310508482	9.89957745212622	27.0179379944715	34.7469966199903	5.86648908523908	10.8113324369826	9.03560303539848	5.19449599451565	6.79593448303367	35.3333774928704	17.8514969454491	4.63004412381602	6.86384115462746	19.6144917900565	1.96180128081129	2.19019028932773	3.35016261648692	8.65705924509717	8.15731969713476	19.1519151787727	2.2065220217258	11.2229374268579	8.7590825888449	7.61855455000808	14.4980189592653	28.7265067702039	8.34494772658615	5.6093183705454	16.280802092318
577	EC:1.6.1.2	13167.473867021	107.224738423674	101.273817530492	63.9379319970124	131.991258211218	93.5267305483302	109.013563979707	127.787320530126	75.8861188764063	46.193285223694	84.5007580506841	70.610351712347	150.320058526272	40.0710397283428	171.974334990254	27.8067949968952	146.3118139641	99.969974453661	82.2797184697687	72.5575578080306	108.61841851278	118.321954532456	133.066566846007	52.9446719806918	67.7201292130383	66.4622602993212	115.887921368105	139.028543678849	128.094484089621	109.202500173192	42.7472248415945	77.6648075255977	65.3330020024364	63.4257159303166	72.7348193792186	119.742929803245	95.761546340218	105.882694193267	83.2794809330973	115.337806684956	96.2750069038342	78.758189329747	105.147458877829	147.574224893164	98.1263257954773	98.0246892852273	77.344193715541	114.704839408592
1662	EC:3.5.1.54	13145.0554462413	4.31729887201278	14.7674824605788	8.80984199146735	0	13.9995581855711	0	0.0893974720824641	8.37338135159602	7.55840019623669	7.51769449193637	6.89834507740574	0	2.53069721287428	0.175235475075096	14.0896833141134	0.711832334678057	3.26079535356313	9.28147250125082	7.73567431590442	0	0	0.149010140028972	0	0.607461210503511	8.59601378667339	0	3.55490092358908	5.03200456302681	15.4012912275631	0	3.45579235657777	8.38874457319542	0.988979694184595	0	1.0922891790461	0.121433826534783	0.60464102843447	7.91655593941004	1.68516517632521	12.1223719523566	0.694399376987475	5.66818875106351	8.27596132520167	11.4548729237543	11.5242358955438	1.45060521003698	9.22120141342756
1464	EC:3.2.1.177	13126.1998565397	12.1292364347889	8.15263106112389	6.6765387526992	24.1432036382011	8.54333539114469	20.3025773518727	21.2116773019184	7.16617956293169	0.655034895314058	8.53699605301333	9.74452456385641	24.623971596474	3.56187134584753	31.6872117218676	0	25.6939761805885	14.2072206270024	12.6579358801129	15.13780735383	10.3920142947047	22.891495998838	19.468903911154	5.94300592858285	5.85660641105786	11.4448095603492	20.1888699677826	6.2299945105539	16.188819377171	24.8361210309537	5.90868884734143	17.9020034793645	6.66638348720593	14.9733098103835	5.94644210982346	17.9012547405794	19.5340020188586	19.6824285766164	12.726980002857	21.4059639657	14.6896984856716	12.4250365704143	25.2818503876496	15.1931282796879	14.0015009005403	18.3997840053168	15.1462093060439	24.5577170620899
1473	EC:3.2.1.24	13115.8163628232	5.14887787143545	1.53035222353404	6.20405821591971	10.1627084386054	10.2262360696551	7.52365338845046	7.14648014071256	9.98962166204462	0	2.80365599109413	7.81391902505965	0	11.9595165965862	1.28301622869645	22.4401667701588	1.55190597982593	9.80597541979904	9.9918932441274	5.74664829043892	3.41688393419042	10.2518751900722	14.8913568324481	0.517024685293916	0.410988400361186	5.98243091139923	3.08369659982563	0.426760164329225	12.9816211420242	9.39909808664301	0.356316039205688	4.84279088115713	6.41509474806328	2.24449539093471	0.344416765948229	0.981798480709156	6.39070663486179	1.97981092971016	10.5130498555957	2.09456595047692	4.11318206265422	4.97126693829919	4.32551073500991	9.19990222433935	10.7584550730438	9.0763143876977	8.00143878130883	8.81182567726737
1638	EC:3.5.1.118	13107.7730806175	6.96228057047018	2.7842302645286	4.58146655507824	13.5502779181405	15.0920157917217	0.332581736189403	10.9363112038287	6.57941056039137	7.02891326021934	5.34128107601676	7.77390195942055	3.04830311731889	10.7998674391222	0.992373783727246	13.9033974984476	2.20728820598007	13.2345214782882	5.04206555013621	12.2289252294311	6.20997297597453	13.5687732342007	20.516353296967	7.16790058419018	2.58172658519545	2.30386551587414	7.25027083289369	3.10891137777584	21.9508057992194	15.1034497338589	2.48361993972579	4.30374119890141	11.6601194503825	5.32842251460323	9.60099234509963	4.67619291725405	9.7058079698004	0	19.4862590763645	2.87696309856441	6.47284367329239	12.2018661563639	11.0817476047266	17.1444690159682	26.513908345007	8.25079904655458	5.48168475502969	16.3573338292728
598	EC:1.7.7.1	13107.0365524477	3.10562796243694	7.66335130180824	1.26757496689347	20.3254168772107	6.82602118003026	1.66581524802706	14.8215045950278	1.76850867871059	0	0.980000066655335	2.08870277146573	0	0	0.200822815703229	0.18628581566575	0.11883101714523	10.8509463476052	0.0277256995109764	2.39375451400768	6.26809314033984	17.6465924874382	26.4220183486239	0.531352807795116	0	1.12314480664076	2.75827447622637	0.0453322000283326	25.5046755555201	2.86115183634351	0.177793996099238	2.22274522373292	8.55890751438424	0.809571571858432	0.688833531896458	1.13082269945015	4.59254679964032	0.211633114407109	7.18162618059668	0.958666538202139	9.00747468236401	4.44675189824129	4.90632835558699	5.91520062257457	7.42286789396473	3.20570086572113	1.36056225964726	7.73686430538939
938	EC:2.4.2.1	13104.6832742403	14.8042341564391	28.6779045411866	19.042345105734	22.5075627421257	26.9644162734536	16.4500754952488	25.4605937537811	23.2783939252616	7.84770687936191	17.7176622441209	24.6776674457772	0.84117636770673	18.4459835515039	3.45189957019006	28.3373448850252	7.37899572790042	23.4942207877169	21.0999477237698	11.9387788025381	13.4870126464683	31.9625160568469	34.5279022479747	11.8296179738487	16.5216580873612	15.3423662471729	5.02659300024743	5.03949699498554	41.4358201089965	18.1737633157248	11.3994908187785	14.7779969952271	24.8874590512605	15.3155409289683	3.8465491228712	8.16836405344031	15.0251682749248	7.96659689041757	15.2296576017125	11.8403346500947	32.8127782647015	12.8648827937758	17.7230836211096	22.3482391617717	23.8376773220538	20.4726232361334	15.1510301083738	18.2417586964615
492	EC:1.3.99.16	13097.5445573018	76.2608626495683	103.399732433208	87.5140763048332	47.3470944921678	66.7572473822522	74.9700359357384	99.4079641673825	88.1953322567465	64.0429528873696	83.83905767179	63.9461884306264	93.319337823536	21.1040641988092	108.456558120075	27.8067949968952	101.050037036581	80.2473309957109	107.342221452488	59.2871805516004	98.1299784230873	52.3520398436755	38.1149114335815	27.2064574857727	46.2394708140254	75.4825256412547	62.1828780403576	89.8850788481779	44.0225309289531	89.5017048818303	21.8964184330547	52.4534887318584	29.0570924168327	64.7818250101779	38.128922290641	70.9274231503301	50.5690965428884	59.3228837564005	31.9202367972062	82.497706831713	73.8919476358945	43.1014351910296	85.7965969896786	112.824818509751	29.4745347208325	97.1379203603715	54.4861577322553	58.6260106538431
198	EC:1.13.11.11	13079.9481243318	29.7000137694833	13.2261231591375	14.4042495925336	38.9833922856662	19.6782756754485	40.1145574971815	39.0636077917552	15.825436274652	7.02891326021934	19.7740345446759	17.7672953818647	49.9426492634272	7.5918391858076	62.5758373951666	4.45359117655756	52.8263731329174	27.3798102986117	25.3583934893123	17.6151956482803	26.0516497347838	36.1555142503098	27.4710123933687	14.4994621280972	17.2970757796763	11.5615565067806	37.0789775632516	39.5846585771468	23.1394551506801	34.9767856667465	15.704980344887	23.7718691911374	11.4204081720926	22.627801350801	14.1913728558682	39.4281910294982	32.2045479241801	40.2093546864219	18.5879982787234	40.9278671676783	18.1585129974341	20.6010390331288	35.2288394072705	47.2808319077276	23.1712011458844	25.3897915103262	22.5166570331221	33.0715251450459
1942	EC:4.2.1.12	13066.6108043867	28.605463818283	12.6818023758728	14.0355962296067	30.4543203638201	17.400336157783	28.4961774239008	34.8759970548534	16.4517492924224	14.9797266929371	18.3925030331243	15.0713444944875	40.7250564540987	11.7881180429718	47.1020545941751	13.9033974984476	40.6488432564603	25.5191542472658	16.8510726244083	18.2549397693147	35.9513395666637	27.588623582118	29.8798355739663	13.5511447188276	18.7924956174732	19.6524060047306	31.3505620866103	41.1202439060806	22.8801544154724	30.0597035710166	12.201953985201	22.2458752061933	11.6212082197236	15.7623247428966	18.9656551719355	32.5030586720285	24.553151146263	29.0886970258198	20.3232122539651	30.485824680762	14.8639127853499	20.836402946498	25.9839488583657	39.8086146928271	24.9988493095858	21.1914866954948	16.1459254305129	28.0420280825739
1361	EC:3.1.21.2	13052.0057604599	6.74648995255935	8.51146072826695	3.54164746267817	17.1642243557352	7.46788183304723	3.39880588624808	14.814159765187	7.90076208560823	0	3.38423946973276	11.7257156647084	0.426542605288932	5.03612698901335	2.1004484267427	0	2.55287670520099	15.0518938063715	8.93963181534783	9.14109796043372	5.69630495369954	16.8706978430491	24.1668614196041	2.29234039089808	1.22605319197597	4.49999475190293	4.61186930609541	2.78725936493404	26.4179990230371	12.9370329275389	0.845267883584005	8.82931044215534	15.4667733294868	2.961589205016	2.01848053016797	0.57282336803034	9.88004552965738	2.59326704589669	16.5126824840247	3.68571153290298	12.348980335082	8.03623913875522	9.19529445288931	16.3581714471178	21.3120061012986	7.0795490185341	9.41519073370748	12.8599274366323
1857	EC:4.1.1.73	13049.296205917	5.6930982987405	16.432800123094	12.2029610110487	0	19.6097207955937	1.04988726042841	1.91434531844398	10.6027275947573	11.9673851461489	14.3175407756439	5.51152926221419	1.09885066661336	4.50103546466477	0.159059892760472	13.9033974984476	2.36271703448821	4.17595324351504	9.43085709887234	2.9858950023507	0	1.97788580688209	1.68034765813617	1.62881816727971	6.56437038801073	8.60303427180534	0	5.07033366888562	5.85315926231067	7.69420503712493	0	6.19108274950292	5.55481819857241	5.96133218248851	4.10160832447351	4.85098944927765	0.831766533148042	0.60464102843447	1.04969439277172	5.0824125944176	17.7572716863199	4.4385819224828	9.97095747906373	7.86095764968179	1.65399239543726	15.2658823671438	3.01876000423275	6.28445229681979
136	EC:1.1.1.93	13049.296205917	5.6930982987405	16.432800123094	12.2029610110487	0	19.6097207955937	1.04988726042841	1.91434531844398	10.6027275947573	11.9673851461489	14.3175407756439	5.51152926221419	1.09885066661336	4.50103546466477	0.159059892760472	13.9033974984476	2.36271703448821	4.17595324351504	9.43085709887234	2.9858950023507	0	1.97788580688209	1.68034765813617	1.62881816727971	6.56437038801073	8.60303427180534	0	5.07033366888562	5.85315926231067	7.69420503712493	0	6.19108274950292	5.55481819857241	5.96133218248851	4.10160832447351	4.85098944927765	0.831766533148042	0.60464102843447	1.04969439277172	5.0824125944176	17.7572716863199	4.4385819224828	9.97095747906373	7.86095764968179	1.65399239543726	15.2658823671438	3.01876000423275	6.28445229681979
128	EC:1.1.1.83	13049.296205917	5.6930982987405	16.432800123094	12.2029610110487	0	19.6097207955937	1.04988726042841	1.91434531844398	10.6027275947573	11.9673851461489	14.3175407756439	5.51152926221419	1.09885066661336	4.50103546466477	0.159059892760472	13.9033974984476	2.36271703448821	4.17595324351504	9.43085709887234	2.9858950023507	0	1.97788580688209	1.68034765813617	1.62881816727971	6.56437038801073	8.60303427180534	0	5.07033366888562	5.85315926231067	7.69420503712493	0	6.19108274950292	5.55481819857241	5.96133218248851	4.10160832447351	4.85098944927765	0.831766533148042	0.60464102843447	1.04969439277172	5.0824125944176	17.7572716863199	4.4385819224828	9.97095747906373	7.86095764968179	1.65399239543726	15.2658823671438	3.01876000423275	6.28445229681979
1746	EC:3.6.1.22	13045.4420255927	29.0791786062106	29.6283115810718	20.9450482321063	28.3561394643759	23.5586264976964	27.1203254460371	29.8020616026506	21.0466749456781	8.50480542499486	22.8830007762009	20.9995367441722	28.7880165767013	9.57041276326806	32.1459574270396	26.0801029007363	27.9723909830274	21.5662764409119	27.8385262089245	19.2825359980339	32.3006832689023	28.496282527881	34.3761086685812	16.0217895410203	23.7402943238836	20.3396075863342	24.9389149540095	39.3421885367516	35.0159485502195	26.5039392233746	13.3876843357651	18.3760284716736	21.8421106965416	10.8297491045211	16.6905084850831	24.8566169677748	21.1807001506564	21.7146856956095	23.7393450210878	20.3817630074158	26.97638750375	18.3818839911995	19.0973791375538	42.4016601411933	33.8480088052832	26.1567819155892	13.9795438922661	28.8831523154175
2259	EC:6.3.1.2	13045.4024282414	93.1877032869338	99.5832686779082	88.6947413786469	93.1831564763348	103.734676758101	66.2859990030577	82.7484648347966	85.2391903798936	63.1029285160392	77.8155573640411	80.3742218392126	60.5348859440936	51.7528441153767	66.9154473786066	128.837438520753	65.0724902657041	93.3562704060239	102.747051084866	77.8211496163391	72.6046317086187	91.1001808239262	112.690398374061	47.1235208094171	72.0784258930915	74.096134736293	64.4955700700249	108.715636199754	130.355122766605	89.8700739974397	38.7199951730377	69.7354059333064	84.9209183654834	51.8320278496463	45.9143898458755	65.8293260949986	72.426258412084	47.9013228305812	89.3064474872282	64.2461733562309	95.4733646981291	70.6319159809655	69.0646422890184	141.827534993468	106.437922946244	93.5388636642894	76.9851705100918	83.3006395137003
1685	EC:3.5.2.2	13033.0307485607	9.41618008278321	25.9589383730874	14.8242318359362	10.1627084386054	18.2099408876181	4.12980082675686	8.41434531844398	15.97861345364	5.83435566316922	15.7116213854178	10.7236486438052	4.79713387288005	13.6495704220918	0.924929950520914	18.3569886750052	2.79300671399924	17.9520179895101	17.6015063071385	8.93865441363452	6.58716173694147	8.69316557048899	18.2032681897888	4.28618263233648	7.76883510784323	6.87877538192295	8.28617688866094	4.14005565876348	23.1332150326383	8.01851163061929	4.13171462266612	6.71665377941924	14.5433614567205	4.46097225918117	12.3398821162079	5.08898835254266	9.5191415455692	0	15.4302506907092	2.33790789399229	23.0612062915485	12.3871902342516	5.61190975922972	5.87723893449685	17.5907544526716	19.4341075544088	5.96388577279043	13.0953952017854
1528	EC:3.4.11.-	13030.0608898224	13.4285700973422	5.36691362381874	9.94185452798161	32.2533265959239	19.9848612506417	1.40689590379557	28.2459759888739	10.8853411320167	0.0564335362706208	12.1050870412907	14.0438216560873	4.1832027424094	11.180442206993	0.785550446089423	14.0896833141134	1.63391510459102	27.2933586758485	11.0700348145197	14.0725270948934	17.1169648476131	29.3839665410787	45.1793980363753	7.48265464156152	13.981950974251	8.14233884671214	11.7846408078436	6.77804634745242	45.0866022062311	21.5454041689245	8.67073763223993	5.32000766454646	23.7376830311497	5.21903349359121	13.2519585544605	6.04781918020689	17.2755668413843	3.22261913635816	30.7940164023623	2.66594439535915	13.5661547549293	21.6313415604688	10.1776818852889	21.0182746933349	34.1544364118471	15.68244376858	10.6148800365731	21.6144626030624
1990	EC:4.2.1.6	13019.3925895971	5.8885772250713	3.73240243465807	8.33580915426343	0	6.54028401371409	2.09977452085682	1.02466560314149	10.3655879577771	4.93847188592951	6.08973581698318	7.9024902754844	2.67958873327154	20.6379511792403	0.550479494207268	0	1.35209927387045	6.95069125703853	6.4101968126769	7.67526665619687	0.800143846084689	0	4.47509212432336	0.974732128578282	0.414877438090608	21.9048217056041	3.27238640551938	4.67693502150024	1.69907864280131	21.1775530125263	0.853783775321707	3.58762661823724	3.76707002368488	4.01636235236321	6.40615743067964	3.29325524448462	3.66465986265751	3.62784617060682	14.3431395365882	3.35584934169576	4.55538420374109	8.5589929262107	12.8827517538931	9.01405143539502	9.63878326996198	5.93812781415471	5.50346380726304	10.7632783371857
954	EC:2.4.2.4	13009.9928067511	10.1877108083104	14.660442428385	13.1525516126514	14.8283981808994	17.0948684815639	8.06235907553551	17.8413302245674	17.5252236422996	7.6839481555334	15.8021271049022	14.9040260382811	3.01075055415228	15.3881255057802	0.932533258451953	26.0801029007363	2.28997093023256	13.210505969538	13.8500678718206	10.7274305522376	19.3803829902005	19.1957868649318	28.372685455793	9.02822645130337	11.8670035424047	12.5068909484834	4.99778114557785	3.00237223995443	28.1881187709587	11.7961824135452	5.20935220263628	4.54390083592922	15.0951190173616	4.39194320566408	7.77071605685117	4.20261437908497	8.16254894254897	0.60464102843447	13.7586623612699	4.37461652640295	16.1424030875759	8.39455562781276	10.2297529724487	13.3787834822861	21.8945367220332	16.2919630811508	4.73102610287161	13.5980323600521
1118	EC:2.7.1.29	13006.6650458573	4.55363055610282	20.7282002405138	7.14098787637024	0	10.3414832779658	0	2.41106053300584	8.48666964265201	0	10.0716460554647	5.85452455526133	1.12934262833439	4.48257221604666	0	13.9033974984476	0.141763318699573	3.66754376562147	7.95627752973552	4.41394651131853	3.04686632362196	0.310487220338521	2.44979691538614	3.49890657526404	3.87258987779317	5.21115993039007	3.09636662394767	1.10722231944201	9.14790099093662	6.88153716881689	2.47744346184515	2.58180455805884	9.15187989503703	2.22257107456824	3.61518147820159	2.64220720968126	3.02593995989633	0.252474592626025	7.68770238367935	0	19.2239763605084	5.33580451455032	2.713331596262	2.03295366497639	9.67288798475936	10.5780503396791	2.70980210145323	6.27563172977936
403	EC:1.2.5.1	13000.714861379	10.2095530243323	17.7619690026433	11.2818058577798	23.3687384200775	16.271304364926	6.5568457973193	16.9737749008058	12.2330582672307	8.80118295905933	13.624395749119	14.2426789265341	2.08834476003918	6.52453310804981	1.48615010659499	9.39321091694018	2.53104087565259	16.8202584168941	17.552802055606	12.6885142324318	11.863896880338	25.8064571219776	32.3068742958313	5.56268990884375	9.94096998547978	10.3166724222589	6.13105815232506	5.1439179180976	32.9903096037832	20.499651759647	9.0484301672285	6.3295502107761	20.670261175059	5.96515763276223	5.83764756850428	6.10779908671288	12.2472809603522	5.1237280749537	19.7480710513862	5.66942238372048	19.4643247684453	10.7833335233475	8.04267299773147	15.5730650782317	26.55533319992	20.2167066939318	7.87047224422407	18.2855112737675
1534	EC:3.4.11.19	12993.5232797839	7.71568454625044	18.9012702949818	9.42555163027741	0	7.99586773287227	1.43644910613625	0	9.7206084937222	4.54693063666144	17.7539351643554	9.61669999928317	3.01126066881209	10.1604970230391	0.150617111777421	0	1.20922335779063	8.99266952150687	8.96515413924489	7.89301598162358	6.90623033354311	0	5.55287300820859	10.0700463777387	10.916852717332	8.44774399889951	6.44159729448491	4.90827557460065	14.5853983142151	15.1413739203852	4.97541146143169	7.26785063657468	14.2938960234292	6.67868912861032	9.50574285817435	8.09654232063196	6.5359274094662	0	16.0210824696607	2.30593368477558	20.9393755118257	13.7258992116543	11.4037704186918	7.93229779555974	20.7298379027416	16.5013568538307	6.58917915395836	15.033851590106
1234	EC:2.7.7.68	12979.6470325049	3.99801475951401	7.27779158640403	2.17814327908728	16.9378473976756	6.67637508915875	0	12.9253282611363	5.81424130201448	0.327517447657029	3.17280667261105	5.84537799721157	0	3.69417469501601	1.0651867961679	0	0	13.0931846935681	8.8296755362914	6.41434971883384	5.2234109502832	14.4886092841483	22.1673587638822	0	2.91727443217337	0	3.67234963892092	0	22.9932835882585	6.1656417219072	0	0.47315493005211	10.432242150523	0.0532311219372403	0.574027943247049	0.078535117750804	7.13685750799367	0	13.1519904692501	0	7.47820534650094	5.55720273456661	0	6.87847657126362	17.0822493496098	4.80579707078602	3.84553364010736	7.65088339222615
1808	EC:3.7.1.3	12970.3749449335	31.0882173969453	16.1199512210278	19.7580137265493	39.8659929257201	17.0626124043114	42.2118047726419	41.9462671377484	18.4014023338617	7.02891326021934	21.3679443897214	19.6239339009474	49.6230316416478	7.24502848693892	62.6919733707266	6.12368786776664	53.4245072319909	33.7459107906308	29.762512307147	18.0863204650187	27.624662860739	37.3694158485051	27.9120231772091	12.6645850642098	20.8504072028895	11.5544229457551	36.9298560714844	39.7803901232435	23.193488710455	38.0010382557304	17.7305345940919	24.6209627332945	13.1606957880644	23.1200868671041	13.2853709446521	37.8832607116921	33.204753370084	41.2064313469151	19.6992710541017	41.745206667309	18.7899938889692	20.1724823806179	32.8995547751489	48.7772529696561	22.427695199797	24.9419789574154	22.7980390877254	34.968256948226
1213	EC:2.7.7.33	12935.0456339859	9.51241034099617	16.9110537646986	7.89950291712226	10.1627084386054	8.36621785173979	0.514374295377678	20.3678677866212	14.8617588019976	7.35643070787637	16.1816415719132	13.1036855245571	1.20463213689002	11.5424121758463	0.125514259814518	0.18628581566575	2.9002073605998	13.6865017640175	11.4332728758749	7.88568368389664	24.0456394011349	11.6814412353446	22.2502968159741	6.63704010310345	7.97140642045524	13.1341690503838	4.49413719312891	3.20681982950426	24.1364381551522	15.130698074294	2.4569744584408	7.40729772559073	14.9764942964619	8.22967642423068	4.20061034269659	5.81161091887736	7.47534633897702	1.98823401241965	13.5741163978598	4.56306002505058	20.053433292268	11.5718544929816	12.5883067718084	11.3836843065311	16.9196707000578	18.9268728397603	9.73396218320241	10.9941465179043
2236	EC:6.2.1.16	12931.3920832373	10.3870135910065	13.5806358907199	8.46782394937423	23.9542866767728	19.5616453373624	1.75191813854441	17.4355271948842	13.3670630274202	5.677348114387	9.25396864258152	11.9056286816688	3.5941349311517	10.2309741941847	0.559603463724515	16.8793479010812	0.558897178057269	23.5637093407825	12.6139693625042	9.82535315949019	13.5874067688749	24.0166809646364	36.5645878502697	8.82066176862557	14.861363449318	14.0573767165348	9.94221565970989	6.30690972934343	36.1742112715198	14.2493463157432	6.64840606081814	6.22493208460227	17.7844748988752	6.32672777750489	11.5196097042932	4.31889482493554	12.8914697475679	0.60464102843447	23.3922501480542	1.82063858107604	14.372229130031	16.0761614867156	6.00735155262525	8.8226003344532	28.4848464634336	12.4609062218956	10.0932750065281	15.7829681978799
71	EC:1.1.1.308	12923.8702746733	3.2760912930348	13.0833281550985	4.22626976313199	13.5502779181405	8.63237518910741	0	9.02196588538471	8.57608139489117	0	7.55788182675612	4.07647147373175	0	4.90982828544309	0	0	0	7.23598037604751	7.90439903013509	3.30214532394561	4.17872876022656	11.5908874273187	17.6146788990826	0.423796577642731	0	3.62602311025518	1.74817898022893	0	21.2469104505989	0	0	2.97189632976269	10.3984267665203	0.809571571858432	0.459222354597639	1.13082269945015	2.98209760483937	0	4.66294623084418	0.958666538202139	12.151654463931	2.96450126549419	1.55828350706387	2.69388004149124	5.03301981188713	9.37373365260637	0.907041506431508	3.99929328621908
1108	EC:2.7.1.19	12921.7369345336	3.73054119126246	0	2.10132043782939	13.5502779181405	13.9152382363492	0.415727170236753	9.02196588538471	6.46512772070689	0	0.652899007168781	2.31898238747554	0.931390793339863	0	0.453524858796458	13.9033974984476	0.413413621262458	8.63460951620854	1.9548781895855	7.00240694825061	4.17872876022656	11.5908874273187	18.0605504587156	1.87909803294419	0	9.44815238324506	2.15505136125041	1.67778026230802	17.8357310349198	0	0.402141582391434	0.278723944081292	5.76358395517362	0.241413622801845	4.19422391569687	0	5.33678290633413	0	6.9653645141288	0	1.1124354390147	3.23598934041367	3.47630984257043	4.1796326804564	4.1624974984991	0.983606557377049	5.28477655483358	2.46897526501767
1260	EC:2.7.8.28	12921.3660673759	4.01080475941171	8.82194121667806	1.82872917511245	16.9378473976756	6.64073266912904	0	12.4058371170287	6.08930267998442	0.327517447657029	3.00324969236233	6.09833876604063	0	3.55545041546854	0.457719137448585	0	0	16.6127917419197	7.26462437498115	6.42823836390843	5.36426024154155	14.4886092841483	22.1673587638822	0	1.94484962144891	0	3.61577849962345	0	22.4232000705395	6.1656417219072	0	0.455014804938291	10.1146813651712	0.337417012943593	0.574027943247049	0.078535117750804	7.00780869475135	0	13.0439461691874	0	7.47820534650094	5.48621578941522	0	6.81218837919647	17.0822493496098	4.6687328560832	3.78037496944717	7.32296819787986
865	EC:2.4.1.1	12902.2647273491	14.7183879765483	18.0809012335149	23.461580216204	16.6657571163888	22.7006747489258	12.2170825056817	20.0097969714762	20.9452999175947	15.9063143901628	12.668538568938	20.8189730601283	3.61949639340761	11.5487519619024	1.84644100059794	37.0927190829613	7.07185970472282	19.9840205157246	21.2056084933232	14.2730549086877	13.7963816554125	22.7743874000844	23.5912006799552	9.37206688408611	13.6419704364787	24.1367051961914	5.16202273469874	7.11603062505318	27.0336742807347	25.1416408053518	10.2208441682362	13.2890706930176	20.1021811761575	13.646871120493	11.2821400320235	7.73233622667174	15.0466626683883	6.21232374363843	19.0131439362654	10.6482866043614	21.0443784307525	12.5220824878841	25.4217707144437	26.9543498099026	19.2117487465358	14.8946001536626	13.6914151708139	18.1231598277294
724	EC:2.1.1.44	12901.8547351755	3.76418792828259	0.640029826632697	1.44746240420069	16.9378473976756	6.61208370246192	0	12.3164396449462	5.17475051404035	0	2.61226063562927	5.76996852760488	0	3.59527091160537	0.472925753310664	0	0	12.7448473924439	6.82336933400321	6.03859828979197	5.2234109502832	14.4886092841483	22.0183486238532	0	1.94484962144891	0	3.66292111570467	0	21.6281711796361	7.70705215238399	0	0.470131575866473	10.4266845322523	0	0.574027943247049	0	6.63162632348974	0	13.9414871202298	0	3.30921164651796	5.54537157704138	0	7.44674959322907	18.9913948369021	4.53293001050415	3.6347431447522	8.45936395759717
878	EC:2.4.1.18	12900.9441519161	19.5059329341858	32.0500470920173	23.6883056496566	34.4862051541182	35.611027366869	13.1191538156976	38.9517542072642	31.8260834006759	15.3253176977005	24.8489437807645	27.3734687881349	3.25276359711367	15.8648835218859	2.08561227506292	23.7460204815833	7.57136556310404	33.3866927376303	33.4742772567016	18.4614368044394	29.5237225560542	39.9605035608753	47.3061752239927	11.5009781019396	15.1393163389311	31.0996602346203	7.82234636057177	8.47641102747957	55.4759131578379	25.5286246090695	12.1109915961947	13.8786793089244	29.4922677746084	18.3745415317779	11.3957868963484	10.7823724551549	22.5455864540444	10.8681051209023	27.3284269559696	14.7918293501683	34.4181831703294	19.8726236082898	23.8855925629208	32.4962275758655	34.2521406982422	31.494086347164	20.1872809511338	19.2568093310333
2044	EC:4.3.1.7	12888.5551346555	6.99140880521054	7.0259423647667	8.80081948224938	0	10.0248342338448	2.972801578354	0.665010021679552	7.23025491157797	16.1416037601481	5.43396822540168	4.07449732263822	5.37180088180434	0	1.32444059670892	0	2.45720218319886	8.13554108387798	5.25323403764	9.77713291953798	0.494965387035872	0.538350332030629	3.06381509059951	0.67807452422837	2.0752741146469	27.0357117064447	2.98929979736021	8.40734724047413	2.73580618000416	18.7039579221194	2.474448166818	9.74822213662846	3.49505362771169	8.45420717936121	13.1863215464665	5.45141908615298	4.30736102087968	2.89363401968261	10.5818122904924	6.83745199785281	10.1471295868367	7.27082118254668	15.2306582106889	13.5766390930037	9.02941765059035	9.64841691190763	9.76510409759979	17.3797149941993
2274	EC:6.3.2.34	12888.345166467	4.09091284321952	8.84435779531473	2.69008706395629	16.9378473976756	6.66693795913917	2.31694851559564	12.4505358530699	7.23083689312378	0.491276171485543	3.00275041668298	6.03676373267116	0	7.26415280799827	0.456198475862377	4.45359117655756	0	16.617352395868	7.35266166755602	6.40548540099321	5.36426024154155	14.4886092841483	22.2418638338967	0	1.94484962144891	0	3.61106423801533	0	22.3523450265488	6.1656417219072	0	0.453503127845473	10.0686895850585	0.364032573912213	0.574027943247049	0.117802676626206	6.98778384955209	0	12.9698454419248	0	7.49564390714569	5.4803002106526	0	6.76487245787439	17.0822493496098	4.64046841785606	3.7770204498474	7.32296819787986
2272	EC:6.3.2.31	12888.345166467	4.09091284321952	8.84435779531473	2.69008706395629	16.9378473976756	6.66693795913917	2.31694851559564	12.4505358530699	7.23083689312378	0.491276171485543	3.00275041668298	6.03676373267116	0	7.26415280799827	0.456198475862377	4.45359117655756	0	16.617352395868	7.35266166755602	6.40548540099321	5.36426024154155	14.4886092841483	22.2418638338967	0	1.94484962144891	0	3.61106423801533	0	22.3523450265488	6.1656417219072	0	0.453503127845473	10.0686895850585	0.364032573912213	0.574027943247049	0.117802676626206	6.98778384955209	0	12.9698454419248	0	7.49564390714569	5.4803002106526	0	6.76487245787439	17.0822493496098	4.64046841785606	3.7770204498474	7.32296819787986
1890	EC:4.1.2.52	12883.8184466347	22.6750938087144	35.1209408861413	24.6926241676764	21.6035371399697	38.2249550374895	7.97426249530252	15.7197611158833	26.697169670524	7.46454446185254	29.5890736538589	22.1242854992366	3.98231214131098	20.0117504936222	0.150617111777421	40.5445163961087	2.21363936042523	21.6276838431143	24.1809629373052	14.2132713961321	16.3038537000703	23.0133447717091	42.712591246059	15.9609946766442	24.0660232961699	25.70787267242	9.57411473954826	21.5146571677248	50.7665810477813	17.7711383475201	9.54409140217658	13.9336195284824	29.2471708200535	10.2919482804824	13.8779154031373	11.1956374997348	11.2247152110251	1.81392308530341	22.1037605581696	4.51975325634638	37.3651913738612	22.3890107409048	16.3735180658855	23.869545910124	25.7242345407244	29.9760887181865	13.041054132832	18.927703180212
1691	EC:3.5.3.1	12875.3292029932	12.123048885278	16.1105486126595	16.3956628321095	27.100555836281	27.4808472012103	6.7336715520481	27.1628675917596	12.5871213217447	14.0578265204387	11.2202553016967	9.89014621375324	4.22895456239096	15.788996157614	0.15540740622914	22.8105798515627	3.97201386004983	26.8219405960559	6.1762426280539	9.48997043953857	14.9568025448065	28.1937791916881	39.5822092795542	7.04315487389583	11.1250919513461	21.0835968919043	8.99892828923196	6.53272622433106	38.25704139085	14.449586459454	4.14147457702757	10.3592763043027	15.4196865819534	16.6105952076585	12.4572995013817	11.7565942281052	15.8276071943145	9.35750490249482	21.1734336752779	6.44715290490413	20.2712492956393	19.2859114657336	14.0938646570231	14.5392734291885	17.1926856901543	12.9732724181717	13.1894418356124	15.5791310100325
1845	EC:4.1.1.49	12854.0030504387	27.0480989639843	32.7879334552438	18.7060386739714	20.2916119252148	18.3360095483926	29.6906547507203	18.4065066112809	18.5230299127638	7.84345534824099	20.2327345633294	16.0098367398867	38.5996204701273	10.9468030028475	47.1270718438124	14.0896833141134	40.1192650152801	16.9153857530644	24.7079372142476	14.1495097740775	12.211105367257	17.3597885489149	13.8424674070497	13.3987178837085	14.6584107304101	18.2059833090073	29.102011559816	39.0965083421168	17.2553894433264	27.948356475407	11.6765196605778	21.759099182451	14.0809209218989	18.6435989403304	13.4024921441554	28.7215417854384	21.1323939571109	24.4871536478193	14.3863340536127	29.59741235737	29.5371726680342	16.6371395787624	29.9242594345478	38.863881573065	13.865730067962	22.6936600399968	17.6942199310436	27.2424038238595
51	EC:1.1.1.271	12853.3776341383	11.3280558809149	19.4418095859483	17.6814033512867	7.15927235977767	18.3979180833476	5.562159824001	10.5440374415402	17.3931122479874	0	18.5033100783123	17.8056987031022	6.10129388112789	9.01069980153594	0.302140715431281	3.16223621829938	2.61391888150609	10.7491303428215	19.5317226648193	10.4266944053892	13.6030222661752	12.1396673339053	14.1100889193852	10.3142524921371	17.611267181905	26.0359653862448	5.9965770305055	2.67620679274685	20.4879038545304	13.3548971061949	15.0892082476666	6.23552308776021	17.2383556477466	14.2133483784687	16.8641172681514	9.18516789431822	13.9254124233989	6.03359116824636	11.4314062128481	7.3979831069146	24.7754602039465	12.270813195296	13.7369084784027	10.3508094860374	9.3065394792431	20.524674587094	14.7975345886929	14.0982847135507
1126	EC:2.7.1.4	12842.4380121122	30.4629991435016	33.7188676529043	22.8395774767765	23.5951153781371	31.4522985784707	9.1203514363606	33.4902751621779	29.5891374245341	29.5911092120464	29.6625222961648	25.369827817888	7.65415266181219	26.8169500167433	1.89717620284096	17.9159052603566	11.4174360602275	32.8169895569755	27.7158493729525	27.8909532871763	30.6317123765806	33.2884575668033	40.8706467513687	16.6481912737362	22.0261541615326	29.2843342061688	12.293288436188	34.2176992902435	44.6378588441951	31.4789180358137	13.4973395932141	18.0667463783524	26.4798204239022	22.2378905026599	21.96937073411	19.873766383823	23.1580986630784	6.89602716345281	29.493795522056	14.3120502021022	38.1671368315355	25.3322020777167	24.6569864211729	61.6364779715564	36.1478981877315	32.0873044293597	23.0985719885394	28.4068713097328
1993	EC:4.2.1.7	12841.8592202772	6.10257884336565	16.1390912715673	12.7556122764846	0	23.7899411458626	4.10598218759507	2.06407739190903	13.1271007989924	0.327517447657029	14.0750351472508	5.73716084105377	3.80283290428394	6.46114850289067	0.738023847709365	14.0896833141134	3.37199331639868	2.57779551340735	11.6884081775553	7.21761424415411	1.50723725613593	1.30329256142453	3.79486136877684	1.5138859537898	5.41996596513162	18.9230865328498	2.13521414097158	2.42736688517492	6.32586409302297	3.56308687119924	1.71854173469068	3.14013206659597	10.1427351960962	9.55387385916069	8.814546306817	4.57970513308204	4.79896429846791	3.4452629319513	4.45405634735257	4.21572405819443	16.0344195096197	5.12833538004454	6.55917152960978	5.19743570745767	1.82809685811487	17.3772400608441	2.85509216284312	6.93301557781379
140	EC:1.1.2.4	12839.0193580905	7.92250990184576	16.8109627496062	13.887902995787	10.1627084386054	17.692311924082	2.09977452085682	10.0114417529935	11.3477642353525	7.02891326021934	15.8421968662969	7.60591244211288	4.66068257809851	11.1583372670839	0	13.9033974984476	1.8765573089701	11.85581407022	8.65350094140899	5.11177222994744	6.99341058009107	10.6710513773711	17.6310996766492	5.72871845043791	7.54077749040854	6.97428417683877	6.90181535699468	3.48357917396151	22.2526856720573	6.52280639114523	3.89644844985071	6.72984801145756	12.8570439334178	7.12833879790632	12.7311912149926	7.05309313267791	8.21224019989578	0	11.9689587851396	3.54802967530591	19.2869128581111	12.6871547823969	7.22604263991657	5.6646231732474	11.4307411218385	16.6479150552431	4.33313891191611	11.4931231155153
1595	EC:3.4.23.-	12836.6125072331	3.85656523181443	0.382323966367762	6.43174436345122	0	6.57903883062018	0.415727170236753	1.74768399729284	3.51174735356247	0.169300608811862	2.2368591746916	6.33438083478128	2.75680705190989	2.51574655639876	0.784448832142416	13.9033974984476	0.85359168114497	3.97276866019974	2.3874962287106	5.44366048127902	0.741316791033594	0.499509490704951	1.40830516658619	7.70548452532258	3.58117670503451	0.934504134960589	2.5572096223666	0.105595693440997	8.24412061389611	10.4714479077911	1.40625606081558	0.950424147533461	6.35141166510725	0.327976745932742	7.18065634138417	0.131196744046139	5.03384976136528	0.503316025606609	13.2889810004566	0.159593383679253	0.497866877941275	3.42961113572786	12.6336256584224	17.2775994105522	13.133783395037	3.78837681404589	1.40358650314069	9.60202718438805
732	EC:2.1.1.71	12820.5378324083	6.07719923589261	16.0335238923756	10.6938958707361	0	9.28795763993948	1.5184611048478	0	9.02547526272287	0	12.3904436245838	5.2781875658588	5.78634981184597	5.08024851151954	0	13.9033974984476	0	3.63958592521302	7.90439903013509	5.37846501196516	3.45311516677155	0	4.85326691910849	4.66759955221494	4.38893519483226	6.36720630717381	6.13892463990361	1.25485196203428	9.20901197794537	4.17298937784522	4.07884822108812	3.73395030241201	8.3340427251421	4.13805702822754	14.2168508838434	5.25614690320573	5.61989786040348	0	8.69206167158529	1.91733307640428	16.8247914183552	8.97200542403449	5.94380655061114	2.1660870095796	7.72183309985992	11.8423282372444	2.62504972815276	10.6317016923935
656	EC:2.1.1.17	12820.5378324083	6.07719923589261	16.0335238923756	10.6938958707361	0	9.28795763993948	1.5184611048478	0	9.02547526272287	0	12.3904436245838	5.2781875658588	5.78634981184597	5.08024851151954	0	13.9033974984476	0	3.63958592521302	7.90439903013509	5.37846501196516	3.45311516677155	0	4.85326691910849	4.66759955221494	4.38893519483226	6.36720630717381	6.13892463990361	1.25485196203428	9.20901197794537	4.17298937784522	4.07884822108812	3.73395030241201	8.3340427251421	4.13805702822754	14.2168508838434	5.25614690320573	5.61989786040348	0	8.69206167158529	1.91733307640428	16.8247914183552	8.97200542403449	5.94380655061114	2.1660870095796	7.72183309985992	11.8423282372444	2.62504972815276	10.6317016923935
485	EC:1.3.8.4	12808.6388917217	28.5098416667011	27.1427609016638	19.5936693978545	20.2916119252148	17.4268606728622	28.080450253664	26.9427128072974	19.9705617546345	14.9355204228584	25.8509714363051	16.9318270335883	40.6819537168442	8.81439295884028	46.6638066742313	13.9033974984476	40.231077821798	20.3818385724855	27.3502351537544	15.3432852443432	28.4547109592736	18.895458011629	15.5951472718493	14.0173209542347	21.7446921398969	16.0220940468548	29.8745772632674	40.3255282289452	15.4039546232334	26.5095349653851	11.877429109657	23.0378940744207	11.4703169771271	16.5279941866416	18.2066082471113	33.9587588945043	21.2877666966402	29.1515143261793	13.6041943484808	31.6961422674162	23.6897926751153	18.3319512891794	26.5582330298823	37.6030060057232	14.953822293376	26.7363312314431	15.2765543370957	25.9579328621908
2243	EC:6.2.1.26	12808.1820322551	5.26528717396576	11.6283063029475	6.97154762321725	18.2159676604346	9.81571876413432	7.9606916535874	15.8065350433478	7.94609239836334	0.655034895314058	3.47483224719493	8.83400727912499	0	0.151566140305462	0.921058275473035	12.3629912179544	0.752066029900332	15.515555237603	8.42006518965122	5.37289479562911	8.13746291468129	20.1156229148794	25.9842443264124	5.56268990884375	9.12080641800375	2.3231245338771	2.34133798487806	1.79925824042268	26.7218018230917	6.1656417219072	4.3926674952365	0.354197976244774	12.0523999820924	2.16339130615193	1.79578774971875	0.324399718735231	4.52612247971526	0	10.4926968582532	0	7.3994737474879	3.23771307422268	0.480632616350833	6.11254504495424	19.6541034857135	2.91039013897884	5.37153992954458	9.05258429092123
1430	EC:3.1.6.13	12797.1476863042	2.35773422372813	0	0	0	0.294258698940998	5.388599210823	0	5.70512063604518	0	0	7.13317993161437	0	7.37768573647424	0	0.3725716313315	0	0	0	0.161553959022313	0	0	8.40173829068083	0	0	0	0	1.42548519620343	1.44521199062044	0	0	0	0	0	0	0	0	0	0	0	0	0	0	0	0	0	3.1396366529638	0
1770	EC:3.6.3.20	12792.663309365	9.51382693642428	19.2391924146779	11.561095317037	2.61647296614452	19.7802525071354	0	3.16304884517979	13.5343224521977	7.02891326021934	19.0193323243646	10.0606092121971	5.37519100531599	19.9209569926858	0	13.9033974984476	2.67913542695519	10.0274087260384	8.65173831102771	11.2712264062433	7.3124791766927	1.97788580688209	6.94325500461182	9.6758638206602	11.9297126852408	9.37212360871166	8.71627508212855	5.36114890836086	12.7463816522456	13.778616629944	6.18352171809989	9.39887863717389	13.1664035639542	11.9315619153002	16.0140869965151	10.3868414468184	9.0977538540406	0	17.4995789173697	5.51784051128882	23.6172380752062	17.2883773943636	11.2363008951187	6.36403329869324	18.3494852817202	17.3523584862795	8.50245975594853	16.2590632893968
1777	EC:3.6.3.29	12785.6613673145	19.579450335092	23.1570079271378	18.9999710430301	16.9378473976756	27.2297982975469	5.96224499382617	16.5930380005727	18.9476506092849	14.8344775198215	18.5750186645832	17.5778807282137	4.5062315856803	8.10574682888946	1.86790908958074	19.6566722848103	5.57351372869159	24.8275151942618	16.6272901512527	18.2900950565209	9.61751925439779	17.4768849490039	26.6266682761951	7.55668108576176	12.8682500746018	19.4411757456955	7.18654452302411	24.1793753951973	34.9753915922268	18.9171122038784	4.0092405314297	12.9613232953164	19.5716363748723	11.2987491902057	13.5237611396119	9.12898443327948	12.5651118136267	6.96890884472321	20.8724460517549	6.86148862859529	24.7110338136049	15.0660349799205	17.0803375284948	38.1143738778336	24.1947168300981	20.7291316036453	15.4099830194847	19.0426626283022
1627	EC:3.5.1.10	12777.1926571056	38.7988826653464	25.0126095414242	20.6310386575863	37.7120599629442	26.7867575990189	37.7127540554929	37.2438966608036	22.9702080364333	26.6673835635949	23.4620816111668	29.1128590458275	42.2050666333341	21.3488588556579	47.9405598007021	28.392067575426	42.5003152781958	28.1341185022859	32.3144411868319	27.3541817875875	33.7648634343605	42.7950561932904	43.4322807349748	26.6676649119743	34.1611678610188	32.6463991658592	34.893265458098	52.8238195947252	40.0724287010788	42.0590383617707	19.3644234461999	31.0048429145077	21.787773902697	25.0155493060975	23.9490936746324	35.6636847815863	32.3526851253975	27.174709870875	32.773329270017	36.373190370666	29.2645770720658	27.8195207192776	35.0045428094687	64.5610372611742	46.264719943077	28.5505128023571	26.3300134372889	42.1393110559083
1272	EC:2.7.9.3	12767.236362428	11.1250880221347	26.5210575661321	16.4494140188073	20.7930941552973	19.7684400148296	4.42303667615111	21.9870059039282	17.7341936620239	14.588185443669	17.1142930426814	18.3953907509871	1.4758591428736	7.78825508976565	1.04274457848128	2.97595040263363	4.26334835146608	21.1214575582871	22.5313112419659	11.0563800783793	20.808056143043	23.4685921265847	33.3130583248912	9.50100814354208	16.7003555605515	17.17845745183	4.57549259349942	7.35200653407578	37.4116263570303	10.6479413409002	4.9961682471918	8.67985806865954	19.4253932687539	8.36919982636987	4.35263855352604	7.86740905512532	7.80858911045821	1.40163416494171	13.727073543037	4.53532613931978	22.240436293707	10.0083870007215	9.25341007771964	11.8332916112158	16.9175060591911	18.6331075487848	11.4919085647303	10.553074204947
1443	EC:3.2.1.1	12767.0064257955	17.7297342972039	33.8315465742127	22.2433969142053	30.2160350345292	32.7296363777306	10.1916954272314	33.4655365933289	25.2309701076508	16.1774311984681	22.0664166226851	27.1868188094708	4.51743888544644	17.6033415307619	2.4388232096838	10.3993218802054	5.09548782085509	39.6879999778108	29.9453549588914	23.0291921025281	26.3167910335941	33.6807776847275	45.1787810504855	9.36813686573302	11.1204750239536	23.1568715568999	10.918575543267	8.95224018026735	46.7578962793338	26.2535412570374	10.8021148489507	9.04976998805416	27.4280862600064	15.49073467111	15.548753270193	7.89621008897386	20.0845055711667	4.59678698530289	27.0153841263609	9.29301940579039	30.165423818931	18.4036834171573	17.5530122990476	30.2609643876019	38.3832343150422	33.5559167312956	18.0418066902543	23.8447312725485
2107	EC:5.1.3.6	12750.4599226601	36.4370511410066	26.9138189421049	23.8681218206477	29.9296614451743	18.6849358204532	39.2028979550294	35.5112283715793	27.0162687644247	7.02891326021934	28.9559093053728	25.9691026955215	53.4247517306835	14.192274113891	62.4287009274109	14.0896833141134	54.2639157584474	19.9377904972029	29.8827156217527	22.758425484456	32.2747142910027	29.5008102182823	21.2332087070005	18.6381868697286	21.1972347180172	21.9638589547519	38.5604591047767	47.1359537149783	19.932684170696	36.5260339100899	21.1727048313298	26.873961976307	15.0459136197065	24.6844375329537	22.2060028991446	43.7812596837331	32.447305276622	41.9680948749475	17.0261598800114	43.9305328066288	30.6063433451781	22.8031103209153	38.4032457366247	52.7991246359471	16.5437262357414	32.3126943538513	28.2424822733761	34.6869295145992
2118	EC:5.2.1.4	12748.2384729669	17.4471902722829	20.8125366791635	12.1965140634351	23.9204817247768	13.8101868022729	29.8323683922084	29.9484531162651	19.4158714893566	7.02891326021934	22.9205060423708	18.2685243528858	37.3189702472566	8.7282185110298	47.1383078567027	2.97595040263363	38.7681166943522	20.4845294071555	26.4111948456943	16.70791575939	31.7504345350475	25.5258078352874	18.4991335372069	15.1639146542993	18.747419890718	12.9851072259669	27.3611614020368	11.3665785665303	19.7546589318096	29.409751617283	11.6366993852865	15.6050828677037	13.0531323533029	12.1246596933658	9.43953016059668	27.0887453746931	20.8839965013439	22.4989377927879	15.4747132515362	28.2811981458287	16.9500728380347	13.7241502284149	24.2280279379861	11.2112760278364	29.7222388988949	27.1174968640915	15.2529523225768	25.5301590106007
1819	EC:4.1.1.15	12744.402611975	3.95822097288153	1.86416454359038	0.768695585027316	16.9378473976756	6.92051964218379	3.45654437554804	11.2774573567309	3.41499950453192	0	1.18748317290565	5.11782348572955	0	5.26733412159247	1.12892831468942	4.45359117655756	0.735579318936877	14.972047844187	3.42387194953873	5.93836737866844	5.2234109502832	14.4886092841483	24.1445678416224	0	0	0.208842882362382	4.24555010958524	3.06982774123198	19.7794537042905	7.70705215238399	0.402141582391434	0.844013807066569	9.33164516042132	0.301575430388971	2.1279618188943	0.169531186960381	6.17060846089377	0	13.2482884159738	0	1.39054429876838	5.98508104292908	0.786674665368135	6.99736309620988	16.8701220732439	4.21317449333659	2.38844626352914	8.70643109540636
1759	EC:3.6.1.63	12741.5254426037	8.26703681061294	17.8101092546631	8.63102858563939	0	14.7702960552414	0	6.61737636519818	15.6337303361902	0	18.5192937864213	8.94339906668674	2.69322975027425	17.2264013034673	0	13.9033974984476	0	9.69647716045757	9.44752338067198	8.60324733542871	19.7908520236288	0	7.57690232056125	8.09338105944441	10.246620006619	9.28458395876405	6.25213855052947	4.24088365182175	11.9715966493068	9.4841842175733	4.82907583021311	6.2926811131386	11.4923754906451	6.18497087902363	8.73231044827765	7.62217218041901	6.34369425036425	0	11.1066108080224	1.53386646112342	20.5344764842767	12.9593641337384	9.10053130728984	1.73286960766368	14.0532319391635	17.0461167152438	5.09568476641419	10.7288339222615
119	EC:1.1.1.60	12741.1259725011	16.7029741097105	35.9204196250053	17.8574529278903	20.5667171972377	27.3678260664373	2.67779187022423	18.0734582293669	19.8987866093261	21.1110122014908	28.1945129145215	20.4333234656131	6.58698004770236	24.0360677598309	0.845606930607977	16.8793479010812	5.17554910674201	23.9427566180515	17.801580971342	17.2715928185681	16.5552917202123	25.0747307215709	37.9999031957527	18.1932876141021	27.9153951502112	25.0753768767979	13.5102136493845	7.96688482125504	43.8077634416886	15.2044729000937	10.208167345964	14.4288434985247	24.3374563478041	14.9005250545554	19.3760526516181	14.4252294236504	18.0695706619597	0	24.5013001547344	7.32135057510816	39.5446585467719	25.3667328633714	17.025773265018	13.7905084813377	28.2314944522269	25.9381156531513	19.7351791511239	19.3890198995723
1171	EC:2.7.13.3	12729.8150305583	437.972752022959	386.957618177693	358.408083762391	408.987372790646	536.271499450645	306.644679227775	502.211586608107	385.528698229277	412.568371077244	372.822374214454	349.012732802972	396.400527902331	272.657830698098	400.771765673833	311.829218289522	419.158528029558	455.669857810012	402.76659287502	400.511045787497	436.542924069259	444.198883339915	498.533177720672	229.124100775619	327.237340742457	488.401172824841	355.86264558816	546.91559530502	502.355836731398	477.711933458792	187.303543351215	363.008447449825	329.937673453742	289.471609949906	365.181492893614	415.457221823612	379.336476189885	314.414227156709	419.707315131229	371.929160656636	406.177247291148	366.6009341399	427.323061215184	654.346139685722	460.629853064945	444.073129130678	373.689849600874	451.921831423422
1000	EC:2.5.1.46	12706.0574358289	6.37191937277255	5.74375936397468	7.34122274541966	2.6478019201617	6.99865859808371	2.05397406989853	16.9838579375793	12.4116198859491	0	9.86737281543858	7.62914596818706	0	0.708646129950815	0	0	1.64036544850498	8.11058549747137	8.1470069449876	5.11830126540042	23.3230580778567	6.04702046198329	4.23949782713665	2.09899248360787	6.97363600055567	7.85815629513722	0	1.57038493019156	4.04230456996792	11.9319543167479	6.07773150902241	8.36250880516894	4.0079200452574	12.1076386802497	0.861041914870573	6.67604696199467	7.07698438649554	7.56616552275121	1.7574297989193	9.15061395338879	12.3107366070475	6.35983570207887	13.9608224421045	11.6611268737161	1.40084050430258	10.8414781876303	7.98400134818548	4.97487001514387
94	EC:1.1.1.369	12692.8863146876	9.28696977141351	5.55353161273209	7.91763310245272	16.9378473976756	15.3225712782403	0.852311161217587	11.2774573567309	12.05766288574	8.43076722214309	9.33128505944593	10.6340499700578	2.21115688194965	20.3983073692078	1.09639700365591	14.0896833141134	0.829952984100617	18.2760866467808	8.90220476798239	12.5270310996198	9.08277496020435	14.4886092841483	26.8017723748118	4.7355951496223	5.61354314595186	3.37614153750089	9.1911487488284	4.37004707322793	23.9706478827034	8.91441800743938	2.780376993153	8.1846904597718	11.9477426271282	4.7968110514015	7.08574635312806	5.77267602756426	12.1654334211689	0	18.4018720851504	3.40284266666028	8.81462239246116	16.7947094766295	6.08766329432456	8.43967918652158	19.314988993396	12.5442488303959	11.4898239247448	11.5451590106007
28	EC:1.1.1.18	12692.8863146876	9.28696977141351	5.55353161273209	7.91763310245272	16.9378473976756	15.3225712782403	0.852311161217587	11.2774573567309	12.05766288574	8.43076722214309	9.33128505944593	10.6340499700578	2.21115688194965	20.3983073692078	1.09639700365591	14.0896833141134	0.829952984100617	18.2760866467808	8.90220476798239	12.5270310996198	9.08277496020435	14.4886092841483	26.8017723748118	4.7355951496223	5.61354314595186	3.37614153750089	9.1911487488284	4.37004707322793	23.9706478827034	8.91441800743938	2.780376993153	8.1846904597718	11.9477426271282	4.7968110514015	7.08574635312806	5.77267602756426	12.1654334211689	0	18.4018720851504	3.40284266666028	8.81462239246116	16.7947094766295	6.08766329432456	8.43967918652158	19.314988993396	12.5442488303959	11.4898239247448	11.5451590106007
371	EC:1.2.1.39	12671.8927571952	8.78217447258209	5.69291454728912	5.80813353024073	20.3028802425467	8.20532605778173	18.7203001691094	14.6217940851638	3.63354095328059	8.40550649638386	4.61921256719691	7.09640963515719	24.623971596474	1.47553714729485	31.1583302920727	0	25.4218391571745	8.9595827730402	8.87853519608975	10.8221194617206	6.98269351793581	17.0738251834906	16.4475615644616	5.42311690388614	5.40949015502568	4.33630383986366	17.7417403746098	9.08902206469165	11.7459915077001	12.8559669913276	5.76824310926036	10.6971516287431	4.56689376611792	6.80132591652508	5.56953319614427	15.9584420599516	12.2231259707349	14.9992918618586	6.66883692089645	18.9884914899897	5.10965110716515	6.92432993704978	13.2666227825945	2.2342515837665	6.49099459675806	6.90436449461592	8.17899888019567	13.1907067137809
256	EC:1.14.13.1	12671.1018837467	6.13850597442462	16.0204747405704	9.79645180594969	2.61647296614452	18.0290955732421	0	0	12.2078719977232	0	15.8317583446711	6.94655670487373	3.47817928759214	9.99007679696264	0	13.9033974984476	0	5.78915476282909	8.42743332178732	6.02536587220131	3.66438910365908	0	3.78952451142342	4.24380297457221	9.65992915190665	7.96514976958525	4.65728202530259	3.88818785841714	8.6069459408074	4.17298937784522	3.26387279919012	4.40391620119402	8.3340427251421	5.97919950327172	9.03361797214796	4.12532420375558	4.41524865871865	0	8.56204223021012	2.16408131804605	16.0056000151352	8.46960935338541	4.83491190010053	1.0830435047898	11.6241745047028	16.6129641293175	4.33258188569155	7.3100725311512
1304	EC:2.8.4.4	12665.8131216245	28.6273938442528	16.1638799408411	20.0731697496091	24.4200791102273	19.102643216449	33.5884903858199	22.5988004663149	17.4015051260545	14.9039445156594	18.928028460692	18.9732892564189	40.8813430122294	11.470626303848	47.6418625072485	0.18628581566575	43.2716399848132	21.4906001472627	20.9435769852	20.1956597747625	15.0391233943274	22.737413815016	14.7070038155291	14.706374770813	18.6298303781453	25.9932635267235	28.7457618442799	39.6997034799061	12.1982706511846	31.7916529213181	15.4533779107518	25.7204855572079	11.4346380251768	25.8263834658333	18.3309894628273	33.454602945027	25.8254833037605	34.334348331336	16.5467619285413	37.6296134132316	20.648898709778	20.6375238301208	36.3326876801914	46.7425176608158	11.3550630378227	20.7760928957726	26.2220864750032	29.3384262998486
2200	EC:5.5.1.2	12650.870060273	8.9554342593532	24.3706925832534	14.2470947926284	13.7915782381674	17.6885883166503	2.80180539897282	11.5444158110743	12.3747954368071	15.3586375793255	16.5999148154883	11.8104702775936	2.52251191831957	11.7056937935636	0.609108510370626	16.8793479010812	2.69656329101408	11.7975463863848	14.7325708181337	8.63343081189108	8.42211598295706	17.3014012010295	21.4164543301712	7.77862077183344	13.1931084206969	7.38475016711869	5.46542692395362	4.71651844888594	26.0126038289495	13.1743021937897	4.95219962809007	5.89423405280768	16.2810178166433	7.38807752790183	7.23509871037289	5.95708445082221	7.59480708854111	0	14.9759388340275	4.91408116511209	22.7415034984991	10.1320318819395	5.93673269755898	11.6205463118515	25.5981144242101	18.176175555678	5.97733134645602	14.0219676399479
999	EC:2.5.1.44	12650.7335128734	4.99698679515197	15.1581798443605	7.7820177809126	0	9.28795763993948	0	0	8.48116487119113	0	10.567531550327	4.94114105073009	3.29297689692919	4.7814103637831	0	13.9033974984476	0	3.03403537889887	7.90439903013509	2.88732751658065	3.24999074519676	0	3.57555031669838	5.89819474887348	4.13076253631271	5.74432156107508	4.38364219256901	1.18103714073815	10.4088233430136	3.92751941444256	3.07872881454783	2.97099330878602	8.4801182777467	3.18031405139789	8.54578525875855	3.94917705644349	4.16565125191743	0	6.76158467638982	1.41473236789448	15.2665271114405	7.04690154340664	7.56595275816025	3.65183964854476	6.49949969981989	11.2101892884617	3.02185167235255	6.99759717314488
1612	EC:3.4.24.40	12640.5429825509	5.10835265585957	2.57612597017929	4.43140335128666	0	6.56471615877819	0.415727170236753	13.2347527303964	7.95498287873421	9.88325895329884	5.40286567950115	2.47947953329558	5.82538275168823	0	0.453524858796458	13.9033974984476	1.38635475992723	5.05030733684991	4.69925335796482	4.73087002584026	26.175492223321	0	7.50525299245216	0	4.28412996093763	2.36699757739719	3.77221164904978	3.14461654827677	0	4.13618993107452	2.45898431384827	2.58712692976338	0.468304211495397	1.27899259001494	13.08149258666	1.38561144622458	3.04030512806171	0	3.83988139362491	2.30330436764101	1.14964364768553	5.13389304268524	3.10542528915194	1.68003316200278	2.10126075645387	6.194057413596	0.771904330401214	4.14444485772736
2106	EC:5.1.3.5	12608.9009701725	3.99044623809664	14.0234793351878	8.82751582129348	0	9.28795763993948	1.04988726042841	0	8.32722722048846	0	9.58651753183859	4.85793853895615	0.978763611223138	3.88489592057377	0	13.9033974984476	0	2.3894959872312	8.25308855790325	2.47530720039335	2.78146677173072	0	2.12315732666799	2.92118136235783	3.35624456075408	8.24494994194115	2.4629636714207	1.32968759114355	8.36784930082052	5.57909770409242	1.90236320584153	1.9136314731387	7.54445953376636	2.21041415563216	3.13315728110805	2.28991291505709	2.49903106832531	0.60464102843447	5.42502592320479	0	13.3472821786641	5.31876328959775	3.59329936535702	0.149490511928733	4.57354412647589	10.225542565525	2.00739096858741	3.10621908127208
13	EC:1.1.1.125	12603.2817641385	19.9844153671603	19.8704073372136	15.9996616860678	13.5277412834765	17.8937791199422	21.3268672491545	12.6552082055058	14.7683598516157	7.6839481555334	15.4710849155644	13.5147416184598	28.7338509716996	9.8105099663474	30.9875880343072	18.9136875720749	29.4647155483288	8.06722553461186	22.0798050648501	12.3520417573097	5.22919850759687	14.1968909859244	11.3914940659229	7.80746436832272	5.19139838160728	20.2704622051035	19.3587340489622	25.7072848440048	9.25755751315039	25.9463900646913	7.29038884018494	15.6421294230978	8.62223875973169	12.1223521755743	13.9786435383379	21.389087733859	15.3663687953637	16.6100655481716	12.194431817652	21.8708342700538	20.8361900978111	9.43999676083583	23.1476819761187	37.0860395779045	13.1780068040824	19.6463663628423	12.0214632232684	26.9732776951212
1120	EC:2.7.1.30	12571.2110504127	45.4771725604631	45.327190739238	33.6320329503626	42.3479029813037	44.6867899882246	40.2164612866182	46.079934167405	39.4390541384715	20.0427582332368	33.7515910284772	34.0976786643737	41.8138189159111	26.4927023611146	48.823344773279	40.7264851119193	43.7902583119045	41.370095877461	42.0276962317931	31.7996528600231	39.8017204679229	43.8387696824035	48.3166881586048	23.2625158114308	33.0093838520403	30.1607787365468	37.2423967768027	58.3342127904064	52.4992608893094	46.9692886576136	17.0743551095408	32.9383061565996	31.815891159778	24.4278117802206	22.8074092902193	37.0993895549021	35.8133039295323	27.3302627244383	38.1683163265525	36.1818208164532	42.401924508381	30.7998605925404	38.0719661761525	74.8769951073313	47.8079127003761	39.9834950379918	33.5279823656134	44.8892678139173
2134	EC:5.3.1.30	12567.7474358527	7.00726563627379	4.60731835361374	6.28766107946821	16.9378473976756	14.0667698656749	0.189402480270575	12.2693353354146	7.11286167395125	4.90689597873048	5.89067002250317	5.94954225537518	1.97209636058145	12.841694491007	0.49725633868999	13.9033974984476	1.11711276620563	14.3878429972823	4.23560905674104	8.28465853025688	8.87965053862955	14.7671345847461	24.9581049223166	4.6259929267565	5.05933262240091	3.19001304828022	7.24751758579481	2.88992368940777	23.6789996197967	5.20272529824964	2.7931680472625	7.74515178339211	10.675684894036	4.19261545139621	6.23343686006841	5.10248978313184	9.48594458286119	0.22648456103217	13.8817235142765	2.19809069595658	8.3471900202274	12.965790888271	5.56034095389221	5.31348556196221	14.8521159940059	8.40533797669252	6.53127933135285	9.20569210650789
2175	EC:5.4.99.15	12546.9076611924	9.79334220091639	24.398063192219	12.6104499269641	18.7901296951322	13.6465921130693	5.73295596893398	18.7957588524836	16.6717731743202	7.93055990757885	14.481760870139	13.6405017971597	2.40532091386996	7.11386817182183	0.436429875241674	7.87895364538672	2.37271347492485	19.3311391173075	16.8684099894838	9.10571999892591	19.3246726003177	19.9108759889429	25.8059928107731	4.96948131563516	8.38678922857606	5.9535443940054	4.46503638133451	4.5413140928072	29.5997930962482	15.3303226452576	8.94675788221297	5.44112683852625	18.8779096335192	4.39340265695044	7.19301219892268	5.35630268568333	10.0970589555005	3.78443185532193	12.8836479895764	5.71292200215025	23.9002460817462	8.94346372288762	10.2698606712205	14.6088389700722	19.1175816601072	20.2537020287334	6.88276625405697	13.6123674911661
996	EC:2.5.1.32	12503.1920434893	57.3060478504129	43.3769752427577	29.7685095158904	72.9943585062511	32.5569035896958	68.1892549931472	63.9332637951487	36.0081459191054	14.0578265204387	39.8351628792263	37.1701789228208	92.1244816976742	22.7726632389878	109.593820757512	14.0896833141134	92.77454091038	51.3273282026621	47.1280658559495	41.4365963144228	40.5169508331967	65.7825993708893	54.4375081659897	27.7700377563389	28.7352478968249	34.1993963118468	70.5137752503529	69.2800504202616	50.822399838952	68.6413578129918	29.9363342898135	42.6145403415052	28.4813836151093	35.9214233918889	35.7319342011688	66.7653959913668	58.412893270601	57.6930765878636	43.333078944763	72.7715638242509	46.5515475161062	43.2573352743282	61.8937746372332	86.4213011178897	47.4052931759055	46.1604873770111	47.1613004014309	65.7692402826855
645	EC:2.1.1.132	12488.0540217357	9.98433210407001	24.4313685717871	13.5221522171927	6.77513895907024	20.0474729798467	1.52643608740001	6.42532826113634	15.4889355808862	14.5376639921505	15.754516426071	14.6922413674119	3.41033802747348	19.7045049572116	1.17104469367213	13.9033974984476	2.76925295311923	13.2994144724048	18.779847467835	13.3690650808543	5.33935512531004	8.04728883260482	14.0632374243758	4.95591847005874	6.65974215903544	14.8051768707403	8.03691334092861	4.95773229181175	19.2464528836524	13.0949474052593	3.15675422459287	8.7310832860224	15.2907927987938	7.02221941601783	8.77539643605737	7.01195089025685	11.4716681381912	0.222771699375905	17.6066893103077	4.81861902162027	24.1883008639822	12.8572908151497	7.63010900393457	11.5796883602501	24.7024214528717	19.019452309739	10.1837625433614	12.7011307420495
985	EC:2.5.1.16	12462.3245889027	10.6505321764534	20.0533240938829	12.9183564034447	0	28.0394956894499	2.29162657030118	10.8962373287675	22.820810421003	13.5777564132998	15.130857040166	15.2389780104203	3.16450088159394	11.8600700104713	0.486611707586535	0	3.62558693879422	18.8291378798667	21.1533229550692	16.2891815005194	11.2203022833136	2.88990251281143	7.2084373173397	1.09721262365493	6.71006336472215	29.5209413110955	2.86453007578715	7.65900459323737	6.22621032406439	12.4907520761945	0.992299885241066	7.07161791337358	11.214894133551	8.19898377104101	8.97929518447292	5.27363208657949	8.3705299019844	10.6614388303529	14.0559536920229	4.35206537315122	16.1716882342925	7.8472184347085	5.80817390178667	10.9081928074726	13.3547577365317	17.5332042166218	14.6811612384829	7.14535252096882
2070	EC:4.7.1.1	12451.581689424	5.40651957579614	15.2878580749394	7.38845775178085	0	12.0531323375541	0	4.41158424346546	12.0546904093663	0	12.9604621060574	6.55381604696673	1.27992164544564	8.76261972560186	0	13.9033974984476	0	5.443624238453	8.93314859715968	5.26201406940021	12.1782792412119	0	4.23466924191212	4.24380297457221	5.54021671181496	6.54023230621088	3.22079864724246	2.15734923655894	8.6069459408074	5.0954396613689	2.48770573071584	3.3430926815977	8.3340427251421	3.32848545636911	4.09720567529514	4.12532420375558	3.2679637047331	0	5.72158738595093	0.958666538202139	15.5307338668483	6.49828022584204	5.22419175617758	1.0830435047898	7.55173103862317	13.0971633818383	2.62504972815276	5.83936395759717
1090	EC:2.7.1.15	12450.716107601	19.9280788272912	32.6042111261629	26.0948618773725	30.7145022738757	34.7353739535135	11.2111677049098	31.4031539866573	25.9505832872558	16.556778078463	24.0813329544188	20.4729626112246	2.91573017061869	23.718174448908	2.09969914637314	39.1270587539549	6.99400156118387	33.3776184320328	18.4675444247654	22.2372933286086	25.4940742816951	30.1518137995833	48.4373871673247	10.5858480366399	12.8630340870112	19.4162980404407	12.818421586492	11.9296932773752	51.85215208606	25.7446750896403	5.15643829691618	21.0326981681411	29.7736195563978	14.3849674588572	11.0467226913186	15.691441839384	18.5602751143269	9.89499712075701	31.3370323288689	10.2509971294295	36.3266145552381	24.7579266018727	20.1577272642159	24.7227847506458	42.5097333990946	30.8939769472471	16.3442545934931	27.3784783951476
1382	EC:3.1.3.12	12450.1861662592	27.5409356646702	44.0919285710108	23.3492885904702	48.6590197069227	18.1945612367284	44.3720405862458	46.6357988710271	26.5520465525707	7.52018943170489	30.0790183970723	25.4969622540243	52.9675248355954	15.4392617766615	62.7385523184979	12.3629912179544	51.0653031561462	37.5671832242081	38.4744715879718	24.7055495656028	36.8923064820642	47.9517562672767	47.6912119748914	27.3426821792206	28.7967675557408	19.7216626043171	41.9361904828866	17.5066335725866	53.4107590125881	38.9933711364907	18.5985524489391	23.3747006406684	26.3649848836167	23.8227091990256	21.3520008458273	41.1338745374693	35.1049589622107	36.4623830793893	30.5644385402052	38.8169594587361	37.491514841932	26.9616698563986	41.08824540981	21.0763060083936	35.7462477486492	36.6144504238997	24.1659345512582	42.3207029278142
1211	EC:2.7.7.27	12444.3574696758	13.2647215910129	9.36478892492325	17.6655212632625	23.9085733535456	22.6507260165011	15.0273668040121	23.859658896255	16.5711144021813	0.655034895314058	9.48373825051153	20.1521505005228	3.1632649694756	6.78501164897748	1.78291554669853	27.2786697812867	5.8043024345908	19.9215050906335	15.5600895264543	11.2778883217695	16.7775533894949	31.8690949952567	35.4876492696412	13.1425275391622	14.6132889375101	28.0950587633043	5.03228387790642	6.27052661639085	38.2975948613132	21.7459995778521	13.4697594995836	8.74737345220615	20.6028979764756	11.0822986618596	11.2561985522362	5.14091192032369	14.3764196791538	8.58651379442724	19.1680663399	7.694816456306	13.4616325357985	11.5622702964074	19.7750978275688	21.8919342445839	24.8339083064887	9.7641886612517	14.8032455187007	18.0532395220055
1369	EC:3.1.26.11	12433.7856260894	22.1951470431335	10.4973798131693	9.38790648681184	30.6919656392117	17.820690916298	22.2052616920369	35.9044568613639	14.9593525180334	0	13.6687745332111	16.2344414836947	25.2712086739691	7.06656125449809	32.5886270424429	0.18628581566575	27.6950447753392	28.7916096196453	21.2725322845646	13.8845649536421	30.3231662054035	27.4091057641244	34.7012554321584	8.33160589305055	11.2891097103563	15.2041366668538	21.352140065442	25.1386177721777	30.2527224498737	17.851766175682	6.45561255783687	13.8312292018389	11.8397790332208	14.7166639126288	6.97803901100787	17.295717052253	19.9829903065822	18.1651771123527	16.6930455649675	19.5585798246459	11.2936869750912	14.8477395167679	18.6071316302736	36.3796517234317	18.9519806372012	18.6567086783127	16.0266203526464	19.2880092340489
538	EC:1.4.99.1	12429.1107249669	4.85055923517153	16.2381624071986	9.19681167673726	6.77513895907024	13.2318716951228	0.527145574971815	6.87323597987483	10.3085173377416	8.45602794790233	17.3307676028409	6.3056796866973	0	0	0.310031994363631	0	0.832439734614776	9.08939290120248	12.2820775122195	3.28594666094666	2.88950822619797	6.80583357163283	8.80733944954128	0	9.49537469777103	9.68354292286647	0.874089490114464	2.69050578795054	13.8854807021991	1.17116647207295	0	5.44481319161783	8.43154890719881	5.67088948250648	0.229611177298819	1.18551675814359	2.7008910324532	5.01369585855913	2.33147311542209	3.65678353880011	15.8100968741357	2.66337854500617	2.26500650492132	4.09774229133556	2.08124874924955	10.4006289708122	8.82592973227836	1.11095406360424
2164	EC:5.4.2.7	12416.9563976134	5.97455980030991	10.7597441434164	9.56316627858941	16.4244567963618	10.2709303304896	4.57384162650339	15.1201735137139	9.34517743444417	0	5.25479731990712	6.62177871347671	0.419639009374563	4.39101734403314	1.05075230056436	13.9033974984476	3.55394771978166	16.318649856668	2.48900683396564	6.86448231560828	9.31763013575474	16.1539355161567	19.3835828102366	2.51147948984487	4.20738695561575	4.10934678923929	2.72804028323904	2.9130357425479	19.122009235505	7.6141781806565	6.78980900411318	5.43971846101677	12.8238862140276	4.32580966808054	2.78240418592466	4.4786803610333	6.8497498809111	4.30577268765661	6.11873670255741	7.35985986195649	11.7889565242068	7.18640807378011	9.18307590172533	8.95266241889085	5.353721681828	3.9247559403205	5.38191893974774	7.43675523775076
2076	EC:5.-	12412.8866304926	3.27307452354989	1.90787307871541	6.67433532809998	0	1.1634710786365	3.18584413754228	0.565417024583793	0.0860196008973905	7.25775863897669	0.541729480456407	0.914485432114021	0	0.151566140305462	0.424273063245241	2.46019249534285	0.846827182069474	1.13127164131099	1.47982506565258	5.24375078783913	0	0.174949455422944	0.298020280057943	0.204329991779384	2.0627795114357	4.80523880502663	0.0408076439472771	8.69754922793597	1.24869024230517	3.36820855408602	0.080932163220862	3.50047198962776	0.373825951252162	0.960920756189541	0.0427813278457706	2.89674262139844	0.323129412675808	2.31733476298874	1.10586448460153	1.53877202944571	1.13505227324137	2.8564475306639	2.46363083890809	6.94869578123383	0.0925930558335001	4.01951693623292	0.646147443620266	0.491174911660777
649	EC:2.1.1.148	12412.8051962314	4.25773918806625	20.0940672864453	9.15634657062379	0	5.03809933988451	1.63619544210018	0	8.79855482884176	0	9.21750391830478	9.41693717487236	2.23677207219813	5.19797198181873	1.32990127007281	0	0.178830980066445	2.74691880715213	16.9532041220299	3.97811941260453	0	0	2.64278126508933	1.87909803294419	1.99807886805686	6.27407318247472	2.88185655738986	1.03059923501912	8.49274351986818	6.1656417219072	0.737358715050565	2.02260009772944	9.19429553202889	0.571070353918899	4.68959168201018	0	3.22708132803776	0	7.62064323159194	0	16.5066121800329	3.26019308944872	3.62453039843378	6.73856393461006	11.8791274764859	10.8633290686155	2.84951613860247	5.94275618374558
1350	EC:3.1.2.12	12404.7426087266	33.0712725980439	31.885165482751	19.8461372348403	27.055482566953	17.9339184259486	37.8771138669673	30.9591360903178	19.7420110554917	15.1881276804507	25.8111096394019	18.7075725970051	53.5836936341628	9.88012212392076	62.7326525739328	13.9033974984476	53.0556769127106	17.5714354370529	27.7140884424431	19.1654994598366	31.1749245953888	24.5346487465447	20.8869170903513	16.8613528633946	20.1358828792335	16.1195986611624	38.7277766362065	47.1807344477004	17.9153416864559	32.6358901210299	15.3301349570167	28.1271141060966	12.1776617919781	20.1485243776712	22.7577724810838	41.1439611041705	27.8230641593464	36.8082035080074	17.1256506854669	39.274548118377	30.511777514608	21.5208039408447	32.3960683766144	40.4504089891365	17.1622973784271	29.6669848796406	19.6674293344137	31.7852155477032
607	EC:1.8.1.7	12394.5630280638	33.3882868112347	27.0762985286909	19.6869757144748	30.1247094492168	21.4856709619476	38.6466490117366	32.2126641305682	24.7986888834392	8.13395369447214	27.3621247519573	18.691137824993	53.2304533370645	12.4449909396842	62.545680501527	13.9033974984476	51.1559621721632	21.5218854258266	27.3857614594158	21.2500558467282	36.2097455722377	23.3002573634544	19.7500724287784	15.940180908286	21.438085828066	17.5730266677366	39.4828496952257	47.0351854604926	16.2753659927752	32.0882233403438	15.1636922466786	27.513041614693	11.6365675014742	19.4566873538382	22.30573266254	40.1468086823207	26.5945677322117	35.2348046005634	17.3230578439189	39.9438361928327	24.5739611908861	22.8066258071711	32.8923377819728	39.3346987808764	17.4218531118671	30.2001142180154	21.3917843995789	32.5533568904594
1142	EC:2.7.1.6	12387.3478489651	9.63145491756318	16.1824650736305	12.2333960685267	22.5747010274549	18.9347519001604	12.8071310268062	22.9286163747877	12.9416330228487	7.6839481555334	8.68673798294592	14.308984322563	0.831771547502449	7.28099106095482	1.65733873849068	13.1585400711632	3.98747131794526	21.1870285101311	15.2510186665682	9.50308924253948	10.9031436363091	28.8203851600692	31.232734052256	7.59138327888328	11.3898497372138	17.4683062708112	5.07304510359935	2.67783982181129	33.8416019666133	13.4710800141477	4.95257475716339	11.8821687358984	15.84373846173	10.8673382354664	2.0149095703879	4.33412871321368	12.0961499668404	4.76715678645355	14.3089700596359	7.49879564505251	16.4361055160655	11.3219337835817	9.97303242204899	15.8579783629594	21.7447249627117	11.9050702152845	11.2877155304322	12.2604486347334
1248	EC:2.7.7.85	12383.3589886568	7.39702340051295	9.66769713540048	4.65863267913165	20.207545898602	6.20028615054334	5.24576993477986	20.3623135891913	9.37158453444897	0.655034895314058	6.66716710432844	12.6911950590278	0.143335140618441	3.74683705191083	1.73613955128982	4.01250776190899	2.91621019675941	15.2592041581443	8.92383672015909	7.72806626379489	11.775578239392	24.855099155285	26.3981007564784	7.84182163989856	9.73326040147253	6.1152750790976	3.99069791371471	0.526648324360709	28.3801542129721	13.9739276111371	8.43241543238089	5.70002658926306	18.7585075226114	4.11181162535225	1.24933505054286	2.59439084275686	10.3485994195461	5.04576050923692	15.3665240549079	5.52946655104859	11.4574025875746	9.29905703461074	8.48212350585919	15.0041846786182	18.7816705771494	6.27287597968202	7.72065041775552	12.6914851191304
1535	EC:3.4.11.2	12381.6069509374	44.3653011765762	19.6674224281435	26.4247844689336	41.6511369378474	29.2075974623472	48.344283517214	40.6809117683151	31.3790895472773	15.6785318647233	31.8539222826445	34.1665736853604	53.9286881843825	23.1153946522393	64.1487625767149	31.7627073538543	54.9511176208998	35.9694298425168	32.357066113344	35.343656846816	42.3178231645081	45.8603088361453	35.7599539864232	28.3466681808131	36.4980430874857	33.1448112784574	43.0657781222611	56.1879577138812	30.888125248198	50.38075543824	28.7690916937864	28.5453694189242	20.3486041345949	29.2344118319142	25.5998436186894	41.6574266114095	43.3822746312748	35.5795838326615	34.1250426068156	47.0422089089884	25.1550641903114	32.3682136093059	41.9027057794195	70.6613368354862	43.3025815489294	40.3008202034948	37.3500458433863	46.0435352515565
1831	EC:4.1.1.31	12381.3948185928	32.8800757331253	16.5330146291558	19.1275024903319	40.6057604850935	24.1412500899274	39.8851994081172	42.6776035914427	19.5416334573149	15.5278394973809	19.4299981492627	19.3875823544331	52.3085063294868	6.56103848477004	63.3138703045531	0.18628581566575	53.1918088638071	30.9806320746129	29.0431842097749	26.5322468882193	32.5870830711139	37.017859696066	34.1840224656281	13.2228537444884	18.6686411934365	22.2850101749796	38.7842994399827	44.1887301259808	25.3262292558826	37.7961985451743	12.8927485373905	26.0706051066421	11.7588861426147	21.2651178673494	20.3840535270294	38.5270038056375	31.7771120009133	36.0708214013354	22.9010834564931	40.7912728633779	16.801883381289	21.2304099516868	34.243144575011	47.7444790446941	22.7158294976986	27.1053833063736	25.8738536659818	37.3838363798188
1871	EC:4.1.1.97	12372.6222459283	3.92288595203692	18.610576026844	6.40658159752386	2.07363988546404	9.52943115066343	2.05098333959664	1.05081741454302	8.90668053306666	0	9.2763986409032	7.78391916871454	0.369805512802575	5.14435869988549	0.876193254409557	1.70054308721922	0	3.73548168022833	12.5495911567959	7.70234587027201	1.40381791483113	3.78877132780479	3.37928000429208	2.47230662615278	2.65177930587391	11.0070213448885	2.10796319212032	0.348991678433846	10.4260130798196	6.1656417219072	1.705334126512	2.08638136059254	8.94281919410436	0.457053700784894	1.38034895535166	0	3.91688940850332	0	7.77658140294913	0	16.0512073456054	3.59655679338981	0	5.12209831778631	13.2492384319481	15.0161390690924	2.86486113368432	5.29102473498233
1801	EC:3.7.1.12	12357.2160761697	9.76546086222682	29.3585540914931	15.0286371623803	0	16.0040758656371	1.69824649702045	3.82869063688796	9.18529676237371	29.0374368956622	17.3214299931277	12.2183849484152	4.93722925409145	15.613817362306	0.631671431559863	0	6.76589497475347	10.0534554497081	14.6338821537159	9.64247137954427	6.49998149039351	4.2205989487588	6.61224500809498	9.37104937529146	11.4680781622685	23.9452234449589	7.43259497017676	8.59904532148601	12.6406392711087	13.7469906989498	5.8775579803605	13.4171102369389	15.4162319104523	13.0014369238167	13.6048543537419	12.8877668327074	9.02640999995191	0.215345976063375	12.1466080984613	8.66974094516247	29.0635903864923	15.6950496857838	12.7573908867567	9.16967371649781	15.8407044226536	16.9383023080909	8.27512674424771	11.7581766784452
1149	EC:2.7.1.72	12356.1134436597	7.99965180624865	14.9242016075678	6.90249204061849	0	9.30687340040165	0	8.91256595901338	18.6534189009705	0.327517447657029	17.226609576531	11.5908437630551	1.12934262833439	17.3407864359616	1.03557054020759	0	0	10.5489992814483	17.2675597662089	8.96645661750481	20.4971944725027	0	5.51527253103076	3.70963114175784	7.00170219285881	10.2291643065507	6.09131516670003	3.1550444644681	9.27280861010352	7.9149381979451	2.19503446827869	5.82810381087052	8.64445842451633	3.32338144217901	3.61518147820159	4.85891018716855	8.66109755679675	1.67253513454625	10.6788267375096	0.766933230561711	17.7896017630996	10.9607832475828	6.29429506074084	3.78214953009022	21.6930158094857	21.7021103925483	8.96499772274751	5.43003533568905
644	EC:2.1.1.131	12354.4929296426	8.68106011080707	24.54462502922	10.657119973093	6.77513895907024	13.8682858071542	1.69824649702045	6.42532826113634	12.6174110643685	14.4303059076738	14.9315612395953	13.8609257467111	3.80260368985988	15.4874321642378	1.1182831391464	0	3.35977011565285	13.0145346324719	16.0169652714717	12.3656181160879	5.54247954688483	8.03359086700165	12.9697875422501	5.17496387448311	6.95884771451531	14.8558873411445	6.98507602816136	4.71229129986036	18.0459251013317	14.8618115534157	3.68122308858106	8.44084959794535	15.5656669356191	7.32789274854041	10.1995647820484	7.17304666722656	10.01085413843	0.211633114407109	17.8187504191849	4.79359910197178	24.3329614179137	12.841351584141	7.49805437131552	11.6016193627249	26.4330598359015	16.8475916355268	7.79247751189311	14.9871519434629
1961	EC:4.2.1.18	12351.1135617952	14.5709870681034	34.1033141442745	23.5061994263271	1.7652012801078	26.3510961746272	2.34404359263435	16.8325101239416	23.9378254829108	22.0086399531564	31.3234707807624	20.0937031170801	3.73014751444162	13.315428423505	0.188715127003949	13.9033974984476	5.62939630794178	15.724837064424	26.4393772913555	12.2143628306741	25.4321113908118	6.78733755917771	9.21770481248994	5.66878564955488	15.2711536712344	17.4856675020353	4.58321771303041	9.61259174917836	16.6100729184175	22.0366889023266	7.27688545178135	11.6651866175312	17.4185316223525	16.5509949670165	10.7115953497179	15.7411608264705	10.8069639973604	10.5146348549225	12.2243772313949	11.1057214157615	35.5272131467836	13.552916166142	15.4140114073391	14.563000822481	14.912147288373	32.3731745793602	14.5048676814733	12.3737426383981
2325	EC:6.6.1.1	12347.985024269	8.42464251315254	13.2105061206736	10.486601264911	6.77513895907024	12.245556819679	1.86989148816234	11.70657442631	10.0478760705436	21.7055112440456	11.818782011072	14.2535704047786	0.29584441024206	10.9368389875768	0.448595167931337	0	4.50597833610188	17.573476132743	14.4905572466888	16.9580853945626	3.47286028949025	10.3856996473167	10.4876871076775	1.87168492456954	6.16441243546109	8.65832479512227	2.28647547130898	4.53466937464108	14.5596600403319	22.7467751954494	0	7.71921042772715	12.7825452785492	13.5985145849736	1.33389034158015	6.71766550241496	9.52327728639931	2.58977012746487	17.1007307105486	7.81944364154115	16.2092385094211	7.53175141548008	10.4384805780435	20.4382717887686	25.3091855113068	14.0350724733938	15.3247582305384	13.1694510348309
1869	EC:4.1.1.9	12340.4449265724	3.14038782158426	13.2324613185857	7.81015488761478	0	13.7759455370651	0	0	8.16486598181604	0	9.36133857244269	4.04937910534779	2.08834476003918	0	0	13.9033974984476	0	1.66641497721754	7.90439903013509	3.61367651440592	0	0	0.962433606953163	0.508555893171278	2.6354969785372	3.72412132883967	1.352302289282	0.859682674599802	5.03200456302681	0	0.737358715050565	2.42483421992276	4.97831416179521	1.42853958701501	4.68959168201018	1.35698723934018	1.08992070628627	0	1.37656125431836	1.15039984584257	11.5512924809707	1.3553767278863	1.86994020847664	1.29965220574776	1.04462677606564	9.84283477620188	0	3.53003533568905
2092	EC:5.1.3.14	12339.8611945791	37.9012954424703	13.9310828724704	21.1360973468239	68.6154791982483	30.6510459047784	56.98488577425	54.1224341757256	16.5614668201677	13.8728259665448	16.5223707424283	25.637027567962	63.116955915569	3.17706445767538	80.1859705274804	22.8189085031097	67.8951688892869	32.7927316710664	21.7911363002036	23.1365205469192	25.5108259162696	65.9818730680719	61.3241069799882	21.8584177910515	23.3661259163071	18.929027873236	47.6853521956785	46.9944430263137	57.1413805307419	43.7349853832862	18.3522058315918	35.4676394722982	26.3889242289782	22.7705967246443	18.8991669582421	42.801541768971	38.5705941185821	42.4406434329915	27.846922793633	50.5750928691482	21.5439459521062	26.3459679389937	44.2267282562857	55.0391138130949	41.0188916937214	18.5479159247662	32.5512348990502	45.726159177541
643	EC:2.1.1.130	12315.8539843463	9.41054081165369	24.6280869677144	13.9903902503261	6.77513895907024	19.2859082861277	1.33819522735814	6.42532826113634	14.5064733466295	14.7018587095855	15.0316617315207	13.9113282385608	3.69580843110996	15.4758718076088	1.17533579880697	13.9033974984476	4.14996032570005	13.0019964547216	16.0508456152724	12.4492479510339	5.54247954688483	8.0564208096736	12.9697875422501	5.18439863151402	7.08156461167505	14.6335121268657	6.97024499004728	5.48186332544067	18.4372680254714	14.9080002738257	3.68772520608481	8.5300253486328	18.3026128702567	7.3059026853804	10.2390033236299	7.21111778044551	10.0146907122719	0.230197422688435	17.8135759649006	4.85688478108268	24.4777434083155	12.8629824123506	7.82346477137868	11.658388591094	22.7208324994997	16.8676718089824	7.80986124956262	14.3111802120141
86	EC:1.1.1.343	12296.5271886397	21.3230878028253	31.2500290655211	26.5873220180774	33.3986525181068	31.7669786193615	14.7907371195764	32.1223105621277	27.2344834609356	7.08258162021871	23.4056802305199	29.2740269018063	3.54715358281051	19.2973667638341	1.87664542129844	33.2403481277783	5.1012856150081	31.8895137629615	32.2519873592681	22.1046437742643	23.4064923326159	38.9473187902556	48.2637284036252	14.1385293602488	20.0913491620862	30.0758541340324	12.4644767224562	9.19998355010148	54.2821341728985	32.504612512417	17.0646945670576	17.9903657851631	39.1732694490648	17.1924325116889	13.3531958313824	13.5757207022242	26.0355061733188	10.5152165398243	34.7012164156294	12.9814085829598	38.2894797569405	23.9153695975563	20.6740236594795	28.5014264361244	45.92157061516	35.5007602313514	23.2412843626998	30.9500602491524
109	EC:1.1.1.44	12293.5725677155	21.3273284454225	31.2566134130488	26.5932775015623	33.3986525181068	31.7704507035053	14.8213122479742	32.1223105621277	27.2344834609356	7.10784234597794	23.4072246346379	29.2747083686325	3.54715358281051	19.2973667638341	1.87664542129844	33.2403481277783	5.13306015621994	31.8928644556012	32.2561100548768	22.1056655917418	23.4064923326159	38.9473187902556	48.2637284036252	14.1385293602488	20.0934712973194	30.0958020136818	12.4644767224562	9.22740933527098	54.2821341728985	32.5081111426548	17.0646945670576	17.9969782501593	39.1744663927364	17.1957015023343	13.3531958313824	13.5946741272156	26.0355061733188	10.5152165398243	34.7012164156294	12.9872956228771	38.2924181432605	23.9153695975563	20.6776602002556	28.505720450596	45.92157061516	35.5473946887141	23.2432572811162	30.9500602491524
1569	EC:3.4.19.5	12285.2867577286	26.8265661553564	12.8426619234036	12.0714452906315	37.2181910055584	19.112770501583	38.2020328354002	39.2965343395918	14.8949785000197	7.02891326021934	17.4375406180949	14.0101294117928	49.8833186751684	4.50103546466477	61.9751760686145	0	51.5787593185317	22.0625777563907	21.9117913635839	16.5230345391355	32.1411527165932	33.6700306612017	29.7275712216321	14.6611745874176	16.3406916371466	12.784430293091	35.4571833602412	36.509643301635	21.5482603460295	29.8507307723025	11.5364862185207	23.0085536678107	7.3256647180841	20.8624708600558	13.6702533142231	39.8976294221392	26.3065824845968	38.7607556586203	13.038411285322	39.2386389183287	13.4071409652459	16.8867684939718	35.9377048923033	35.4693251149517	14.1256754052431	22.4012876636225	17.8137100517173	30.5356036513545
710	EC:2.1.1.271	12269.2343965987	9.35814835790079	24.6261732400659	13.8912622687924	6.77513895907024	19.1191842560678	1.71903285553229	6.42532826113634	14.4391662391247	14.7334346167846	15.0035714960891	13.5442372555223	3.80260368985988	15.4989925208667	1.14248004367243	13.9033974984476	3.41236655757264	12.6897682343125	16.0768762527682	12.0243984816561	5.54247954688483	8.03815685553604	12.9920811202318	5.17685082588929	7.03426530901513	14.923979468312	6.98964330745938	4.8087396029385	18.3427946334837	13.3641003748623	3.70263059120138	8.52563154080679	17.6661959860289	7.36712063628527	10.1995647820484	7.21554465407562	9.92077987537258	0.215345976063375	16.5875462517249	4.8642435809793	24.6913881298778	12.8472671629037	7.82119035860636	10.8042920937134	24.5239143486092	16.8334461543616	7.78146357422834	13.8429681978799
646	EC:2.1.1.133	12269.2343965987	9.35814835790079	24.6261732400659	13.8912622687924	6.77513895907024	19.1191842560678	1.71903285553229	6.42532826113634	14.4391662391247	14.7334346167846	15.0035714960891	13.5442372555223	3.80260368985988	15.4989925208667	1.14248004367243	13.9033974984476	3.41236655757264	12.6897682343125	16.0768762527682	12.0243984816561	5.54247954688483	8.03815685553604	12.9920811202318	5.17685082588929	7.03426530901513	14.923979468312	6.98964330745938	4.8087396029385	18.3427946334837	13.3641003748623	3.70263059120138	8.52563154080679	17.6661959860289	7.36712063628527	10.1995647820484	7.21554465407562	9.92077987537258	0.215345976063375	16.5875462517249	4.8642435809793	24.6913881298778	12.8472671629037	7.82119035860636	10.8042920937134	24.5239143486092	16.8334461543616	7.78146357422834	13.8429681978799
2047	EC:4.3.2.3	12251.7614829251	6.41305409101646	17.0524747524064	10.6030634865479	0	21.4727653846515	0	0	11.2938280183232	9.63065169570653	11.9570701826843	7.58883345399979	3.09708490128357	15.1479851583398	0.195904274699338	13.9033974984476	0.948073633523177	4.51427097663101	9.47617673093946	3.28431075741202	3.45311516677155	0	5.11529136699789	3.82000639692947	5.19799925248977	11.9789756096629	4.14605810833014	4.99777677982999	8.6069459408074	5.50684215597162	2.99221432522413	6.85141234985197	8.79037749992196	4.16513855625834	8.75524007136872	4.34469796148912	4.01369892482371	0	6.66344508627402	2.24443396846808	15.5785403023612	7.9869385970605	4.21367070736085	1.63709301728705	5.98078847308385	11.9653137763978	3.37722487439037	5.01793937139669
1461	EC:3.2.1.17	12242.1407258189	5.37889793780057	1.24750165398913	4.72560388713773	8.27143066716654	20.4911870000424	1.91234498308906	11.0289606086636	11.4726551153632	0	7.01835932235411	2.91995393169561	4.20636813929655	2.39070518189155	2.22460544359993	0	1.90170265780731	7.6349613476568	2.82493938344302	9.20013565401038	23.4379055586992	0	8.32016378321895	1.79765006914328	4.94358506061312	28.1790938570903	3.38064141168452	1.11440651483713	1.68232535424969	4.26988541603048	4.02955351776579	1.17761936808535	1.57916638275148	6.47954690552788	10.1497460516354	2.71807851680977	3.02933571299679	0	9.13372098953617	4.09272600691844	2.65183567798726	10.2358690388556	4.1533048996197	0	9.86872123273964	6.96123758031487	6.96311951339005	4.95994941417147
1828	EC:4.1.1.28	12239.0699315045	3.052876489928	2.6346858882744	10.0311866566283	1.7652012801078	5.20626323751891	1.40689590379557	5.19286620035178	6.22858857795096	0	3.69987102192627	3.79279298653076	0	0	0	13.9033974984476	1.09357696566999	3.53845371391908	8.82577069622445	2.09165921883025	3.91081542749258	2.38934960124551	0.88202156768067	0	4.61207195943599	3.38830043331728	0.0101167765059544	0.370094914293809	2.38969516445909	5.35367249687192	4.05182100601494	2.00706842527144	3.18949740937295	3.93950900320008	0.574027943247049	2.04723864854584	2.06545137469686	2.47848349493409	1.04969439277172	2.65279249767158	3.56259341241463	1.79332424773401	2.82819196782899	2.29523867634796	3.71222733640184	2.58872106588076	2.90964947177651	1.40871613663133
[truncated: 1,833 more rows]
[truncated: 116 more columns]
