# Supplementary material for: Composition, Seasonal Dynamics and Metabolic Potential of the Rhizosphere Microbiome Associated with Wild White Poplar
Source: BioTech (Basel). 2024 Dec 1;13(4):52. doi: 10.3390/biotech13040052 (PMC11674042; doi:10.3390/biotech13040052)
Supplement: Supplementary file 1 [file biotech-13-00052-s001.zip › Supplementary Table S5.txt]

Entry	Enzyme	Div. score	Avg. norm. ratio (0%...100%)	Cfo_100 s	Cfo_101 s	Cfo_103 s	Cfo_106 s	Cfo_14 s	Cfo_16 s	Cfo_27 s	Cfo_30 s	Cfo_33 s	Cfo_39 s	Cfo_39 s2	Cfo_44 s	Cfo_45 s	Cfo_51 s	Cfo_54 s	Cfo_55 s	Cfo_76 s	Cfo_79 s	Cfo_80 s	Cfo_86 s	Cfo_89 s	Cfo_93 s	Cfo_94 s	Cfo_nn s	Pfo_1 s	Pfo_1 a	Pfo_10 s	Pfo_10 a	Pfo_11 s	Pfo_11 a	Pfo_12 s	Pfo_12 a	Pfo_14 s	Pfo_14 a	Pfo_15 s	Pfo_15 a	Pfo_16 s	Pfo_16 a	Pfo_17 a	Pfo_18 s	Pfo_18 a	Pfo_19 a	Pfo_19 s	Pfo_2 a	Pfo_20 a	Pfo_20 s
4045	K08927	pufB; light-harvesting complex 1 beta chain	173771.480664439	13.5077711703009	0	44.1275264956275	0	109.331316187595	0	0	39.7567599480458	0	3.92033354329764	0.516827595105482	0	0	0	291.971968420119	0	0.583718692049482	0	1.00480860607443	0	0	0	0	0	0	0	0	0	0	0	0	0	0	0	0	0	0	0	0	0	0	0	0	0	0	1.10283781991778
4044	K08926	pufA; light-harvesting complex 1 alpha chain	173589.644109651	13.5293575959845	0	44.1275264956275	0	109.331316187595	0	0	39.7567599480458	0	3.92033354329764	0.516827595105482	0	0	0	291.971968420119	0	0.67291847609211	0.0969864911673017	1.00480860607443	0	0	0	0	0	0	0.175598335067638	0	0	0	0	0	0	0	0	0	0	0	0	0	0	0	0	0	1.71102661596958	0	1.10283781991778
4048	K08930	pucA; light-harvesting protein B-800-850 alpha chain	150478.262693709	11.4264638148198	0	37.8235941391093	0	93.7125567322239	0	0	34.0772228126107	0	0	0	0	0	0	250.261687217245	0	0	0	0	0	0	0	0	0	0	0	0	0	0	0	0	0	0	0	0	0	0	0	0	0	0	0	0	0	0	0
5573	K14266	prnA, rebH, ktzQ; tryptophan 7-halogenase [EC:1.14.19.9]	141151.229425287	124.857018942256	20.3069657615112	24.0458678403892	37.877716018191	11.2822995461422	52.4168545659527	45.5025156460915	11.3133191640099	63.110667996012	24.4128498155314	36.650824713447	75.4309500489716	25.7960134610406	86.7652186040025	0	83.8766611295681	17.9643670336377	31.111880845168	32.2319154597636	13.7013395666637	47.4025355066247	19.8165137614679	21.7735486966256	13.1694102938112	22.6378189696678	55.6321540062435	309.162062615101	10.7357880727549	51.968692596438	16.1511005353956	39.0658019383517	4.08394170415668	42.778335005015	27.7970323838406	74.2711899574645	43.6524155971552	42.4338163198606	16.0598813003809	67.8292706426438	22.4360065838016	25.0762541371925	51.3413408116832	379.937763133809	12.347408445067	21.5739546877878	29.4722185386553
1661	K02586	nifD; nitrogenase molybdenum-iron protein alpha chain [EC:1.18.6.1]	109169.486569292	18.5438421842353	1.17057105573852	42.133839115075	0	94.0635400907716	0.331172491544532	1.33758743404099	38.3752509151021	0	7.70718977773778	6.15631921894153	11.9000979431929	21.1558374320476	0	250.261687217245	0	6.61134715147532	0	5.1260120880374	7.59687134765801	1.0103898579735	10.2945436986963	8.40396609627379	11.2223900812669	5.47312831006259	12.968262226847	3.16085847853804	7.86488370619177	10.3625908473764	8.68034899861194	8.34001311666545	3.71891921015059	7.11778191718011	29.4135167334561	6.58782031331051	13.1406850322897	1.38359298398518	18.5756045708212	1.68609692648617	11.720301946762	20.3809462002726	7.68426900894227	1.36066874122887	13.1578947368421	6.59191379627924	6.9950934889272
1666	K02591	nifK; nitrogenase molybdenum-iron protein beta chain [EC:1.18.6.1]	109151.662867397	18.5484224098401	1.2216491642329	42.133839115075	0	94.0635400907716	0.331172491544532	1.33758743404099	38.3752509151021	0	7.70718977773778	6.15631921894153	11.9000979431929	21.1558374320476	0	250.261687217245	0	6.61134715147532	0	5.1260120880374	7.59687134765801	1.0103898579735	10.2945436986963	8.40396609627379	11.2223900812669	5.47312831006259	12.968262226847	3.16085847853804	7.86488370619177	10.3625908473764	8.68034899861194	8.34001311666545	3.71891921015059	7.11778191718011	29.4135167334561	6.58782031331051	13.1406850322897	1.38359298398518	18.5756045708212	1.68609692648617	11.720301946762	20.3809462002726	7.68426900894227	1.36066874122887	13.1578947368421	6.59191379627924	6.9950934889272
1663	K02588	nifH; nitrogenase iron protein NifH	108633.710666783	18.6541628684353	1.11949294724414	42.133839115075	0	94.0635400907716	5.97519729425028	1.33758743404099	38.3752509151021	0	7.70718977773778	6.15631921894153	12.6248775710088	21.1558374320476	1.00411407851614	250.261687217245	4.29817275747508	6.61134715147532	0	5.1260120880374	7.59687134765801	1.0103898579735	10.2945436986963	8.40396609627379	11.2223900812669	5.47312831006259	12.968262226847	3.18919110355574	7.86488370619177	10.3625908473764	8.68034899861194	8.34001311666545	3.71891921015059	7.11778191718011	29.4135167334561	6.58782031331051	13.1406850322897	1.38359298398518	18.5756045708212	1.68609692648617	11.720301946762	20.3809462002726	8.10095772263083	1.36066874122887	13.1578947368421	6.59191379627924	6.9950934889272
3506	K07216	K07216; hemerythrin	93395.8238666668	37.769601211348	5.83775554588952	51.6273817107778	0	110.82980332829	4.47435174746336	0	39.7567599480458	22.2000664672649	1.35726926422508	5.04505279456356	90.8423114593536	0	3.35123073704763	291.971968420119	9.28675249169435	3.40954437689256	3.62313820574991	2.05078496217737	0	0	44.8865282472236	13.1536862306093	9.15555324025839	0.845570534424651	58.8644640998959	14.7666100014166	17.9764243614931	3.07483427841227	34.8007138607971	10.7301610435036	3.45626464804289	2.87290442756842	203.996534170909	9.31631912024069	47.412736041854	5.37095544176926	59.8813003809018	5.17390885441757	2.58243941199841	58.9590499058991	28.0120641303773	21.7554457257917	0	4.67857800699945	1.73385492640233
6013	K16211	malY, malT; maltose/moltooligosaccharide transporter	86408.51951338	36.1825272721265	8.21164481451563	9.18225516881914	0	14.1972768532526	1.83201803833145	5.48533562400295	4.25079702444208	5.71618477899634	12.3399022166232	10.6578353153696	1.88540646425073	0	0	0	1.75456810631229	6.5061148799324	13.5503983373744	17.3084540236439	3.33543108873505	1.88733199885616	0	0.879577802654726	8.33678891435716	10.9111699566683	3.92819979188346	94.857628559286	0.291526712719437	2.06453158693395	0	9.68082780733076	0	22.7754692649377	14.1611610527456	16.0908807967631	7.75361726477561	11.275738097832	3.99946850916822	6.49388187686675	8.05380555082581	6.01596469595691	8.79411609079846	114.869729696748	0	14.2613741020446	7.69128762763559
3550	K07267	oprB; porin	74503.2263650543	43.9134284848959	35.7282669483626	29.0481843979846	2.6478019201617	33.1649016641452	2.01169673055242	3.91459074733096	15.4312787814382	71.3858424725823	12.4403851345271	19.3347024795166	0.799902056807052	8.01190784364484	0.176626455616763	43.670717643928	10.1899916943522	15.6181779770428	21.2261863526152	10.0458052989699	4.66600737211184	3.58402440186827	2.44326412361178	5.05357428434352	12.2942279641592	18.2474723158402	0	105.602776597252	7.15717092337917	18.1055826211964	17.7473725956772	28.6344093857028	18.7167102179359	13.0606104026365	3.84674536986895	19.939827782965	3.09817706204529	8.92254058176272	3.12693772699088	21.4856922632238	26.4865769907486	3.73379193977546	17.4929890470395	124.92830557081	0	19.6675262479278	10.6849224240817
3505	K07215	pigA, hemO; heme oxygenase (biliverdin-IX-beta and delta-forming) [EC:1.14.99.58]	74115.5271512728	23.5342755020179	5.78667743739514	5.23397231713674	0	1.22087745839637	0	0	0	22.2000664672649	1.35726926422508	3.02681662759941	0	0	0	0	2.18542358803987	2.94476655477571	3.62313820574991	1.81985783251606	0	0	0	0	6.02208793498646	7.6131439576312	0	64.4337016574586	0.291526712719437	4.0491973484546	0	10.7301610435036	1.05196519490315	2.87290442756842	25.690458139283	9.31631912024069	0	5.37095544176926	0	5.17390885441757	2.58243941199841	5.60711272632877	11.6090798454945	75.4560986027213	0	7.18824829618714	1.73385492640233
5482	K13924	cheBR; two-component system, chemotaxis family, CheB/CheR fusion protein [EC:2.1.1.80 3.1.1.61]	72636.080776291	39.025917029236	17.9401603181507	65.9943823478311	4.66568974229409	115.68532526475	0.937147688838782	20.8328629279666	57.242590624631	28.1156530408774	23.2770628993071	11.764972796284	18.9618021547502	23.0649754077142	0	291.971968420119	7.5062292358804	18.9221145043544	18.4897817803949	10.2895807199605	8.27114986963949	11.6862072252407	9.49299855142443	13.4948824564209	9.37690143779954	48.8996449205585	17.2996878251821	29.1772914010483	12.601115406553	14.2340867342864	10.2518342256593	12.0600451796254	4.69882276878317	50.1862731050294	44.747102783494	17.7093059446001	26.1178778713316	13.7269855104042	19.4481353529985	19.2504094806821	20.5611555706907	21.7340515283276	21.7868670300016	65.318201232534	2.38643185911547	32.3402099834224	20.4018034743403
2723	K05372	ybtA; AraC family transcriptional regulator	71969.4752122047	5.72099757075285	0	18.9117970695546	0	46.856278366112	0	0	17.0386114063053	0	0	1.25803746155997	0	0	0	125.130843608622	0	0	0	0	0	0	0	0	0	0	0	0	0	0	0	0	0	0	0	0	0	0	0	0	0	0	0	0	0	0	0
4257	K09799	K09799; uncharacterized protein	68617.1825559724	20.883621053364	0	0.999015463021949	0	0	6.75732807215333	0	0	0	0	12.3094127008021	0	0	0.276131371591939	11.478754546261	0	0.464777822116852	0	6.8508381799521	9.47586082891306	25.5743017824802	22.810236600676	0	17.8995624088352	6.09051516610496	0	49.8087547811305	22.8341466506116	0	0	0	0	0	0	0	0	0	0	0	0	0	0	71.6822258832144	12.8276966179708	0	0
4126	K09138	K09138; uncharacterized protein	66587.7501900014	7.70918856638928	0	18.9117970695546	0	46.856278366112	0	0	17.0386114063053	0	0	0	9.08423114593536	0	0	125.130843608622	1.60921926910299	0.0891997840426281	0	0	0	0	4.18638338966683	0	0	0	5.88254422476587	0	0	0	3.20741622050367	0	0.503757980657849	0	20.3996534170909	0	4.7412736041854	0	5.98813003809018	0	0	5.89590499058991	0	0	0	0	0
4202	K09704	K09704; uncharacterized protein	64045.5950000952	22.59522527737	3.97999130056546	5.74506283662478	0	0.3267776096823	13.3878241262683	19.7079396244938	1.37265320580942	0	6.20294549926512	3.94615169566246	0.264446620959843	0	0.543895125862911	22.212365829859	1.75456810631229	4.0413840050703	4.66920678905438	7.63612346523739	1.73514339656567	1.88733199885616	0	0	3.70561575328193	12.1629754453539	1.82752341311134	51.1970534069982	2.29418847835731	3.7377206293427	0	3.77468483567733	0	15.2242441610546	1.31593198310408	4.83452640315385	6.65413226518434	5.90478265606275	3.02063956063425	5.40514500433568	7.57137181451842	3.82893114413654	7.25964336737394	78.6137043138691	0	9.08086203720759	4.46227290810237
2848	K05795	terD; tellurium resistance protein TerD	60719.5773032657	29.266736977501	0.0510781084943764	5.75085423061331	0	0.792738275340393	57.8776775648253	0	3.1999055378439	0	1.20579501484748	54.0891593729167	0.528893241919687	9.97929070670463	0	102.191076022354	0	3.87314851764043	0	0.817272969171703	56.8551649734784	153.445810694881	136.861419604056	0	107.397374453011	50.0782378430428	3.65504682622268	50.0929664258394	137.587933329108	1.94872614008466	0	0	0	0	2.63186396620817	0	0	0	0	0	0	0	0	71.6822258832144	76.9661797078247	5.72734389390311	0
764	K01209	abfA; alpha-L-arabinofuranosidase [EC:3.2.1.55]	59146.9544976764	44.9962038185497	15.8764680295781	15.7844443157468	0	21.6762481089259	23.2032130777903	44.6189716529636	17.4902585901523	5.71618477899634	27.8642730735775	24.6145244188297	0.528893241919687	23.9062904478385	3.14482950979709	33.6911203761199	7.80730897009967	20.3700382620126	44.8770349844129	22.6105979397119	16.1467230063832	30.7692307692308	22.810236600676	1.75915560530945	25.310793915399	31.8728935965335	22.7497398543184	77.454313642159	31.8017618353508	8.44980432872774	6.98988697204045	15.4120819062887	4.1216562053824	41.237999713426	2.63186396620817	9.66905280630771	27.0334341535192	11.8095653121255	35.1935512445744	10.8102900086714	17.6968045859583	18.6579271854111	18.2231864119795	140.466166331076	40.5543325995597	48.6599742125622	21.8803872165495
5443	K13787	idsA; geranylgeranyl diphosphate synthase, type I [EC:2.5.1.1 2.5.1.10 2.5.1.29]	59072.9993268491	21.5457463723739	12.5240787920214	14.3018474546823	13.222233451238	16.0211800302572	68.348365276212	9.14639833108357	18.6651316566301	0	12.9787936050871	95.4000989226038	0	23.9062904478385	3.14482950979709	120.09225583252	1.34966777408638	15.0090373465412	33.1763075857291	20.8157524613221	87.3145734064551	232.980650081022	210.661516175761	17.1624820086359	166.930610543863	57.4476408281175	10.1326742976067	1.37767389148605	210.051334051588	7.1999041610095	14.0095181439619	7.52022152590541	20.5135637509765	2.66513827195873	0	0	15.1965993623804	0	16.2591903622996	1.87879371808459	9.51813383279414	14.6083457719515	0	9.20739520410031	136.001600960576	35.814606741573	13.4033947752287
1476	K02351	K02351; putative membrane protein	58568.606735132	25.3269415642438	1.36705399863295	0.897666068222621	0	24.1361573373676	6.75732807215333	0	0.398512221041445	0	5.42907705690033	9.42130276768242	9.48418217433888	0	0	11.478754546261	0	2.71179080303279	1.35088326983027	4.36385752841449	9.47586082891306	25.5743017824802	26.9966199903428	0	17.8995624088352	20.3358208955224	7.71657127991675	52.7234735798272	23.9939159642563	1.84490056704736	4.60539361491176	1.74160169059244	0.82433124107648	0	21.8925051445901	5.05239132690113	4.7412736041854	0	8.51271148906015	1.08873687253107	0	7.8406775261211	1.86253240912218	73.524925254744	18.3910346207725	1.86498434334132	1.84325686248508
5743	K15408	coxAC; cytochrome c oxidase subunit I+III [EC:1.9.3.1]	58397.0570566571	24.8668257830139	4.93071521779656	4.47095615914751	0	8.01891074130106	0	7.65738127377592	7.92596528515763	28.1156530408774	9.53537898557245	2.42790477624137	9.48418217433888	12.1019932694797	0	0	7.5062292358804	2.63667519541795	3.85867682715622	5.27426160337553	0	7.91154322752836	4.18638338966683	3.29441867903406	0	9.90310544053924	5.88254422476587	53.2759597676725	1.15976931364472	9.5239996805367	3.20741622050367	5.05720323544415	0	10.3381573291302	21.8925051445901	13.0926444651935	8.06833973677757	0	5.98813003809018	9.52885634454186	5.84596174584256	11.3581024076838	7.80993703370549	82.4455427420831	1.40084050430258	4.46214772517959	10.5489988065243
3269	K06912	tfdA; alpha-ketoglutarate-dependent 2,4-dichlorophenoxyacetate dioxygenase [EC:1.14.11.-]	55974.8582806585	12.1837416701974	111.038961038961	34.3748190189379	0	36.7352496217852	0	0	51.149781556264	0	59.200935840907	26.2833057353605	0	0	0	0	0	42.8018121640337	71.1395912712158	0	0	0	0	0	0	28.2197881559942	0	0	45.2880410672413	0	0	0	44.8048274561569	0	0	0	0	0.435777317790609	0	0	87.7064532606845	0	0	0	0	71.408178301713	0.450868585068293
111	K00146	feaB; phenylacetaldehyde dehydrogenase [EC:1.2.1.39]	54237.5241316355	28.8845732724009	13.5944199341329	11.4857821277582	0	23.68517397882	0	2.67517486808197	12.2830322352108	22.2000664672649	10.9286421308378	10.512677146728	0	23.9062904478385	3.14482950979709	0	2.18542358803987	16.257834323138	25.2095600969865	27.3468088341506	1.43846084689382	3.44104470498523	0	0	1.8649718691394	0.845570534424651	11.9341831425598	58.5086414506304	6.65441409468281	7.36562574874211	0	15.1825402608759	5.37364295142911	6.0252185126809	0.574027943247049	3.11235605353252	21.6463663860051	2.76718596797037	19.3285499158473	8.54610270738992	7.65083148873375	18.300992926212	5.291285253188	88.403807431814	7.58955373223934	23.2570454964082	13.7912743667949
2092	K03406	mcp; methyl-accepting chemotaxis protein	53885.7552167794	296.685080286049	234.534269558193	239.629061215034	193.410813542193	381.535552193646	150.426296505073	336.808197324825	175.658283150313	511.731472249917	158.89204835178	182.508032085331	255.630264446621	154.018897230132	204.281430862562	441.497383127828	275.550249169435	122.238961526725	172.476619328022	152.590983388452	127.865683718421	177.785721094271	162.752293577982	111.402526787142	146.79870806418	240.312951372171	197.561134235172	542.173112338858	159.160846694974	204.815909272422	129.813603014079	237.834292793121	195.040516149888	204.320103166643	403.339651250948	276.501711795829	182.122128668356	250.691796491993	159.363096819913	239.955679737932	115.086043475793	188.576156791485	275.805598179798	562.136188907194	86.3317990794477	134.914348867195	133.933165362684
1370	K02168	betT, betS; choline/glycine/proline betaine transport protein	53270.0444505618	38.4212954290751	18.7830112471261	18.2066948514507	0	29.8016641452345	12.5352311161218	0	12.3184555437478	66.6001994017946	13.7451633222352	16.04159050343	10.7051909892262	23.9062904478385	3.69709225298096	22.5849374611905	6.5562707641196	16.251965916293	35.8434360928299	29.5928840232638	9.89840870268812	25.5743017824802	26.9966199903428	0	31.8087101479475	9.95426095329803	17.7321800208117	95.7341691457713	22.8341466506116	14.9229294784762	3.20741622050367	32.8062377031261	4.43414778696695	12.1722309786502	20.3996534170909	21.7449942940139	19.5659282269272	10.7419108835385	20.5288333776242	15.5217265632527	7.74731823599523	19.0310857291193	10.7095613524525	91.3326011349076	17.6005603362017	33.1783017130227	13.1116562790081
3678	K07496	K07496; putative transposase	53225.4857617869	16.4506114992535	7.67725097868639	0	13.1346134411319	9.23025718608169	63.8951521984216	14.6910050312922	4.05892076986657	0	3.82434986052371	65.7307154684845	0	6.20631633445509	1.2918903842131	80.3512818238269	0.37375415282392	18.2221544095209	1.69033598891583	33.4435701524309	68.2235008540861	190.606233914784	170.680830516659	5.56268990884375	125.296936861846	52.5590394800193	9.54084287200832	1.99249185437031	167.684897648774	6.86446769427362	9.42891136228435	16.2792392334038	10.0540664314	7.8807852127812	0.101808729557024	0	6.04921115016758	6.91796491992592	10.0983258038799	8.43048463243087	9.41313354900959	5.90563956129535	8.2014921424414	14.1741411922631	109.865919551731	0	6.09998673915926
5395	K13652	K13652; AraC family transcriptional regulator	52933.7919978161	28.3440617610821	2.05990182066737	2.33393177737881	0	13.5081694402421	2.16319052987599	0	0.69813437241705	0	10.478718617835	13.5697726930604	12.3000489715965	11.176546725343	0	0	1.75456810631229	10.1697612732095	0	5.7164823050899	7.59687134765801	0	10.2945436986963	8.40396609627379	17.0204730152115	10.2626986037554	12.968262226847	53.4618926193512	9.81050763673237	9.18057663125948	8.68034899861194	6.47453180791372	3.21516122949274	5.54162487462387	69.4420556698798	6.58782031331051	11.9308428022562	0.435777317790609	18.5756045708212	0	9.88137805777854	28.6531896943345	19.2563098576644	71.6822258832144	13.1578947368421	6.59191379627924	7.32880254608142
1671	K02596	nifX; nitrogen fixation protein NifX	52202.9098948755	12.7607852037665	0.966258621761014	23.2220420455204	0	47.2072617246596	0	1.33758743404099	21.3366395087968	0	7.70718977773778	4.7235543321649	11.9000979431929	21.1558374320476	0	125.130843608622	0	6.61134715147532	0	5.1260120880374	7.59687134765801	1.0103898579735	10.2945436986963	8.40396609627379	9.65565742863097	5.47312831006259	12.968262226847	3.13252585352033	7.86488370619177	10.3625908473764	8.68034899861194	8.34001311666545	3.71891921015059	7.11778191718011	29.4135167334561	6.58782031331051	13.1406850322897	1.38359298398518	18.5756045708212	1.68609692648617	11.720301946762	20.3809462002726	7.68426900894227	1.36066874122887	13.1578947368421	6.59191379627924	6.9950934889272
4167	K09474	phoN; acid phosphatase (class A) [EC:3.1.3.2]	51998.9793101596	32.0358987586476	10.5962219598583	17.3090287832281	0	16.4326777609682	0	2.88378942201497	7.37100011807769	25.058158856763	16.0072887609106	11.9932904668717	2.81586679725759	11.176546725343	0	41.7102812028741	2.18542358803987	12.644468439708	9.26913751298926	10.2941612498575	9.33201474422368	1.88733199885616	6.10816030902945	8.40396609627379	19.3833611168994	12.1434159845932	7.08571800208117	69.4645133871653	7.86488370619177	17.7901126108138	5.47293277810827	19.1211834147052	4.26712642439589	24.5486459378134	9.01386331636521	25.7910571636062	13.8437014632551	11.275738097832	15.6081140933652	11.6677907312843	19.6095124581418	19.2225322863262	16.844806603524	81.0391115992434	14.5587352411447	22.5847301528827	13.2442646863811
3278	K06921	K06921; uncharacterized protein	51158.7201532001	8.73288477299046	0	6.30393235651821	0	15.6187594553707	38.1059751972942	0	5.67953713543512	0	0	45.0742994774306	0	0	0	99.104053934179	8.18106312292359	0.178399568085256	0.956009698649117	0	47.3793041445653	127.871508912401	114.05118300338	0	89.4978120441759	30.4525758305248	0	0	114.170733253058	0	0	0	0	0	0	0	0	0	0	0	0	0	0	0	64.1384830898539	0	0
1031	K01682	acnB; aconitate hydratase 2 / 2-methylisocitrate dehydratase [EC:4.2.1.3 4.2.1.99]	51146.0546315213	21.9865916467944	16.1980364133474	44.5068628018764	12.5517938352703	81.9605143721634	2.8184892897407	10.5411706957909	27.125398512221	53.1738118976404	15.8837997540418	13.6810606223522	12.4420666013712	12.1019932694797	3.35123073704763	166.841124811496	12.4948089700997	11.7771179080303	12.22029788708	18.8204090166115	14.1688393419042	9.79887522638452	7.20907774022212	5.17351671197825	14.3415294853094	14.2041706788637	7.98322060353798	26.2988737781555	2.01216807148742	11.6005111412826	5.93396787626413	21.081396196167	1.89919452600954	33.9948416678607	39.7198635329795	22.1910986616869	20.1054524646448	27.6827541126484	14.2749579236425	19.019173330764	18.0997786480504	16.4719968849374	21.6400338642256	22.6889987186528	0	13.7030300239455	9.93787296114574
3522	K07233	pcoB, copB; copper resistance protein B	50717.6398984459	54.1888474390991	16.4030945131424	16.4461110789367	37.877716018191	15.2405446293495	52.4168545659527	28.3102221131427	5.88322115952297	22.2000664672649	19.5851705210114	19.9884518612503	70.9680215475024	0	87.3174813471864	0	71.0496262458472	15.312246191404	22.8818843089713	31.7048124073441	13.7013395666637	31.579449051568	16.687590535973	15.1847113385575	19.1914982287977	26.8024795377949	49.3301248699272	117.525499362516	10.7357880727549	38.7469051992652	16.1511005353956	36.3331633024849	5.13590689905983	20.1174953431724	16.4446550416983	55.7526714389459	31.1493501185318	47.3689944438392	13.123394454779	56.2770979863185	12.5943583631307	17.1826205464339	38.0760886819408	111.297211544329	13.7482489493696	21.969976054522	25.6188171330062
464	K00720	UGCG; ceramide glucosyltransferase [EC:2.4.1.80]	49579.6296225136	13.9628243715708	16.8893307649289	25.9744020385707	0	50.9379727685325	0	0	29.9474554256701	0	19.084255676535	12.8126276854261	3.61576885406464	21.1558374320476	0	125.130843608622	0	13.2608389474425	7.90439903013509	7.5768806781465	7.59687134765801	0	6.10816030902945	9.25155925155925	9.65565742863097	15.0622893596533	7.08571800208117	3.50084997875053	14.3038215349515	17.3029310757927	5.47293277810827	9.58609633462071	9.10670509953934	7.16076801834074	11.9995667713636	8.84946571221081	8.66099893730074	1.20928205686894	16.055452210116	1.91733307640428	24.8822294114308	16.7781166850542	16.1450341287899	7.29147598999329	14.8989393636182	19.6675262479278	6.34862750298369
1927	K03090	sigB; RNA polymerase sigma-B factor	48207.9203564426	17.1167846973276	1.92008947989809	5.1271210980483	9.33137948458818	0.777609682299546	40.54396843292	25.2219904282734	15.3737159050655	0	6.15495365787816	70.3395840949657	0	0	1.01575901262116	68.8725272775659	0	20.2655571465459	0.666435746449602	18.644752347284	61.1705475141598	161.967400629111	136.861419604056	11.1253798176875	107.87872473432	37.7330284063553	8.54578563995838	0.161495962600935	171.709233791749	5.780289114288	9.07198096371208	3.64351818115572	21.4220791465747	0	1.82389255929817	0	14.4281860541159	0	45.8543715120914	0	4.17163289630513	11.1168797456032	0.74077993544632	12.6243211910428	124.02941765059	37.6957082335605	13.4398620872563
749	K01190	lacZ; beta-galactosidase [EC:3.2.1.23]	48041.9927558851	54.6940752359601	30.8860995463866	23.5883477152951	0	37.728895612708	52.7621195039459	72.4506074364953	20.3831621206754	21.7347956131605	47.9958607036804	27.9520870518914	5.5435847208619	24.967641729226	8.05369221114288	22.5849374611905	33.7624584717608	33.8800967113448	73.8690682369241	40.8598661953092	21.3521531960802	35.010961776761	27.9188797682279	5.27746681592835	41.7899041466972	74.5636735676456	23.5301768990635	90.1707040657317	32.6256416756448	19.8226978675825	6.92048383898473	27.0531224950813	2.52687158212333	93.9962745378994	4.04960467886927	25.2723311546841	49.7956347584403	29.5239132803138	34.3564531845159	27.0257250216784	40.4733526306828	28.9116749951327	35.8484575903487	158.551467447678	25.3151891134681	82.2757413888377	34.95557618353
2490	K03933	cpbD; chitin-binding protein	47938.7066222536	18.3787217016354	9.90648107872988	8.80726240806162	4.66568974229409	1.84871406959153	52.9382750845547	27.3980856546816	4.93859959853584	50.3157195081422	6.06646870032095	66.1308358960022	0.399951028403526	12.1019932694797	6.15019873091137	80.3512818238269	15.2979651162791	5.58144175019366	6.50502251472116	4.06830881514426	66.3310258023914	186.93165570489	165.717044905843	8.85710858787782	135.47614086268	45.8293211362542	0.104058272632674	23.7161779288851	166.290639457507	10.510342624391	9.29010509617291	20.706113823508	4.29452331564344	13.2110617566987	27.1833098667822	23.5605353252412	3.32706613259217	10.7419108835385	0	13.6140283264284	8.42840115784097	10.1672399247193	18.2972644055241	14.5371895783757	89.7938763257955	9.56898139620556	4.37276223312558
1128	K01811	xylS, yicI; alpha-D-xyloside xylohydrolase [EC:3.2.1.177]	47190.3843062377	32.6185674863344	16.7650531286895	9.2372734117102	0	4.38789712556732	22.0687711386697	26.9726346791017	7.01381509032944	2.85809238949817	19.7296559584871	33.1326208038537	1.88540646425073	0	0	22.957509092522	11.3164451827243	10.9895777094434	22.7156217526844	8.35076215455962	25.7574395396925	58.2308645505672	45.620473201352	0.879577802654726	44.5474578037091	47.5565719788156	5.76222684703434	61.7934551636209	52.6332467203245	11.2131618880281	1.39797739440809	13.9728922247322	0.932086958864255	53.7684482017481	1.31593198310408	15.4269115053429	21.0618817951443	17.7143479681883	18.3940118699619	16.215435013007	23.6222260060162	9.63722499837757	22.5197100375681	96.0827384221124	35.0210126075645	28.3431571191748	16.4765946160987
2457	K03841	FBP, fbp; fructose-1,6-bisphosphatase I [EC:3.1.3.11]	47093.2886349593	38.7878366856443	18.9166097060834	27.0371228354665	12.5517938352703	46.4809379727685	3.14966178128523	13.3758743404099	20.9027039792183	50.3157195081422	22.3726866432706	12.9984516462012	6.58016650342801	12.1019932694797	3.35123073704763	41.7102812028741	14.1040282392027	21.8316706180606	16.7578801524073	23.3445660850724	15.7691270340735	10.809265084358	3.02269435055529	4.17399648168879	17.5665763700771	31.5880175734232	6.02887617065557	88.3969046607168	2.23715064326003	15.48598354764	2.72655165576046	34.1798440574218	1.555723175561	40.4929072933085	25.6182714177407	27.243489988588	21.9570015531758	29.0663470966336	13.5530162104704	29.4151652374988	23.71587490777	12.6592900253099	20.7405153711837	93.5261455854537	1.40084050430258	23.5713298950083	15.4897228484286
5498	K13953	adhP; alcohol dehydrogenase, propanol-preferring [EC:1.1.1.1]	47052.602702519	59.8519743820565	74.4624992232648	39.1211559622401	13.9970692268823	58.7916792738275	7.47251972942503	11.8175236225304	55.0625811784154	22.2000664672649	55.425087735085	33.3186383088536	11.3695886385896	57.7918716023816	6.83355414545708	11.478754546261	2.18542358803987	44.3156733410014	82.5784551437478	44.0964762230585	3.0387485390632	3.44104470498523	4.18638338966683	20.2943387174156	14.2671910814753	51.689124939817	32.287330905307	101.312154696133	27.1151530515242	15.5438862710646	14.7184215744596	31.2395248852292	40.7000350206083	13.3758418111477	36.6276941405827	11.577964519141	45.6265838306221	9.34742346660856	43.2013464434405	10.4634357837942	47.7155343663091	43.1836589006425	20.0010582570506	141.067179205565	24.2495497298379	92.8946398968503	29.4556424877337
5970	K16088	TC.FEV.OM1, fhuE, fpvA, fptA; outer-membrane receptor for ferric coprogen and ferric-rhodotorulic acid	46713.3071674253	34.9452912944605	30.9000807804636	26.4217872241849	0	140.452950075643	0	22.9721438213278	6.34077222812611	150.947158524427	18.1994061009628	11.5083546590396	11.1051420176298	36.305979808439	0.276131371591939	0	29.0749584717608	14.4186756179432	19.5150675441635	15.4284030866309	0	23.7346296825851	4.18638338966683	9.88325603710219	22.2233798708064	21.6899374097256	7.98322060353798	99.6679770505737	0	37.0657295743151	3.20741622050367	63.4117904248342	3.15589558470946	40.8797822037541	60.4281923535146	58.2736798423073	15.8219570015532	21.483821767077	6.96695898662415	40.8420849792851	25.2852034735229	28.6077616977091	45.6373353087465	79.4526816767344	0	31.8394271504881	13.1182866993767
2909	K05886	sdh; serine 3-dehydrogenase (NADP+) [EC:1.1.1.276]	46626.4435612696	11.5001253841704	0	0	0	0	0	0	0	0	0	2.42790477624137	0	0	0	0	0	0	0	0.9218078838332	0	0	0	0	4.15711606584705	6.69234472797304	0	32.4798130046749	0	0	0	4.91874954456023	0	0	0	6.20396306670816	0	5.37095544176926	0	0	0	0	0	35.8411129416072	0	2.29324000736784	0
5454	K13816	rpfF; DSF synthase	46353.1584217053	11.7571442301771	0.55614242217113	0	0	11.7095310136157	0	0	0.398512221041445	0	3.92033354329764	0.516827595105482	0	0	0	0	0	1.35893523626206	0	1.92661648990763	0	0	0	0	4.15711606584705	0	0	33.4006233177504	0	0	0	5.88792538074765	0	0	0	6.20396306670816	0	5.37095544176926	0	0	0	0	0	35.8411129416072	0	2.29324000736784	1.10283781991778
5901	K15918	GLYK; D-glycerate 3-kinase [EC:2.7.1.31]	46307.5622351756	13.684185386277	0.810911576461816	0.897666068222621	0	1.49531013615734	0	0	0	0	0.90584600617895	2.42790477624137	1.62095984329089	0	0	0	0	0	0.976792518184967	12.221081841335	0.422547873775061	0	0	0	4.15711606584705	8.54095450168512	2.10067637877211	43.164754214478	0	2.93506908393898	0	6.35793922611674	0	2.09915460667717	12.8452290696415	11.2563543936093	1.09948499959127	5.37095544176926	0.978828948533971	1.08873687253107	0	3.70562658186774	5.32832424996031	35.8411129416072	1.40084050430258	4.15822435070915	1.27304071078106
3014	K06160	pvdE; putative pyoverdin transport system ATP-binding/permease protein	46217.8043830489	19.9836948262526	8.91847387062698	26.6852956506631	0	48.3547655068079	0	2.88378942201497	24.5424489313969	25.058158856763	5.45157323255047	2.41392658222404	37.4012732615083	0	0	125.130843608622	2.18542358803987	9.61186357127767	5.95081399376515	15.8560459193371	1.73514339656567	1.88733199885616	16.7455335586673	0	4.38633048551782	8.521906596052	25.3577003121748	7.31158804363224	2.22447556879397	3.07483427841227	12.8296648820147	8.69707789841871	1.05196519490315	17.5526579739218	124.43593631539	7.94688245668638	25.6192266819259	5.90478265606275	26.9731597129949	10.5790538587533	9.72813440036325	37.292102018301	19.8793586962273	9.35688571602904	0	7.34481488303555	12.8331786235247
2748	K05523	hchA; D-lactate dehydratase / protein deglycase [EC:4.2.1.130 3.5.1.124]	46000.7284392667	13.4656442315612	5.78667743739514	5.30520646319569	0	0	5.6369785794814	0	0	22.2000664672649	1.35726926422508	0.967721124276897	0	0	6.15019873091137	0	4.98857973421927	3.31330250463604	3.62313820574991	2.42663549625575	0	0	6.04538870111057	0	6.02208793498646	0.845570534424651	0	39.5434905794022	0	5.00159731650827	5.45310331152092	10.7301610435036	1.6910912960319	2.87290442756842	0	9.31631912024069	0	5.37095544176926	1.43059615554965	5.17390885441757	2.58243941199841	0	3.19593629292555	40.6095551894563	2.38643185911547	4.67857800699945	1.73385492640233
353	K00531	anfG; nitrogenase delta subunit [EC:1.18.6.1]	45930.6598949263	3.8089789200896	0.0255390542471882	12.6078647130364	0	31.2375189107413	0	0	11.3590742708702	0	0	0	0	0	0	83.4205624057482	0	0	0	0	0	0	0	0	0	0	0	0	0	0	0	0	0	0	0	0	0	0	0	0	0	0	0	0	0	0	0
4986	K12049	comB9; ComB9 competence protein	45930.4299438077	3.80917105710064	0	12.6078647130364	0	31.2375189107413	0	0	11.3590742708702	0	0	0	0	0	0	83.4205624057482	0	0	0	0	0	0	0	0	0	0	0	0.0566652500354158	0	0	0	0	0	0	0	0	0	0	0	0	0	0	0	0	0	0	0
3456	K07131	K07131; uncharacterized protein	45909.0000053	13.7448463398092	8.87963710930218	0.19111600162159	27.9941384537645	3.34795763993949	40.54396843292	15.5236225303718	1.38446097532176	0	2.21962266414709	55.7160061073955	0	0	0	68.8725272775659	0	3.94826412525528	2.63249047454105	1.94292393659482	56.8551649734784	154.456200552855	136.861419604056	33.3761394530625	111.554490518858	37.5571738083775	0.630853277835588	8.27401189970251	137.004879903669	3.10877725421292	23.022010707912	7.95015667128179	18.6936504943294	3.03052013182404	0	6.20396306670816	1.20984223003352	6.75454842575444	1.43059615554965	1.68609692648617	9.0811056246098	1.18112791225907	2.22763109159215	2.65421929342852	86.7470482289374	11.8472554798305	1.21999734783185
1348	K02106	atoE; short-chain fatty acids transporter	45660.7348238923	16.7967819292402	11.687441744858	11.4857821277582	0	15.8266263237519	0	0	1.21324831739284	22.2000664672649	1.96016677164882	0.693533472398443	2.42086190009794	0	0	0	2.18542358803987	5.34611863571278	4.87149289920333	2.45942144676322	0	0	0	0	6.50343821629506	14.2302599903707	2.10067637877211	49.1553336166596	0	3.07483427841227	0	13.1385265612475	1.05196519490315	4.11950136122654	15.8309325246399	9.31631912024069	1.09948499959127	5.37095544176926	0.978828948533971	5.17390885441757	2.58243941199841	4.88896099682004	7.40250806921001	39.6149856611142	0	4.67857800699945	2.30407107810635
3668	K07485	K07485; transposase	45544.584515588	4.29515064530656	0	12.6078647130364	4.66568974229409	31.2375189107413	0	2.36433918272181	16.1943558861731	0	0	0	0	0	0	83.4205624057482	0	0	0	0	0	0	0	5.56268990884375	0	0	0	0	0	0	3.83700178465199	0	2.97316882627084	0	0	0	0	0	0	0	0	0	0	0	0	0	0
1635	K02548	menA; 1,4-dihydroxy-2-naphthoate polyprenyltransferase [EC:2.5.1.74]	45504.0582152276	20.9185869127409	21.2863356738955	43.6065906063589	8.55654370894391	81.0384266263238	15.0225479143179	14.3903546447417	47.145471720392	5.15121302758391	25.2287111191098	19.8575084406787	0	24.4369660885322	6.62666480719615	141.914308524794	5.90739202657807	27.6480364310697	49.857984066505	39.3597901699168	8.82855344781084	6.11953102659422	9.43505552873008	14.358467935391	11.1984788497604	12.8313372652865	15.283558792924	2.42810596401757	10.9354204955954	6.24750419295583	14.2970454094785	9.74276761641041	20.0679399800652	26.0853990543058	0.675836672804072	5.38437597261127	26.7309735960108	5.90478265606275	24.8737709274515	7.28393872242027	19.4108632726034	21.5263806866117	8.39726969680935	22.1978156080298	25.2701620972584	41.7687419414257	22.5356716615833
3916	K08226	pucC; MFS transporter, BCD family, chlorophyll transporter	45474.4219454266	4.2133661481704	0	12.6078647130364	0	31.2375189107413	0	0	11.3590742708702	0	3.92033354329764	3.46155996645233	0	0	0	83.4205624057482	0	1.43503673622685	0.290959473501905	2.00961721214886	0	0	0	0	0	0.521575589792971	0.526795005202914	0	0	0	0	0	0	0	0	0	0	0	0	0	0	0	0	0	5.13307984790875	0	2.20567563983557
3335	K06994	K06994; putative drug exporter of the RND superfamily	45362.073090297	41.5187729184169	15.5906294662276	31.38385359356	27.9941384537645	29.6308623298033	84.3961386696731	55.1726592219904	53.5024796315976	0	31.2726836437806	126.360830949872	0	48.7962723272068	6.7498779722474	147.733522576067	0	55.1563578319758	65.0086595081399	48.2856273995515	95.3519733884743	244.371365932704	206.412361178175	33.3761394530625	172.76515940821	56.9979537794896	36.888657648283	0.55142371440714	269.079155840041	0	24.41998810232	14.202433870145	57.169849950163	0	4.22181306184339	0	66.2225128750102	0.740821440244035	93.1614846310568	0	9.73381009137863	50.4056071127263	0.74077993544632	35.6458600280676	211.586952171303	62.6634739362682	46.4460946824029
6305	K17680	PEO1; twinkle protein [EC:3.6.4.12]	45305.4094738612	5.44892458387476	12.9193438140807	16.427289048474	0	35.3192133131619	1.83201803833145	0	17.4076042035659	0	6.57788176010078	2.92036730392895	0.399951028403526	0	0	83.4205624057482	1.75456810631229	5.53097345132743	7.90439903013509	0	0	0	0	0	0	3.13553201733269	0	0	5.03200456302681	0	0	0	4.97831416179521	0	1.49285172749919	0	0	0	0	0	9.74516147340939	1.04270231682783	0	0	0	7.93424203352367	0
665	K01048	pldB; lysophospholipase [EC:3.1.1.5]	45239.6412232225	32.0849362380946	23.4045858447772	11.0355012451497	0	5.59213313161876	7.12373167981962	0	15.7205691344905	0	17.7854764690003	11.8954431087503	14.4760039177277	21.1558374320476	3.57715640471376	0	2.8031561461794	16.874603882538	14.8611014894354	15.9710343254647	8.01941922143307	0	13.3172380492516	8.40396609627379	10.9184205042717	17.1506379393356	15.0689386056191	63.2260235160788	12.8968882692186	13.9605462822458	11.4069006543724	8.35823070757123	16.5283801621724	9.19544347327697	42.2587458030976	11.6402116402116	13.0303278018475	0.435777317790609	19.5544335193551	1.08873687253107	19.6265395311879	23.8075150885846	15.5325678607334	71.6822258832144	14.5587352411447	19.1310554429913	9.68704415859966
6767	K19166	higB; mRNA interferase HigB [EC:3.1.-.-]	45178.7915647222	4.5172519624706	1.42297893494066	14.7246192158453	0	35.5650529500756	0	0	11.6454126815445	0	1.82767929451993	0	0.399951028403526	0	0	83.4205624057482	0	0	4.25355039833737	1.55281864142624	0	0	0	0	0	5.15867236398652	0	0.573735656608585	0.25559287660815	1.84490056704736	0	0.889018436201997	0.399585140486517	2.12064765725749	1.49285172749919	0	0	0	0	0	1.93921334922527	1.94477253553118	1.12175247367586	0	1.40084050430258	2.62479277951741	0
629	K00983	neuA; N-acylneuraminate cytidylyltransferase [EC:2.7.7.43]	45158.7787775532	6.16293403735815	2.88324116075312	18.3008050037644	0	49.4408472012103	6.4402480270575	2.04933120628298	18.3079466288818	0	5.70604997150484	3.08935291714157	0.264446620959843	0	0	94.5267453206777	1.60921926910299	3.27459449308702	7.90439903013509	4.06357623446231	1.60028769216938	0	0	0	3.93524692644301	12.8490611458835	1.87955254942768	0	3.39691995690475	0	0	0	0.503757980657849	4.48488322109185	1.31593198310408	0	0	0	0	0	1.1124354390147	0	0	0.988467874794069	0	2.89187695708234	9.69586261768996
3532	K07243	FTR, FTH1, efeU; high-affinity iron transporter	44791.6786790769	37.1254784231411	16.5870875535947	18.031794752997	17.2174835775644	44.8217851739788	5.77790304396843	20.2929193766106	25.3453772582359	25.058158856763	15.2839017367048	18.3125094083998	3.64187071498531	23.9062904478385	4.08618645840597	52.8164641178036	2.18542358803987	18.4649421375085	42.0173190162799	29.2132322195613	13.4496089184573	2.84052997807645	0	5.56268990884375	8.9622838091269	17.8903767453057	16.363163371488	75.4713840487321	13.8094936307751	5.00159731650827	3.83700178465199	16.0715586970779	16.6817165485844	6.27597076945121	15.0139174699448	3.11235605353252	21.1231913676122	16.4070160148164	27.1148906014705	5.17390885441757	3.97298371076679	20.40151859303	7.40250806921001	86.4573799499664	16.7650590354213	32.2181801436729	16.5627900808911
6409	K18145	adeA; membrane fusion protein, multidrug efflux system	44774.0864988232	13.1098554061961	0	6.30393235651821	0	15.6187594553707	0	0	5.67953713543512	0	0	1.25803746155997	0	0	0	41.7102812028741	0	0	0	0.9218078838332	0	0	0	0	4.15711606584705	0	0	32.4798130046749	0	0	0	4.91874954456023	0	0	0	6.20396306670816	0	5.37095544176926	0	0	0	0	0	35.8411129416072	0	2.29324000736784	0
6410	K18146	adeB; multidrug efflux pump	44571.4387526708	13.1932311811655	0	6.30393235651821	0	17.1172465960666	0	0	5.67953713543512	0	0	1.25803746155997	0	0	0	41.7102812028741	0	0	0	0.9218078838332	0	0	0	0	4.15711606584705	0	0	32.4798130046749	0	0	0	4.91874954456023	0	0	0	6.20396306670816	0	5.37095544176926	0	0	0	0	0	35.8411129416072	0	2.29324000736784	0
6407	K18143	adeS; two-component system, OmpR family, sensor histidine kinase AdeS [EC:2.7.13.3]	44280.2507359329	13.284633502977	0	6.30393235651821	0	17.1172465960666	0	0	5.67953713543512	0	0	1.25803746155997	0.399951028403526	0	0	41.7102812028741	0	0	0	2.47462652525944	0	0	0	0	4.15711606584705	0	0	32.4798130046749	0	0	0	4.91874954456023	0	0	1.49285172749919	6.20396306670816	0	5.37095544176926	0	0	0	1.04270231682783	0	35.8411129416072	0	2.29324000736784	0
2930	K05951	draT; NAD+---dinitrogen-reductase ADP-D-ribosyltransferase [EC:2.4.2.37]	44062.7251818712	5.83182641199643	0	14.5841779116233	0	31.2375189107413	0	0	11.6454126815445	0	0	0	9.08423114593536	0	0	83.4205624057482	0	0	0	0	0	0	4.18638338966683	0	0	0	5.88254422476587	0	0	0	3.20741622050367	0.196749981782409	0.503757980657849	0	20.3996534170909	0	4.7412736041854	0	5.98813003809018	0	0	5.89590499058991	0.416688713688555	0	0	0	0
6408	K18144	adeR; two-component system, OmpR family, response regulator AdeR	43998.2328683108	14.1175328618364	0.810911576461816	7.20159842474084	0	19.4296520423601	0	0	5.67953713543512	0	0.90584600617895	1.77486505666545	0.399951028403526	0	0	41.7102812028741	0	0.583718692049482	0.976792518184967	4.32141635306192	0	0	0	0	4.15711606584705	0	0	34.5020541153138	0	0	0	4.91874954456023	0	0	1.49285172749919	11.2563543936093	0	5.37095544176926	0	1.08873687253107	0	1.04270231682783	0	35.8411129416072	0	2.29324000736784	2.37587853069885
4649	K10938	acfC; accessory colonization factor AcfC	43976.2929092525	10.0538511900882	0	1.8807551977761	0	11.7095310136157	2.8184892897407	0	0	0	0	2.42790477624137	0	0	3.07509936545569	0	2.8031561461794	1.0140607028004	0	0	0	0	3.02269435055529	0	0	0	0	25.8110213911319	0	0	2.72655165576046	0.969175836187423	0	0	0	0	0	0	0	0	0	0	0	35.8411129416072	0	0	0
4368	K09952	csn1, cas9; CRISPR-associated endonuclease Csn1 [EC:3.1.-.-]	43831.6633253992	9.67564344347545	0	0.13754560722766	0	0	3.43503382187148	0	0	0	0	0.247306509537429	0.954946131243879	0	0.78564953629454	0	0	0	0	6.16946059984035	0	0	0	0	0	0	0	24.8902110780564	0	0	0	0	0	0	0	0	0	0	0	0	0	0	0	35.8411129416072	0	0	0
4617	K10857	exoX; exodeoxyribonuclease X [EC:3.1.11.-]	43789.6745683657	10.4178103963164	0.810911576461816	0.993224069033416	0	0.813918305597579	0	0	0.286338410674224	0	0.90584600617895	2.42790477624137	0	0	0.276131371591939	0	0	0	0.976792518184967	0.841981221728057	0	0	0	0	0	1.32703418391911	0.104058272632674	26.9124521886953	0	1.84490056704736	0	0.196749981782409	0	0	0	5.05239132690113	0	0	0	1.08873687253107	0	0.902070218703355	1.12175247367586	35.8411129416072	0	1.86498434334132	1.27304071078106
3854	K07807	K07807; uncharacterized protein	43690.6146817291	9.71836295850048	0.55614242217113	0	0	0	0	0	0.398512221041445	0	0	2.42790477624137	0	0	0	0	0	1.23999436632943	0	1.78374577108754	0	0	0	0	0	0	0	24.8902110780564	0	0	0	0	0	0	0	0	0	0	0	0	0	0	0	35.8411129416072	0	0	0
3058	K06212	focA; formate transporter	43381.4002881498	9.86464807874233	0	0	0	0	5.6369785794814	0	0	0	0	0	0	0	6.15019873091137	0	5.6063122923588	0	0	0	0	0	6.04538870111057	0	0	0	0	24.8902110780564	0	0	5.45310331152092	0	0	0	0	0	0	0	0	0	0	0	0	35.8411129416072	0	0	0
456	K00696	E2.4.1.14; sucrose-phosphate synthase [EC:2.4.1.14]	43207.1910433159	9.98181921979028	0.0255390542471882	0.0955580008107952	0	4.06656580937973	0.468573844419391	0	2.47520368402409	0	0	0	0	0	0	0	0	0.0891997840426281	0	6.16946059984035	0	0	0	0	0	6.22592681752528	0	24.8902110780564	1.15976931364472	0	0	0.196749981782409	0	0	0	0	0	0.740821440244035	0	0	0	0	0	35.8411129416072	0	0	1.25977987004376
600	K00947	mosAB; molybdenum storage protein	43195.7574371972	7.95695444278493	0	12.6078647130364	0	31.2375189107413	0.331172491544532	0	11.3590742708702	0	0	0.737618545837724	18.1684622918707	0	0	83.4205624057482	0	0.737071899720664	0	1.21355532747938	0	0	8.37276677933366	0	0	0	11.7650884495317	0	0	3.853526076192	6.41483244100734	0	1.78201018291533	0	40.7993068341817	0	9.4825472083708	0	14.8374523872797	0	0	11.7918099811798	0.416688713688555	1.98913905668436	4.77286371823094	0	0
6654	K18918	relB; RHH-type transcriptional regulator, rel operon repressor / antitoxin RelB	43107.7233517777	10.055562905008	0	1.8807551977761	0	0	0	0	3.1999055378439	0	0	0	0	9.97929070670463	0.276131371591939	0	0	0	0	0	0	0	0	0	0	0	0	24.8902110780564	0	0	0	0	0	0	0	0	0	0	0	0	0.167432884953743	0	0	35.9906034535359	0	0	0
1267	K02009	cbiN; cobalt/nickel transport protein	42719.6207565467	7.81900716109032	2.84595786988131	14.4886199108125	8.4689236988378	34.7352496217852	10.0549605411499	5.63872867836544	13.5257999763845	0	0.554905666036774	13.7497043074342	0.724779627815867	6.20631633445509	0	94.8993169520092	1.60921926910299	7.4904344968428	0.292344994804295	12.0348196297563	11.3683358806077	33.5287389190735	33.8194109126026	0	19.9476453427797	10.7346232546943	0.0520291363163372	0	40.3447620254769	4.56433192237042	1.10053539559786	0	16.9284232644595	0	0	0	1.47142973922995	0	10.0584639914961	0	0.218514104092173	0	0.416688713688555	2.86777716761242	22.8036822093256	8.9173881009394	1.70733324492773
6933	K19713	tsdA; thiosulfate dehydrogenase [EC:1.8.2.2]	42590.4178807927	18.6608110742309	15.304790902877	13.4997393872705	0	45.2223903177005	0	2.33157442630998	2.58590152320227	44.4001329345297	11.2120939440295	5.14397539837853	0.264446620959843	0	0	0	4.37084717607973	8.40825332738668	12.8714928992033	5.90147109134451	1.73514339656567	1.88733199885616	0	2.75867583559891	10.4084184205043	11.9643716899374	1.82752341311134	49.9433347499646	5.14291146460485	7.12403162686686	0	21.8975442687459	2.44740174025484	20.9700530161914	1.31593198310408	17.2632015769271	6.65413226518434	11.275738097832	3.02063956063425	15.7529627131708	11.4024632499007	3.21240833279252	13.5245251071485	50.765757520288	0	14.4455700865721	7.92998276090704
6312	K17733	cwlK; peptidoglycan LD-endopeptidase CwlK [EC:3.4.-.-]	42387.8914005741	11.3667208029931	2.23389051140247	0.897666068222621	0	12.5234493192133	0.387542277339346	0	0	0	2.3605986982213	1.27332745532354	0.399951028403526	0	0.452757827208702	0	0	6.06635994460224	3.31832351922411	0.841981221728057	0	0	0	0	0	0.146786230139624	0	27.8332625017708	0	0	0	0.969175836187423	0	1.4543630892678	1.49285172749919	5.05239132690113	0	0	0	1.08873687253107	0	1.04270231682783	0	35.8411129416072	0	0.759808436176091	1.27304071078106
6669	K18955	whiB1_2_3_4; WhiB family transcriptional regulator, redox-sensing transcriptional regulator	42358.0472655349	34.3200234357686	23.2709873858199	39.5378467597151	32.6598281960586	27.0015128593041	65.6144306651635	35.2520554669285	49.406659582005	0	33.9572272713639	104.502053719275	0	47.8125808956769	6.28965901959417	114.042402199947	0	38.5120067604047	96.8271562175268	40.8750522674573	75.8068866313045	204.594414259842	182.481892805408	38.9388293619063	172.369243592415	48.7241213288397	19.914151925078	0	205.716458584194	11.560578228576	26.8590124925639	11.9944618523646	53.7059615850866	0	0	0	31.8646284639908	0	34.0907077686243	0	34.5365798285941	24.4662210396522	0	21.282567575813	166.429857914749	88.6328053048444	27.3803209123458
2094	K03408	cheW; purine-binding chemotaxis protein CheW	42311.9191762868	129.721873563986	64.4267072640278	100.894770371228	68.9944416371905	121.282450832073	81.5987880496054	77.2855565100012	81.8263667493211	134.795613160518	65.2519271723807	58.9001956947162	120.968021547502	41.4185865907326	102.3080677777	232.945977113457	107.667151162791	49.7070021830474	53.5670245930031	64.7666970768236	47.9996403847883	65.1701458392908	76.9917914051183	69.4386694386694	65.2143154823922	79.1529549831488	91.093262226847	218.997910468905	79.8084796248178	72.7777334078748	73.9093793376958	83.4256357939226	55.8591632768514	77.088408081387	176.035253980288	93.5470484490092	74.883511812311	99.8093474234666	74.5548764283816	84.0398882358609	42.3464441795789	76.8003764034006	123.382189533838	254.994203429129	37.6826095657394	50.8323356050838	53.5748574459621
6366	K18009	budC; meso-butanediol dehydrogenase / (S,S)-butanediol dehydrogenase / diacetyl reductase [EC:1.1.1.- 1.1.1.76 1.1.1.304]	42010.727376493	10.4296042607924	0	0.13754560722766	0	0	2.8184892897407	0	1.1246900460503	0	0.554905666036774	1.54835379884304	0	0	3.07509936545569	0	2.8031561461794	1.15607614844722	10.7308624870107	0.970749230242901	0	0	3.02269435055529	0	5.83454886434674	0	0	24.8902110780564	1.40693326573294	1.926763038096	2.72655165576046	0	1.55235580938014	0	0	0	1.47142973922995	0	2.79918504739127	0	0	0	0	37.7143205808774	2.38643185911547	0.831184380180512	0.573531361888344
2090	K03404	chlD, bchD; magnesium chelatase subunit D [EC:6.6.1.1]	41927.9468757098	7.56255023506082	0.0255390542471882	13.4997393872705	4.66568974229409	31.6187594553707	6.75732807215333	2.36433918272181	14.0128704687684	0	6.89483787756082	14.2756714909357	0.264446620959843	0	0	94.8993169520092	0	4.39154010469238	0.193972982334603	13.194377922226	9.47586082891306	25.5743017824802	22.810236600676	5.56268990884375	19.0838195457387	7.35535026480501	2.23074921956296	0	24.2410799163445	1.926763038096	3.83700178465199	1.43554616337536	4.83128148487379	0	1.31593198310408	0	1.47142973922995	0	2.79918504739127	0	6.90731596571883	0	0	1.87320763927024	20.8975385231139	10.6165960582059	4.13625513857579
4990	K12056	traG; conjugal transfer mating pair stabilization protein TraG	41678.1312184788	10.6427657110371	0	0	0	0	0	0	0	0	0	0	1.73687561214496	0	0	0	2.8031561461794	0	0	11.4209145854715	0	0	0	0	0	0	0	24.8902110780564	0	0	0	0	0	0	6.47498104624716	0	4.28349546309164	0	4.28735937638409	0	0	1.04270231682783	0	35.8411129416072	0	0	0
755	K01197	hya; hyaluronoglucosaminidase [EC:3.2.1.35]	41313.1431465549	11.0042776115411	0	0	0	0	8.97688838782413	0	0	0	0	9.10948151652653	0.690499510284035	0	0.176626455616763	11.478754546261	1.75456810631229	0	0.292344994804295	0	9.47586082891306	25.5743017824802	22.810236600676	0	18.3809126901438	6.09051516610496	0.0520291363163372	24.8902110780564	25.0586222194055	0	0	0	0	0	0	0	0	0	0	0	0	0	0	35.8411129416072	12.8276966179708	0	0
3867	K08070	E1.3.1.74; 2-alkenal reductase [EC:1.3.1.74]	41192.0001379519	10.6458638049932	4.7287640589076	1.07719928186715	3.89085396664982	2.52042360060514	1.75450958286359	1.30077310099399	0.950525445743299	0	0.494915864303068	2.4601621470506	0	0	0	5.67728200124191	1.34966777408638	0.814534870073472	0.956009698649117	2.05268559698939	2.03182594623753	2.81193403869984	5.36938676967648	6.03710219094835	0	2.63300433317285	0.351196670135276	26.2678849695424	0	3.34637808481751	6.33551457465794	1.52299059972309	5.9400339430511	2.66513827195873	0	0	0	0	0	1.87879371808459	2.61081786707532	2.37523525212538	0	35.8411129416072	3.42205323193916	0	0
3679	K07497	K07497; putative transposase	41095.7904544167	171.383532931381	72.8080531908283	120.835119013146	46.9867609903992	157.335400907716	10.5904735062007	7.06025279175359	121.106388003306	133.200398803589	132.583430816761	106.503430033763	74.0827619980411	185.568211234792	10.9518164702601	250.261687217245	20.328073089701	123.605290955611	66.2348458607551	132.004010339453	114.582396835386	1.88733199885616	83.8725253500724	97.0441388133696	124.13784121692	137.281325228695	120.850676378772	289.792286442839	85.5746245009189	123.74211324974	82.0840769383304	118.993660278365	76.3837450499717	111.957300472847	289.42759666414	96.5141612200436	118.936483282923	60.4967861422813	176.162636194526	36.4485981308411	125.689199159998	204.923745862807	128.959204190698	260.793825126609	158.930358214929	149.287391784859	123.230738628829
1823	K02826	qoxA; cytochrome aa3-600 menaquinol oxidase subunit II [EC:7.1.1.5]	41055.4085405149	10.7942975234419	0	0	0	0.608774583963691	0	0	0	0	0.602897507423738	0.501064493236705	0	0	0.230109476326616	0	0	5.90126992324124	0.666435746449602	0.408636484585852	0	0	0	0	0.481350281308606	0	1.83402705515088	25.0233744156396	4.44895113758793	0	1.39797739440809	0.772425854405014	0.82433124107648	0	0.101808729557024	0	0	0	2.52458145096997	0	0	0	0.74077993544632	37.6838123131369	4.1624974984991	0	0.570216151704018
2845	K05792	terA; tellurite resistance protein TerA	40839.722647535	12.2464505053385	0.0255390542471882	0	0	0	13.5146561443067	0	0	0	0	18.0297197909722	0	0	0	22.957509092522	0	0	0	0	18.9517216578261	51.1486035649604	45.620473201352	0	35.7991248176703	12.1810303322099	0	24.8902110780564	45.6682933012231	0	0	0	0	0	0	0	0	0	0	0	0	0	0	35.8411129416072	25.6553932359416	0	0
4150	K09190	K09190; uncharacterized protein	40802.418192773	11.6652745883495	0	0	0	0.696520423600605	6.75732807215333	0	0	0	0.602897507423738	11.4427646717275	0.399951028403526	0	0	11.478754546261	0	2.95063496162062	0	0.408636484585852	9.47586082891306	25.5743017824802	22.810236600676	0	17.8995624088352	6.09051516610496	0	24.8902110780564	22.8341466506116	0	0	0	0	0	14.3380807971407	0	0	0	0	0	0	3.84625867999221	4.20657177628446	35.8411129416072	12.8276966179708	0	0.570216151704018
2844	K05791	terZ; tellurium resistance protein TerZ	40720.4113381998	11.2534766089259	0	1.91695141020444	0	0	12.5352311161218	0	0	0	0	9.01485989548612	0	0	0	22.5849374611905	0	0	0	0	9.47586082891306	25.5743017824802	22.810236600676	0	17.8995624088352	12.8580885893115	0	24.8902110780564	23.125673363331	0.974363070042329	0	0	0	0	0	0	0	0	0	0	0	0	0	35.8411129416072	12.8276966179708	2.5096702891877	0
4077	K08994	yneE, BEST; ion channel-forming bestrophin family protein	40647.388970308	37.0209460847043	11.3030510159697	20.2322348989402	0	39.1443267776097	0.468573844419391	8.76181126518591	26.0361317747078	0	25.2141935870902	18.033655190211	5.34608227228208	22.1395288635775	0.552262743183878	41.7102812028741	0	15.921785873571	18.9816418427433	30.7063519215418	14.2677335251281	3.77466399771233	7.22839208112023	9.28354389892851	21.2240050010419	29.3296521425132	12.5682882414152	63.6395027624309	8.7035300082388	11.1293027713441	5.47293277810827	16.9824382423668	3.61474636997926	44.1718011176386	19.4366403119246	22.4608361863264	24.7813291915311	18.3571195119294	22.9161130303836	10.8102900086714	24.2957602588115	20.7714322798365	14.3473199640193	83.2753676246263	13.1578947368421	32.7788266715786	26.9592892189365
4941	K11913	fha1; type VI secretion system protein	40583.1384945518	13.0299942692089	18.6804821972286	9.05339665257427	0	4.08169440242057	0	0	6.04852993269571	22.2000664672649	7.93515102432587	3.51927915528698	0.399951028403526	0	0	0	2.18542358803987	8.47574000610314	11.527537235885	0.89804994868286	0	0	0	0	1.8649718691394	3.98110255175734	0	31.9538886527837	5.03200456302681	3.07483427841227	0	5.81141149894338	6.03027935669837	2.87290442756842	1.49285172749919	3.11235605353252	0	0	0	5.17390885441757	12.3276008854078	1.04270231682783	3.19593629292555	39.6149856611142	0	10.3195800331553	1.73385492640233
809	K01278	DPP4, CD26; dipeptidyl-peptidase 4 [EC:3.4.14.5]	40392.6136511454	40.2550825293371	23.2057416267943	25.8223779463717	16.7627084386054	27.8765506807867	11.4712514092446	32.9079641673825	26.4508796788287	36.5569956796278	27.9207534719098	36.0752026838133	2.14985308521058	21.8224178099922	0	14.7786747094828	14.140365448505	22.0902560972747	23.4430204364392	20.8355570760634	38.4608468938236	48.4129253645982	27.7064220183486	15.0381416919878	32.0031777453636	25.8937168993741	11.1147242455775	73.1636917410398	31.6887001711135	20.1840907275777	5.31429704540948	30.8314508489397	8.58295843323186	55.6526723026222	16.1323513484241	37.0474115572155	21.5033107169133	29.769038021571	15.0721941713172	26.9341940456691	32.3703955956638	18.4437666298916	32.8721096354304	106.934529257429	18.3460076045627	30.6087677288635	27.8543959687044
3294	K06945	K06945; uncharacterized protein	40260.3309740543	11.6179324480067	0.966258621761014	0.0955580008107952	18.6627589691764	3.34795763993949	33.7866403607666	10.7949441649282	1.09812256464754	0	0.764869972104742	46.7011462119094	0	0	0	57.3937727313049	0	3.85906434121265	0.193972982334603	1.94292393659482	47.3793041445653	128.881898770375	114.05118300338	22.250759635375	93.6549281100229	30.4525758305248	0.507284079084287	8.27401189970251	114.170733253058	3.10877725421292	15.348007138608	7.75340668949938	12.7473128417877	1.57615704255624	0	6.20396306670816	1.20984223003352	6.75454842575444	1.43059615554965	1.68609692648617	9.0811056246098	1.18112791225907	1.04767448013122	2.65421929342852	72.208324994997	11.0874470436544	1.21999734783185
2345	K03716	splB; spore photoproduct lyase [EC:4.1.99.14]	40174.0723663726	11.1010485010131	2.8714969241285	0.385127700237447	8.4689236988378	4.47201210287443	1.55721533258174	23.0150938765493	0	0	0.975824109901317	2.12038450786005	0	6.20631633445509	0	0	1.60921926910299	6.4892842891012	0.292344994804295	0.408636484585852	1.89247505169469	6.53417214755505	11.0091743119266	0	0.481350281308606	4.51974000962927	0	24.9185437030741	12.0730084289245	0.71080584617842	0	0	14.4850623636217	0	0	0	0	0	0	0	0.218514104092173	0	0	35.8411129416072	0	0	0.918313221058215
2784	K05577	ndhF; NAD(P)H-quinone oxidoreductase subunit 5 [EC:7.1.1.2]	40164.2677622368	11.6780436577237	0.503324426769403	1.1658076098917	0	8.32980332829047	3.28706313416009	0	1.1630652969654	0	0	1.28526268252296	0	0.983691431529899	3.07509936545569	0	2.8031561461794	0.583718692049482	0	30.3791196259551	0	0	4.14292612264606	0	0	1.56472676937891	0	25.1753081172971	8.83661829013245	0	2.72655165576046	0.889018436201997	0.399585140486517	0.666284567989683	12.8452290696415	0	0	1.17659875803464	0	0	0.994210795164311	2.80355636316438	4.20657177628446	35.9906034535359	0	0	2.81348627502984
1264	K02006	cbiO; cobalt/nickel transport system ATP-binding protein	39432.408559025	13.924643211698	6.71478282483067	27.3455145653559	16.9378473976756	37.7918305597579	33.8430101465614	28.6538225549147	24.1542685086787	0	11.3005789015867	33.6994473237135	0.724779627815867	13.3963241004401	0.176626455616763	130.772642597357	1.75456810631229	13.7027299828643	0.389331485971597	15.3219675371574	32.3923401959903	65.6372128491088	68.759053597296	30.7532384455461	37.8472077516149	23.3068428021184	3.06971904266389	0.370094914293809	78.425945877432	6.57295743151505	25.2924846321634	2.74356919041026	45.225963740201	11.2408654535034	0.574027943247049	1.13082269945015	5.50151230278754	0.60464102843447	12.4368854637258	0.958666538202139	3.94840796867019	4.40002595885521	5.46060638129001	8.53316248703399	40.4742845707424	18.6889850801253	11.0495955443575
1266	K02008	cbiQ; cobalt/nickel transport system permease protein	39272.4933121012	12.7718994356258	6.52525942956565	17.6680952105172	16.9378473976756	37.8517397881997	20.2156144306652	28.6538225549147	15.5729720155863	0	3.4509133447314	27.8404335390637	2.0617042115573	13.3963241004401	0.176626455616763	106.37807149827	1.75456810631229	13.8952137273773	0.389331485971597	14.8624890713498	24.5437382001259	65.6372128491088	68.759053597296	2.30289461058692	37.8472077516149	21.8022688974482	0.936524453694069	0.370094914293809	75.2952024843146	8.49972046961105	1.10053539559786	2.74356919041026	32.5976670887099	1.47585613984812	4.98212931874797	1.13082269945015	5.75492520232159	10.3115807822203	18.6243245637346	0.958666538202139	2.55786366990181	0.694399376987475	5.46060638129001	8.64909390444811	42.8607164298579	17.4594768834039	4.16721920169739
2095	K03409	cheX; chemotaxis protein CheX	39243.4982224086	13.76508579973	2.65227117380227	2.7031331441478	0	3.0089258698941	3.14966178128523	17.9285801938888	1.94237808477979	2.85809238949817	6.14445544257476	3.35100320423217	1.62095984329089	0	3.07509936545569	0	4.41237541528239	2.2499471843384	1.64322826463457	4.4550879993918	0	0	3.02269435055529	0.423796577642731	7.84616586788914	4.81463649494463	3.98673257023933	36.2498229210936	7.57969453070537	5.90607778931395	4.12452905016855	4.59083290825621	2.74507691064357	2.96604098008311	12.8452290696415	6.18321402635128	2.57091473882122	1.04041834622508	5.92169368411728	2.04740341073321	2.62784494012146	4.40002595885521	11.6567014127732	42.5437793642077	6.43386031618971	4.85126174249401	2.86765680944172
4279	K09822	K09822; uncharacterized protein	39182.713301732	12.3421493435472	2.96402162430871	4.13679272600915	0	14.9258698940998	3.28706313416009	2.04933120628298	5.80942260007085	0	2.11665016947119	3.31102556934259	0	0.983691431529899	3.07509936545569	0	2.8031561461794	1.98666697964836	3.65084863179771	10.3895160983769	1.60028769216938	0	4.14292612264606	0	1.18425713690352	0.397207510832932	0.0520291363163372	25.1753081172971	1.41536219025287	0	2.72655165576046	1.08576841798441	0.399585140486517	3.69680469981373	12.8452290696415	0	0	1.17659875803464	0	0	1.16164368011805	2.80355636316438	4.20657177628446	37.1285618402587	0	2.13206852090624	4.76946028378199
3439	K07112	K07112; uncharacterized protein	39129.3540343638	80.1906622847817	53.8961038961039	73.495974981178	38.2382011116726	140.204538577912	26.8390642615558	16.7648791262732	58.7657928917228	44.4001329345297	58.1526140556105	57.5955140749661	21.9474534769834	17.3828630597981	10.271250261488	189.798633904018	13.1955980066445	49.1551841506068	40.5348112227226	55.5509940320067	63.5934550031466	61.4574397102278	72.9695799130855	21.3631057092596	87.6487809960409	67.7976047183438	24.4797086368366	132.439439014025	69.9442296723493	19.9165402124431	19.0709894903827	39.2589084019529	54.8582204143207	65.8654535033672	56.2004223979205	39.9419026870007	44.572059184174	76.0867196862403	48.7509965453096	22.2468445900376	34.2045519041943	26.6673372704264	32.8086142123922	137.634999084752	41.1997198318991	45.3536562902929	44.5232064712903
3303	K06955		39031.1367474523	13.7649231263498	10.5558317280805	11.3381015810506	0	5.732223903177	0	3.11694686464597	4.41610579761483	22.2000664672649	7.00230960736675	4.62450269886669	0	0	0	0	2.18542358803987	11.3999671369217	4.76619328022168	7.88273083209792	0.422547873775061	0	0	1.87909803294419	7.66305480308398	10.0328298025999	0.175598335067638	32.6745998016716	5.14924900183789	5.00159731650827	0	5.81141149894338	3.75596023814014	6.27597076945121	0	3.11235605353252	0	0	1.43059615554965	5.17390885441757	3.99568647482831	0	6.26488173977459	43.1783513332113	4.09745847508505	11.8875483514459	2.83669274632012
5945	K16013	cydD; ATP-binding cassette, subfamily C, bacterial CydD	39018.4987335118	17.1870213753802	0.581681476418319	9.41709619505415	4.66568974229409	38.4059001512859	9.82243517474634	19.7407043809056	9.24253158578344	0	7.77767779477489	2.59695490419561	1.62095984329089	0	3.3052088417823	52.8164641178036	2.8031561461794	10.3039365273116	0.374090751645307	4.17046793629072	0.422547873775061	0	3.02269435055529	5.56268990884375	4.15711606584705	0.146786230139624	4.5525494276795	42.1964867544978	4.22713733443184	1.926763038096	7.96153083482054	9.73183706186694	4.43662616847606	3.6538185986531	0.101808729557024	6.20396306670816	1.09948499959127	5.37095544176926	4.93400655505359	0	0	0	1.26461717551193	38.678381841479	8.81028617170302	2.29324000736784	3.03010210847368
6321	K17752	rsbT; serine/threonine-protein kinase RsbT [EC:2.7.11.1]	38949.1896899679	8.53790267859294	4.08252035046293	16.8095210517171	4.66568974229409	34.9810892586989	0	10.5739354522027	18.2651434643996	30.9737454303755	6.28393173160563	3.92034579901508	0.264446620959843	12.1019932694797	0	83.4205624057482	7.5062292358804	8.95753620807023	3.66054728091444	2.08689702360588	0	9.33180821656658	0	8.85710858787782	0.962700562617212	6.43957631198844	2.23074921956296	1.72120696982575	4.37923822802459	7.43550834597876	3.83700178465199	5.49442541718283	3.22504781659977	11.2480298036968	1.31593198310408	8.04025313829235	3.32706613259217	0.435777317790609	5.82868278855523	8.44011947201079	6.75407230830354	3.51742488156272	6.68818456002963	11.5382268594789	8.62517510506304	3.44446491066495	4.79379392653494
6606	K18816	aac6-I, aacA7; aminoglycoside 6_-N-acetyltransferase I [EC:2.3.1.82]	38871.6992177139	12.2285416011252	2.00397688435966	1.89089013725604	1.62708438605356	0.363086232980333	2.96645997745209	2.40520309240398	5.39615066713898	0	1.16380215363388	2.0668587772306	0.724779627815867	9.97929070670463	0	0	0	3.33050867350532	0.782819535850364	3.50096932375413	2.36447001708172	1.85873605947955	0	0	0.942904771827464	2.39161049590756	1.49583766909469	24.8902110780564	0	4.59228496126507	0	3.14799970851855	0.371757226367824	2.88006877776186	0.655258312574461	1.95040979354705	1.38968364260607	4.09630678723172	2.52458145096997	1.90769823682436	1.73108575969124	3.7250957232786	3.51341340811683	38.9773628653365	0	3.09909743967582	4.42912080625912
694	K01093	appA; 4-phytase / acid phosphatase [EC:3.1.3.26 3.1.3.2]	38841.4424415781	11.6779568976341	13.5835456409619	4.22626976313199	0	4.08169440242057	0	0	6.16808359900815	0	7.12228921083416	5.58590137846498	0	0	0	0	0	5.19940846459003	7.90439903013509	0.474208385600791	0	0	0	0.423796577642731	0	5.87987481945113	0	25.2603059923502	5.03200456302681	4.06117722226659	0	1.941995190556	4.97831416179521	0.809571571858432	0	1.13082269945015	0	0.60464102843447	1.04969439277172	0.958666538202139	12.3730064135308	0.694399376987475	4.75421979998942	39.0475318811398	0.870522313388033	10.0893350524959	0
5944	K16012	cydC; ATP-binding cassette, subfamily C, bacterial CydC	38796.8384519162	17.430738520032	0.581681476418319	9.41709619505415	0	38.4059001512859	9.82243517474634	17.3763651981838	10.2845672452474	0	7.77767779477489	3.47220489881938	1.62095984329089	0	3.3052088417823	52.8164641178036	2.8031561461794	11.7170488955658	0.374090751645307	4.17046793629072	0.422547873775061	1.42026498903822	3.02269435055529	0	4.15711606584705	0.146786230139624	4.5525494276795	42.1964867544978	8.31484884973699	1.926763038096	4.12452905016855	9.73183706186694	1.46345734220522	3.6538185986531	0.101808729557024	6.20396306670816	1.09948499959127	5.37095544176926	10.7626893436088	0	0	0	1.26461717551193	38.678381841479	14.0134080448269	2.29324000736784	4.16390399151306
3527	K07238	TC.ZIP, zupT, ZRT3, ZIP2; zinc transporter, ZIP family	38684.204179216	41.7482715694421	17.2737214938172	21.4397405455493	14.7616978271854	50.1804841149773	18.7852311161218	18.0656522272672	32.7503247136616	50.3157195081422	18.3493806052971	31.3991312014795	2.30984329089128	42.2146000517732	4.8601910605955	53.1890357491351	16.1181478405316	35.5112790779559	45.5725666782127	24.5175618656631	15.1712667445833	43.2990182060814	33.8194109126026	8.85710858787782	39.8549176911857	25.2628189696678	15.3030697190427	69.2192591018558	40.0975980733887	17.8220589409792	5.23497917906008	35.8267142753042	11.3579106166321	16.0911305344605	2.7221379833207	24.3593733789812	22.4720019619063	9.90303954679159	21.578527770396	24.2316215435013	17.6201827572507	25.1065611006555	16.212498015768	101.674903898957	31.7390434260556	30.9575888745625	24.0507227158202
2473	K03893	arsB; arsenical pump membrane protein	38431.6888422456	18.1066906037587	7.65394892189151	7.19030520646319	4.66568974229409	22.8031770045386	0	37.1170695790895	3.25599244302751	22.2000664672649	8.55604547226971	6.6882647684996	0.399951028403526	0	0.230109476326616	0	2.18542358803987	18.2251120865707	5.55871146518878	12.2757250921808	0	1.42026498903822	0	5.56268990884375	6.98478849760367	3.62536109773712	1.88605619146722	42.6480379657175	8.0930350465809	7.76495487580864	5.23497917906008	15.4302994971945	5.48859136337922	2.87290442756842	1.59466045705621	14.3687104471418	0	5.37095544176926	9.78386039507485	6.26264572694865	4.08365968556672	1.04270231682783	7.13265252129742	44.7251205076576	11.7520512307384	12.7647817277583	7.17079962869646
4654	K10943	flrC, fleR; two-component system, response regulator FlrC	38415.1924834458	15.5228061815365	5.78667743739514	5.82179880697284	0	2.82662632375189	2.8184892897407	0	2.21395678356358	22.2000664672649	2.08914484537629	6.8381970280209	10.7051909892262	0	3.24245171187504	0	4.98857973421927	3.99326306894204	4.66920678905438	8.60924848899533	0.422547873775061	0	7.20907774022212	0	1.8649718691394	0.845570534424651	7.98322060353798	40.6165887519479	0	3.07483427841227	5.93396787626413	7.25060118049989	1.05196519490315	4.97205903424559	33.2448824867324	3.11235605353252	5.84075860377667	0	6.96695898662415	5.17390885441757	2.74987229695215	8.6994613537543	7.40250806921001	39.7644761730429	0	2.38533799963161	2.83669274632012
6155	K16856	ugl; ureidoglycolate lyase [EC:4.3.2.3]	38300.8910431044	11.9386358568546	0.55614242217113	0	0	1.49848714069592	0	0	0.398512221041445	0	3.92033354329764	0	9.48418217433888	0	0	0	0	0.775216544212577	0	0	0	0	4.18638338966683	0	0	0	5.88254422476587	24.8902110780564	0	0	3.20741622050367	0	0	0	21.8925051445901	0	4.7412736041854	0	5.98813003809018	0	0	6.93860730741774	0	35.8411129416072	0	0	0
2115	K03435	fruR1, fruR; LacI family transcriptional regulator, fructose operon transcriptional repressor	38284.6749218278	13.9756324230102	5.78667743739514	5.23397231713674	0	2.99697428139183	2.8184892897407	0	3.1999055378439	22.2000664672649	1.35726926422508	1.856949312918	9.88413320274241	9.97929070670463	3.07509936545569	0	4.98857973421927	2.94476655477571	3.62313820574991	0.89804994868286	0	0	7.20907774022212	0	1.8649718691394	0.845570534424651	5.88254422476587	31.9538886527837	0	3.07483427841227	5.93396787626413	5.81141149894338	1.05196519490315	2.87290442756842	23.3853568720892	3.11235605353252	4.7412736041854	0	5.98813003809018	5.17390885441757	2.58243941199841	7.98130962424557	3.19593629292555	39.6149856611142	0	2.38533799963161	1.73385492640233
5583	K14338	cypD_E, CYP102A2_3; cytochrome P450 / NADPH-cytochrome P450 reductase [EC:1.14.14.1 1.6.2.4]	38129.3821294614	12.1759394340187	24.0881128440937	16.3230439566804	0	4.08169440242057	0	0	5.65001771165427	0	6.57788176010078	3.28917657684781	0	0	0	0	0	10.8307316729654	7.90439903013509	0.606777663739689	0	0	0	0	0	3.13553201733269	0	24.8902110780564	9.48095570061474	1.926763038096	0	0	5.61744026292395	0	0	0	0	0	1.43059615554965	0	9.74516147340939	0	0	36.8356824699494	2.38643185911547	16.0204457542826	0
1402	K02230	cobN; cobaltochelatase CobN [EC:6.6.1.2]	38006.7937573597	35.5940416125108	37.0416330081402	46.7133839115075	4.66568974229409	68.4364599092284	6.75732807215333	2.36433918272181	49.1040854882513	44.4001329345297	25.5021746303128	24.460764284639	12.5644955925563	41.1144188454569	0	178.319879357757	4.37084717607973	29.0437313678083	20.9352268791133	28.7060858326681	17.0727321765711	25.5743017824802	33.1047802993723	13.9666560051175	39.0489164409252	28.3938071738084	15.0234131113424	41.7782263776739	37.1379681855631	17.25700822618	12.5173507832639	19.9774101872768	23.7154710271814	12.8420977217366	32.2223004440594	12.8125324203756	13.4022725414861	0.435777317790609	21.3747896182124	10.3478177088351	31.6987343209036	20.2425206048413	12.6117784009736	45.2620660198914	32.3444066439864	30.7883588137779	14.3449144675772
753	K01194	TREH, treA, treF; alpha,alpha-trehalase [EC:3.2.1.28]	37944.644061263	15.4941533818878	9.82259367426832	8.26576707013378	0	5.4160363086233	0	2.33157442630998	11.5302869287991	22.2000664672649	6.30741773898437	5.80310100858046	0.664397649363369	0	0	0	2.18542358803987	6.23870331682355	8.29234499480429	3.16550727943133	1.73514339656567	1.88733199885616	0	0.879577802654726	4.38633048551782	18.2083533943187	1.82752341311134	33.3705199036691	0.547119589327587	4.0491973484546	0	8.95212417109961	1.45155033538967	18.7634331566127	15.6540127802448	7.94688245668638	6.65413226518434	5.90478265606275	3.02063956063425	10.5790538587533	9.64680174811283	7.05866701278474	11.4662151436584	44.4230886570261	0	11.4662000368392	12.8331786235247
3798	K07718	yesM; two-component system, sensor histidine kinase YesM [EC:2.7.13.3]	37839.052370662	5.423400244878	0.0510781084943764	0	0	0.484720121028744	29.7632468996618	173.763651981838	3.59251387412918	0	0	4.26896195780736	6.02840352595495	0	1.63168537758873	0	21.781561461794	3.11572498298162	8.35746449601663	0	0	0	0	0	7.11502396332569	0.146786230139624	18.4963579604579	0.0566652500354158	20.0266176563787	0	13.9797739440809	7.72425854405013	8.2433124107648	0	0	0	0	0	25.2458145096997	0	0	3.63423973002791	7.4077993544632	18.4269937152968	41.624974984991	0	0
6470	K18306	mexH; membrane fusion protein, multidrug efflux system	37625.8365755953	15.9804931032915	6.34281985956627	11.5379046736549	0	27.3282904689864	0	0	6.07804935647656	22.2000664672649	1.35726926422508	0.598911851358035	9.48418217433888	0	0	41.7102812028741	2.18542358803987	3.71998309898829	3.62313820574991	0.89804994868286	0	0	4.18638338966683	0	1.8649718691394	0.845570534424651	5.88254422476587	32.8746989658592	0	3.07483427841227	3.20741622050367	6.7805873351308	1.05196519490315	2.87290442756842	21.8925051445901	3.11235605353252	4.7412736041854	0	5.98813003809018	5.17390885441757	2.58243941199841	6.93860730741774	3.19593629292555	39.6149856611142	0	2.38533799963161	1.73385492640233
6471	K18307	mexI; multidrug efflux pump	37610.3122078535	15.986157744415	6.34281985956627	11.5379046736549	0	27.3282904689864	0	0	6.07804935647656	22.2000664672649	1.35726926422508	0.598911851358035	9.48418217433888	0	0	41.7102812028741	2.18542358803987	3.71998309898829	3.62313820574991	0.89804994868286	0	0	4.18638338966683	0	1.8649718691394	0.845570534424651	5.88254422476587	32.8746989658592	0	3.07483427841227	3.20741622050367	6.7805873351308	1.05196519490315	2.87290442756842	21.8925051445901	3.11235605353252	4.7412736041854	0	5.98813003809018	5.17390885441757	2.58243941199841	6.93860730741774	3.19593629292555	39.6149856611142	0	2.38533799963161	1.73385492640233
3669	K07486	K07486; transposase	37252.4722624436	70.1610008145959	12.9481762256882	30.8608907163954	2.6478019201617	3.86081694402421	3.83314543404735	4.46680574303596	23.4930334159877	29.8438019275507	62.5153723866943	39.2679727317692	24.2899118511263	95.2433341962206	1.00411407851614	1.96043644105385	5.81914451827243	51.8638060139433	6.07551091098026	39.3554947352416	57.8441068057179	3.58402440186827	44.0801545147272	63.88133695826	77.7167118149614	40.6460640346654	53.8013787721124	127.384367474146	56.9237594270866	73.4565929238879	56.0579020424351	55.8769948262042	33.7410091322971	50.3976214357358	68.940214448175	59.8298578690736	59.907626910815	8.92254058176272	97.4842767295598	11.1378745543887	79.493728361428	94.7757803880849	51.4445208741203	116.032094697663	92.1052631578947	58.1103794437281	60.9169871369845
5967	K16080	mnoP; high affinity Mn2+ porin	37169.4480398697	12.8502267420612	15.8174361523644	5.73058435165344	0	4.08169440242057	0	2.33157442630998	7.02267091746369	0	11.1551036323825	15.4082707898755	0	0	0	0	0	7.27447712495012	12.5736058191895	2.26745733074847	1.73514339656567	1.88733199885616	0	0	2.52135861637841	12.2682956186808	0	25.7331066723332	5.32353127574624	0.974363070042329	0	2.44844421773665	4.97831416179521	15.2242441610546	0	4.83452640315385	6.65413226518434	5.90478265606275	3.02063956063425	5.40514500433568	15.9827458993132	3.21240833279252	4.06370707444838	40.6492159375191	0	15.3158961134647	4.46227290810237
1371	K02169	bioC; malonyl-CoA O-methyltransferase [EC:2.1.1.197]	37153.7223387047	31.6037912453037	14.987012987013	37.4457056813575	12.5517938352703	92.9105900151286	4.65050732807215	9.7067124800589	29.8175699610344	50.3157195081422	13.3087375146225	14.1559536354057	12.4420666013712	12.1019932694797	3.35123073704763	125.130843608622	15.858596345515	14.2886082486327	9.98406650502251	16.3194967119018	14.0339836375079	7.91154322752836	7.20907774022212	5.59731328962098	12.3015211502396	31.7826191622533	7.98322060353798	53.1528899277518	4.49223651688954	11.8081622873572	5.93396787626413	21.6388544778838	2.29877966649605	21.7939532884367	39.7198635329795	18.4873949579832	13.4513201994605	22.8183898028108	12.30401275578	16.9043260429714	12.1299165673421	13.9539879291323	19.1346102968411	55.1681005552505	0.870522313388033	9.83951924848038	18.4402599124784
2069	K03366	butA, budC; meso-butanediol dehydrogenase / (S,S)-butanediol dehydrogenase / diacetyl reductase [EC:1.1.1.- 1.1.1.76 1.1.1.304]	36885.1457617127	14.7133008994038	9.7480270925247	5.58029767765101	0	0.300151285930409	1.2260428410372	0	7.19683551777069	22.2000664672649	1.35726926422508	1.58383690673319	9.08423114593536	19.9585814134093	0.230109476326616	0	2.18542358803987	6.24633224572193	3.62313820574991	2.73311285969514	0	0	4.18638338966683	0	1.8649718691394	8.96726047183438	6.50039021852237	32.0870519903669	0	8.01852887149589	3.20741622050367	5.81141149894338	2.33021739716064	2.87290442756842	20.5014621466479	3.11235605353252	4.7412736041854	0	8.84932234918948	5.17390885441757	2.58243941199841	5.89590499058991	3.71977353299116	41.6041247177985	4.77286371823094	2.38533799963161	1.73385492640233
3597	K07334	higB-1; toxin HigB-1	36790.4010348313	15.4700769422223	16.5631019698005	23.9922974459953	0	55.4658093797277	10.4284103720406	2.33157442630998	31.0470539615067	0	18.6418308887489	11.5895357089095	3.61576885406464	21.1558374320476	3.24245171187504	94.5267453206777	4.55772425249169	18.6791389873477	13.9037062694839	8.88736838103927	9.33201474422368	1.88733199885616	9.13085465958474	8.82776267391652	15.9004480100021	37.6098338950409	9.49206555671176	4.05156537753223	12.8968882692186	10.4783962942257	9.59746182827682	19.769729650951	9.01780663236443	21.5754406075369	11.9995667713636	12.5531694159145	13.8437014632551	6.50942368449722	19.1823899371069	13.9849696502553	32.9558998808105	19.2961256408592	12.9993650457696	7.88333638416011	18.1909145487292	19.8540246822619	10.2373690491977
1265	K02007	cbiM; cobalt/nickel transport system permease protein	36767.4803517353	15.9690858751527	6.77692164295035	29.226269763132	16.9378473976756	37.7918305597579	33.8430101465614	28.6538225549147	26.3209942141929	0	13.0402831518642	35.1843616266317	2.0617042115573	13.3963241004401	0.176626455616763	130.772642597357	1.75456810631229	15.9033825497054	0.389331485971597	15.5357889535105	32.7609457880068	67.057477838147	68.759053597296	30.7532384455461	37.8472077516149	23.3068428021184	0.884495317377731	0.370094914293809	83.9205906584701	6.57295743151505	25.2924846321634	2.74356919041026	43.8736294819644	11.2408654535034	4.98212931874797	1.13082269945015	7.22635494155154	10.3115807822203	25.7197271680397	0.958666538202139	2.55786366990181	0.694399376987475	5.46060638129001	8.53316248703399	45.6774064438663	18.2906612635845	12.7569287892852
3244	K06884	K06884; uncharacterized protein	36760.7808478567	18.2903084830734	12.9404088734232	11.3656107024961	0	4.67170953101362	0	0	11.2262368638564	44.4001329345297	3.62038453462911	1.19782370271607	9.3486777668952	0	0.230109476326616	0	4.37084717607973	9.61538461538462	8.22306892968479	2.63808111909378	0	0	4.18638338966683	0	3.72994373827881	9.76567766008666	7.71006763787721	41.1729706757331	0	7.99456912387189	3.20741622050367	11.6228229978868	2.10393038980631	5.74580885513684	21.817394129752	11.2771034339662	4.7412736041854	0	5.98813003809018	11.4365545813662	5.16487882399682	6.79797520929327	7.51362505952696	43.3888583806212	1.40084050430258	6.63566034260453	18.5850682933298
2771	K05564	phaG; multicomponent K+:H+ antiporter subunit G	36514.2534766534	20.4131545554022	18.9352513515193	13.7820698442115	0	25.3819969742814	0	0	7.90087377494391	22.2000664672649	11.5315396382615	4.72497365648051	10.7051909892262	0	0.276131371591939	0	2.18542358803987	14.4570315250816	13.5503983373744	16.0885695822405	0.422547873775061	0	4.18638338966683	0	6.02208793498646	18.2264082811748	7.98322060353798	51.4617863720074	5.03200456302681	4.91973484545963	3.20741622050367	13.1385265612475	6.03027935669837	9.07723169508526	33.2448824867324	14.3687104471418	5.84075860377667	5.80673275955987	6.96695898662415	6.26264572694865	13.7408479482377	9.60153157245765	8.52426054288587	39.6149856611142	0	15.1858076993922	5.66343986208726
2769	K05562	phaE; multicomponent K+:H+ antiporter subunit E	36514.2534766534	20.4131545554022	18.9352513515193	13.7820698442115	0	25.3819969742814	0	0	7.90087377494391	22.2000664672649	11.5315396382615	4.72497365648051	10.7051909892262	0	0.276131371591939	0	2.18542358803987	14.4570315250816	13.5503983373744	16.0885695822405	0.422547873775061	0	4.18638338966683	0	6.02208793498646	18.2264082811748	7.98322060353798	51.4617863720074	5.03200456302681	4.91973484545963	3.20741622050367	13.1385265612475	6.03027935669837	9.07723169508526	33.2448824867324	14.3687104471418	5.84075860377667	5.80673275955987	6.96695898662415	6.26264572694865	13.7408479482377	9.60153157245765	8.52426054288587	39.6149856611142	0	15.1858076993922	5.66343986208726
2768	K05561	phaD; multicomponent K+:H+ antiporter subunit D	36514.2534766534	20.4131545554022	18.9352513515193	13.7820698442115	0	25.3819969742814	0	0	7.90087377494391	22.2000664672649	11.5315396382615	4.72497365648051	10.7051909892262	0	0.276131371591939	0	2.18542358803987	14.4570315250816	13.5503983373744	16.0885695822405	0.422547873775061	0	4.18638338966683	0	6.02208793498646	18.2264082811748	7.98322060353798	51.4617863720074	5.03200456302681	4.91973484545963	3.20741622050367	13.1385265612475	6.03027935669837	9.07723169508526	33.2448824867324	14.3687104471418	5.84075860377667	5.80673275955987	6.96695898662415	6.26264572694865	13.7408479482377	9.60153157245765	8.52426054288587	39.6149856611142	0	15.1858076993922	5.66343986208726
2767	K05560	phaC; multicomponent K+:H+ antiporter subunit C	36514.2534766534	20.4131545554022	18.9352513515193	13.7820698442115	0	25.3819969742814	0	0	7.90087377494391	22.2000664672649	11.5315396382615	4.72497365648051	10.7051909892262	0	0.276131371591939	0	2.18542358803987	14.4570315250816	13.5503983373744	16.0885695822405	0.422547873775061	0	4.18638338966683	0	6.02208793498646	18.2264082811748	7.98322060353798	51.4617863720074	5.03200456302681	4.91973484545963	3.20741622050367	13.1385265612475	6.03027935669837	9.07723169508526	33.2448824867324	14.3687104471418	5.84075860377667	5.80673275955987	6.96695898662415	6.26264572694865	13.7408479482377	9.60153157245765	8.52426054288587	39.6149856611142	0	15.1858076993922	5.66343986208726
2766	K05559	phaA; multicomponent K+:H+ antiporter subunit A	36512.32273585	20.4143620479223	18.9352513515193	13.7820698442115	0	25.3819969742814	0	0	7.90087377494391	22.2000664672649	11.5315396382615	4.72497365648051	10.7051909892262	0	0.276131371591939	0	2.18542358803987	14.4570315250816	13.5503983373744	16.0885695822405	0.422547873775061	0	4.18638338966683	0	6.02208793498646	18.2264082811748	7.98322060353798	51.4617863720074	5.03200456302681	4.91973484545963	3.20741622050367	13.1385265612475	6.03027935669837	9.07723169508526	33.2448824867324	14.3687104471418	5.84075860377667	5.80673275955987	6.96695898662415	6.26264572694865	13.7408479482377	9.60153157245765	8.52426054288587	39.6149856611142	0	15.1858076993922	5.66343986208726
2770	K05563	phaF; multicomponent K+:H+ antiporter subunit F	36510.6985423026	20.4152751134783	18.9352513515193	13.8533039902705	0	25.3819969742814	0	0	7.90087377494391	22.2000664672649	11.5315396382615	4.72497365648051	10.7051909892262	0	0.276131371591939	0	2.18542358803987	14.4570315250816	13.5503983373744	16.0885695822405	0.422547873775061	0	4.18638338966683	0	6.02208793498646	18.2264082811748	7.98322060353798	51.4617863720074	5.03200456302681	4.91973484545963	3.20741622050367	13.1385265612475	6.03027935669837	9.07723169508526	33.2448824867324	14.3687104471418	5.84075860377667	5.80673275955987	6.96695898662415	6.26264572694865	13.7408479482377	9.60153157245765	8.52426054288587	39.6149856611142	0	15.1858076993922	5.66343986208726
3457	K07132	MuB; ATP-dependent target DNA activator [EC:3.6.1.3]	36508.2142034861	13.2297721656232	2.05679487976139	1.9111600162159	0	0	12.6902480270575	2.33157442630998	1.37265320580942	0	3.12246918023936	14.3219070557622	1.44955925563173	0	0.276131371591939	11.478754546261	0	3.10243890988474	2.70176653966055	3.2722659368229	11.2110042254787	27.4616337813364	22.810236600676	0	23.5543863304855	13.7668512277323	1.83402705515088	24.9185437030741	22.8341466506116	0	1.39797739440809	3.22087007214166	0.82433124107648	13.7698810717868	0	4.83452640315385	6.65413226518434	5.90478265606275	5.54522101160422	5.40514500433568	6.23758442590385	3.21240833279252	4.8044870098947	42.4919153090487	16.9901941164699	4.11217535457727	5.56511072802016
3328	K06986	K06986; uncharacterized protein	36345.4181365418	15.3502660470337	12.2832908718076	8.17020906932298	7.31349166245579	1.89712556732224	1.15558060879369	7.61651736409375	4.63159759121502	26.9857095380525	5.44257476229041	10.8417023289822	0	7.02821641211494	0	2.33300807238535	5.81914451827243	6.99748832187038	6.07551091098026	3.44347512069031	4.66600737211184	4.59441425984177	1.323032351521	10.6162641931873	4.40716816003334	4.34220028887819	0.0520291363163372	33.1757331066723	1.86957348374422	12.3013337592844	21.5843743803292	11.1528091525177	14.8471754532475	8.2246740220662	0.861041914870573	7.51115260919183	4.3080192920788	4.19435668373461	4.55753388254053	12.8239714808748	11.2548952835008	2.82951521837887	8.95285464839409	45.9301970834096	11.9321592955773	12.755571928532	7.17743004906511
1284	K02027	ABC.MS.S; multiple sugar transport system substrate-binding protein	36047.102641049	150.674647511843	108.818181818182	128.86865118434	35.6882263769581	168.171860816944	162.563416009019	218.380782918149	189.644586137679	96.3110667996012	214.328564144096	238.797251672007	54.6049951028403	493.133574941755	32.5360853496967	231.526656613146	37.4273255813954	208.842116382245	262.751645306547	233.671171171171	179.263687853996	303.493470593842	313.935296957991	129.652566767951	303.158991456553	159.605530813674	204.201352757544	45.1622042782264	387.030230052602	125.770705215238	100.644457664089	148.968884354733	108.337868053124	109.435449204757	135.071699339326	106.089843344745	245.965830131611	13.0188473689944	332.611391620161	33.6930340109837	191.455247176344	297.601012395353	96.8040637070744	131.033009945695	396.85311186712	307.860563639713	197.430712107148
3673	K07491	K07491; putative transposase	35983.988428404	27.0436320344399	18.4412477474678	23.1149012567325	14.1788782213239	40.739636913767	56.8242671927847	12.3450730150939	40.9950997756524	61.1831173147225	16.3037283661778	45.8533579923012	5.76234084231146	24.5793424799379	10.3411198661181	45.9150181850439	13.0139119601329	13.5702917771883	12.1510218219605	49.4478655871061	52.7016092780725	112.067486416929	97.5470787059392	7.05261474492244	80.2042092102521	114.198453298026	4.4289802289282	19.8425768522454	96.5206920590659	21.5477996965099	2.72655165576046	21.7153683596881	3.37006007381267	25.2973205330277	7.13023935882162	13.6528685548293	10.9498896427696	22.7257871227803	7.79076977588803	15.5217265632527	20.185595096203	7.99967551430982	28.4181702735594	31.6553786076027	53.0218130878527	12.2432768465647	46.5256597268267
4458	K10118	msmF; raffinose/stachyose/melibiose transport system permease protein	35895.9325301844	41.886811528382	14.531162617287	26.8981293797417	0	39.2871406959153	60.3720405862458	156.387286783654	61.6557444798678	0	54.8576741953868	65.5192576503731	9.25563173359451	181.801708516697	15.9751760686145	78.8609952985009	13.0398671096346	64.760404685336	110.11014894354	79.6651081461208	43.6213251820552	78.1431703364789	80.6470304200869	16.8079321925476	73.9727026463847	28.3214371689937	70.5450052029136	5.54965292534353	106.343874770264	18.361153262519	16.5377751338489	32.6022006849814	9.83540314107917	11.0832497492477	18.0277266327304	13.175640626621	83.004986511894	0.435777317790609	95.9340951368589	0	26.6700720812759	87.7733791939775	15.4029313720303	39.0688876685582	90.6243746247749	107.238902191932	57.6050921628431
1282	K02025	ABC.MS.P; multiple sugar transport system permease protein	35882.4265459436	142.786953802088	143.422606102032	141.980367174379	35.6882263769581	161.032980332829	135.54114994363	208.391827218064	197.653205809423	68.1954137587238	217.328054230781	204.314358830993	45.290597453477	481.031581672275	32.5360853496967	185.611638428103	33.7001661129568	211.689068331729	275.006581226186	230.319876838864	139.625101141778	189.977123248499	218.50796716562	126.358148088917	224.44988539279	140.084526961964	198.305801248699	42.7680974642301	300.263007795171	119.415382157975	97.4370414435852	139.080376011076	126.103418550147	85.3274108038401	114.672045922235	93.2150638032991	229.771928390419	7.11406471293169	317.83594649659	19.8477695346373	197.953913388955	284.975274190408	86.0521720725964	115.577521508329	340.46427856714	317.091084914349	190.810237369049
1283	K02026	ABC.MS.P1; multiple sugar transport system permease protein	35804.7502830502	144.763966312179	160.109985708072	147.380842068686	39.5790803436079	179.160665658094	137.295659526494	209.692600319058	203.954126815445	68.1954137587238	224.595818710819	209.694888281972	45.290597453477	481.031581672275	32.5360853496967	191.288920429344	35.0498338870432	217.170160324875	283.673016972636	231.526779944501	141.656927088016	192.789057287199	223.877353935297	132.395250279866	224.44988539279	145.85306331247	198.305801248699	45.0665816687916	305.295012358198	123.005351010303	103.772556018243	142.986227501275	137.021766654993	87.9925490757988	114.672045922235	93.2150638032991	229.771928390419	6.67828739514108	317.83594649659	21.7265632527218	196.495260798002	287.350509442534	86.0521720725964	115.577521508329	340.46427856714	325.025326947873	189.789152632277
5451	K13810	tal-pgi; transaldolase / glucose-6-phosphate isomerase [EC:2.2.1.2 5.3.1.9]	35687.2540011416	14.3524166458403	5.620456098925	1.84745468234204	5.51793835270339	18.4508320726172	1.75450958286359	3.70597619339796	10.0188924312197	0	2.03164462041453	8.38476591901249	0	0	0	5.67728200124191	1.34966777408638	3.66423323396164	1.54485625216488	5.43771619720987	5.83475681021307	6.09093508721762	5.36938676967648	6.03710219094835	0.942904771827464	17.6035146846413	3.68106139438085	28.0315908768947	4.37923822802459	8.04248861911988	6.33551457465794	5.64016614442906	9.08111311656475	5.54520704972059	1.22928625582151	1.95040979354705	5.41976620616366	4.09630678723172	8.3532642395252	3.78649195490895	5.73244792553493	8.90388733856837	2.80834964812953	40.9909085362133	5.20312187312387	7.4829618714312	12.1999734783185
680	K01075	E3.1.2.23; 4-hydroxybenzoyl-CoA thioesterase [EC:3.1.2.23]	35440.1763127563	16.6416985840688	26.0408252035046	16.3592401691087	0	22.767776096823	0	7.65738127377592	8.36580469949227	50.3157195081422	23.9854224781787	8.46325885464829	0	12.1019932694797	0	0	9.69165282392027	15.5688833595456	15.4554901281607	2.53069525221424	0	7.91154322752836	0	5.17351671197825	19.2592206709731	14.4529369282619	0	34.34799546678	8.20394194815895	10.510342624391	0	11.8377905705749	6.3737507071469	15.7615704255624	0	11.1526091918249	3.32706613259217	0	0	13.6140283264284	20.699245133095	3.51742488156272	12.9530662998042	52.9470986637379	0	12.9167434149936	4.37276223312558
6265	K17318	K17318, lplA; putative aldouronate transport system substrate-binding protein	35300.3033144238	14.8866844065836	0.55614242217113	2.0284357444837	0	12.6807866868381	38.8740135287486	173.763651981838	18.9130948163892	0	16.7431536638771	23.8704543988301	7.24779627815867	47.8125808956769	7.9213443971829	11.478754546261	8.59634551495017	17.1152085631793	46.9137512989262	27.025126392215	9.47586082891306	25.5743017824802	22.810236600676	0	17.8995624088352	6.09051516610496	37.8772112382934	0.0283326250177079	42.8607643069903	0	13.9797739440809	15.4120819062887	8.29719026965869	0	0	0	27.450339246301	0	46.6471786695013	0	0	28.1004607696801	7.4077993544632	31.1062297882726	54.4526716029618	37.6220298397495	18.2800689563718
1667	K02592	nifN; nitrogenase molybdenum-iron protein NifN	35203.0000222754	10.9161431071712	0.991797676008202	16.9181096890021	0	31.588502269289	0.331172491544532	1.33758743404099	15.6571023733617	0	7.70718977773778	6.15631921894153	11.9000979431929	21.1558374320476	0	83.4205624057482	0	6.61134715147532	0	5.1260120880374	7.59687134765801	1.0103898579735	10.2945436986963	8.40396609627379	11.2223900812669	5.47312831006259	12.968262226847	3.13252585352033	7.86488370619177	10.3625908473764	8.68034899861194	8.34001311666545	3.71891921015059	7.11778191718011	29.4135167334561	6.58782031331051	13.1406850322897	1.38359298398518	18.5756045708212	1.68609692648617	11.720301946762	20.3809462002726	7.26758029525372	1.36066874122887	13.1578947368421	6.59191379627924	6.9950934889272
6267	K17320	lplC; putative aldouronate transport system permease protein	35144.0494527628	15.0399171124278	0.55614242217113	3.94538715468813	0	12.6807866868381	45.8779594137542	173.763651981838	18.9130948163892	0	16.7431536638771	23.8704543988301	7.24779627815867	47.8125808956769	7.37744927131999	22.5849374611905	8.59634551495017	17.1152085631793	46.9137512989262	27.025126392215	9.47586082891306	25.5743017824802	22.810236600676	0	17.8995624088352	6.09051516610496	37.8772112382934	0.0283326250177079	42.8607643069903	0	13.9797739440809	15.4120819062887	8.29719026965869	0	0	0	27.450339246301	0	46.6471786695013	0	0	27.483937958336	7.4077993544632	31.1062297882726	54.4526716029618	37.6220298397495	18.2800689563718
1662	K02587	nifE; nitrogenase molybdenum-cofactor synthesis protein NifE	35142.4269437217	10.9405698056346	1.01733673025539	16.9181096890021	0	31.588502269289	1.66995490417136	1.33758743404099	15.6571023733617	0	7.70718977773778	6.15631921894153	11.9000979431929	21.1558374320476	0.502057039258071	83.4205624057482	0	6.61134715147532	0	5.1260120880374	7.59687134765801	1.0103898579735	10.2945436986963	8.40396609627379	11.2223900812669	5.47312831006259	12.968262226847	3.16085847853804	7.86488370619177	10.3625908473764	8.68034899861194	8.34001311666545	3.71891921015059	7.11778191718011	29.4135167334561	6.58782031331051	13.1406850322897	1.38359298398518	18.5756045708212	1.68609692648617	11.720301946762	20.3809462002726	7.68426900894227	1.36066874122887	13.1578947368421	6.59191379627924	6.9950934889272
6266	K17319	lplB; putative aldouronate transport system permease protein	35128.5749230925	15.034100209339	0.55614242217113	3.94538715468813	0	12.6807866868381	44.651916572717	173.763651981838	18.9130948163892	0	16.7431536638771	23.8704543988301	7.24779627815867	47.8125808956769	7.37744927131999	22.5849374611905	8.59634551495017	17.1152085631793	46.9137512989262	27.025126392215	9.47586082891306	25.5743017824802	22.810236600676	0	17.8995624088352	6.09051516610496	37.8772112382934	0.0283326250177079	42.8607643069903	0	13.9797739440809	15.4120819062887	8.29719026965869	0	0	0	27.450339246301	0	46.6471786695013	0	0	27.483937958336	7.4077993544632	31.1062297882726	54.4526716029618	37.6220298397495	18.2800689563718
1660	K02585	nifB; nitrogen fixation protein NifB	34994.5725415366	11.0545256323947	1.09395389299696	16.9181096890021	0	31.588502269289	0.662344983089064	1.33758743404099	15.6571023733617	0	7.70718977773778	9.02184899249479	11.9000979431929	21.1558374320476	0	83.4205624057482	0	6.61134715147532	0	5.1260120880374	7.59687134765801	1.0103898579735	10.2945436986963	8.40396609627379	14.3558553865389	5.47312831006259	12.968262226847	3.13252585352033	7.86488370619177	10.3625908473764	8.68034899861194	8.34001311666545	3.71891921015059	7.11778191718011	29.4135167334561	6.58782031331051	13.1406850322897	1.38359298398518	18.5756045708212	1.68609692648617	11.720301946762	20.3809462002726	7.68426900894227	1.36066874122887	13.1578947368421	6.59191379627924	6.9950934889272
4887	K11738	ansP; L-asparagine permease	34910.9472832003	13.5375789602338	18.1818181818182	20.6723808420687	0	18.4266263237519	5.77790304396843	0	27.0014169323415	0	23.015087435136	14.6566740500204	0	71.7188713435154	9.43448852939126	11.1061829149295	0	21.6045397995352	64.7592656737097	39.5987759911811	0	0	0	0	0	0	29.246878251821	0	1.40693326573294	0	0	9.37841579829483	0.913229708251394	0	0	0	42.6469386086814	0	33.470635131544	0	0	36.6993315594782	0	19.8974922203917	0	57.2642291398048	24.3038058612916
5580	K14335	pimC; alpha-1,6-mannosyltransferase [EC:2.4.1.-]	34835.2674558305	17.050152669864	15.5642204685267	9.06787513754561	7.31349166245579	3.06202723146747	1.15558060879369	8.95410479813474	7.59829968119022	26.9857095380525	7.66819640661088	9.86430399346251	0	7.02821641211494	0	2.33300807238535	5.81914451827243	9.297903805075	7.05230342916522	4.45698863420382	4.66600737211184	7.02506910685349	1.323032351521	10.6162641931873	4.40716816003334	5.6692344727973	0.0520291363163372	35.5698399206686	7.36421826478231	13.4014855043527	21.5843743803292	13.7907163156744	15.175156919264	9.80083106462244	0.861041914870573	12.563543936093	6.98929126134227	5.5779496677198	10.3242094073877	15.5988052798921	13.0938191724843	4.91271334934129	11.1222816022012	47.1749344072244	6.60396237742646	7.3655369312949	11.3778013526058
3883	K08139	HXT; MFS transporter, SP family, sugar:H+ symporter	34650.1939632083	15.1818173433834	5.87522525321568	6.25180981062142	4.66568974229409	6.95612708018154	0	2.36433918272181	8.49273822174991	0	7.48672725636642	4.49237650803208	1.62095984329089	23.9062904478385	3.14482950979709	0	0	6.68059435224525	21.5864218912366	18.1453605504238	0	0	0	5.56268990884375	0	0	11.8496357960458	33.5529111772206	0	1.09016851689162	3.83700178465199	4.56532828098812	2.97316882627084	1.24659693365812	0	0	14.8246546227418	0	11.6795110284348	0	0	12.2331105198261	0	42.1807309780951	0	18.8110149198747	7.91009149980109
2646	K04756	ahpD; alkyl hydroperoxide reductase subunit D	34433.7170068043	14.9795812230347	3.35860311936867	2.31800544391035	0	15.7972768532526	7.22590191657272	2.33157442630998	4.0913921360255	0	8.84000719877621	14.520117846928	0.264446620959843	0	0	11.478754546261	0	4.3342175066313	2.32767578801524	3.04323944197362	11.2110042254787	27.4616337813364	22.810236600676	3.18247241324164	21.6051781621171	17.8021184400578	1.82752341311134	27.5977475563111	25.1378414348184	4.11708330005591	0	4.03337462653939	0.343471350448533	14.5794526436452	1.31593198310408	5.96534910260401	6.65413226518434	7.25024512474126	4.07033395340597	6.36381154253782	7.53164197741075	4.80887792848335	9.81268850203715	44.3010555860638	23.2439463678207	10.6419230060785	5.72205277814613
1712	K02658	pilH; twitching motility two-component system response regulator PilH	34384.4983644739	12.2758462326697	12.1994034673461	16.1275844095674	12.5517938352703	6.46369137670197	0	7.65738127377592	4.32754752627229	50.3157195081422	12.0324544827379	10.2574783337993	1.33692458374143	12.1019932694797	0.276131371591939	0	9.69165282392027	9.63162836553133	7.55109109802563	19.5255445318736	12.4336959453385	7.91154322752836	0	5.17351671197825	15.9772869347781	39.6515105922003	0	24.0287221986117	2.01216807148742	10.510342624391	0	20.706113823508	1.39543654535169	21.7151454363089	4.98212931874797	23.5605353252412	7.61056159568381	27.1489268983549	4.28735937638409	15.9456595047692	12.6681423463307	3.51742488156272	12.9530662998042	17.1059857221307	0	10.2769847117333	8.2935287097202
2100	K03414	cheZ; chemotaxis protein CheZ	34348.8324172576	23.0920588576861	25.4629341949916	36.5856836740603	12.5517938352703	66.5883509833586	3.14966178128523	15.3147625475518	29.7526272287165	78.4313725490196	24.4803383424818	14.9439366895336	21.5262977473066	24.2039865389594	3.07509936545569	125.130843608622	20.0010382059801	7.25140254923593	16.1205403533079	13.2401452084996	12.4336959453385	15.8230864550567	11.3954611298889	6.58883735806813	14.9497291102313	23.4984352431391	13.8657648283039	27.4959271851537	1.94562393054059	19.0360194872614	9.1413840967678	26.0803031407127	9.38686996578756	25.6483736925061	60.1195169500704	25.3968253968254	21.519659936238	21.7779714565857	17.2424484010984	22.0541477984392	14.4417957886373	22.6729184242975	20.7788771892693	25.4499969491732	0	12.3307699392153	9.73232992971754
1309	K02052	ABC.SP.A; putative spermidine/putrescine transport system ATP-binding protein	34311.1468239826	88.4284338852421	125.169328279376	88.3564023860543	13.222233451238	71.9674735249622	17.587373167982	43.8991287274512	92.8474436179006	44.4001329345297	155.112630852755	90.4071955441818	104.893976493634	211.558374320476	0	28.2622194624324	5.72051495016611	128.958240416892	60.340838240388	66.5136655642985	87.8989481255057	29.8065008102183	122.752293577982	101.202142971374	148.114971869139	109.520943668753	118.093132154006	47.1242385607027	144.857088535395	101.545403721747	94.398175689074	79.5890111491656	91.2511516392339	70.3395901991689	265.782248456623	72.1029152401701	117.052235755743	0.871554635581218	186.633005580654	12.2266114269197	156.728531698734	187.79511973522	71.4535160590507	9.3050216608701	153.582149289574	120.104991711181	67.6369181806127
751	K01192	E3.2.1.25, MANBA, manB; beta-mannosidase [EC:3.2.1.25]	34262.5921116563	16.9376458270856	2.4606971975393	4.96612034516708	0	12.1700453857791	20.3001691093574	18.4807951895938	1.52910615184792	5.71618477899634	2.70853954827679	11.659964301843	10.9337414299706	0	0	22.5849374611905	1.75456810631229	2.14314217976104	3.28368548666436	10.265328619759	9.47586082891306	25.5743017824802	26.9966199903428	0	22.0566784746822	6.09051516610496	9.90179500520291	33.1668791613543	24.8368084162494	0	6.00337100931985	8.77359178022298	5.64639961207942	3.27410803840092	21.8925051445901	6.20396306670816	4.7412736041854	5.37095544176926	11.0372929400301	0	1.1124354390147	6.93860730741774	1.48155987089264	41.0763316858869	24.5747448469081	3.05304844354393	2.45988595676966
1009	K01654	E2.5.1.56, neuB; N-acetylneuraminate synthase [EC:2.5.1.56]	34185.2148967015	13.1919753078653	5.85484372087243	28.6369954247988	7.91308741788782	47.7676248108926	7.15896279594138	8.82316848693091	28.238280788759	8.44134263875041	7.65469870122079	11.1235887400271	10.9696376101861	4.34895159202692	0	96.5137940211124	4.73421926910299	7.22422008873031	16.9726359542778	6.46708100505569	19.5900386586353	6.7009817939186	7.96233703524867	2.99856069086838	14.8029797874557	9.44872412132884	11.7943548387097	9.37809888086131	4.49331389821915	6.81055826211964	4.68471148126115	8.38373533483932	6.76773255030845	9.83665281558963	34.5608144698365	2.96711277103434	8.21957001553176	5.8285216254494	11.4447692443972	3.72868291742942	7.87218343833362	11.7820754104744	9.38012593258903	4.9728476417109	3.78727236341805	5.0561797752809	12.5204216947354
2962	K06020	ettA; energy-dependent translational throttle protein EttA	34140.5697800626	11.1310843934393	12.1994034673461	23.7548502924654	12.5517938352703	50.1520423600605	0	7.65738127377592	19.1728657456606	50.3157195081422	9.60286751252287	8.26827380056343	1.73687561214496	12.1019932694797	0	83.4205624057482	9.69165282392027	8.64104129011056	6.50502251472116	10.6856920211351	12.0111480715634	7.91154322752836	0	5.17351671197825	7.66305480308398	17.5433317284545	0	9.77032865845021	2.01216807148742	10.510342624391	0	12.0345405523574	1.39543654535169	15.7615704255624	6.47498104624716	11.1526091918249	7.61056159568381	16.4070160148164	4.28735937638409	13.6140283264284	9.84164822067087	4.56012719839055	12.9530662998042	17.1059857221307	0	5.69050469699761	12.1126508420634
2171	K03520	coxL, cutL; aerobic carbon-monoxide dehydrogenase large subunit [EC:1.2.5.3]	34079.0674906072	51.2322482954263	179.332629093395	72.9773556495048	27.9941384537645	44.375945537065	0	23.5368756902687	110.939898453182	0	122.130237859564	68.2501451581686	34.2213516160627	56.2386746052291	3.14482950979709	0	0	94.1098800497641	121.553169379979	41.5972934960277	19.5091252359975	8.52158993422934	24.7754707870594	50.1840716456101	22.136903521567	58.1006259027443	48.3513267429761	5.83386457005242	97.769186893973	26.068205414903	43.5901249256395	18.3997668148364	128.603809164624	17.7389310789511	85.9309000324921	13.175640626621	60.7373497915475	0.871554635581218	101.559039773231	0	121.374652363925	67.6455318320462	16.4823535636806	18.1158093843432	71.0526315789474	184.862543746546	38.8608937806657
866	K01444	AGA, aspG; N4-(beta-N-acetylglucosaminyl)-L-asparaginase [EC:3.5.1.26]	33703.3206423155	18.3899943226087	8.76468029578077	12.668674349916	7.91308741788782	11.2653555219365	2.17375986471251	13.2040741195239	13.8077104734916	8.44134263875041	11.439065358889	11.5445474290875	0.494613124387855	5.33264302355682	0	1.98704870043467	3.49875415282392	9.76425436022629	12.22029788708	7.00891397726841	22.9254697473703	8.58831379277476	4.89618541767262	3.87813849352311	10.6393519483226	17.7208714492056	3.75910509885536	34.8969400764981	0.857658913746118	2.92308921012699	1.47729526075749	13.5903228157109	2.08057433797581	23.5062329846683	1.31593198310408	14.0056022408964	9.03294367693942	17.8450811635254	6.06785366285765	9.1338279217651	13.5232987116181	5.39295217080927	7.69882004338854	45.6159619256819	0	13.3634186774728	12.4585598726959
2031	K03300	TC.CITMHS; citrate-Mg2+:H+ or citrate-Ca2+:H+ symporter, CitMHS family	33690.0519546555	20.4252010814484	12.2691232212763	13.4739676840215	4.66568974229409	17.8517397881997	5.77790304396843	2.36433918272181	8.89125044279136	22.2000664672649	8.8439965205915	6.29233779918711	0.399951028403526	23.9062904478385	3.3749389861237	11.1061829149295	2.18542358803987	22.2946644444966	26.4579147904399	16.7184589652944	0	0	0	5.56268990884375	6.50343821629506	1.24277804525758	9.74895941727367	40.9100084997875	0	8.85512339270026	3.83700178465199	14.8254754791226	5.94251232456022	2.87290442756842	1.59466045705621	9.31631912024069	13.7251696231505	5.37095544176926	14.9924705465497	5.17390885441757	2.58243941199841	13.2758128366539	3.19593629292555	48.9383122826286	7.15929557734641	24.1975962424019	9.64394642620342
5286	K13283	fieF; ferrous-iron efflux pump FieF	33674.8368091806	18.8761295626514	18.6804821972286	18.0763884867088	0	19.7004538577912	2.8184892897407	0	13.1774707757705	22.2000664672649	8.73301538738414	5.94718393152835	10.7051909892262	0	3.07509936545569	41.7102812028741	4.98857973421927	8.47574000610314	11.527537235885	5.96514235754742	0	0	7.20907774022212	0	2.64638466347156	7.25204622051035	7.98322060353798	40.6165887519479	5.03200456302681	3.07483427841227	5.93396787626413	8.66428623478831	6.03027935669837	4.11950136122654	33.2448824867324	3.11235605353252	5.84075860377667	0	6.96695898662415	5.17390885441757	12.3276008854078	8.6994613537543	10.2650933911847	39.6149856611142	0	11.1945109596611	1.73385492640233
3039	K06192	pqiB; paraquat-inducible protein B	33598.9181461974	12.9398380909384	13.9688063133039	23.4710719870273	12.5517938352703	48.2229954614221	3.14966178128523	0.552214995704995	28.3356948872358	2.85809238949817	17.7179879420499	12.9816132986387	12.4420666013712	0	3.07509936545569	83.4205624057482	2.8031561461794	10.2630689420436	7.90439903013509	2.64315581404189	12.0111480715634	0	7.20907774022212	0	3.12955824130027	10.9653346172364	7.98322060353798	9.9270434905794	6.9776284935674	0	5.93396787626413	5.86970778984187	5.48207214245306	2.15646940822467	39.7198635329795	0.923332295881315	10.1242540668683	16.4070160148164	11.2543183630082	0	10.6532720358704	9.74216367058213	4.62326048997301	0.774910000610165	0	10.5314054153619	7.73988860893781
846	K01414	prlC; oligopeptidase A [EC:3.4.24.70]	33564.5513894543	21.9958019967297	13.7777294475859	16.3027740777205	12.5517938352703	23.4249621785174	4.06214768883878	8.83543993127991	11.456488369347	55.4669325357262	14.7154983652779	10.6047826928453	3.35783545543585	12.6326689101734	3.70448364828115	0	12.4948089700997	10.561184009765	8.92968479390371	25.5001900634812	12.4336959453385	7.91154322752836	4.0656687590536	3.71821525667679	11.820170868931	25.6118500240732	2.10067637877211	51.6264697549228	0	11.8081622873572	2.72655165576046	19.2487065510457	1.05196519490315	19.9527152887233	19.3202101158887	19.0372445274406	9.56020600016349	23.1234339252642	6.31588271768979	16.9043260429714	12.2878710483001	8.05808293854241	15.6489761363035	52.2362560253829	0.870522313388033	9.60466936820777	16.6014454316404
5527	K14083	mttB; trimethylamine---corrinoid protein Co-methyltransferase [EC:2.1.1.250]	33511.3605745389	32.4119421465521	1.11228484434226	19.3345688307176	0	0	0	0	25.4442673279018	0	50.5549056660368	33.0648803251543	19.7110675808031	148.090862024333	0	0	0	46.2735616534823	0	43.1482115026419	53.178099433606	0	42.7571221632062	58.8277626739165	67.5896020004167	34.6608690418873	49.6000260145682	19.3246210511404	55.0541859433424	64.2640364188164	38.3105294467579	38.5374918020841	22.5061286064492	40.346038114343	63.0970432145565	46.1147421931736	50.3269843864955	1.30733195337183	88.1123217291168	0	69.1696464044498	93.1273930819651	43.5393407058575	0	92.1052631578947	46.1433965739547	41.7782787428723
3363	K07024	SPP; sucrose-6-phosphatase [EC:3.1.3.24]	33487.8596027879	97.5883861323081	69.0958801963587	71.4892569641513	31.7702880242547	67.1729198184569	110.995631341601	139.479322616272	82.7045696068013	71.7514124293785	86.3963226251537	100.034622911335	18.2256121449559	92.7517473466218	19.7010668712084	105.641798988734	67.047342192691	82.7415553625502	81.278836162106	74.7071501881628	93.2077676885732	123.30092460204	111.434089811685	91.9692147769071	109.158314232132	73.4170377948965	45.3238813735692	120.45739481513	119.078078458711	49.1554188962543	104.426928415626	59.4913648619107	95.2499932652676	113.859435449205	33.6075490089895	57.3295985060691	66.7007275402599	40.6089988016124	71.2153423686775	49.2195779940264	82.4857823940065	82.5437731196054	59.6010370919096	219.070718164623	113.202921753052	82.1640725732179	78.5605357379658
5687	K14987	fixJ; two-component system, LuxR family, response regulator FixJ	33317.8017546303	61.9777434662369	45.547753681725	28.7542711530665	37.877716018191	28.1270801815431	52.4168545659527	28.3102221131427	26.635376077459	0	31.9760640691083	27.0929657426722	89.9314397649363	11.176546725343	86.7652186040025	41.7102812028741	68.8642026578073	28.1255134855989	40.7551091098026	26.4929486448474	21.2982109143217	31.579449051568	31.1685176243361	23.5886774348313	22.8250677224422	26.9333774675012	66.080254942768	96.0493695990934	28.6646809050003	43.7624790352208	28.0388657545112	28.6999927129636	25.5906360281242	21.5396188565697	64.764973464746	53.0241726320158	46.7219815253822	41.9980390020699	36.7083001151563	48.7715579535601	39.3836199557296	41.2356415082095	41.1000582041378	107.523338824822	26.9061436862117	39.7517959108491	27.3571144410556
2899	K05874	tsr; methyl-accepting chemotaxis protein I, serine sensor receptor	33279.7629666487	26.2514378629232	23.5475051264525	14.700005791394	0	48.517397881997	0	30.6295250951037	8.97242885818869	112.462612163509	19.3812051951168	20.0135480957399	6.01052889324192	48.4079730779187	0	0	30.0249169435216	7.88948616229666	11.527537235885	17.6540464515148	0	31.6461729101134	0	13.601471293779	8.3142321316941	34.6202455464612	0	50.9703924068565	0	31.0398530468812	0	33.5895941120746	0	42.1622008883794	48.1011047330229	45.6997613860359	26.1587509196436	11.346551911973	13.911772521924	34.7191444262453	24.6779045348771	25.5847232137063	36.7241652997513	79.977423881872	0.870522313388033	19.6790384969608	10.555629226893
1203	K01912	paaK; phenylacetate-CoA ligase [EC:6.2.1.30]	33204.0767864572	43.0783659368461	70.7688435965948	85.6112816354897	32.999898938858	127.44069591528	33.1982807215333	32.1983065406798	81.4987011453536	63.8750415420405	64.0621194396952	57.2840584073461	12.4224779627816	62.3285011648977	7.53273830276829	205.047458529229	33.1499169435216	47.52315673341	64.365777623831	36.2590565248793	43.338128202823	52.9358497759985	43.4717527764365	54.9763313609468	36.2092623463221	59.1086904188734	19.871878251821	7.38330500070832	63.6013689080423	30.624550754732	56.6478286734087	23.9670625956424	67.9790415128903	53.9117352056168	34.6077656233077	21.4026351281253	40.8158260443064	40.2440352979627	43.5379573035698	22.8442046439927	55.5584312390033	31.5605814783568	25.5952695909836	46.988833974007	31.5489293576146	69.7861024129674	34.7256995093489
4292	K09857	K09857; uncharacterized protein	33185.7162648015	13.1401765301295	18.6804821972286	26.3566340418139	0	50.7494704992436	2.8184892897407	0	24.5572086432873	22.2000664672649	9.46489096853535	6.72690909872906	12.4420666013712	0	3.07509936545569	83.4205624057482	4.98857973421927	11.8152625525222	11.527537235885	3.18958832249972	0	0	7.20907774022212	0	4.21311731610752	10.6734472797304	7.98322060353798	16.647187986967	6.9776284935674	3.07483427841227	5.93396787626413	9.83021205275814	6.03027935669837	4.11950136122654	26.874634463338	3.11235605353252	10.1242540668683	0	11.2543183630082	5.17390885441757	12.3276008854078	6.93860730741774	3.61262500661411	3.77387271950699	0	11.1945109596611	9.47374353534014
5257	K13051	ASRGL1, iaaA; L-asparaginase / beta-aspartyl-peptidase [EC:3.5.1.1 3.4.19.5]	32966.1960008256	22.6627654409826	13.4468402410986	9.01430474315168	1.62708438605356	32.660363086233	2.8184892897407	12.1119155724629	16.4570787578226	28.1156530408774	16.0242658748013	15.5464398615084	1.88540646425073	12.1019932694797	3.07509936545569	0	10.3093853820598	11.8798150278162	10.3221337028057	13.2467974303417	3.9647577092511	11.1905442760461	3.02269435055529	6.05309451463298	14.1231506563867	30.1576793452094	5.59963579604579	48.1548377957218	6.35547246340072	19.7348454596278	2.72655165576046	18.8770676965678	1.11481371730287	18.161627740364	14.81641936532	26.2994086523498	5.8162347747895	9.46726222900098	9.33209318805917	12.5252914538973	11.9795107554345	10.0460769680057	23.8689877771311	57.5446946122399	8.31498899339604	14.3672867931479	19.3409362153561
3233	K06871	K06871; uncharacterized protein	32903.7599812736	12.9455349713638	23.2878891443485	22.6950251925639	16.3820111167256	41.6232980332829	17.9044532130778	14.4618971652964	36.5494745542567	8.44134263875041	17.142595758721	13.130534827208	2.70323212536729	10.555267926482	2.32438463147619	85.4076111061829	16.1233388704319	15.6524259993897	17.5961205403533	20.5294028205421	21.4825137103299	13.2351539414736	14.7851279575085	3.42235726851111	15.437226505522	25.9418632643235	9.48231009365244	1.11382632100864	15.9959439761709	4.93171471927162	2.87527265516558	6.91904102601472	22.8320896527572	6.84911878492621	3.94779594931225	4.09793547048449	2.37881141175509	6.43316265388387	6.6214899459651	4.68734945563156	16.6042340654975	2.87494321500422	7.18424255251601	6.90402098968821	5.03301981188713	13.2160618898508	12.8685187640896
5565	K14205	mprF, fmtC; phosphatidylglycerol lysyltransferase [EC:2.3.2.3]	32833.3071444495	20.7337303149405	12.1372646492264	9.83407656222853	0	0.813918305597579	1.6946166854566	2.33157442630998	5.44633368756642	22.2000664672649	13.5172020756471	4.88292724887637	11.0855533790402	0	1.01575901262116	0	2.18542358803987	7.99061054904814	9.64322826463457	15.293458014977	1.73514339656567	1.88733199885616	4.18638338966683	1.87909803294419	9.32485934569702	11.376925854598	10.1619406867846	41.6988950276243	3.17193738513214	4.91973484545963	4.60539361491176	15.3647161699337	2.21976778642817	18.097148588623	28.2923751759991	19.2032368502957	15.6789013324614	12.4523368558667	15.8207104260785	11.6677907312843	8.82002383790226	11.0530858589136	12.1911212233451	48.8345841723107	6.96417850710426	12.2904770675999	9.17981700039782
4457	K10117	msmE; raffinose/stachyose/melibiose transport system substrate-binding protein	32599.5198512935	38.3319232460431	9.7682222084136	20.6463195691203	0	34.1639939485628	67.9467305524239	173.763651981838	50.7601251623568	0	47.3709469390204	61.4333240145373	9.98041136141038	147.916127362154	15.9054459242731	78.8609952985009	24.5847176079734	61.5668176803362	88.8978178039487	66.5868400045615	43.6213251820552	78.1431703364789	83.6697247706422	16.8079321925476	73.9727026463847	28.3214371689937	62.7211238293444	5.54965292534353	108.346536535902	18.361153262519	20.6623041840175	30.2484879399548	10.7136122410495	11.0832497492477	18.0277266327304	13.175640626621	69.2798168887436	0.435777317790609	87.7579945079281	0	26.6700720812759	75.5402686741515	16.1437113074766	34.5719690036	94.786872123274	88.4278872720575	49.695000663042
3800	K07720	yesN; two-component system, response regulator YesN	32497.2849608512	11.2474412020146	9.09295967190704	5.80471419470667	8.4689236988378	3.51285930408472	32.7790304396843	186.397103939134	7.71047349155744	0	9.97030504814182	9.1481903614976	6.02840352595495	6.20631633445509	1.63168537758873	0	17.6287375415282	14.5102227647238	15.3404918600624	7.44193560649257	7.09790524139171	12.1961681441235	11.0091743119266	0	14.6790998124609	11.218103033221	18.4963579604579	0.0849978750531237	30.0969643196654	0.71080584617842	13.9797739440809	15.0695911972601	22.4764957840575	41.3096432153604	0	14.5035792094616	19.962396795553	17.7143479681883	34.3077331916024	16.215435013007	18.9312673818037	13.2714647284055	19.5989205778084	32.8513027030325	41.624974984991	12.3365260637318	14.3051319453653
3543	K07260	vanY; zinc D-Ala-D-Ala carboxypeptidase [EC:3.4.17.14]	32446.0911141292	18.4147800135152	12.2693096377307	15.1864828864308	0	14.2783661119516	18.1440248027058	17.9285801938888	10.0247963159759	2.85809238949817	9.06145955187618	5.32078880024085	3.09500489715965	23.9062904478385	4.95551216791019	11.1061829149295	5.19102990033223	16.4800356799136	22.2528576376862	26.7780438666515	0	0	0	0	4.63846634715566	0.81514805007222	11.5829864724246	32.8608868111631	10.9005640408137	0	1.39797739440809	9.25453618013554	0.82433124107648	0.909872474566557	0.101808729557024	6.20396306670816	13.7251696231505	5.37095544176926	13.2252635308708	0	0.90811056246098	14.6343046271659	1.26461717551193	44.7983403502349	4.1624974984991	21.9515564560693	8.48030765150511
1310	K02053	ABC.SP.P; putative spermidine/putrescine transport system permease protein	32322.838774208	77.3005903182832	130.858137078233	84.8786702959402	4.66568974229409	75.0272314674735	15.5016910935738	19.7407043809056	95.1824300389656	44.4001329345297	142.079846426108	80.9990322788757	90.9779138099902	189.20528086979	0	22.5849374611905	4.37084717607973	121.362949226544	67.4832005542085	54.8067054396168	70.6733794839522	26.9945667715184	100.980202800579	72.7944186790341	129.58506980621	100.267152142513	98.039151925078	40.5377886386174	127.073959059509	79.5942816069004	70.0723775530438	68.4689936602784	79.1645429810619	56.5912021779625	230.3405718618	58.9272746135491	97.9318237554157	0.871554635581218	155.469926477102	10.3478177088351	144.100119189511	155.001557531313	59.0137044288058	9.3050216608701	125.005003001801	116.438340394179	56.086725898422
166	K00230	hemG; menaquinone-dependent protoporphyrinogen oxidase [EC:1.3.5.3]	32302.4245144008	16.5534009644992	11.7504505064314	12.5036196212428	0	18.4266263237519	16.3331454340473	0	26.5202503247137	0	22.4601817690993	32.9672695210856	0	71.7188713435154	12.5095878948469	22.957509092522	2.8031561461794	22.0847632684679	64.7592656737097	40.9026114722317	20.3901825047199	52.5688685539987	48.6431675519073	0	35.7991248176703	12.3278165623495	31.5361602497399	0	49.7560048165283	0	2.72655165576046	9.37841579829483	2.76932194714582	0	0.574027943247049	0	44.9031308755007	0	37.9307290282576	0	1.39054429876838	40.404958141346	0	21.0323997803405	30.8585151090654	57.6625529563456	24.8640763824426
2346	K03717	nhaR; LysR family transcriptional regulator, transcriptional activator of nhaA	32266.6725100432	16.9890491170663	11.9430808426024	9.75270747668964	15.199595755432	19.2623298033283	6.79255918827509	11.5719720211069	6.29206517888771	32.901296111665	6.49989501784697	6.51310724500548	0.399951028403526	19.1302096815946	6.15019873091137	1.96043644105385	16.7462624584718	6.48186662284923	5.33425701420159	5.16086973048998	17.0997033174503	11.4955676293966	7.36842105263158	10.2270909963218	2.54219629089394	19.9476408281175	0	29.0719294517637	3.88174155523164	13.553230572638	23.2004759071981	8.72986956204911	10.5263866813933	17.5168362229546	28.0443517816528	12.4390496939517	6.42524319463746	19.6535570323565	3.12693772699088	14.4040851719819	14.0927407911913	11.8156272308391	22.8795174347849	53.1331990969553	0	7.0052035365629	9.51902930645803
3685	K07504	K07504; predicted type IV restriction endonuclease	32168.853035602	15.790120281892	2.61293730193252	1.9111600162159	4.66568974229409	6.14220877458396	1.33878241262683	4.69591360903178	10.2639036486008	0	11.8619934611116	6.01062342745317	0	23.9062904478385	3.64688654905516	0	0	10.4831341987277	23.9140976792518	21.8167597977725	1.73514339656567	1.88733199885616	0	5.56268990884375	3.70561575328193	2.36519017814155	9.74895941727367	24.8902110780564	0	0	3.83700178465199	5.57458281716826	2.97316882627084	13.7698810717868	0	4.83452640315385	20.3793018883348	5.90478265606275	13.721321640535	5.40514500433568	6.23758442590385	15.4455188526186	4.06370707444838	46.988833974007	0	22.923190274452	12.3723644079035
1659	K02584	nifA; Nif-specific regulatory protein	32078.9595378709	26.4119798699364	10.9022556390977	31.6282504198761	12.0970186963113	52.5779122541604	3.0369222096956	14.3944042213769	47.9616837879325	17.5473579262213	22.1647319955608	25.7148448420464	14.7159647404505	53.0157908361377	0.176626455616763	128.430763771844	6.34343853820598	25.6167695594	3.72705230342917	16.2884403390733	40.9152207138362	12.1628062148508	22.4191211974891	20.2302894610587	25.6902479683267	12.7768415984593	25.3609521331946	8.10844312225528	24.1945623930541	25.5370976759045	16.7311124330756	34.8648254754791	9.28223916381563	23.2483163777045	39.0826383623958	21.2573918456271	24.0987492847217	25.1606928859353	39.5827796970502	15.9023027266596	37.347976616153	39.3828282172756	21.0725435208212	10.6931478430655	27.1863117870722	18.1294897771229	25.8917915395836
1928	K03091	sigH; RNA polymerase sporulation-specific sigma factor	32062.8616767567	12.0707437860068	17.2545205990182	0.0712341460589564	50.8135421930268	26.6910741301059	28.0157835400226	120.714198061112	19.0046050301098	0	3.01448753711869	14.5891701253736	5.26934378060725	37.2378980067305	2.27090161076633	0	22.0722591362126	42.5396821670853	23.7838586768272	3.48006234082183	12.7933111570619	40.6252978743685	66.0550458715596	0	33.649718691394	24.8819812229177	12.1292924037461	0.274826462671767	76.7475758920084	4.26483507707052	6.98988697204045	3.86212927202507	69.0889254061044	0	0.675836672804072	0	4.03008256355759	0	18.4515900434051	0	2.70162892332141	3.70562658186774	3.7038996772316	11.2270425285252	26.0156093656194	1.22950819672131	5.72536798833046
761	K01206	FUCA; alpha-L-fucosidase [EC:3.2.1.51]	31966.376338588	49.5989032644383	34.8567700242341	33.9433601667921	12.0970186963113	26.8835098335855	23.456877113867	87.2622407657381	27.2464281497225	17.0156198072449	53.3060379735445	28.6108470785574	3.3692458374143	9.72042454051256	1.0737744927132	25.5122859930808	12.686877076412	38.7337151710054	49.4284724627641	33.494317101912	39.2609907399083	24.3637403488705	4.89618541767262	5.6053094514633	39.5202125442801	103.298025999037	23.7578043704474	64.0441280634651	10.951264338678	32.6970689242073	1.47729526075749	36.0708299934417	5.99660569488969	121.063189568706	13.8145781436153	43.0542587405332	50.3474209106515	54.52663688855	28.8156612631765	45.3897292610078	62.1090867813156	30.397819456162	54.6907243769512	129.538104826408	3.45207124274565	77.7951740652054	45.7499005436945
3483	K07165	fecR; transmembrane sensor	31873.2707747348	290.000785586799	174.83377866153	163.806683268663	340.899444163719	188.249924357035	471.751691093574	274.647195974966	77.6006612350927	245.264207377866	146.351120309547	134.483129395067	670.651371204701	24.2039865389594	780.886967436023	41.7102812028741	652.273671096346	152.140794817023	221.330100450294	121.209183867412	125.047199496539	301.925459918025	171.120231772091	143.251239405086	166.706605542821	161.4046701974	460.50663371488	464.826816829579	106.686101780848	344.41737880361	161.396985921079	311.637397070611	55.1278252202257	207.54406075369	268.049442218131	475.702873742089	309.662388620943	416.112866325308	144.220037204358	497.176992003083	151.81905897043	190.112985917321	360.855071696915	310.513149063396	116.730038022814	210.984988027261	196.923484948946
3507	K07217	K07217; Mn-containing catalase	31832.40228939	17.778076068908	7.89455042565091	7.14513233335264	4.66568974229409	19.464447806354	0	4.69591360903178	1.37265320580942	22.2000664672649	5.08263595188818	2.538891636739	9.48418217433888	0	0	0	2.18542358803987	9.5017253116124	6.32490474541046	6.68738358611776	1.73514339656567	1.88733199885616	4.18638338966683	5.56268990884375	4.38633048551782	13.1141971593645	7.71657127991675	32.8746989658592	1.45129602636416	5.89409791550196	8.44239539956375	10.0014574072725	4.84946526225048	16.6427854993552	21.8925051445901	7.94688245668638	11.3954058693697	5.90478265606275	11.5333510496944	10.5790538587533	8.82002383790226	11.0530858589136	9.12217577649611	46.2657880285557	4.1624974984991	12.5713759440044	6.76634398620873
5661	K14727	pcaL; 3-oxoadipate enol-lactonase / 4-carboxymuconolactone decarboxylase [EC:3.1.1.24 4.1.1.44]	31814.3430227531	15.9364957271964	6.43136767538681	6.25180981062142	0	6.14220877458396	6.75732807215333	0	10.0159404888417	0	11.9619664657008	17.4834949786026	0	23.9062904478385	3.14482950979709	11.478754546261	0	8.61188704490505	21.5864218912366	14.0490173718022	9.47586082891306	25.5743017824802	22.810236600676	0	17.8995624088352	6.48772267693789	9.80098855359001	24.8902110780564	24.2410799163445	1.926763038096	0	3.12613859943161	1.55235580938014	0	0	0	15.1965993623804	0	13.4998671272921	0	0	12.2331105198261	0	44.0539386173653	15.2141284770863	27.7284030208141	8.48362286168943
4754	K11208	yncG; GST-like protein	31768.1336392185	15.6133405239001	17.5697508233393	7.39271442636243	0	17.6399394856278	0	7.65738127377592	8.95914511748731	28.1156530408774	11.2870811961966	5.34827208017032	9.08423114593536	12.1019932694797	0	0	7.5062292358804	11.6986690453276	10.7862833391063	1.326643098795	0	7.91154322752836	4.18638338966683	3.29441867903406	0	6.81271064034665	5.88254422476587	27.2843178920527	5.03200456302681	9.28040891302611	3.20741622050367	6.02637907163157	4.97831416179521	10.3381573291302	20.3996534170909	8.04025313829235	8.06833973677757	0	5.98813003809018	8.44011947201079	15.5911232192519	10.315400090856	7.80993703370549	46.6044298004759	1.40084050430258	12.3963897587033	2.63890730672325
3236	K06876	K06876; deoxyribodipyrimidine photolyase-related protein	31586.4926418581	18.192417833535	9.4575281178152	15.9089592865003	0	3.73131618759455	15.3537204058625	11.4001718002209	9.79159286810721	30.4087736789631	15.7383244848376	19.2231134814305	2.95788442703232	12.6326689101734	3.07509936545569	22.5849374611905	10.3093853820598	9.51151381422971	17.9702112919986	14.100657619645	9.89840870268812	33.4858450100086	26.8759053597296	3.29441867903406	23.7341112731819	17.9739708714492	2.10067637877211	37.4566156679416	27.1309968946068	9.36227138407475	2.72655165576046	6.49639291700066	2.36052369278845	16.9150308067058	17.8273583883895	13.6424940346509	9.56020600016349	0	6.69678448046771	9.52885634454186	7.50326352233384	6.32098124472711	10.8947563363141	47.5989993288181	15.2141284770863	3.622904770676	5.42587190027848
2984	K06113	abnA; arabinan endo-1,5-alpha-L-arabinosidase [EC:3.2.1.99]	31566.5809286473	16.1304950200526	8.60001242776362	6.08385938495396	0	0.408472012102874	8.58934611048478	5.00674929439195	4.422009682371	2.29312063808574	13.2897507423738	17.5480097202211	0.528893241919687	0.530675640693761	0	11.478754546261	1.75456810631229	5.6031783291472	15.5039833737444	4.33916828220626	12.8112919176481	27.4616337813364	23.8532110091743	0	23.9736924359241	15.8551998074145	9.15712799167534	25.7331066723332	23.4172000760504	5.68644676942736	4.19393218322427	6.09196239889237	2.47299372322944	21.536036681473	2.63186396620817	5.38437597261127	7.50429167007275	5.90478265606275	10.5943839135442	5.40514500433568	7.81542652817981	3.21240833279252	9.48198317371289	49.289157361645	25.3151891134681	16.3704181248849	6.82933297971091
6612	K18829	mvpT, vapB; antitoxin VapB	31515.5753861254	15.2929797392287	2.16864475237681	2.6206057798112	0	2.31240544629349	0	0	2.05455189514701	0	10.8626533489307	10.6130190748586	2.81586679725759	11.176546725343	0	0	0	9.54810919931457	0	6.72129091116433	7.59687134765801	0	6.10816030902945	8.40396609627379	9.65565742863097	6.84129754453539	7.08571800208117	27.679203853237	7.86488370619177	11.9439341905599	5.47293277810827	7.42184653501421	3.21516122949274	5.54162487462387	9.01386331636521	6.58782031331051	7.18956919807079	0	12.587474532731	0	11.3825983313468	13.3039132974236	9.41584210804804	38.1139788882787	13.1578947368421	6.59191379627924	7.98077178093091
3974	K08364	merP; periplasmic mercuric ion binding protein	31495.4740947457	59.9358545679366	35.2031939352514	36.2729483986796	113.633148054573	8.15128593040847	157.250563697858	84.9306663394282	21.135907427087	22.2000664672649	34.2736734755092	30.9473559708393	208.178256611166	9.97929070670463	260.295655812008	0	208.778031561462	38.8797680805615	58.468998960859	43.3271942828905	41.104018699991	94.738347154704	50.0627716079189	45.5541340156725	41.373202750573	47.9658160808859	143.789021852237	65.5138829862587	32.2073642182648	101.285839789154	48.4533016061868	77.0312613859943	13.3037903073732	52.113483307064	49.8375392613452	127.264239028945	95.5325758195046	125.99411700621	40.7210558951191	148.222372097505	32.6181962653953	45.7135440327082	104.471136038944	3.77387271950699	37.0422253352011	48.6645791121754	58.9101578040048
2625	K04653	hypC; hydrogenase expression/formation protein HypC	31453.3295266874	19.2057880359466	11.1514944385758	16.3853014420571	12.3597776654876	36.9531013615734	10.5693348365276	8.82930420910541	23.4945093871768	2.85809238949817	7.68769309217433	16.8779381088579	29.9265426052889	6.20631633445509	0.678683494874834	100.576598953251	2.95888704318937	13.2387502640783	0.859023207481815	8.00849583760976	15.2072282657556	37.3510628157468	51.7479478512796	7.91620022389253	19.4662950614711	17.9024133365431	17.8232310093652	2.02578268876611	39.8852905760821	9.92931874450922	17.0582986317668	6.31786052612402	21.40769375825	8.26049577303339	71.1632188887685	0	24.000653968773	11.090532737771	35.5965984586766	3.56489064457077	6.91015381122652	21.2440781361542	7.72924493359437	8.95722740862774	22.1282769661797	18.718916927611	11.1965256597268
2098	K03412	cheB; two-component system, chemotaxis family, protein-glutamate methylesterase/glutaminase [EC:3.1.1.61 3.5.1.44]	31451.2185044946	114.552041038808	57.808426023737	85.647477847918	65.1912076806468	107.261422087746	75.6306369785795	78.3920726469506	77.5460503010981	112.595546693254	64.8374876271034	56.8783251973076	120.275905974535	35.2122702562775	95.9905167003696	191.235695910583	99.875415282392	52.0520175582733	56.9255282299965	43.1404759189569	49.0200485480536	60.5233056905919	59.9372283920811	68.3645450183912	48.5772556782663	75.2206608088589	92.1273413111342	171.86747414648	57.8341466506116	71.8932193914224	71.192742415229	73.0124608321795	57.3275773820748	89.7048287720304	180.159969673995	89.0652557319224	80.438159077904	100.34317463776	78.0272831960315	84.271124385779	45.5267041262274	81.055487053021	110.724112386899	211.745683080115	41.4698819291575	54.9594768834039	56.5861954647925
6653	K18917	mrx1; mycoredoxin [EC:1.20.4.3]	31348.6803265391	16.4540655857642	5.87522525321568	9.06063589505994	0	6.14220877458396	12.5352311161218	0	11.1583421891605	0	9.20843456612376	16.9254424636029	0	23.9062904478385	3.14482950979709	22.5849374611905	0	9.97863899908453	21.6834083824039	14.5089709963128	9.47586082891306	25.5743017824802	22.810236600676	0	17.8995624088352	6.09051516610496	9.97658688865765	24.8902110780564	24.2410799163445	2.17035380560658	0	4.56168476280697	1.60623366827402	0	0	0	15.1965993623804	0	13.4998671272921	0	0	12.2331105198261	0	44.0539386173653	28.7322393436062	27.7284030208141	10.9435088184591
324	K00476	ASPH; aspartate beta-hydroxylase [EC:1.14.11.16]	31325.1996665418	6.00765129711047	0	2.33393177737881	0	0	0	0	1.21324831739284	0	6.94231980563304	4.7235543321649	3.21581782566112	11.176546725343	0	0	0	6.05502218257787	0	4.71167369901547	7.59687134765801	0	6.10816030902945	8.40396609627379	9.65565742863097	25.0285869041887	7.08571800208117	2.76066015016291	7.86488370619177	9.18057663125948	5.47293277810827	5.5053559717263	3.21516122949274	5.54162487462387	10.5067150438644	6.58782031331051	7.18956919807079	0	12.587474532731	0	9.88137805777854	14.3466156142514	6.21990581512249	0	13.1578947368421	6.59191379627924	5.77509614109535
647	K01007	pps, ppsA; pyruvate, water dikinase [EC:2.7.9.2]	31307.6116263998	59.5492341270398	78.1804511278196	73.8171077778421	18.844567963618	95.2682299546142	12.1265501691094	42.3078905387164	93.2843310898571	50.3157195081422	88.4314766489697	78.0248381755231	3.88672869735553	179.446026404349	25.3650373056272	11.478754546261	17.3224667774086	83.0733785591888	187.7104260478	141.830767476337	32.5901285624382	43.9805547612239	25.8329309512313	9.73668639053255	52.1245571994165	54.3341357727492	79.6175858480749	28.4769443263918	52.0269345332404	21.6675984346298	9.0620662304184	59.0978648983458	20.8695886425473	55.1296747385012	23.1813603379183	28.9760348583878	125.63148859642	50.1579692776991	107.578173443175	32.0358416032373	39.8556671774789	108.311181776884	27.4458966082862	82.5065592775642	34.430658395037	197.77928716154	95.2382310038456
2307	K03669	mdoH; membrane glycosyltransferase [EC:2.4.1.-]	31305.5718660675	23.4162466494272	30.5956005716771	20.4653385069786	2.6478019201617	5.26838124054463	3.97406989853439	14.0876181126519	16.0718502774826	60.2525756065138	26.5979783436816	13.3534762693275	2.95788442703232	19.6608853222884	3.07509936545569	2.33300807238535	16.1285299003322	16.0483321987747	17.0003463803256	17.3955601170791	4.66600737211184	12.5059574873701	5.3887011105746	8.34799296337758	15.1437799541571	19.0900337024555	2.10067637877211	53.4840274826463	3.02934279738893	18.9002475840588	20.4739242514376	24.6156088318881	19.5697852967323	25.1970196303195	5.84317123361854	28.2809420064322	13.8682252922423	10.0010894432945	8.39312605190894	22.3528278254167	19.8337022532493	6.34694009994159	15.6410392084237	56.6233449264751	1.40084050430258	12.3077454411494	13.569155284445
543	K00856	E2.7.1.20, ADK; adenosine kinase [EC:2.7.1.20]	31190.7975670544	12.7332108412339	1.46026222581247	6.10702496090809	17.2174835775644	17.0658093797277	27.3604847801578	4.41367038900479	11.5007675050183	0	7.37475629143046	47.0281929420873	1.73687561214496	0	0	45.9150181850439	0	8.44778291589399	3.74783512296502	12.0102824343331	51.5148790793851	102.297207129921	91.240946402704	5.56268990884375	84.3044384246718	37.2803322099181	0.227627471383975	8.8229565094206	94.6891437987198	1.926763038096	3.83700178465199	7.52022152590541	4.57940249454487	5.58102880068778	6.47498104624716	6.20396306670816	5.75492520232159	21.7779714565857	7.08654442377536	0	8.48799591350247	1.04270231682783	0	3.01116602599304	57.6696017610566	14.0506999447412	12.729279936348
4503	K10240	cebE; cellobiose transport system substrate-binding protein	31091.2944453096	5.69934953574567	0	4.72577749464296	0	7.75491679273828	31.8277903043968	0	1.52910615184792	0	1.76969915114431	29.2574353239715	0	0	0	56.6486294686419	0	1.96474261167578	0.374090751645307	2.42901128977078	28.4275824867392	76.7229053474407	68.430709802028	0	53.6986872265055	18.2715454983149	1.93808532778356	0	68.5024399518347	0	1.39797739440809	2.20797201778037	0.932086958864255	0	0	0	0	0	2.52458145096997	0	6.90731596571883	0	0.74077993544632	1.84269937152968	44.9069441664999	0	2.45988595676966
4505	K10242	cebG; cellobiose transport system permease protein	31090.876263737	5.73037421993467	0	4.72577749464296	0	7.75491679273828	31.8277903043968	0	1.52910615184792	0	1.76969915114431	29.2574353239715	0	0	0	56.6486294686419	0	1.96474261167578	0.374090751645307	2.42901128977078	28.4275824867392	76.7229053474407	68.430709802028	0	53.6986872265055	18.2715454983149	1.93808532778356	0	68.5024399518347	0	1.39797739440809	2.20797201778037	0.878209099970367	0	0	0	0	0	2.52458145096997	0	6.90731596571883	0	0.74077993544632	1.84269937152968	44.9069441664999	0	2.45988595676966
4504	K10241	cebF; cellobiose transport system permease protein	31082.843768175	5.702803390533	0	4.72577749464296	0	7.75491679273828	31.8277903043968	0	1.52910615184792	0	1.76969915114431	29.2574353239715	0	0	0	56.6486294686419	0	1.96474261167578	0.374090751645307	2.42901128977078	28.4275824867392	76.7229053474407	68.430709802028	0	53.6986872265055	18.2715454983149	1.93808532778356	0	68.5024399518347	0	1.39797739440809	2.20797201778037	0.878209099970367	0	0	0	0	0	2.52458145096997	0	6.90731596571883	0	0.74077993544632	1.84269937152968	44.9069441664999	0	2.45988595676966
4895	K11747	kefB; glutathione-regulated potassium-efflux system protein KefB	30994.2757483911	26.917869431819	16.2974585223389	9.73098974923264	0	25.731467473525	2.8184892897407	0	7.78722399338765	22.2000664672649	13.1257686193347	9.47936603513903	15.1224289911851	21.1558374320476	3.35123073704763	0	4.98857973421927	9.46456655947043	10.2874956702459	14.8800699433611	7.59687134765801	0	13.3172380492516	8.40396609627379	19.8348614294645	16.9550433317285	16.8964620187305	62.4203144921377	7.86488370619177	14.1003114767191	11.4069006543724	24.5318079137215	12.6020311952803	9.66112623585041	48.5568071049496	27.1604938271605	17.3138232649391	10.7419108835385	23.8417928957392	6.26264572694865	12.4638174697769	22.9054448698812	14.7441663580084	39.6149856611142	14.5587352411447	15.4287161539878	10.3998143482297
5929	K15988	tylG; tylactone synthase	30972.1633872754	3.94206841270936	0	0	0	0	20.27198421646	0	0	0	0	27.0445796864584	0	0	0	34.4362636387829	0	0	0	0	28.4275824867392	76.7229053474407	68.430709802028	0	53.6986872265055	18.2715454983149	0	0	68.5024399518347	0	0	0	0	0	0	0	0	0	0	0	0	0	0	0	38.4830898539123	0	0
1983	K03205	virD4, lvhD4; type IV secretion system protein VirD4 [EC:7.4.2.8]	30916.2850741906	48.3048844343466	28.6351208600012	33.1079515839463	0	37.9039334341906	40.5721533258174	0	39.7759475735034	22.2000664672649	33.5882899907016	27.502870906002	18.522722820764	63.4675122961429	7.2241824140576	83.4205624057482	11.0724667774086	30.5517006643037	26.6297194319363	45.0897099631277	22.790614042974	0	18.3244809270884	25.2118982888214	48.0751198166285	28.0461001444391	23.1692247658689	74.7379232185862	29.1378414348184	35.3965338231771	17.8167757287329	29.9934416672739	38.1163222973519	22.3850121793953	35.009422722842	34.1321713870733	25.852203057304	5.80673275955987	44.574364425547	6.26264572694865	43.6252908791645	43.8012849633331	27.7025239430658	77.298797974251	46.4378627176306	36.9934610425493	22.4008752154887
6547	K18547	sprD; streptogrisin D [EC:3.4.21.-]	30897.8857267697	4.07777843565854	0	0	0	0	20.27198421646	0	0	0	0	27.0445796864584	0	0	0	34.4362636387829	0	0	0	0	28.4275824867392	76.7229053474407	68.430709802028	0	53.6986872265055	18.2715454983149	0	0	68.5024399518347	0	0	0	0.0538778588938876	0	0	0	0	0	0	0	0	0	0	0	38.4830898539123	0	0
3986	K08482	kaiC; circadian clock protein KaiC	30837.8573038954	18.5360678267408	20.3256074069471	9.74112468871257	0	14.2571860816944	0.937147688838782	8.20959626948092	15.4888416578108	30.9737454303755	13.4297069498185	15.3566589965807	9.48418217433888	12.1019932694797	0	0	7.5062292358804	8.18818807070257	10.9802563214409	14.6101798000532	0	7.91154322752836	4.18638338966683	6.05309451463298	4.9385288601792	29.9309701492537	6.23374089490115	35.0439155687774	8.20394194815895	11.1732289753215	3.20741622050367	13.1531006339722	5.32178551224374	11.2480298036968	21.8925051445901	14.2442162050005	8.06833973677757	5.37095544176926	5.98813003809018	8.44011947201079	17.8330211703275	10.4560321889805	12.9530662998042	52.0715113795839	3.42205323193916	18.7557561245165	3.89868717676701
1537	K02429	fucP; MFS transporter, FHS family, L-fucose permease	30791.7653149679	79.756054009289	31.8026471136519	33.1209822204205	75.755432036382	25.8499243570348	110.3297632469	65.3822554914713	18.9927972605975	0	40.0871951768199	39.9991398034451	144.085896180215	0	173.530437208005	0	142.992109634551	34.2433510950447	55.136820228611	41.3597331508724	34.0735413107974	66.9335621008483	33.3751810719459	32.1285782824244	39.565482392165	70.0619884448724	104.415972944849	147.981300467488	24.0889790227518	80.4807922689881	32.3022010707912	64.5012023609998	8.16788340831335	72.2453073506233	61.2116321888877	103.693329183525	76.7064497670236	101.176598758035	33.2668969793604	107.26466904326	37.6128043589307	45.4951002660783	95.1836075982856	125.486606870462	26.0956573944367	64.9659237428624	51.4918445829466
2972	K06045	shc; squalene-hopene/tetraprenyl-beta-curcumene cyclase [EC:5.4.99.17 4.2.1.129]	30609.4040452163	15.7334769514059	8.86410240477226	17.3437771471593	7.31349166245579	40.375189107413	9.70617249154453	8.24236102589275	30.0655331207935	7.07876370887338	8.98497255466571	22.0586439001312	9.88413320274241	10.5099663473984	0.34397880203612	97.2323250243946	3.63372093023256	10.1153728785709	3.83096640110842	21.4306078230129	14.1418682010249	30.168716042322	32.7233220666345	11.04006077083	22.5984580120858	22.0971653827636	6.45486472424558	2.44723048590452	34.007098041701	11.3609136650427	24.7917906008328	20.8955767689281	15.5535950001347	10.5315947843531	24.2463987869598	7.9261334163295	9.89945230115262	7.02146203290119	10.1647621578528	16.2298872723769	21.022873034792	11.5052242196119	11.3445155828351	8.52706083348587	13.6982189313588	12.8430650211825	16.2710515846705
1311	K02054	ABC.SP.P1; putative spermidine/putrescine transport system permease protein	30495.1634371093	76.7317999437429	124.933200770521	81.4964962066369	4.66568974229409	69.7972768532526	12.5352311161218	27.3980856546816	89.6741055614594	72.5157859754071	139.782237019707	81.2296724801617	88.6533300685602	201.30727413927	0	22.5849374611905	11.8770764119601	112.076782235159	61.3176307585729	56.287299958186	70.2508316101771	34.9061099990468	100.980202800579	76.0888373580681	129.588976870181	107.603454501685	97.8635535900104	41.385996600085	122.041954496483	87.0297899528792	70.0723775530438	72.134372950521	74.1862288192667	66.0768018340736	224.369164951803	66.9675277518415	101.258889888008	0.871554635581218	155.469926477102	18.7879371808459	140.200919461944	154.348173145564	65.7018889888354	20.0683385197388	123.293976385831	107.935393258427	61.1855191619149
1312	K02055	ABC.SP.S; putative spermidine/putrescine transport system substrate-binding protein	30338.6030293647	98.1620343827362	139.444168271919	103.282272543001	4.66568974229409	90.4468986384266	15.5016910935738	27.3980856546816	90.496221513756	139.115985377202	164.826479498485	97.0814821186641	115.59916748286	223.660367589956	0	22.5849374611905	18.4333471760797	133.901387291378	73.3301004502944	78.7081385182651	85.8671221792682	34.9061099990468	121.569290197972	92.8967695506157	159.507970410502	112.443157197882	126.076352757544	77.994404306559	139.717345839407	114.615446050635	87.4330755502677	102.965823799461	83.7724468629617	87.8779194727038	286.181901873714	89.4802365390601	126.220060492112	1.30733195337183	193.599964567278	34.3096637440987	167.710993813497	194.833214355247	87.729509497857	31.3899566782598	153.582149289574	129.858169091914	75.9282588516112
5844	K15727	czcB; membrane fusion protein, cobalt-zinc-cadmium efflux system	30220.9396892814	82.4387586205121	88.1221649164233	59.6658365668616	49.9747347145023	65.8402420574887	56.2359075535513	59.8355626457234	63.9907309009328	80.9571286141575	58.995950688383	50.3200361282553	74.7192458374143	21.8224178099922	87.3174813471864	3.29992016322186	85.6208471760797	55.6309711039647	80.006927606512	53.6745923138328	45.886901015913	54.418072633686	21.5837759536456	25.963537501999	32.6612836007502	93.3407558979297	62.2203433922997	142.19347641309	28.524177704544	62.9342704256848	17.6283957961531	67.8714566785688	28.2827240645457	87.1829775039404	26.0298386223329	90.8392986824359	56.9361562985367	73.1125394923194	32.1020462397024	87.0122362462665	67.3515523014927	33.5172301901486	75.1084713476904	154.512172798828	15.4892935761457	74.2758795358261	78.8356318790611
742	K01181	E3.2.1.8, xynA; endo-1,4-beta-xylanase [EC:3.2.1.8]	30164.2932492689	31.5683441111882	26.1045174920773	17.9504256674582	0	12.1125567322239	43.510428410372	11.6456006872009	16.2888180422718	2.85809238949817	30.6498095323795	71.1167501774155	10.0734573947111	0	0	68.8725272775659	0	17.2938193939109	30.3013508832698	10.3895160983769	65.2611705475142	159.10780669145	141.047802993723	0.879577802654726	117.329964575953	54.5197400096293	15.0461758584807	28.6053265335033	144.939476519425	6.67278971328169	8.79932579813603	12.1984988705094	8.54502842057057	51.1892821321106	21.715585400195	20.479302832244	24.7036703997384	17.7143479681883	25.1483745238728	17.3041718855381	30.6998127021965	16.4352002076708	19.4719297317318	62.5114406004027	95.0170102061237	31.2764781727758	18.5718074525925
1077	K01740	metY; O-acetylhomoserine (thiol)-lyase [EC:2.5.1.49]	30120.5941733421	55.5579900357389	103.886596656932	104.456477674176	30.3520970186963	168.979878971256	51.5466459977452	41.1932752484968	106.418998701145	52.608840146228	87.7605807012808	54.3511537386293	26.2520568070519	97.7866942790577	8.69716198312531	224.554244655371	24.4445598006645	70.1165230863125	118.255628680291	67.7525753601703	33.1789984716354	15.8659803641216	26.533075808788	54.4565808411962	43.3175140654303	75.0556692344728	44.7743236212279	33.3363436747415	56.3692249191964	32.7689481670793	45.1516954193932	35.1380893390658	76.2461679372862	44.3938959736352	56.9639878695982	25.6250648407511	59.1841739556936	23.5592112430548	66.1927540083267	16.9043260429714	70.1714058686645	63.804724511649	29.1298481401132	38.5807553847093	44.3065839503702	118.508242770308	45.0923617557353
2566	K04080	ibpA; molecular chaperone IbpA	30059.8121285333	69.6189487672234	51.8905735412912	39.0412347251984	37.877716018191	30.1397881996974	55.2353438556934	28.3102221131427	39.7316684378321	22.2000664672649	46.9525180719278	32.4154319261951	85.2840352595495	52.2909655707999	89.8403179694582	41.7102812028741	73.8527823920266	40.2384920541771	44.3782473155525	33.5300490363782	28.8950822619797	31.579449051568	36.112988894254	31.9926435311051	35.1271098145447	36.0014443909485	69.3841050988554	114.536407423148	36.5295646111921	57.1080584617842	33.0309339678763	42.8696349194783	29.8577624525201	32.755409084396	79.0696415033034	62.7243489988588	50.2697621188588	42.4338163198606	44.2864735583311	53.9454668079777	51.8474374255066	54.2507625413719	61.7916291867295	111.297211544329	40.0640384230538	49.6039786332658	35.3169340936215
3648	K07459	ybjD; putative ATP-dependent endonuclease of the OLD family	29934.7407271055	17.5319808155696	0.55614242217113	8.63786413389703	0	15.6187594553707	9.57581736189402	0	6.07804935647656	0	6.94231980563304	13.738414227651	2.81586679725759	11.176546725343	3.07509936545569	53.1890357491351	2.8031561461794	6.83023872679045	0	4.71167369901547	17.0727321765711	25.5743017824802	31.9410912602607	8.40396609627379	27.5552198374661	12.4984954260953	7.08571800208117	27.6508712282193	30.6990303568033	9.18057663125948	8.19948443386873	5.5053559717263	3.21516122949274	5.54162487462387	9.01386331636521	6.58782031331051	7.18956919807079	0	12.587474532731	0	9.88137805777854	13.3039132974236	6.21990581512249	35.8411129416072	25.9855913548129	6.59191379627924	5.77509614109535
756	K01198	xynB; xylan 1,4-beta-xylosidase [EC:3.2.1.37]	29895.1667173368	18.777018381569	10.9954638662773	10.8299067585568	0	0.396369137670197	0	9.8662412565959	6.45294603849333	5.71618477899634	14.4795584750592	9.15679232704673	0.79333986287953	0	0	0	0	9.0780498110373	15.420852095601	15.2817501045349	6.67086217747011	3.77466399771233	0	0	7.41123150656387	27.9429465575349	10.9846514047867	26.2289276101431	0.583053425438874	10.2387988179858	4.19393218322427	12.0673322159878	2.52687158212333	36.8749104456226	3.94779594931225	9.66905280630771	13.3082645303687	11.8095653121255	13.6150234741784	10.8102900086714	18.2927521425734	6.42481666558505	19.9375628340124	60.8822991030569	12.4874924954973	25.0598636949715	12.8364938337091
35	K00041	uxaB; tagaturonate reductase [EC:1.1.1.58]	29876.9800352631	17.647349272584	6.38855402970236	5.9072218683037	0	7.24357034795764	4.79847801578354	4.38090563259296	3.61317747077577	0	12.9398002339602	3.10746005462248	19.8220861900098	0	0	0	6.05274086378737	6.28546278256379	12.28403186699	3.46423005283765	3.33543108873505	1.88733199885616	8.37276677933366	0.879577802654726	10.4591060637633	9.92717862301396	17.2931841831426	26.3068423289418	0.291526712719437	0.974363070042329	7.81280983541543	3.22087007214166	0.82433124107648	19.7091273821464	44.9240225278891	4.83452640315385	16.1366794735551	5.90478265606275	17.5214810877846	5.40514500433568	6.23758442590385	16.0469206308002	4.8044870098947	43.4803831838428	4.1624974984991	10.2735310370234	6.41824691685453
2308	K03670	mdoG; periplasmic glucans biosynthesis protein	29876.3160821638	25.0104941588641	31.8632324613186	17.8476284241617	2.6478019201617	4.8054462934947	3.97406989853439	15.4252055466928	16.2312551658992	60.2525756065138	26.8709319415699	15.8695511924475	5.91576885406464	19.6608853222884	3.07509936545569	2.33300807238535	16.1285299003322	18.1550902560973	16.0235538621406	18.2546470521154	4.66600737211184	13.5163473453436	5.3887011105746	8.34799296337758	20.1604500937695	19.0900337024555	4.20135275754422	60.496352174529	3.02934279738893	20.0822618001757	20.4739242514376	30.1063907308897	19.5697852967323	28.0197736065339	10.8253005523665	23.2285506795311	20.4610479849587	11.3846824272797	13.659314376827	22.9501878793718	21.6726261422328	7.52806801220066	16.6887136885549	57.9840136677039	0	11.4328145146436	13.5161119214958
113	K00148	fdhA; glutathione-independent formaldehyde dehydrogenase [EC:1.2.1.46]	29813.5018387045	19.4517665123674	12.407568508047	13.809578965657	4.66568974229409	6.14220877458396	12.5352311161218	2.36433918272181	10.0528397685677	22.2000664672649	9.38840397132488	15.6824584417539	0.399951028403526	23.9062904478385	3.14482950979709	22.5849374611905	2.18542358803987	11.8506607826107	25.5019050917908	15.0573041395826	9.89840870268812	26.9945667715184	22.810236600676	5.98648648648649	20.2458845592832	8.18789118921521	9.74895941727367	32.3239835670775	28.0816274795614	6.29941697947448	3.83700178465199	9.55330467099031	4.66426012230274	4.53503367244591	1.49285172749919	4.24317875298267	13.7251696231505	0.60464102843447	19.0096554167774	6.13257539261971	3.87649696350531	13.9702122136414	4.75421979998942	48.032216730734	21.2877726635982	31.4376496592374	10.7777483092428
4516	K10441	rbsA; ribose transport system ATP-binding protein [EC:7.5.2.7]	29672.69656103	81.2813045320144	41.5844777232337	63.3071755371518	21.9101566447701	25.9801815431165	17.3407553551297	39.8455025156461	97.6635376077459	36.3575938850116	125.252707039803	98.4457753596697	40.4425073457395	265.68728967124	9.90865351091277	24.5719861616251	8.11357973421927	131.700734724537	61.5767232421198	95.528756604706	106.769756360694	42.6842055094843	97.1173346209561	104.15008795778	159.648885184413	86.819270582571	100.471514047867	37.3503683241252	146.971671208568	98.127146394058	75.0495736664684	91.5106026379072	78.8210716306134	84.7112766872045	122.481100400736	78.8463533561573	120.477397204284	13.8195881904347	204.72141022234	15.2664033143848	126.802542709575	178.446751898241	75.3928779300492	34.1082433339435	187.562537522514	120.359412414809	102.227821243867
3806	K07727	K07727; putative transcriptional regulator	29670.3329190539	28.6784580303064	20.223761884049	23.6882492615973	4.66568974229409	46.1698940998487	22.7452085682074	29.4474168609645	16.1323650962333	72.5157859754071	26.058580041393	13.875206984796	2.96767874632713	36.0082837173181	4.19914929223903	11.1061829149295	18.4489202657807	21.8185488603554	45.3148597159681	28.901699167522	1.60028769216938	7.91154322752836	0	9.73668639053255	23.1613877891227	12.6798868560424	17.1566077003122	54.4907210653067	4.51866404715128	18.5847775736762	5.23497917906008	26.4665160679152	6.26106516527033	20.5688494053589	16.7930250189538	30.5737109658678	17.0522357557427	5.37095544176926	13.2252635308708	20.9654109259081	13.2357114478688	19.4561619832565	19.1491613312874	63.3229605223015	7.82469481689013	35.7386258979554	20.0072934624055
30	K00035	gal; D-galactose 1-dehydrogenase [EC:1.1.1.48]	29536.6654104764	16.3994108308221	0.55614242217113	3.33294724040076	0	0	0	0	3.59841775888535	0	6.94231980563304	9.57936388464764	11.9000979431929	21.1558374320476	0	0	0	6.83023872679045	0	6.26449234044171	7.59687134765801	0	10.2945436986963	8.40396609627379	9.65565742863097	4.95155272026962	12.968262226847	27.6508712282193	7.86488370619177	9.18057663125948	8.68034899861194	5.5053559717263	3.21516122949274	5.54162487462387	29.4135167334561	6.58782031331051	11.9308428022562	0	18.5756045708212	0	9.88137805777854	19.1998182880135	6.21990581512249	35.8411129416072	13.1578947368421	6.59191379627924	5.77509614109535
4607	K10823	oppF; oligopeptide transport system ATP-binding protein	29506.7652580066	44.387854738784	153.368607469086	75.5562633925986	36.0620515411824	54.0913767019667	49.5138105975197	119.172168364216	98.6598181603495	12.2299767364573	101.292780227361	79.8426055353648	21.9278648383937	20.5022003624126	5.15535876159264	55.3623702652355	12.6038205980066	87.8654961151147	91.0924835469345	21.8682289884822	45.6261799874135	78.1812982556477	87.8126508932883	50.6664001279386	59.5665763700771	61.253550794415	22.3465140478668	3.19662841762289	143.202991317574	19.7328488139925	68.9867142573865	31.7131822487794	115.352738342178	30.298036968047	45.1395537745045	10.3226475775495	25.2431946374561	22.0939100119839	44.1536008503853	20.9654109259081	126.831829275214	34.4387695502628	13.847293507593	22.103239978034	55.9385631378827	98.484988027261	34.5875878530699
4515	K10440	rbsC; ribose transport system permease protein	29500.170206854	90.3251211055269	68.5975890138569	86.788382463659	35.044770085902	34.9665658093797	28.8965614430665	65.2249355749172	106.476561577518	36.3575938850116	139.836227841267	107.48859164319	41.2424094025465	295.799896453534	13.0534830207099	46.7843519914841	8.11357973421927	146.710945752447	79.4236231382057	112.172615653628	108.662231412389	52.0589076351158	108.126508932883	109.712777866624	159.775994998958	93.0933437650457	110.22047346514	37.1343320583652	164.995627099309	98.8379522402364	78.8865754511204	100.313342563579	96.1351795479648	84.7112766872045	125.466803855735	79.7696856520386	134.202566827434	14.2553655082253	227.079457879352	15.2664033143848	127.021056813667	192.765267051723	76.5728345415101	40.4478613704314	196.748048829298	139.170427334684	115.316271051585
5022	K12141	hyfF; hydrogenase-4 component F [EC:1.-.-.-]	29489.4717051965	5.98696152935583	0.966258621761014	8.28024555510511	0	15.9697428139183	0	1.33758743404099	6.77765970008265	0	4.68520351540238	0.0258058966473839	9.08423114593536	0	0	41.7102812028741	0	0.732377174244736	0	0.414338389021933	0	1.0103898579735	4.18638338966683	1.87909803294419	0	14.4047905633125	5.88254422476587	0.371865703357416	2.01216807148742	1.18201421611692	3.20741622050367	2.83465714493915	0.343471350448533	1.57615704255624	20.3996534170909	0	5.95111583421892	1.38359298398518	5.98813003809018	1.68609692648617	1.83892388898348	7.07703290284898	4.53330864066882	3.92946488498383	0	8.08620372075889	1.21999734783185
5021	K12140	hyfE; hydrogenase-4 component E [EC:1.-.-.-]	29489.0485220036	5.98714987881188	0.966258621761014	8.28024555510511	0	15.9697428139183	0	1.33758743404099	6.77765970008265	0	4.68520351540238	0.0258058966473839	9.08423114593536	0	0	41.7102812028741	0	0.732377174244736	0	0.414338389021933	0	1.0103898579735	4.18638338966683	1.87909803294419	0	14.4047905633125	5.88254422476587	0.371865703357416	2.01216807148742	1.18201421611692	3.20741622050367	2.83465714493915	0.343471350448533	1.57615704255624	20.3996534170909	0	5.95111583421892	1.38359298398518	5.98813003809018	1.68609692648617	1.83892388898348	7.07703290284898	4.53330864066882	3.92946488498383	0	8.08620372075889	1.21999734783185
3530	K07241	hoxN, nixA; nickel/cobalt transporter (NiCoT) family protein	29442.9136378554	17.1593043277435	6.3754427390791	6.46058956390803	18.6627589691764	6.35461422087746	0	9.45735673088723	8.49273822174991	0	7.48672725636642	5.75041396959205	1.0643486777669	23.9062904478385	3.3749389861237	0	0	8.61716861106547	21.5864218912366	18.1453605504238	0	0	0	22.250759635375	0	2.63300433317285	11.576482830385	25.0233744156396	0	2.76335755930038	15.348007138608	4.45237921737229	11.8926753050834	0	4.40344416765948	0	13.7251696231505	0	10.7006820799008	0	1.33378738861456	14.3185151534817	3.19593629292555	44.3041064128379	0	22.2094308344078	7.91009149980109
4459	K10119	msmG; raffinose/stachyose/melibiose transport system permease protein	29385.5779673291	33.7399835472886	9.7682222084136	20.6463195691203	4.66568974229409	26.7903177004539	57.4055806087937	158.751625966376	42.2673869406069	0	39.8842196826539	56.5345046343089	8.53085210577865	124.009836914315	9.68551704902029	78.8609952985009	13.0398671096346	52.9496490692707	66.9373051610668	53.5085718630022	43.6213251820552	78.1431703364789	80.6470304200869	22.3706221013913	73.9727026463847	28.3214371689937	51.0470863683663	5.54965292534353	106.343874770264	18.361153262519	20.3747769185009	26.3499234861182	12.80857196735	11.0832497492477	18.0277266327304	13.175640626621	55.5546472655931	0.435777317790609	74.5327309770573	0	26.6700720812759	63.3071581543254	15.4029313720303	26.3896515955824	90.6243746247749	69.6168723521827	41.784909163241
272	K00380	cysJ; sulfite reductase (NADPH) flavoprotein alpha-component [EC:1.8.1.2]	29248.2022705052	34.6612225716888	33.1743615236438	29.4089882434702	2.6478019201617	51.4015128593041	10.6080890642616	36.2375751625966	26.1424017003188	65.9687603855101	24.468340382135	15.373862927679	3.35783545543585	19.6608853222884	3.757966668991	55.1494721901889	16.1285299003322	20.2636088354733	22.4177346726706	13.6726916790208	6.82369864245258	15.4036793441998	5.3887011105746	8.34799296337758	19.3998749739529	30.0944872412133	5.76873048907388	72.3167233319167	5.32353127574624	23.6822138806805	23.2698790402538	45.2233476645048	21.857573880014	40.5645507952429	20.2830607603163	45.5233945430024	21.7321997874602	27.5955986490903	17.8935246700328	29.4440697562386	30.5919745729043	14.5867350249854	29.636488703106	70.9957898590518	10.7114268561137	25.984297292319	26.6973876143748
5160	K12543	lapE; outer membrane protein, adhesin transport system	29208.3265937098	27.0172965041846	6.8989622817374	20.175768807552	0	45.7736762481089	3.14966178128523	0	14.067481402763	22.2000664672649	11.83598788206	8.01326853185953	24.3421645445642	11.176546725343	3.35123073704763	83.4205624057482	4.98857973421927	10.5502218257787	3.62313820574991	10.2852852852853	8.01941922143307	0	17.5036214389184	8.40396609627379	18.8854448843509	5.79712325469427	20.951482830385	44.2980592151863	9.81050763673237	12.2554109096718	14.6143168748761	13.7251329884136	4.26712642439589	10.5136839088695	56.2881511967941	9.70017636684303	22.0550968691245	0.435777317790609	29.8299229338294	5.17390885441757	12.4638174697769	26.1384255954312	9.41584210804804	39.6149856611142	13.1578947368421	8.97725179591085	7.95981965256597
88	K00116	mqo; malate dehydrogenase (quinone) [EC:1.1.5.4]	29186.9252803973	26.4640365510683	36.1492574411235	28.8735738692303	0	37.5234493192133	5.77790304396843	21.7572708307768	18.6887471956547	44.4001329345297	27.6073067578512	13.360164297542	0.264446620959843	23.9062904478385	3.60504846245032	11.1061829149295	4.37084717607973	27.2000657261567	49.1111880845168	21.5354658455924	3.75797896251011	1.88733199885616	0	0.879577802654726	12.0740258387164	14.5034304285026	13.4105098855359	49.3348916277093	9.55066861017808	7.12403162686686	1.39797739440809	23.8577570502077	7.906575792678	26.3074939103023	1.51954944221813	17.2632015769271	20.3793018883348	11.275738097832	16.245903091505	15.7529627131708	23.1681707247857	15.4455188526186	11.1963595957458	57.3677466593447	13.708224934961	44.9300055258795	18.3662644211643
3523	K07234	K07234; uncharacterized protein involved in response to NO	29143.7309933989	18.5359694093149	18.1243397750575	12.9799617767997	12.5517938352703	24.8682299546142	2.8184892897407	0	13.30145235565	22.2000664672649	12.3234050211464	10.4058622395217	48.3790401567091	0	3.07509936545569	0	4.98857973421927	11.1175089786625	12.5736058191895	13.2496483825598	12.4336959453385	0	23.9546112988894	0	1.8649718691394	16.8993740972557	31.5133975026015	16.9597322566936	5.03200456302681	3.07483427841227	18.7636327582788	8.41652699846972	6.03027935669837	9.07723169508526	119.825625473844	3.11235605353252	29.0893484836099	16.4070160148164	35.2068385153689	7.50554003275846	13.9082808331914	32.283081316114	7.40250806921001	3.92336323143572	0	11.027583348683	12.291672192017
365	K00558	DNMT1, dcm; DNA (cytosine-5)-methyltransferase 1 [EC:2.1.1.37]	29074.6083334113	54.6906439909355	29.644876654446	40.4586784038918	14.1788782213239	75.556278366112	65.7800169109357	25.3405325806847	44.8518124926201	27.3512794948488	29.9469090254657	68.6015569557644	12.3506366307542	36.5972042454051	10.3033261278851	140.441763505722	9.43210132890365	31.4497781742213	64.2078281953585	62.9384194320903	63.6339117144655	106.043275188257	102.535007242878	9.28354389892851	107.251771202334	61.1122412132884	26.6031477627471	80.9631321716957	113.560174916028	22.6838910630141	9.59746182827682	26.4810901406398	18.3343929312249	37.0647657257487	10.9850536120438	22.0873534599025	34.9505436115425	27.5847042161455	37.4833909115068	13.5754889681087	30.3129576025881	36.394315010708	18.8554949997354	96.2474830679114	79.0124074444667	53.8876864984343	33.5289086328073
6668	K18954	pobR; AraC family transcriptional regulator, transcriptional activator of pobA	28928.1259286564	18.9726021553393	6.34281985956627	7.56790409451555	0	2.52647503782148	0	0	0.69813437241705	22.2000664672649	10.2862413389724	7.75037095976431	12.1645445641528	11.176546725343	0	0	2.18542358803987	10.5543297105702	3.62313820574991	22.2383776181245	7.59687134765801	0	10.2945436986963	8.40396609627379	11.5206292977704	6.59153827636013	14.7957856399584	34.7145488029466	7.86488370619177	12.2554109096718	8.68034899861194	11.3167674706697	4.26712642439589	8.41452930219229	30.7294487165602	9.70017636684303	11.9308428022562	0.435777317790609	18.5756045708212	5.17390885441757	12.4638174697769	19.1998182880135	9.41584210804804	39.6149856611142	13.1578947368421	8.97725179591085	7.95981965256597
1315	K02058	ABC.SS.S; simple sugar transport system substrate-binding protein	28921.3017949949	72.5999196540084	40.2284844342261	48.9734754155325	12.5517938352703	14.3812405446294	23.8655580608794	25.5859614676647	63.5198960916283	53.1738118976404	93.6710759170941	80.1963613685727	58.8900587659158	236.390111312451	3.14482950979709	34.0636920074514	9.83700166112957	99.707354287458	35.2088673363353	71.9917702512639	99.7572597320867	67.5817367267181	113.153066151618	80.8092115784424	143.703375703272	95.7128069330765	97.1514047866805	43.2594914293809	147.217821154699	95.0622953438224	61.6745984533016	71.2271369234132	41.0623366827402	72.7503940392606	159.752247373551	70.4429920116195	105.648655276711	17.2785706503976	192.957746478873	13.6140283264284	108.002724331687	158.38698163411	70.4137785067993	28.9004820306303	199.524714828897	95.0531865905323	76.0409759978783
2382	K03761	kgtP; MFS transporter, MHS family, alpha-ketoglutarate permease	28908.1271143468	38.2815898629682	32.9242527807121	31.1345340823536	23.3284487114704	51.3282904689864	0	14.153270339919	37.7523910733262	44.4001329345297	36.1568433366328	24.4027010171824	0.664397649363369	95.6251617913539	12.5793180391883	0	4.37084717607973	43.2542663317763	96.2119847592657	59.7402782529365	1.73514339656567	1.88733199885616	0	27.8134495442188	10.8897687018129	12.1509388541165	40.9274193548387	49.320016999575	0.291526712719437	14.7492213082022	19.18500892326	33.4329228302849	18.8871528245468	19.5156899269236	2.80878371060327	17.2632015769271	61.5548107577863	11.275738097832	50.1151563468863	15.7529627131708	11.4024632499007	54.089622947628	11.5773321339753	76.5391421075111	8.56013608164899	98.8810093939952	39.5703487601114
2077	K03386	PRDX2_4, ahpC; peroxiredoxin (alkyl hydroperoxide reductase subunit C) [EC:1.11.1.15]	28894.0645838269	60.4249573229973	56.515068663394	64.9464296056061	14.1788782213239	61.5774583963691	35.5446730552424	18.1862805252178	49.1173692289527	97.0089730807577	58.7660097783377	58.7812090062579	15.357541625857	16.4509448615066	5.48915696255491	89.4349330258139	21.8386627906977	40.047980094364	36.7592656737097	36.3306534382484	47.5321406095478	62.8062148508245	54.9927571221632	34.9272349272349	61.4580120858512	61.3177359171883	16.4704734651405	105.132986258677	63.1207934596616	26.2878364347896	31.5238945072378	51.1331341543394	37.975350879556	58.4539332282562	57.623795082855	43.0750077808901	23.4447805117306	42.8314631223445	24.479581893879	42.0319876674053	49.1240706055962	28.6424167694205	45.4111328641727	111.602294221734	45.1170702421453	44.7354485172223	38.9779870043761
5965	K16074	zntB; zinc transporter	28846.8986251092	24.3308649579758	18.5422233269123	22.6790988590954	0	22.6866868381241	2.8184892897407	7.65738127377592	8.19164009918526	72.5157859754071	17.902456582381	10.7771875873637	4.83677766895201	23.2785399948227	3.07509936545569	41.7102812028741	14.6802325581395	17.3370343419169	10.1281607204711	7.83441669517619	7.59687134765801	7.91154322752836	9.13085465958474	11.6983847753079	19.1836841008543	18.4415623495426	9.18639438085328	52.2267672474855	7.86488370619177	25.7008226180018	8.19948443386873	23.6245718866137	5.31909161929905	22.8721879925491	23.3519441135059	20.8527855586679	11.6161203302542	0	13.5663034812649	18.7879371808459	20.8922186276179	21.5696670776819	24.6282872109635	54.1521752394899	13.1578947368421	16.5327408362498	11.8817133006233
3805	K07726	K07726; putative transcriptional regulator	28815.3012854966	13.8802105865799	25.200397688436	26.4811490125673	0	35.0232980332829	5.78494926719278	30.6295250951037	23.1373243594285	112.462612163509	19.3812051951168	14.7111459968603	0.724779627815867	58.3872637846233	4.13688027334217	41.7102812028741	37.1262458471761	8.47320485434614	17.2151021821961	6.78558938685521	0	31.6461729101134	3.02269435055529	13.601471293779	0	22.71906596052	0	7.18409123105256	0	33.8032106061816	2.72655165576046	23.13998396852	8.94372457638533	42.1622008883794	0	33.2918352526196	13.3082645303687	1.04041834622508	1.04969439277172	34.7191444262453	26.0116919234917	14.7640989032384	31.5069580401079	46.2596863750076	0.870522313388033	10.8445385890588	13.72715820183
3796	K07716	pleC; two-component system, cell cycle sensor histidine kinase PleC [EC:2.7.13.3]	28751.2813680605	20.7851097529856	20.2106505934257	8.09636879596919	0	0.813918305597579	0	0	13.1479513519896	0	14.790485617445	12.9050988150792	41.9686581782566	42.3116748640953	0	0	0	12.1100443651557	12.3519224108071	13.3709659026115	15.193742695316	0	28.9618541767262	16.8079321925476	19.3113148572619	24.0491092922484	37.7016129032258	7.54356141096473	15.7297674123835	21.296222346458	23.7755304382312	11.0107119434526	23.1001320007543	11.0832497492477	99.6263403010939	18.2280319535222	33.3442328128832	0	49.1274692178227	1.08873687253107	19.7627561155571	51.0935167759102	19.2867347478703	0	27.7166299779868	15.0488119358998	16.0588781328736
566	K00883	dgoK; 2-dehydro-3-deoxygalactonokinase [EC:2.7.1.58]	28724.3881161513	18.6296906131233	3.40520723295843	7.29715642555163	0	12.3098335854766	0	0	6.99610343606093	0	17.1555835507964	7.32349841938883	13.9210088148874	21.1558374320476	0	0	0	12.4193094058825	0	9.65332421028624	7.59687134765801	0	10.2945436986963	8.40396609627379	16.2351531569077	13.4704501685123	15.0689386056191	37.5469259101856	7.86488370619177	10.2707451481511	8.68034899861194	9.32740654375865	3.21516122949274	10.8933944691217	30.9063684609553	6.58782031331051	13.0303278018475	0.871554635581218	19.5544335193551	0	11.2946251206084	20.2425206048413	6.21990581512249	35.8411129416072	13.1578947368421	9.8740559955793	6.67683331123193
3647	K07458	vsr; DNA mismatch endonuclease, patch repair protein [EC:3.1.-.-]	28671.9936894536	18.6302988918694	10.7220530665507	9.06063589505994	0	11.3706505295008	9.72378804960541	2.33157442630998	11.4771519659936	0	12.9697951348271	15.5147201135459	0.98922624877571	23.9062904478385	3.65107035771564	11.478754546261	0	10.3430670641534	28.4807758919293	16.7944843577755	11.2110042254787	27.4616337813364	22.810236600676	0.879577802654726	20.9022713065222	15.0938854116514	11.6805411030177	27.0456155262785	22.8341466506116	3.77166360514336	0	5.57458281716826	0.639126101128741	15.2242441610546	1.41774071266111	9.88691773005499	20.3793018883348	5.90478265606275	15.1519177960847	6.49388187686675	6.23758442590385	16.347589071322	5.18545954812424	47.9834035023491	16.6149689813888	25.5479830539694	13.6454051186845
2644	K04754	mlaA, vacJ; phospholipid-binding lipoprotein MlaA	28669.9520447493	32.2073638239593	30.8798856645747	40.3269241906527	12.5517938352703	73.5208774583964	3.48083427282976	7.65738127377592	35.9472783091274	72.5157859754071	28.1742103842347	17.2933485301391	12.8420176297747	12.1019932694797	3.35123073704763	83.4205624057482	14.6802325581395	19.4547545832257	19.0786283339106	29.468715550994	12.4336959453385	7.91154322752836	7.20907774022212	3.29441867903406	16.0332881850386	50.1655031295137	7.98322060353798	57.9765193370166	6.9776284935674	14.6753454196949	5.93396787626413	27.0312613859943	7.58600253225937	22.2882934517839	41.2127152604787	20.4689283120656	13.4513201994605	22.2137487743763	11.2543183630082	21.1195683591868	22.3366819910324	14.3022908689727	20.5659029578285	54.3016657514186	0	19.1782556640265	23.7523537992309
5511	K13995	nicF; maleamate amidohydrolase [EC:3.5.1.107]	28577.555552646	6.45622872037869	0	0	0	13.2080181543116	0	0	0	0	3.92033354329764	0	27.6526444662096	0	0	0	0	0	0	0	0	0	12.5591501690005	0	0	0	17.6476326742976	0.920810313075507	0	0	9.622248661511	0.969175836187423	0	0	62.6918119787718	0	14.2238208125562	0	17.9643901142705	0	0	18.7304172885976	0	0	0	0	0
994	K01631	dgoA; 2-dehydro-3-deoxyphosphogalactonate aldolase [EC:4.1.2.21]	28536.846589809	17.8721995518192	3.96134965512956	7.29715642555163	0	12.0096822995461	0	0	5.74595583894202	0	15.1969165241909	7.32349841938883	12.7	21.1558374320476	0	0	0	10.856552663083	0	9.65332421028624	7.59687134765801	0	10.2945436986963	8.40396609627379	16.2351531569077	13.0732426576793	12.968262226847	28.8842258110214	7.86488370619177	10.2707451481511	8.68034899861194	7.88821686220214	3.21516122949274	8.09213354348761	32.3992201884545	6.58782031331051	11.9308428022562	0.435777317790609	18.5756045708212	0	11.2946251206084	21.2852229216692	6.21990581512249	35.8411129416072	13.1578947368421	9.8740559955793	6.22596472616364
3767	K07687	rcsB; two-component system, NarL family, captular synthesis response regulator RcsB	28496.2850767968	11.5327254911585	17.3600323121854	15.7019169514102	0	16.2049924357035	0	0	1.21324831739284	66.6001994017946	4.07180779267525	4.31281047719404	2.39970617042116	0	0	0	6.5562707641196	8.83429966432713	10.8694146172497	5.45957349754818	0	0	0	0	18.0662638049594	2.53671160327395	0	44.8806488171129	0	9.2245028352368	0	33.1596589666982	3.15589558470946	8.61871328270526	8.95711036499513	27.9489573607221	0	16.1128663253078	0	15.5217265632527	7.74731823599523	6.25621390096697	9.58780887877665	11.321618158521	0	14.0357340209983	5.201564779207
3773	K07693	desR; two-component system, NarL family, response regulator DesR	28455.7453875674	12.2627636223898	0	1.78374934846818	4.66568974229409	0.608774583963691	21.4980270574972	19.7407043809056	7.39166371472429	0	4.04631212693842	36.6863078213372	1.62095984329089	0	0	34.4362636387829	0	13.4902936550785	0.845167994457915	4.79862774166572	28.4275824867392	79.5634353255171	68.430709802028	5.56268990884375	57.8558032923526	25.707149735195	6.61420395421436	16.2523020257827	81.4943912795488	5.780289114288	6.63295657346817	10.7738832616775	8.47342474610059	1.24659693365812	12.8452290696415	6.20396306670816	4.04234447805117	5.37095544176926	24.7143236779166	0	0	2.80355636316438	5.6881316471771	8.42638354994203	70.6073644186512	21.8272241665132	9.47487070680281
223	K00315	DMGDH; dimethylglycine dehydrogenase [EC:1.5.8.4]	28358.1768693502	23.342414406623	0.55614242217113	13.667689812938	0	0	0	0	15.7456606447042	0	36.6702660547707	23.6177716608245	14.079333986288	95.7998964535335	0	0	0	33.388300744114	0	38.6665146158817	37.98435673829	0	30.5408015451473	42.0198304813689	48.2782871431548	24.7577636013481	35.4285900104058	13.8033007508146	39.3244185309589	45.9028831562974	27.3646638905413	27.5267798586315	16.0758061474637	29.2627883650953	45.0693165818261	32.9391015665525	35.947845990354	1.74310927116244	62.9373726636549	0	49.4068902888927	66.5195664871179	31.0995290756125	0	65.7894736842105	32.9595689813962	30.6789550457499
1279	K02021	ABC.MR; putative ABC transport system ATP-binding protein	28336.812337473	17.083813375647	12.8938047598335	7.04523078705044	0	4.59062027231468	0	0	13.3383516353761	0	15.7968145415279	12.6104814950216	2.81586679725759	21.1558374320476	0	0	0	15.9509166451492	7.90439903013509	12.1802181928764	7.59687134765801	0	6.10816030902945	8.40396609627379	9.65565742863097	8.08708473760231	7.08571800208117	27.6508712282193	16.8705241143292	13.0341027074515	5.47293277810827	6.94090213510165	11.2981870100482	5.54162487462387	9.01386331636521	6.58782031331051	10.1324286765307	0.435777317790609	18.1858446275135	0	19.6265395311879	13.3039132974236	6.21990581512249	39.5875282201477	27.4764858915349	24.2747283109228	9.83291340670998
1375	K02182	caiC; carnitine-CoA ligase [EC:6.2.1.48]	28170.014042839	14.4588253456625	9.69986950848195	1.26541958649447	18.6627589691764	11.7095310136157	6.75732807215333	9.45735673088723	5.54079584366513	0	0.554905666036774	15.011505128922	36.3369245837414	0	0	11.478754546261	0	8.18173282317317	16.4184274333218	9.07172995780591	9.47586082891306	26.9945667715184	39.5557701593433	22.250759635375	23.7341112731819	11.8831246990852	23.5301768990635	0.920810313075507	28.3287914316497	15.2503793626707	28.1776720206226	0.969175836187423	24.9755663909916	0	81.5986136683635	0	20.4365241559716	0	39.7333687660555	0	0	25.3877603997664	2.24350494735171	6.84605528098115	32.3494096457875	12.647356787622	3.32515581487866
2427	K03808	pqiA; paraquat-inducible protein A	28167.7659076596	20.0172936256538	31.3288386254893	36.571205189089	0	52.381845688351	5.6369785794814	0.552214995704995	30.6883929625694	69.4582917912928	17.0715978283692	8.56360078277886	14.1789422135162	0	6.15019873091137	83.4205624057482	12.1625830564784	22.4368911527898	18.7738136473848	7.62884403390733	0.422547873775061	0	10.2317720907774	0	6.37632840175036	19.0569330765527	7.98322060353798	31.0224536053265	5.03200456302681	10.3146713521284	8.66051953202459	21.8902572323836	8.13420974650467	11.627740363949	46.1948445792267	9.33706816059757	14.4077495299599	0	15.5416777393923	15.5217265632527	18.4005902718656	10.78486598741	14.6277580824382	12.0965281591311	0	16.812488487751	20.6813419970826
4764	K11263	bccA, pccA; acetyl-CoA/propionyl-CoA carboxylase, biotin carboxylase, biotin carboxyl carrier protein [EC:6.4.1.2 6.4.1.3 6.3.4.14]	28074.2184059671	22.2957768793035	19.5457652395451	26.7533445300284	9.33137948458818	34.642208774584	25.0704622322435	7.84562523008958	34.053607273586	0	26.2905306097963	39.7410808369712	0	71.7188713435154	9.43448852939126	45.1698749223809	0	31.8079387807798	75.5871146518878	47.693104496902	20.3901825047199	53.9891335430369	45.620473201352	11.1253798176875	41.6336736820171	12.1810303322099	31.7117585848075	0.31254426972659	58.3877305279169	5.780289114288	7.67400356930399	10.8139619616702	17.2654023329113	0	0.574027943247049	0	46.677021172239	0	49.4197891753034	0	15.205176230206	40.404958141346	0	24.8947464762951	68.546127676606	75.3741480935716	29.03129558414
670	K01057	PGLS, pgl, devB; 6-phosphogluconolactonase [EC:3.1.1.31]	27930.7013860062	52.3959974389483	40.4701422978935	32.5013030636474	21.4923698837797	28.5951588502269	18.3413190529876	14.4026260890907	41.1117014995867	26.9857095380525	42.9721947268964	46.9479150986	5.10122428991185	52.090344292001	6.21992887525277	24.9179455335758	10.3768687707641	38.0130043895683	58.475926567371	52.4773254266925	40.8882495729569	35.3350490896959	33.2641236117817	21.323124900048	48.1693061054386	48.9823964853154	24.6715660770031	80.9339141521462	48.5043412130046	32.1999041610095	29.7838588141979	35.3129782117613	31.9399261873333	38.511964464823	26.7582042673021	34.194418508144	39.8675713234693	37.0138359298398	42.616706528479	24.515849311109	43.0359271241274	43.5503277305471	34.7796179692047	105.860638232961	49.3646187712628	65.2145883219746	47.0560933563188
4248	K09790	K09790; uncharacterized protein	27894.0653168586	54.347271006318	22.5610513888026	31.2086639254068	37.877716018191	40.9432677760968	62.4859075535513	35.9676033869186	21.4399574920298	50.3157195081422	19.7291460451723	13.6595557084794	81.9441723800196	12.1019932694797	90.8904539432397	41.7102812028741	83.1135797342193	25.0168305908312	25.833044683062	33.8800889497092	14.1238874404387	39.4909922790964	23.8966682761951	20.3582280505357	23.3486142946447	40.0788396726047	55.8305150884495	100.12165320867	13.0035490208505	46.182413545244	22.0850684116597	47.0013845369088	5.87896338999488	36.079667574151	66.1258529188779	64.9444963170453	43.501185318401	52.7399498856085	23.3988838692533	61.2968494074574	20.6803450820137	31.7768836394315	59.5256362770517	88.788211605345	13.7482489493696	27.5683827592559	30.8038058612916
6139	K16787	ecfA2; energy-coupling factor transport system ATP-binding protein [EC:3.6.3.-]	27719.643928432	25.4213188457662	18.1262039396011	27.8082469450397	16.9378473976756	58.3679273827534	64.522266065389	46.0301877530985	48.2347384579053	0	34.0682084045712	38.6566310401927	2.86483839373164	94.1107947191302	23.3342165818283	58.0856914752062	9.48920265780731	37.9014811858877	85.8441288534811	62.1327023225757	22.9164793670772	40.0629110666285	44.8285852245292	28.4503438349592	37.4828089185247	15.1507282137699	38.8657648283039	0.32299192520187	56.9237594270866	1.42161169235684	28.3858814197898	13.1312395248852	53.5263058646049	9.76500931365525	13.6228744720026	0	46.677021172239	0	48.201789352467	0	8.73488847267155	48.6274255305341	8.00042330282025	27.4391360058576	57.0042025215129	58.4937373365261	36.6164964858772
1400	K02228	cobF; precorrin-6A synthase [EC:2.1.1.152]	27692.4156157542	18.5875762670466	12.3376623376623	14.3481786065906	0	21.1989409984871	0	0	18.8319164009919	0	17.2005759020966	10.9986882002538	3.21581782566112	21.1558374320476	0	41.7102812028741	0	15.5184150606793	7.90439903013509	14.598300832478	7.59687134765801	0	6.10816030902945	8.40396609627379	9.65565742863097	8.08708473760231	7.1377471383975	27.6508712282193	14.3038215349515	11.1073396693555	5.47293277810827	6.94090213510165	9.74583120066809	5.54162487462387	10.5067150438644	6.58782031331051	8.66099893730074	0.435777317790609	15.3866595801222	0	19.6265395311879	14.3466156142514	6.21990581512249	37.7143205808774	15.5443265959576	23.4435439307423	9.25938204482164
4514	K10439	rbsB; ribose transport system substrate-binding protein	27656.4768007826	89.0516040304866	59.0610203193935	68.8191347657381	30.7597776654876	21.3183055975794	26.7897406989853	78.6314885261995	94.6909316330145	39.2156862745098	130.398332283512	112.472591987269	41.302791380999	270.075071188196	9.90865351091277	36.9910405393418	17.2290282392027	138.8961761461	60.0180117769311	97.1252898468088	111.516677155444	48.5559050614813	97.1173346209561	110.136574444267	153.6580537612	105.017934520944	111.534209157128	38.5562756764414	153.068382026744	107.699065569843	84.4784850287527	106.773300298768	96.0260768837046	91.1448631609113	124.62921044081	85.8076563958917	121.86708084689	21.0153611504521	224.222694658517	18.1327680894113	133.868778023724	183.006879096632	89.8777713106514	50.7199951186772	213.708224934961	130.517820961503	109.982097865005
1586	K02483	K02483; two-component system, OmpR family, response regulator	27649.6475134972	193.216565080528	155.028583856335	140.012741066775	67.6469934310258	175.503177004539	80.7321025930101	94.8419437967849	125.352757114181	227.583914921901	182.421488346981	149.800498914002	135.331488736533	262.626197256019	96.4061083606443	169.928146899672	126.396387043189	142.940142250182	128.078974714236	134.424639829703	103.677065539872	120.236393098847	104.263640753259	104.938989285143	154.691862888102	179.968584496871	150.686134235172	281.605043207253	126.403194118765	168.445012379203	73.8548483045806	157.414559498652	91.1420220360443	154.961312508955	219.745424022528	194.200643220251	173.596010790485	106.520318117442	185.716183895828	121.866268426631	172.528747374993	209.920760594458	155.743690142336	322.585270608335	163.408044826896	182.020169460306	125.191088715025
322	K00472	P4HA; prolyl 4-hydroxylase [EC:1.14.11.2]	27643.7953835199	44.2026673328727	19.7818927483999	19.8007760467945	37.877716018191	8.30937972768533	52.4168545659527	43.6249846606946	10.3967410556146	56.2313060817547	24.5298299289121	16.6362013720135	70.683986287953	24.2039865389594	86.7652186040025	0	83.8766611295681	24.4642144550597	24.4198129546242	25.2879461740221	13.7013395666637	47.4025355066247	16.687590535973	21.7735486966256	18.9674932277558	30.7595089070775	49.0634755463059	69.6353945318034	12.9602636415489	47.6080185288715	17.5490779298037	34.2782190483131	4.90827294523316	39.2248173090701	21.4267843604462	57.4644672683888	40.9874928472165	41.9980390020699	18.9565063335991	64.5630600250506	23.1170895056473	23.315400090856	47.875548970845	95.0515589724815	16.5099059435661	21.3287437833855	24.5391857843787
72	K00098	idnD; L-idonate 5-dehydrogenase [EC:1.1.1.264]	27588.8999216602	9.92538956629956	9.28043248617411	8.16876122082585	0	24.3903177004539	5.77790304396843	0	20.5838942023852	0	19.1127508323585	10.611599750543	0.399951028403526	57.7918716023816	6.28965901959417	11.1061829149295	0	20.0165489073026	43.1728437824732	28.7247690728703	0	0	0	0	5.79808293394457	8.12168993740973	19.4979188345473	0.920810313075507	0	1.926763038096	0	7.22145303505064	0.639126101128741	0	1.49285172749919	0	27.450339246301	0	22.8319603153512	0	0	25.50892335648	0	13.673805601318	2.38643185911547	37.6220298397495	15.8201829996022
631	K00986	ltrA; RNA-directed DNA polymerase [EC:2.7.7.49]	27473.6454584329	10.7191028512935	5.78667743739514	5.23397231713674	0	0.300151285930409	24.9224915445321	0	21.6554492856299	22.2000664672649	1.35726926422508	27.6434915378164	0.264446620959843	0	3.07509936545569	34.4362636387829	6.74314784053156	4.97054059763855	3.72012469691722	16.0993271752765	28.4275824867392	76.7229053474407	71.4534041525833	0	55.5636590956449	20.1602672123255	4.10379812695109	15.7263776738915	69.6622092654794	3.07483427841227	2.72655165576046	7.25060118049989	1.05196519490315	4.11950136122654	39.8516191920286	3.11235605353252	1.09948499959127	0	0	5.17390885441757	2.58243941199841	8.41066908949315	15.8156516217789	3.77387271950699	40.1941164698819	2.38533799963161	28.2820580824824
3931	K08282	E2.7.11.1; non-specific serine/threonine protein kinase [EC:2.7.11.1]	27458.5062097755	25.451283034852	18.8435965947928	20.4334858400417	18.6053562405255	8.08608169440242	1.43742953776776	32.6665848570377	23.7572322588263	36.5569956796278	23.9679354509733	25.6028472505968	7.91709108716944	20.8387263784623	0.176626455616763	3.29992016322186	12.2404485049834	25.1410530269242	14.4094215448563	23.3670505948987	35.1074350445024	28.3862358211801	3.77595364558184	7.14057252518791	12.2894352990206	20.9978334135773	17.3191987513007	21.3875903102422	4.19963242284048	31.2435109016852	1.47729526075749	39.4374407928296	4.39282346919533	50.9743516263075	33.876692299361	29.8889926340907	34.3578844110194	35.4831681011003	35.6098857294712	29.029771654302	40.3674442363358	28.2605620092154	40.4770093655749	41.6437854658612	4.00240144086452	25.8933505249586	38.9824293860231
890	K01474	hyuB; N-methylhydantoinase B [EC:3.5.2.14]	27351.9414162064	39.4835587886703	115.752190393339	48.9228007181329	31.8849924204143	40.5695915279879	2.08568207440812	16.8243956313658	66.0733262486716	0	82.80242358799	53.5020752241887	17.9317825661117	43.5089308827336	0	5.67728200124191	1.34966777408638	66.1504424778761	65.6404572220298	31.5291557380165	27.6993616829992	13.7641788199409	27.8802510864317	64.6251399328322	32.5739737445301	58.3127708233028	31.6857440166493	10.9523303584077	85.2145256353381	36.7602427921093	50.0842752329962	30.0408074036289	96.3033592845021	22.4208339303625	50.0821509801798	19.7634609399315	38.5228480340064	1.38359298398518	88.7191070954026	5.89652182291165	96.679720756002	57.8179635278084	25.765913540399	10.2629812679236	79.9929957974785	91.1747098913244	35.3003580426999
4340	K09924	K09924; uncharacterized protein	27266.5594605502	22.4339552957046	16.1125955384329	10.3173683905716	0	4.67534039334342	0	7.65738127377592	8.68756641870351	28.1156530408774	15.1879180539308	15.3233263800778	6.43814887365328	33.2578307015273	0	0	7.5062292358804	11.3624093331142	9.52545895393142	9.79967309081233	7.59687134765801	7.91154322752836	6.10816030902945	13.577482808252	19.6108564284226	25.9975324987963	11.0139177939646	45.3764697549228	9.87705177767919	16.6160849772382	5.47293277810827	16.9204984332872	11.8935373508257	19.676887806276	16.8047763457165	20.832036518311	15.8996157933459	5.37095544176926	17.853662857649	8.44011947201079	18.2530223054657	17.8640404958141	16.3937245356897	49.1732259442309	13.1578947368421	13.1815251427519	10.0318260177695
3038	K06191	nrdH; glutaredoxin-like protein NrdH	27254.8060638621	9.24858696153431	5.87522525321568	8.44385243528117	0	19.642965204236	7.00394588500564	0	16.9972842130122	0	14.9734545127328	10.728263908303	0	47.8125808956769	6.83355414545708	11.1061829149295	0	13.4492148071642	43.1728437824732	28.3384650473258	0	0	0	0	1.56673265263597	0	20.1157648283038	0	2.22447556879397	0	0	6.25227719886322	0	0	0	0	27.450339246301	0	21.4013641598016	0	0	26.867415146992	0.523837240065612	12.6792360729758	9.54572743646188	37.6220298397495	15.8201829996022
3488	K07171	mazF, ndoA, chpA; mRNA interferase MazF [EC:3.1.-.-]	27229.8405847489	21.3345014094006	8.09426458708755	11.4093357271095	23.2306215260232	30.8508320726173	17.3407553551297	50.7997300282243	16.0497107096469	0	8.31557635202016	10.2673920990946	1.90989226248776	13.3963241004401	3.12858238616554	52.8164641178036	10.7246677740864	12.0756085537898	35.893314859716	22.4350933211693	7.95648655938146	14.9270803545896	23.138580395944	5.56268990884375	33.3527818295478	19.2809039480019	6.97190426638918	25.1848703782405	24.378350972812	4.16899608657455	8.83402736466389	6.47088828973257	39.2643786535923	5.66700100300903	0.858875771688508	2.87374208942836	1.38968364260607	13.8032465410175	9.37195500044291	1.90769823682436	3.98910267325047	5.22421961191511	5.3375839991534	43.9471596802734	13.4580748449069	1.99392153251059	5.34743402731733
302	K00441	frhB; coenzyme F420 hydrogenase subunit beta [EC:1.12.98.1]	27178.6652557585	3.21120123481479	1.92008947989809	9.57606996003938	0	16	0	3.11694686464597	9.49344668792065	0	2.10864153093974	1.69458721317821	0	0	0	41.7102812028741	0	2.0609844839323	10.7308624870107	11.7136123465237	0	0	0	0	5.83454886434674	1.84860977371208	0	0	3.13708093035047	1.84490056704736	0	0	5.66525686269228	0	0	0	0	0	0	0	0	0.902070218703355	1.12175247367586	0	0	1.86498434334132	0
2428	K03809	wrbA; NAD(P)H dehydrogenase (quinone) [EC:1.6.5.2]	27169.8519084908	25.9690292131758	23.8597526875039	17.6608559680315	17.2174835775644	9.17972768532526	10.0443912063134	3.70192661676279	20.5750383752509	22.2000664672649	22.7266264734995	22.9346250618266	11.1051420176298	0	3.62736210863957	11.478754546261	6.59779900332226	14.9284523837469	19.1894700381018	14.4812597407534	21.9095567742516	26.5846916404537	30.0193143408981	5.56268990884375	24.7030631381538	18.0909966297545	8.13930801248699	50.6002974925627	28.1217440902465	6.10174906157655	9.77096966091612	17.3067113604897	9.45691118234961	10.1232268233271	34.7377342142316	14.3687104471418	7.05060083381019	23.1615644405709	6.96695898662415	10.2803738317757	15.1607355695556	11.8253618015446	9.98862373670565	41.1251449142718	12.8276966179708	24.9585559034813	15.3549264023339
3859	K07814	K07814; putative two-component system response regulator	27161.3078223386	19.0482285323905	25.0559249363077	27.6611455377309	0	37.1511346444781	7.57116685456595	15.3147625475518	16.6814263785571	78.4313725490196	12.572872611656	14.7354895593643	21.4103819784525	24.2039865389594	3.24245171187504	83.4205624057482	26.0537790697674	11.9070444355766	9.48389331485972	10.5542631238834	0.422547873775061	15.8230864550567	11.3954611298889	7.01263393571086	8.3393936236716	41.885321376986	16.7533818938606	28.6433984983709	5.0510171747259	19.243670633336	9.1413840967678	19.41995190556	1.555723175561	27.7045421980226	66.4897649734647	20.3236850295674	18.3356494727377	1.34546246867851	14.98361236602	23.0128143366413	15.5684204551904	25.1281718476215	26.9604211863062	26.3835499420343	2.58154892935761	10.159559771597	13.7856385094815
889	K01473	hyuA; N-methylhydantoinase A [EC:3.5.2.14]	27140.3159882788	48.4822656569764	118.94612564469	53.8107372444547	31.8849924204143	50.7934947049924	2.08568207440812	16.8243956313658	77.2405242649664	0	111.650019496686	66.3372830691813	20.7476493633692	78.5917680559151	3.14482950979709	5.67728200124191	1.34966777408638	84.4170324640267	89.4437131970904	49.3190975785912	35.2962330306572	13.7641788199409	33.9884113954611	73.029106029106	42.2296311731611	63.2613143957631	48.5204214360042	13.7129905085706	98.1114139045567	45.9408194233687	55.5572080111045	38.6723019747869	96.1619299049056	27.9624588049864	59.096014296545	26.351281253242	59.4375868552277	1.38359298398518	112.007263708034	5.89652182291165	116.30626028719	83.3549873450581	31.9858193555215	16.6025993044115	93.1508905343206	124.511880641002	47.3677231136454
135	K00180	iorB; indolepyruvate ferredoxin oxidoreductase, beta subunit [EC:1.2.7.8]	27125.0062618545	19.702821924731	15.765301683962	18.8263740082238	8.4689236988378	38.7655068078669	6.51775648252537	5.63872867836544	16.052662652025	0	17.6115060439725	12.4647857035333	2.81586679725759	27.3621537665027	0.502057039258071	41.7102812028741	3.50913621262458	22.4143799441328	7.90439903013509	5.07564526551868	9.48934639935269	6.53417214755505	17.1173346209561	10.283064129218	17.0204730152115	12.2096172363987	7.08571800208117	28.6000141663125	26.1074846314722	9.8913824774379	5.47293277810827	6.47453180791372	12.2087228253549	10.6426422123513	9.01386331636521	6.58782031331051	8.66099893730074	0	13.9560634245726	0	22.6715477609399	13.3039132974236	10.1222286893486	39.2885471962902	13.1578947368421	15.3573402099834	6.34862750298369
5321	K13483	yagT; xanthine dehydrogenase YagT iron-sulfur-binding subunit	27124.7692876876	51.8467612495246	36.4677188839868	27.9174147217235	21.4283981808994	12.2639939485628	14.5645434047351	33.1002577003313	45.228185145826	86.87271518777	44.6568883289841	51.6569536139008	30.732957884427	84.0344292001035	0	26.2574292557438	20.3228820598007	33.3231614281355	21.0183581572567	17.9519709583001	50.4630045850939	78.1241063768945	68.0637373249638	29.5405405405405	61.3018337153574	43.5077636013481	31.9198751300728	72.6289134438306	63.4133975537106	45.2380001597316	24.2464802696807	40.9859360198207	19.7101101802214	38.347184410374	73.6768655908156	40.066396929142	34.7788768086324	17.9594727094455	41.3411285321995	28.6491954908951	45.405528123049	46.5712895061328	39.0126461717551	112.178900482031	44.8719231538923	46.2078651685393	24.5358705741944
134	K00179	iorA; indolepyruvate ferredoxin oxidoreductase, alpha subunit [EC:1.2.7.8]	27118.4058537914	19.7070114426703	15.765301683962	18.8263740082238	8.4689236988378	38.7655068078669	6.51775648252537	5.63872867836544	16.052662652025	0	17.6115060439725	12.4647857035333	2.81586679725759	27.3621537665027	0.502057039258071	41.7102812028741	3.50913621262458	22.4143799441328	7.90439903013509	5.07564526551868	9.48934639935269	6.53417214755505	17.1173346209561	10.283064129218	17.0204730152115	12.2096172363987	7.08571800208117	28.6000141663125	26.1074846314722	9.8913824774379	5.47293277810827	6.47453180791372	12.2087228253549	10.6426422123513	9.01386331636521	6.58782031331051	8.66099893730074	0	13.9560634245726	0	22.6715477609399	13.3039132974236	10.1222286893486	39.2885471962902	13.1578947368421	15.3573402099834	6.34862750298369
4382	K09967	K09967; uncharacterized protein	27082.8133642524	23.3491769163796	2.6750761200522	5.12827937684601	4.66568974229409	21.1170953101362	0	3.61602650631979	35.0321761719211	4.58624127617149	19.6886529290021	14.7652738650782	0.799902056807052	48.8739321770645	6.28965901959417	0	0	25.779324429004	46.6782126775199	55.0632911392405	0	2.84052997807645	2.08594881699662	6.41028306412922	0.781412794332153	15.6475686085701	23.1659729448491	25.630400906644	8.1754230306103	2.59563932593243	6.63295657346817	10.4423231071923	4.6218313084238	3.91889955581029	2.98570345499838	3.36134453781513	29.1506580560778	1.64505937465955	40.2072814243954	1.91733307640428	3.07622453033657	27.9404244272828	4.59812688502037	54.3718347672219	20.472283370022	40.0442070362866	32.6349290545021
6539	K18481	mas; Mce-associated membrane protein	27082.0358496655	8.50326163557876	0	1.78374934846818	37.3255179383527	0	13.5146561443067	18.9147134617745	9.80635257999764	0	5.66303728366178	31.3014773875831	0	0	0	22.957509092522	0	11.2344780638952	0	7.35118029421827	18.9517216578261	51.1486035649604	45.620473201352	44.50151927075	35.7991248176703	12.1810303322099	0.104058272632674	0	54.1098928956208	13.487341266672	30.6960142772159	2.87109232675071	33.7386115675763	0	0	0	8.82857843537971	0	18.2257064398972	0	0	0	0	12.2338153639636	46.8831298779268	21.1595137226008	8.36096008486938
1289	K02032	ABC.PE.A1; peptide/nickel transport system ATP-binding protein	27056.1629327218	194.26634591734	295.645435903809	230.220362541264	101.981101566448	288.91860816944	142.006059751973	176.38397349368	294.717499114417	139.946826188102	347.481418158913	255.638932496075	126.555729676787	449.812322029511	33.3310089951886	228.430763771844	55.6686046511628	288.48463651088	312.741253896779	265.897555783632	196.300458509395	173.648841864455	236.51376146789	231.649048456741	245.540216711815	223.906656234954	218.522372528616	53.5865561694291	303.618733760061	172.530149349094	223.121158040849	162.664869197697	254.725169041782	173.341452930219	318.662839813712	115.904139433551	274.397122537399	68.6948469332171	359.137213216405	59.0471143655458	294.267552074465	324.892465442274	120.081750357162	139.020074440173	302.151290774465	385.800792042733	215.068691155019
4738	K11178	yagS; xanthine dehydrogenase YagS FAD-binding subunit [EC:1.17.1.4]	27008.0897269593	52.0004424848314	36.4677188839868	27.9174147217235	26.0940879231935	12.2639939485628	14.5645434047351	35.4645968830531	42.9788050537254	86.87271518777	43.5470769969105	49.2978645620524	30.732957884427	84.0344292001035	0	26.2574292557438	20.3228820598007	31.7480810309617	21.0183581572567	17.2240278252936	50.4630045850939	78.1241063768945	68.0637373249638	36.9823284823285	61.3018337153574	43.5077636013481	31.9198751300728	72.6289134438306	62.6116990937322	45.2380001597316	28.0834820543327	40.9859360198207	21.200290940438	38.347184410374	73.6768655908156	40.066396929142	31.8360173301725	17.9594727094455	38.6039507485163	28.6491954908951	45.405528123049	46.5712895061328	42.0815916186042	112.990420403929	44.8719231538923	44.5454964081783	23.3888078504177
3460	K07137	K07137; uncharacterized protein	26971.3108316221	21.2224393179564	14.5635990803455	15.8032663462095	8.4689236988378	33.1965204236006	20.8180665163472	35.6792244447171	11.4107332624867	30.4087736789631	20.6364917963946	13.0167308229931	5.53217433888345	19.8226766761584	4.7904609162541	0	19.0095514950166	19.2221778831483	17.8607551091098	12.6522218420953	5.6504540142048	16.3330473739396	16.195074843071	6.05309451463298	17.7041050218796	32.1437168993741	4.00624349635796	37.9896231760873	16.5779200202801	10.9655778292469	2.72655165576046	10.6062814253443	16.3406966407155	34.2814156755982	7.79091302935124	13.4246291109036	16.2143382653478	6.64560409630679	8.28682788555231	13.8452644763465	15.8985754015551	8.67460574988643	15.3592782686915	54.9697968149368	1.40084050430258	15.0016117148646	12.5270521151041
6596	K18775	lf2; levanbiose-producing levanase [EC:3.2.1.64]	26947.2272866216	9.27549776496097	11.7504505064314	16.3375224416517	0	12.2844175491679	11.5558060879369	0	16.9854764434998	0	14.9734545127328	8.98475301606417	1.62095984329089	47.8125808956769	6.28965901959417	22.212365829859	0	15.2977629633107	43.1728437824732	26.1565362831186	0	0	0	0	0	0	19.4979188345473	0	0	0	0	6.25227719886322	0	0	0	0	27.450339246301	0	22.3801931083355	0	0	24.4662210396522	0	12.6792360729758	0	37.6220298397495	15.8201829996022
2669	K04782	pchB; isochorismate pyruvate lyase [EC:4.2.99.21]	26857.7855541779	47.7480125635475	22.278319766358	30.0964267099091	42.5434057604851	38.5	52.4168545659527	30.6745612958645	21.9904947455426	22.2000664672649	26.2170431026725	15.0351605341821	68.947110675808	23.9062904478385	90.1861794853915	41.7102812028741	71.0496262458472	23.7470951386118	44.4683062002078	25.6234082183449	13.7013395666637	31.579449051568	16.687590535973	20.7474012474012	20.8324650968952	21.9998796340876	56.9784079084287	76.6955305284035	10.7357880727549	38.7469051992652	19.9881023200476	33.2981126575822	8.10907572533067	20.4255624014902	14.9518033141991	49.5487083722378	43.7750347420911	42.4338163198606	22.8452475861458	53.9454668079777	12.5943583631307	28.3730287494322	40.9386740039156	81.7957166392092	13.7482489493696	39.1957542825566	30.059010741281
3571	K07290	yhjG; AsmA family protein	26838.4277912363	50.1354769397753	31.589821661592	30.5336769560433	37.877716018191	40.2972768532526	52.4168545659527	28.3102221131427	24.0760420356595	22.2000664672649	28.0677284861573	17.3211328788628	79.7682174338883	0	86.7652186040025	41.7102812028741	71.0496262458472	22.7353817985493	30.7862833391063	20.9231383282016	13.7013395666637	31.579449051568	20.8739739256398	15.1847113385575	25.7709939570744	37.5932835820896	53.1119927159209	83.9725881852954	15.7677926357817	37.6567366823736	19.3585167558993	36.3076586752168	10.114221060855	21.421407078378	41.8264377775371	55.7526714389459	39.0746341862176	47.3689944438392	22.4200549207193	53.9454668079777	23.75276689937	23.0785255370238	38.0760886819408	75.4560986027213	13.7482489493696	30.7791490145515	28.3351014454316
1638	K02552	menF; menaquinone-specific isochorismate synthase [EC:5.4.4.2]	26827.3292824614	10.7875456290495	8.62797489591748	20.6335785023455	0	29.9243570347958	8.98393461104848	4.29500552214996	22.3904829377731	5.15121302758391	12.7718287891059	10.2763596481796	0	24.4369660885322	6.62666480719615	52.8164641178036	2.8031561461794	17.6341635172883	33.7928645652927	19.0267799445015	1.43846084689382	1.42026498903822	4.0656687590536	0	5.83454886434674	0.668361819932595	12.1097814776275	0.476696415922935	7.22479244565562	1.926763038096	2.72655165576046	4.99890694454565	5.12984563993427	1.2824186846253	0.675836672804072	0.549849569457413	18.6054115915965	0	17.9599610240057	0	9.45002554060957	15.9387371016938	0	10.122643236317	11.5619371622974	29.2917664394916	12.4850815541705
4737	K11177	yagR; xanthine dehydrogenase YagR molybdenum-binding subunit [EC:1.17.1.4]	26819.5517088719	52.2481889016251	36.4677188839868	27.9174147217235	30.7597776654876	12.2639939485628	14.5645434047351	37.8289360657749	42.9788050537254	86.87271518777	43.5470769969105	46.8699597858111	30.732957884427	84.0344292001035	0	26.2574292557438	20.3228820598007	31.7480810309617	21.0183581572567	17.2240278252936	50.4630045850939	78.1241063768945	68.0637373249638	40.665920358228	61.3018337153574	43.5077636013481	31.9198751300728	72.6289134438306	60.5995310222448	45.2380001597316	31.9204838389847	40.9859360198207	23.8299884162603	38.347184410374	73.6768655908156	40.066396929142	31.8360173301725	17.9594727094455	38.6039507485163	28.6491954908951	45.405528123049	46.5712895061328	39.0126461717551	110.421624260174	44.8719231538923	44.5454964081783	23.3888078504177
3628	K07404	pgl; 6-phosphogluconolactonase [EC:3.1.1.31]	26764.6100166058	19.3915192356486	13.4126638911328	11.3134881565993	2.6478019201617	29.803328290469	5.81665727170237	44.2262854337956	15.5596882748849	9.93685609837155	16.8436365817811	9.36287391668996	2.64941234084231	18.5218741910432	0.543895125862911	2.33300807238535	7.93189368770764	17.4882514494965	12.5251125736058	9.18419051963356	8.00143846084689	5.47135640072443	3.48623853211009	6.35694866464097	12.5199520733486	10.4507703418392	4.31841831425598	29.3889006941493	11.580771912035	7.41554188962543	19.1453499900853	8.63878160752022	11.4068317125077	24.7886516692936	6.65552908047222	11.837327523602	10.602468732118	10.0610088244907	9.72185313136682	12.3277772425089	16.3441171462626	11.0844960737231	11.5958516323615	49.2983098419672	5.03301981188713	16.7146343709707	12.3126906245856
1401	K02229	cobG; precorrin-3B synthase [EC:1.14.13.83]	26752.5872702501	20.8011116049791	18.1243397750575	13.2782185672091	4.66568974229409	5.58018154311649	6.75732807215333	2.36433918272181	13.4269099067186	22.2000664672649	16.5991781397162	20.6758994430227	3.21581782566112	21.1558374320476	0	11.478754546261	2.18542358803987	16.9643905072651	11.527537235885	17.0491694225871	17.0727321765711	25.5743017824802	28.9183969097055	13.9666560051175	29.4201917066055	15.0231704381319	7.1377471383975	34.7145488029466	37.1379681855631	14.1821739477678	9.30993456276026	12.752313634045	13.7709652218421	8.41452930219229	10.5067150438644	9.70017636684303	8.66099893730074	0.435777317790609	15.3866595801222	5.17390885441757	22.2089789431863	14.3466156142514	9.41584210804804	41.4881933003844	37.9177506503902	25.8288819303739	10.993236971224
5600	K14447	ecm; ethylmalonyl-CoA mutase [EC:5.4.99.63]	26752.4087861557	9.48084816035017	23.9576213260424	16.5518040192274	4.66568974229409	19.7004538577912	6.75732807215333	5.48128604736777	23.8620262132483	0	12.3668976274033	20.1587062643814	0	0	0.167352346419357	53.1890357491351	0	13.6886458064365	24.3228264634569	7.51273425324058	10.9143216758069	26.9945667715184	22.810236600676	5.56268990884375	23.7341112731819	15.6355320173327	2.2372528616025	0	36.4978769250269	3.01693155498762	3.83700178465199	1.43554616337536	26.2733223781687	1.55466399197593	0.574027943247049	0	5.50151230278754	0.435777317790609	8.6278678359465	0	18.0430217378966	3.70562658186774	2.86258532197471	3.88675331014705	22.6786071642986	18.0811383311844	6.23591035671662
1233	K01958	PC, pyc; pyruvate carboxylase [EC:6.4.1.1]	26710.3473770657	21.8029599571438	16.1964829428944	33.513638732843	11.9791814047499	47.2980332829047	10.7490135287486	11.6006872008835	34.8639154563703	7.07876370887338	25.3526800443925	18.3903356917056	2.81586679725759	53.6047113642247	4.16058852241824	96.4871817617316	5.38828903654485	25.456749841553	34.4108070661586	31.5704945451781	13.9980221163355	5.47135640072443	9.59439884113955	26.8858148088917	22.9196186705564	11.965214251324	17.5045525494277	4.39899419181187	21.8697636098612	20.4496445970769	31.9948443386873	15.091452306347	22.782710595081	27.9445479295028	9.97671396079281	17.5018155410312	32.9886372925693	10.4967861422813	34.7152094959695	12.3277772425089	33.3371360463136	32.8768901291453	20.0367744325097	21.6273110012813	30.6083650190114	42.2499539510039	25.6365203553905
4124	K09136	ycaO; ribosomal protein S12 methylthiotransferase accessory factor	26627.0221452994	18.2147314934867	7.84657925806251	11.8520877975329	0	2.39258698940998	27.3604847801578	17.3763651981838	11.9140394379502	22.2000664672649	10.3842346801044	48.469387755102	15.1420176297747	21.1558374320476	0	45.9150181850439	3.79464285714286	14.3324100373231	4.96155178385868	6.27969741893793	45.9228625370853	102.297207129921	101.5354901014	12.1621621621622	85.9483746613878	30.6807595089071	17.2216441207076	27.1497379232186	113.029976551112	12.2554109096718	9.7808843942098	15.8055818698535	5.86729883354436	11.7602808425276	42.2587458030976	9.70017636684303	15.6012425406687	0	21.9018513597307	5.17390885441757	12.4638174697769	22.0033746511779	19.7603047780306	9.79010311794496	66.7300380228137	18.7695708233561	8.08248242938602
716	K01138	K01138; uncharacterized sulfatase [EC:3.1.6.-]	26618.4021966101	42.9360429975239	24.2527807121109	27.7871083569815	83.6685194542698	8.86232980332829	107.289317925592	66.0694563750153	23.4162829141575	10.7344632768362	27.037403641381	29.1079546676416	137.894221351616	6.84701009578048	173.530437208005	1.98704870043467	140.853405315615	31.6252435388841	41.8427433321787	28.2888964914281	46.9927177919626	69.8598798970546	40.4345726702076	33.3679833679834	28.6413836215878	25.3159605199807	96.3904786680541	34.5728856778581	40.188414981938	71.194393419056	33.7794963315487	52.6124025358887	10.8875838474179	37.6200028657401	29.9036066283981	86.2848843241	63.3287010545247	92.0470639503214	28.7669412702631	99.0943250794874	27.1790112946251	33.5583100785255	72.2736652732949	4.9728476417109	27.0812487492495	36.291213851538	47.4561066171595
3066	K06221	dkgA; 2,5-diketo-D-gluconate reductase A [EC:1.1.1.346]	26589.0217323392	29.3304907063308	11.7504505064314	17.7839230902878	0	39.3895612708018	7.11668545659527	0	32.4684142165545	0	32.2820120579501	23.1825337089525	2.81586679725759	92.874708775563	9.93654556864933	11.1061829149295	0	30.7160160559611	64.856252164877	48.3169878739499	7.59687134765801	0	6.10816030902945	8.40396609627379	9.65565742863097	6.42537313432836	36.5602237252862	28.5716815412948	10.6787502376576	14.8790032744988	5.47293277810827	17.2884937695839	6.3737507071469	5.54162487462387	9.01386331636521	6.58782031331051	51.3079375459822	0	50.2878908672159	0	16.7886940234974	50.9053150756052	7.34165828879835	58.6063823296113	32.8497098258955	74.6385153803647	33.112319321045
4932	K11904	vgrG; type VI secretion system secreted protein VgrG	26588.9781228128	39.2796762905267	75.6213881811968	62.3536225169398	14.1788782213239	26.8736762481089	8.4554678692221	18.2721806356608	16.5087377494391	258.889996676637	45.2908005639041	33.0562783596052	15.0997061704212	45.359823971007	10.0536922111429	0	43.0907392026578	70.840473228328	47.0592310356772	19.1374919223021	21.9724894363032	17.6818225145363	19.3626267503621	15.4166000319846	33.1813919566576	23.6624337987482	14.4640998959417	70.9041648958776	16.027631662336	55.7703058861113	16.8600039658933	73.092618232165	18.0329193717842	56.673592205187	54.8568179356655	53.7607635646851	19.9746587100466	21.1079638304826	22.1498804145628	66.3117834088062	58.4936716045178	40.8972678304887	56.9329065029896	60.4856916224297	14.0284170502301	43.7258242770308	31.086725898422
5553	K14189	dltE; uncharacterized oxidoreductase [EC:1.-.-.-]	26562.3792031145	44.2666599522472	28.556577393898	27.3266925348931	75.755432036382	5.43419062027231	104.833709131905	63.3329242851884	17.0518951470067	0	34.4701400761871	28.1047719403884	140.280803134182	0	173.530437208005	0	137.728405315615	32.7238093002512	49.9272601316245	32.4089976052001	32.4732536186281	66.9335621008483	33.3751810719459	30.369422677115	32.5657949572828	47.6408281174771	107.310093652445	34.0345658025216	22.0546295709487	70.186087373213	33.7001784651993	53.3848283902937	8.99221464938983	65.4749964178249	40.784901982021	92.436974789916	73.4079947682498	96.241420634056	32.8549915847285	106.175932170729	33.8327941426869	38.9859173210461	79.5809302079475	14.5707486728904	28.8573143886332	49.4474120464174	48.7136984484816
5843	K15726	czcA; cobalt-zinc-cadmium resistance protein CzcA	26548.3269946568	92.662259642744	93.1989063568011	75.7326113395494	60.8994441637191	97.2199697428139	59.0050732807215	65.0386550496993	90.7707521549179	83.8152210036557	74.9012867812472	56.191587277693	78.2256121449559	21.8224178099922	87.3174813471864	87.0930542003016	87.375415282392	62.883570808197	86.7128507100797	58.1404759189569	58.8690101591297	56.4674482890096	21.5837759536456	27.8426355349432	37.7925088560117	98.2306210881079	66.7533818938606	161.112586768664	33.1474111160403	63.5252775337433	17.6283957961531	75.7633170589521	27.2469222273107	108.23183837226	39.5357413625041	93.7234152920427	66.8192593803646	94.0952173439372	34.5557622464346	93.8818768667502	76.611442193087	39.0724252060484	86.1513836710937	163.387027884557	15.4892935761457	83.3751611714865	97.6416920832781
6406	K18139	oprM, emhC, ttgC, cusC, adeK, smeF, mtrE, cmeC, gesC; outer membrane protein, multidrug efflux system	26516.4912002646	84.463546998284	41.4108618654073	51.6780564081775	88.3072258716523	96.2842662632375	107.053269447576	72.4874217695423	41.922009682371	81.2894649385178	38.2554965655839	40.3177566073848	142.851860920666	24.2039865389594	173.983195035214	83.4205624057482	156.680855481728	35.0973920799981	49.2483546934534	41.4420876572775	39.4138272048908	78.9819845581927	33.3751810719459	39.26115464577	41.2924567618254	56.6472075108329	96.5595733610822	139.392088114464	25.4293681475379	91.1708330005591	32.3022010707912	74.9289513954675	9.56331995366504	62.5161197879352	42.349994584642	109.295570079884	72.1368429657484	106.37869048916	30.6050137301798	118.378456498699	39.4517282479142	45.2225971834642	94.5724641515424	139.373970345964	26.9661797078247	49.4946122674526	59.8737567961809
4731	K11159	K11159; carotenoid cleavage oxygenase [EC:1.13.11.-]	26473.1388401158	41.898175307978	38.6379171068166	30.9926449296346	75.755432036382	21.2254160363086	104.833709131905	62.8543379555774	26.1689691817216	0	33.2943399622064	37.0884497107589	138.29417238002	0	173.530437208005	0	137.728405315615	35.9885918170935	76.66089366124	42.2425590147109	27.4026791333273	63.158898103136	33.3751810719459	30.369422677115	43.8424671806626	36.4016610495908	94.5109261186264	34.1124805213203	34.1846758349705	70.2539733248143	32.3022010707912	47.3584493186621	29.3338002747771	31.9959879638917	31.3964583558973	82.7679219836083	61.5711599771111	83.9960780041399	25.6577199043316	95.365642162058	29.768999375674	33.32253877604	69.7603047780306	0.878638110928062	26.0956573944367	51.4344262295082	37.9558414003448
10	K00010	iolG; myo-inositol 2-dehydrogenase / D-chiro-inositol 1-dehydrogenase [EC:1.1.1.18 1.1.1.369]	26395.5972202617	25.0501410713781	25.2342012054931	30.7523020791104	4.66568974229409	18.4266263237519	13.5146561443067	20.2929193766106	35.235860196009	2.85809238949817	32.7079396502595	43.9119588826047	3.61576885406464	92.874708775563	9.43448852939126	22.957509092522	0	39.6305251050445	64.7592656737097	51.3732086516897	26.5485930054841	53.9891335430369	51.7286335103815	13.9666560051175	45.4547822463013	17.1325830524795	36.3325962539022	3.00857061906786	63.7112618036631	13.0341027074515	9.30993456276026	18.1920862785105	7.46658225802107	6.45149734919043	11.9995667713636	6.58782031331051	48.3650780675223	0.435777317790609	59.2080786606431	0	17.6968045859583	52.0886494905575	6.21990581512249	21.7829031667582	56.2537522513508	65.5714680419967	37.143614905185
6327	K17763	rsbR; rsbT co-antagonist protein RsbR	26389.2478427618	9.2751028388341	4.08252035046293	10.5055886951989	4.66568974229409	20.9478063540091	0	10.5739354522027	11.3723580115716	30.9737454303755	8.69552176130058	3.82572417797467	0.264446620959843	12.1019932694797	0	41.7102812028741	7.5062292358804	25.9993896856881	3.95012123311396	3.72144296194929	0	9.33180821656658	0	8.85710858787782	0.481350281308606	6.43957631198844	3.28433922996878	1.72120696982575	4.37923822802459	7.43550834597876	3.83700178465199	5.49442541718283	3.22504781659977	11.2480298036968	1.31593198310408	8.04025313829235	3.32706613259217	0.435777317790609	5.82868278855523	8.44011947201079	6.75407230830354	3.51742488156272	6.68818456002963	11.5382268594789	18.8913348008805	3.44446491066495	5.93422622994298
1448	K02297	cyoA; cytochrome o ubiquinol oxidase subunit II [EC:7.1.1.3]	26364.6712820157	56.4604457895071	35.7096253029267	27.988359298083	37.877716018191	34.6791225416036	52.4168545659527	35.9676033869186	15.7810839532412	50.3157195081422	32.2625153723867	26.7284574525279	84.6049951028403	23.2785399948227	87.0413499755945	0	78.5558554817276	30.9317856388348	33.6681676480776	21.7138024100049	21.2982109143217	39.4909922790964	26.9821342346692	26.8830961138653	33.7856845176078	30.6496750120366	62.2983870967742	105.692201444964	23.6326763419735	52.4279210925645	24.8314495340075	54.3940829264738	13.3293822903478	35.9972775469265	65.178381891043	76.584707957257	50.6907545164718	52.7399498856085	35.9863584019842	62.3855862799884	38.0668596401612	42.844052177299	54.0689983597016	86.2194154615901	25.5053031819091	41.1044851722232	30.1120541042302
4014	K08691	mcl; malyl-CoA/(S)-citramalyl-CoA lyase [EC:4.1.3.24 4.1.3.25]	26352.7986285429	6.83673181101126	11.61995898838	11.8405050095558	4.66568974229409	15.6187594553707	0	5.48128604736777	16.6829023497461	0	4.62221422358199	6.56508462183609	1.33692458374143	0	0	41.7102812028741	0	7.18332902983498	16.4184274333218	7.48122172805717	1.43846084689382	1.42026498903822	0	5.56268990884375	5.83454886434674	6.40948483389504	2.2372528616025	0	8.63172571138855	1.09016851689162	3.83700178465199	0	16.7120228442122	1.55466399197593	5.55615726199502	0	9.78500776587918	0.435777317790609	11.4846310567809	0	1.39054429876838	3.70562658186774	2.86258532197471	2.89218378180487	5.20312187312387	2.06069257690182	4.87886221986474
3408	K07075	K07075; uncharacterized protein	26337.4472585578	4.9959775390044	4.27204374572796	13.0668326866277	4.66568974229409	22.00741301059	0	2.36433918272181	7.29129767386941	0	1.45475269204235	0.131179974624202	0.399951028403526	0	0.543895125862911	41.7102812028741	0	0.619703762822469	14.2223761690336	24.4573687611662	0	0	0	5.56268990884375	5.83454886434674	15.0366514203178	0.351196670135276	0.84289559427681	0	0	4.93753718024985	0	3.72880579725762	1.4543630892678	1.49285172749919	0	0	0	0	0	0	1.65922512817185	0	0	3.42205323193916	0.759808436176091	0
5997	K16164	K16164; acylpyruvate hydrolase [EC:3.7.1.5]	26307.2764811416	10.8469582398692	11.7504505064314	12.5036196212428	9.33137948458818	19.642965204236	0	4.72867836544361	19.1640099185264	0	15.5283601787696	11.4717963054558	0	47.8125808956769	6.28965901959417	0	0	17.032464026666	43.1728437824732	28.6877066940358	0	1.42026498903822	0	11.1253798176875	0	0	19.4979188345473	0	5.49464478103809	1.926763038096	7.67400356930399	6.25227719886322	7.49869346192182	0	0	0	28.9217689855309	0	30.0292319957481	0	0	24.4662210396522	0	14.552443712246	17.1352811687012	46.5394179406889	17.5275162445299
2025	K03293	TC.AAT; amino acid transporter, AAT family	26160.4722932064	16.3037206851115	18.1188094202448	18.0839172988938	0	12.6807866868381	4.00930101465614	0	17.3839886645413	22.2000664672649	16.9336212843817	11.4309369690974	0	47.8125808956769	7.02600934383934	0	2.18542358803987	41.6087650524636	47.0883269830274	30.8710609343521	0	0	0	0	6.50343821629506	0.845570534424651	21.3514568158169	14.9196061765123	0	3.07483427841227	0	16.9824382423668	1.05196519490315	2.87290442756842	0.203617459114047	9.31631912024069	27.450339246301	5.37095544176926	21.4013641598016	5.17390885441757	2.58243941199841	24.4662210396522	5.18413672681094	16.4531087924828	0	42.3006078467489	17.5540379260045
2099	K03413	cheY; two-component system, chemotaxis family, chemotaxis protein CheY	26145.4868642222	149.197595904972	90.4488908220966	147.761626223432	83.5472460838808	198.110438729198	99.7780439684329	115.541784268008	132.254398394143	180.126287803257	104.261795494766	91.7444571084493	176.469196865818	87.4579342479938	102.484694233317	427.481593187262	129.671926910299	64.2129292739607	66.7585729130585	83.0454251720075	95.4823339027241	82.332475455152	97.9188797682279	103.150487765872	79.7780266722234	107.329110495908	145.262096774194	193.458705199037	70.3074973065467	101.118121555786	125.28256989887	103.523282081178	82.6939468225533	118.895973635191	309.1763782086	123.135179997925	123.865772909344	119.773395794749	131.517406324741	102.611041526159	69.0458028264941	134.382568628723	136.865707180274	197.449508816889	62.1072643586152	69.9691471725916	80.5363347036202
4184	K09684	pucR; PucR family transcriptional regulator, purine catabolism regulatory protein	26091.068655739	25.9833223024043	41.0635680109364	47.4706086755082	18.6627589691764	25.9975794251135	25.0704622322435	44.2100871272549	34.714842366277	22.2000664672649	27.7587810072288	43.9646459215931	0	71.7188713435154	9.66459800571787	45.1698749223809	2.18542358803987	38.4427595596348	70.1046068583305	47.2450298399665	20.3901825047199	53.9891335430369	45.620473201352	22.250759635375	39.1081475307356	13.0266008666346	35.3277835587929	7.19684091231053	69.3326573293618	6.92836035460427	18.1439619274242	18.1702251694236	23.2070256727998	2.87290442756842	0.675836672804072	3.11235605353252	52.5627401291588	0	58.5127114890601	5.17390885441757	10.8802996764856	40.404958141346	4.67749616381819	34.8740008542315	53.1318791274765	72.2900165776386	33.6294921097998
2615	K04561	norB; nitric oxide reductase subunit B [EC:1.7.2.5]	26060.2786202065	11.1915508013012	7.67016715342074	10.049516418602	1.62708438605356	12.4236006051437	6.75732807215333	3.74279052644496	2.51062699256111	22.2000664672649	6.82234020216563	16.796412980366	9.3486777668952	0	0	11.478754546261	2.18542358803987	6.07614844721955	4.78004849324558	11.2137453909606	11.8403308459948	28.4434276999333	26.9966199903428	5.63729409883256	26.5055219837466	27.5337024554646	11.0399323621228	8.66889786088681	28.8706508650738	7.00423288874691	4.60539361491176	13.3389200612111	3.27846771369306	9.87963891675025	22.3708437127694	5.06276584707957	7.34079947682498	5.91567708900752	11.0372929400301	8.76770401772811	9.79056700153244	9.90005840742423	17.4162654108683	17.8198791872597	16.9901941164699	4.32745441149383	7.8338416655616
1451	K02300	cyoD; cytochrome o ubiquinol oxidase subunit IV	26056.8670409395	56.8374896404729	35.7096253029267	28.059593444142	37.877716018191	34.6791225416036	52.4168545659527	53.3439685851025	15.7810839532412	50.3157195081422	32.2625153723867	26.8230790735683	84.6049951028403	23.2785399948227	87.0413499755945	0	78.5558554817276	32.9575596816976	34.0574991340492	21.7138024100049	21.2982109143217	39.4909922790964	26.9821342346692	26.8830961138653	34.2670347989164	30.6496750120366	62.4739854318418	105.692201444964	25.6353381076114	52.4279210925645	24.8314495340075	54.3940829264738	13.3293822903478	35.9972775469265	65.178381891043	76.584707957257	50.6907545164718	52.7399498856085	35.9863584019842	62.3855862799884	38.0668596401612	42.844052177299	54.0689983597016	86.2194154615901	27.2163297978787	41.1044851722232	30.1120541042302
2556	K04069	pflA, pflC, pflE; pyruvate formate lyase activating enzyme [EC:1.97.1.4]	26038.8824242931	25.0835600605382	26.6005716771267	39.9391903631204	32.9257200606367	64.1694402420575	52.043404735062	44.9012148729906	43.9603258944385	29.5114656031904	18.8038033534299	42.499322595213	12.2135161606268	21.1493657778928	5.40638728122167	128.271090215559	33.1291528239203	16.5672871528837	8.99203325251126	33.2078914357395	51.0383889238515	53.617386331141	61.1830033800097	39.3651047497201	35.7209835382371	22.6592140105922	16.3338969823101	3.96249468763281	54.7785030737056	10.8897052951042	42.6383105294468	15.324637469941	44.6647450230328	23.3629459807995	22.4726524423264	6.95092851955597	9.71961088858007	32.7813487307986	19.0096554167774	9.20127179882455	15.1853113116522	19.7189953923032	13.0192073654691	16.080907926048	29.467680608365	3.49857248111991	25.6895637183397
3413	K07080	K07080; uncharacterized protein	26001.1511623651	29.7464122741958	75.6493506493506	51.4058608907164	9.33137948458818	70.464447806354	13.3878241262683	4.72867836544361	63.7383398276066	22.2000664672649	47.0904946159153	32.322960796542	27.2526934378061	33.8855811545431	9.84729098389234	94.8993169520092	7.79173588039867	40.5952911903476	70.8791132663665	29.9426008286768	10.3209565764632	25.5743017824802	41.4147754707871	11.1253798176875	22.2900604292561	29.0262397688975	27.500650364204	7.98448788780281	42.9621649027188	7.17195112211485	22.7493555423359	14.1696422065146	44.9134990975459	12.7883650952859	74.0441893209141	3.11235605353252	27.9489904357067	0.871554635581218	31.5262645052706	5.17390885441757	44.3895794312958	32.7243818547602	10.6817821048733	12.1026298126792	19.8619171502902	62.7693866273715	16.8114308447156
3082	K06296	gerKB; spore germination protein KB	25961.8110851739	4.95243027099755	2.84595786988131	0	8.4689236988378	4.47201210287443	0	57.7678242729169	0	0	0.602897507423738	3.1526203737554	0	6.20631633445509	0	0	0	32.0309382408864	1.41461724974021	0.408636484585852	1.89247505169469	6.53417214755505	11.0091743119266	0	0.481350281308606	4.12253249879634	5.50208116545265	0.0566652500354158	13.8538563914063	0.71080584617842	4.19393218322427	2.31727756321504	4.72778211793863	0	0	0	0	0	7.57374435290991	0	0.218514104092173	0	2.22233980633896	5.52809811458905	12.4874924954973	0	0
1063	K01721	nthA; nitrile hydratase subunit alpha [EC:4.2.1.84]	25960.4824860439	22.4627464862803	69.8626732119555	25.9164880986854	9.33137948458818	16.3267776096823	0	4.72867836544361	45.5012398157988	0	52.8930081886079	32.4573665082471	6.83158667972576	42.3116748640953	0	0	0	45.9637097720711	42.9927260131625	24.6460067662599	15.193742695316	2.84052997807645	12.2163206180589	27.9333120102351	20.8741404459262	31.3763842079923	14.1714360041623	5.52132030032582	48.2540084922999	35.5382956632857	18.6198691255205	16.6654521606063	56.1732981331322	11.0832497492477	22.506281815228	13.175640626621	18.7934276138314	0.871554635581218	50.9522544069448	0	58.7434020091946	31.5400739827374	14.6833165775967	9.59790103117945	53.4270562337402	93.3251980106834	19.6757724439729
4261	K09803	K09803; uncharacterized protein	25958.0374480613	8.6662652663073	2.28360156589822	9.9163143568657	3.25416877210713	16.3449319213313	0	4.81040618480795	19.2761837288936	0	2.32760430726776	6.97529085396013	0	9.97929070670463	1.72372916811938	41.7102812028741	0	4.54371963099458	1.66262556286803	14.9108032082716	4.72894003416345	3.71747211895911	0	0	9.92264013336112	12.2682655272027	4.88423517169615	0	0	8.2581263477358	0	8.01573999854259	0.743514452735648	5.76013755552371	1.31051662514892	3.9008195870941	2.77936728521213	8.19261357446345	5.04916290193994	3.81539647364871	5.13082467790453	5.6460510091505	7.9792581618075	8.69485630605894	1.71102661596958	2.468226192669	16.598130221456
3604	K07341	doc; death on curing protein	25917.4945304157	8.33564706873942	17.5604300006214	15.1951699774136	8.4689236988378	22.9258698940998	10.8018602029312	6.19094367407044	17.6924666430511	2.85809238949817	9.26092564264075	18.1616094277542	0	16.1856070411597	3.89512586291054	53.1890357491351	2.8031561461794	17.1631417102885	18.7322480083131	13.3546584559243	11.3683358806077	32.1084739300353	36.8421052631579	2.30289461058692	23.7341112731819	16.6144980741454	0.175598335067638	0.930549652925344	37.7241903796185	3.93538854724064	2.72655165576046	2.48852291772936	8.57264082325368	4.26995271528872	0	1.13082269945015	0	0.60464102843447	2.48029054832137	0.958666538202139	14.691526193314	1.31092218833149	4.62722895391291	5.4213191774971	17.7956774064439	18.0316356603426	3.56272377668744
3978	K08372	pepD; putative serine protease PepD [EC:3.4.21.-]	25871.7250610097	15.6407118686417	13.6705399863295	19.4764579834366	9.33137948458818	13.500756429652	26.0498872604284	7.84562523008958	23.0015350100366	0	14.1485947388944	45.5592352852627	0	23.9062904478385	3.14482950979709	45.5424465537124	0	20.8856599610338	32.3172843782473	20.9212376933896	29.866043333633	80.9837003145553	68.430709802028	11.1253798176875	59.5332360908523	19.598579682234	12.0382414151925	0	89.5303884910324	5.69842664323936	7.67400356930399	5.99723092618232	20.0286630209315	0	0.574027943247049	0	23.3385105861195	0	37.8510054034901	0	8.2978602644872	16.8408073203972	1.12175247367586	13.8568552077613	72.9337602561537	41.4026524221772	18.5253945100119
1290	K02033	ABC.PE.P; peptide/nickel transport system permease protein	25849.129879298	198.641282285616	313.469955881439	238.166155093531	105.097119757453	300.27791225416	153.674605411499	179.897656154129	307.035954658165	134.795613160518	345.055820510513	267.861486849745	126.555729676787	425.375355940978	30.1769053761941	292.974363523463	62.8114617940199	284.505457618366	295.915483200554	262.979131029764	209.839971230783	207.277666571347	269.019797199421	238.160562929794	270.073452802667	250.74858570053	209.352237252862	56.7190820229494	330.635654984473	179.29079147033	233.05572080111	173.850470013845	277.19581907815	182.511821177819	318.662839813712	116.277622159975	262.503065478623	71.255038675237	356.962529896359	74.4435880142596	315.165446393098	317.688883120254	118.446743213927	134.144853255232	327.396437862718	389.049548719838	214.773637448614
2756	K05548	benK; MFS transporter, AAHS family, benzoate transport protein	25843.8790941906	13.1803548967196	20.3861927546138	17.7375919383796	9.33137948458818	26.5204236006051	0	4.72867836544361	16.9854764434998	22.2000664672649	16.3307237769579	10.7847143072192	0	47.8125808956769	7.11805313436999	0	2.18542358803987	26.9794136287881	47.0883269830274	28.8749192230205	0	0	0	11.1253798176875	2.34632215044801	8.96726047183438	19.4979188345473	7.98448788780281	0	8.85512339270026	7.67400356930399	13.032864533994	8.91568115083107	2.87290442756842	0	3.11235605353252	27.450339246301	0	25.6931526264505	5.17390885441757	2.58243941199841	24.4662210396522	3.19593629292555	19.4368173775093	7.15929557734641	40.0073678393811	17.5540379260045
3849	K07798	cusB, silB; membrane fusion protein, Cu(I)/Ag(I) efflux system	25799.6134917094	25.894523270522	25.6919778785807	19.4084091040713	0	21.9673222390318	0.331172491544532	14.0876181126519	28.8021017829732	8.57427716849452	23.6889828729116	17.2942517365218	4.95920666013712	9.97929070670463	0.167352346419357	0.3725716313315	0	19.7491608178212	20.9282992726013	20.7726840764815	8.82855344781084	6.67238585454199	0	2.75867583559891	18.3614294644718	53.9058738565238	4.50052029136316	36.3976838079048	7.23429875150517	4.2209088730932	0	22.3894192232019	9.18213410199079	53.7756125519415	25.6182714177407	15.4269115053429	30.8387149513611	19.0979409521734	18.6154663832049	25.5226900472107	31.4660309892729	14.6646115906289	20.9310016402984	58.7955335896028	0	24.8699115859274	26.7736374486142
1314	K02057	ABC.SS.P; simple sugar transport system permease protein	25765.9953432083	136.700876620621	145.104828186168	147.84849713326	31.7871652349672	98.6668683812405	101.331736189402	109.80905632593	170.626697366867	162.578929877036	202.957497225472	173.822778004774	114.47125367287	344.097851410821	12.0935778537062	155.912356959106	56.4472591362126	197.576324499425	125.004502944233	148.595906032615	139.332913782253	160.203984367553	213.201352003863	175.038701423317	231.112210877266	179.629092441021	164.828303850156	70.9749964584219	259.801001330883	141.480313074036	151.169938528654	128.31013626758	143.80563562404	153.137985384726	287.355301635438	106.214337586887	198.275157361236	7.14674801176599	296.899636814598	47.8947875517873	179.82291844032	256.084301382309	113.783798084555	101.391177008969	271.858114868921	181.373181064653	141.27105158467
3872	K08084	fimT; type IV fimbrial biogenesis protein FimT	25760.5205513237	17.1272063271586	15.0484682781334	21.0227601783749	12.5517938352703	10.3650529500756	2.8184892897407	7.65738127377592	12.2417050419176	50.3157195081422	16.3007288760911	14.5484183135847	6.31571988246817	12.1019932694797	3.62736210863957	0	12.4948089700997	15.72695476632	8.5971596813301	17.4646291861482	12.8562438191135	7.91154322752836	3.02269435055529	3.29441867903406	21.7753698687226	39.5161290322581	4.20135275754422	41.6666666666667	0	10.510342624391	2.72655165576046	23.7812431684034	1.05196519490315	25.0608969766442	49.9927975739196	23.5605353252412	14.093027057958	27.1489268983549	10.5323766498361	15.9456595047692	12.8355752312844	12.9707962878837	22.9205248954971	14.6866800903045	0	10.984988027261	16.033417318658
5872	K15785	doeD; L-2,4-diaminobutyrate transaminase [EC:2.6.1.76]	25746.6880094525	19.9158422087535	0.55614242217113	5.66687901777958	0	0	0	0	11.3398866454127	0	14.6825039743244	10.3223586589536	6.03168462291871	52.2909655707999	0	0	0	14.2983732776226	0	10.9761660394572	15.193742695316	1.42026498903822	12.2163206180589	16.8079321925476	19.3113148572619	9.90310544053924	14.1714360041623	30.4115313783822	19.8174789276887	18.361153262519	10.9458655562165	12.424396997741	6.43032245898548	11.0832497492477	19.5205783602296	13.175640626621	14.3791383961416	0.435777317790609	31.0036318540172	0	19.7627561155571	27.650528911675	12.439811630245	35.8411129416072	31.5189113468081	13.1838275925585	13.1348627502984
4144	K09164	K09164; uncharacterized protein	25714.4280518429	21.8173991854185	26.5394892189151	37.5209938032084	12.5787771601819	30.0332829046899	12.6056933483653	15.2861700822187	42.4504073680482	8.44134263875041	35.8624133897237	23.7822842519516	0	76.0678229355423	9.43448852939126	24.1994145302936	3.125	32.0845520058215	78.3027364045722	46.713973467138	22.790614042974	6.7009817939186	3.77595364558184	11.7437230129538	9.30225046884768	18.8944390948483	31.2304890738814	8.67509562260943	2.90576082134483	6.1476719111892	5.31429704540948	21.8793266778401	5.6906333342313	12.9101590485743	0	10.3018985371927	43.5543202812066	11.8041180956531	37.6295508902471	4.68734945563156	8.66110448947159	39.5742747744824	8.26234192285306	29.6204771493075	3.2569541725035	77.2057469147173	34.8826415594749
1449	K02298	cyoB; cytochrome o ubiquinol oxidase subunit I [EC:7.1.1.3]	25690.4943641522	57.0842254886159	38.185857204996	31.3317310476632	37.877716018191	34.6791225416036	52.4168545659527	39.0845502515646	19.9935057267682	50.3157195081422	34.3711569033264	30.8509494419475	84.6049951028403	23.2785399948227	87.0413499755945	0	78.5558554817276	33.7679866669797	33.6681676480776	21.7138024100049	21.2982109143217	39.4909922790964	26.9821342346692	26.8830961138653	33.7856845176078	30.6496750120366	62.2983870967742	105.692201444964	26.769757272324	52.4279210925645	24.8314495340075	54.3940829264738	15.0507798820075	35.9972775469265	65.178381891043	76.584707957257	50.6907545164718	52.7399498856085	35.9863584019842	62.3855862799884	38.0668596401612	42.844052177299	54.0689983597016	86.2194154615901	25.5053031819091	41.1044851722232	30.1120541042302
678	K01071	MCH; medium-chain acyl-[acyl-carrier-protein] hydrolase [EC:3.1.2.21]	25662.7895270146	4.70026702444751	1.50375939849624	6.44147796374587	0	15.6187594553707	7.98337091319053	0	5.67953713543512	0	0	10.348164555601	1.0643486777669	0	0.543895125862911	53.1890357491351	0	0	0	0.6215075835329	9.47586082891306	25.5743017824802	22.810236600676	0	17.8995624088352	6.09051516610496	2.44536940686785	0	22.8341466506116	0	0	0	0	0	29.9920935773855	0	0	0	0	0	0	8.30904017132844	8.93698079263453	0	12.8276966179708	0	0
5602	K14449	mch, mcd; 2-methylfumaryl-CoA hydratase [EC:4.2.1.148]	25637.5625241434	5.12328657554292	22.0375318461443	12.3877917414722	0	19.7004538577912	0	0	17.4769748494509	0	9.09145445274303	5.82890690522784	0	0	0.167352346419357	41.7102812028741	0	7.88127039271379	13.5919639764461	3.75280343634774	0	0	0	0	0	9.54501685122773	0	0	6.43893782875974	1.09016851689162	0	0	14.226448640931	1.55466399197593	0	0	1.47142973922995	0.435777317790609	1.36858889184162	0	9.74516147340939	0	2.86258532197471	0.878638110928062	0	8.76542641370418	2.64222251690757
346	K00520	merA; mercuric reductase [EC:1.16.1.1]	25607.5919426855	42.0688286717682	26.363947057727	27.9347889036891	75.755432036382	5.78517397881997	107.800169109357	57.9580316603264	13.1509032943677	22.2000664672649	24.0664087105192	21.018773789811	138.619000979432	0	173.530437208005	0	139.913828903654	27.8174221262412	40.1870453758227	31.6496939977953	27.4026791333273	64.1692879611095	33.3751810719459	30.369422677115	28.2037924567618	36.8674169475205	98.6602497398543	57.9526136846579	21.4715761455099	69.7308521683572	32.3022010707912	58.1104714712526	9.21984860321651	38.9382433013326	29.9036066283981	85.8802780371408	63.5085424670972	85.3796709881251	24.28913101249	102.225647942962	24.4452012032465	31.6568239340645	72.1770993174242	5.13454146073586	24.6948168901341	33.2381654079941	41.4390001326084
806	K01273	DPEP; membrane dipeptidase [EC:3.4.13.19]	25590.284776133	159.042817850155	103.649785621077	103.115769965831	268.324103082365	40.0774583963691	328.864853438557	232.374156338201	96.9255520132247	47.5240943835161	115.69585170521	126.234188512075	428.823065621939	46.764172922599	520.842340143644	18.7527721103522	429.417566445183	121.230346705476	148.272947696571	101.366252328278	169.626000179808	248.026880183014	157.807822308064	117.22109387494	139.021462804751	128.768957631199	311.543964620187	158.953109505596	124.932885480702	235.464419774778	115.253817172318	188.289732565766	54.6465073677972	150.72001719444	135.43360771147	291.295777570287	214.395487615466	289.89541344373	121.117902382851	313.734463821177	105.005051365004	130.937568953209	250.320122757818	76.7588016352431	116.129677806684	139.130134463069	158.467046810768
766	K01212	sacC, levB; levanase [EC:3.2.1.65]	25588.5653537702	10.2345849257392	13.173429441372	14.4205710314473	0	12.2844175491679	5.77790304396843	0	16.9854764434998	0	16.4282072047752	9.01055891271155	1.88540646425073	47.8125808956769	6.28965901959417	11.1061829149295	0	13.3611887044905	45.5143747835123	31.2236286919831	0	0	0	0	0	6.76757342320655	23.4261186264308	8.66270009916419	0	0.974363070042329	0	7.69146688041973	0	2.70096002292592	1.31593198310408	0	28.5498242458923	0	22.3801931083355	0	0	24.4662210396522	0	12.6792360729758	0	40.8915085651133	15.8201829996022
5158	K12541	lapB; ATP-binding cassette, subfamily C, bacterial LapB	25576.7149996292	29.5715908618678	12.9139998757224	27.3223489894017	0	50.9695915279879	3.14966178128523	15.3147625475518	18.8466761128823	78.4313725490196	23.2130537808573	16.1636308896583	15.2579333986288	35.3805332643024	3.35123073704763	83.4205624057482	20.0010382059801	17.0653271049975	9.38690682369242	12.9385714828753	8.01941922143307	15.8230864550567	13.3172380492516	14.9928034543419	18.8854448843509	13.768355801637	15.0689386056191	47.2446522170279	9.81050763673237	27.1264276016293	11.4069006543724	23.8395394593019	4.26712642439589	31.18999856713	35.8884977797032	25.7806826434277	23.9679555301234	0.435777317790609	23.8417928957392	22.0541477984392	24.1557409614621	27.2773703679668	25.654796550082	61.1416193788517	13.1578947368421	14.1715785595874	13.2376342660125
1313	K02056	ABC.SS.A; simple sugar transport system ATP-binding protein [EC:7.5.2.-]	25572.1644972144	101.666176125273	93.4465916858261	104.245091793595	35.8700353713997	57.7237518910741	72.7452085682074	67.8100380414775	116.26077458968	81.2894649385178	144.411949968505	130.146598997871	71.9148873653281	289.781258089568	7.61920368175162	120.039031313759	28.8984634551495	144.732893594047	84.6525805334257	110.836469380773	132.774431358446	109.431894004385	162.636407532593	138.120422197345	188.580693894561	124.962566201252	125.650364203954	49.9796359257685	200.858736295076	120.653302451881	109.954392226849	98.4405742184653	102.537216131031	107.049720590342	191.887902090328	87.0214752567694	148.880078476253	22.6822093910012	226.596687040482	25.8406397533481	146.333503604064	208.547082873645	91.7985078575586	59.2623100860333	226.846107664599	141.063041075705	112.040843389471
2558	K04072	adhE; acetaldehyde dehydrogenase / alcohol dehydrogenase [EC:1.2.1.10 1.1.1.1]	25526.0196741249	6.6446466802851	0	6.51271210980483	0	23.6308623298033	14.1347237880496	17.3763651981838	5.67953713543512	0	0	11.0564503989162	10.0391772771792	0	3.87002301094763	53.1890357491351	2.8031561461794	0.165090021361001	0.374090751645307	12.639221499981	9.47586082891306	25.5743017824802	30.0193143408981	0	19.4662950614711	6.75887698603755	8.37343912591051	0.0283326250177079	27.0612839850434	0	7.33194527067222	0.772425854405014	2.94442498855096	0	20.3996534170909	0	4.7412736041854	0	8.51271148906015	0	0	8.29709909792978	1.26461717551193	1.84269937152968	16.9901941164699	0	0.348097069354197
851	K01421	yhgE; putative membrane protein	25521.1216349005	13.9905427380186	11.7504505064314	17.3006312619448	4.66568974229409	29.2381240544629	30.848365276212	37.1170695790895	19.6510804109104	0	17.9009568373377	22.5212576073633	1.67972575905975	47.8125808956769	8.60239871696534	33.6911203761199	9.11544850498339	23.7420013614704	43.5469345341185	32.7683696354582	9.47586082891306	25.5743017824802	22.810236600676	5.56268990884375	17.8995624088352	6.23730139624458	22.0018210197711	0.133163337583227	30.4708790164142	1.926763038096	5.23497917906008	8.46024921664359	6.6213733466232	0	0.101808729557024	0	28.9217689855309	0	26.7251306581628	0	0	25.0827438509962	1.26461717551193	16.3951430837757	31.1837102261357	46.5394179406889	19.7719135393184
3961	K08323	rspA, manD; mannonate dehydratase [EC:4.2.1.8]	25443.7117812401	44.2001881526432	42.443919716647	45.9561591475068	75.755432036382	23.5860816944024	116.389515219842	56.6204442262854	21.5742708702326	0	33.5118029934911	27.7832734779897	138.29417238002	23.9062904478385	176.675266717802	22.212365829859	137.728405315615	35.7350766413934	58.1503290613093	41.4433420762535	27.4026791333273	63.158898103136	33.3751810719459	30.7932192547577	32.136903521567	34.8940779971112	104.207856399584	34.4825754356141	21.4715761455099	73.3887069722866	32.3022010707912	52.4265831086497	9.50001346946472	32.8055595357501	31.3964583558973	83.8987446830584	73.8248998610316	84.6007190325744	38.9006997962618	96.3243087002601	22.6516828423861	44.4459082354468	72.2710196306683	11.5351760327049	30.338202921753	53.518143304476	45.2924015382575
1078	K01744	aspA; aspartate ammonia-lyase [EC:4.3.1.1]	25436.2544692289	18.6822482814969	30.2924874168893	36.5103955522094	0	41.7934947049924	8.92756482525366	19.7079396244938	26.4818750737986	22.2000664672649	25.3721767299559	16.3335197092536	0	47.8125808956769	10.4265392929363	52.8164641178036	6.59779900332226	29.2798291119927	53.1776931070315	43.4689436271715	2.15769127034074	1.88733199885616	3.02269435055529	3.75819606588837	12.232496353407	11.8540262397689	21.3319458896982	7.09201019974501	11.6040306736802	7.76495487580864	4.12452905016855	16.6107993878889	17.1015058861561	18.9497062616421	0	7.94688245668638	35.5759012507153	5.90478265606275	29.7457702187971	10.5790538587533	12.3786821045462	27.6786293724447	17.7509392031324	32.2380865214473	16.0946567940764	47.4097439675815	22.5898421959952
5599	K14446	ccr; crotonyl-CoA carboxylase/reductase [EC:1.3.1.85]	25361.9292697576	6.13950829192098	22.0375318461443	14.1078357560665	0	19.7004538577912	0	0	22.0436297083481	0	9.33441314976454	6.09449259155717	0	9.97929070670463	0.167352346419357	41.7102812028741	0	8.50684256238116	13.5919639764461	4.8257117877371	1.43846084689382	1.42026498903822	0	0	0.781412794332153	9.54501685122773	2.18522372528616	0	9.11971607833196	1.09016851689162	0	1.41368505428842	16.0825408798254	1.55466399197593	0.574027943247049	0	3.72762200604921	0.435777317790609	5.82868278855523	0	11.1357057721778	3.70562658186774	2.86258532197471	2.01354567087681	5.20312187312387	10.0386811567508	3.20249303805861
1202	K01911	menE; O-succinylbenzoic acid---CoA ligase [EC:6.2.1.26]	25347.9019456384	12.6447530543119	11.5112160566706	24.4095673828691	4.66568974229409	38.9742813918306	8.98393461104848	8.70867591115474	25.767505018302	5.15121302758391	18.1529140046192	12.6074923119933	0	24.4369660885322	6.62666480719615	52.8164641178036	2.8031561461794	21.262411680477	40.7412538967787	32.3011365796176	3.0387485390632	1.42026498903822	4.0656687590536	5.56268990884375	7.49286309647843	1.06556933076553	12.1618106139438	0.476696415922935	8.63172571138855	1.926763038096	6.56355344041245	4.99890694454565	12.9601034454891	5.76730190571715	0.675836672804072	0.549849569457413	20.0768413308265	0	19.3285499158473	0	10.5624609796243	15.9387371016938	0	11.9897492220392	21.1076645987593	33.0148277767545	15.014586924811
4384	K09969	aapJ, bztA; general L-amino acid transport system substrate-binding protein	25335.4599440166	25.6632048583145	103.984651711924	41.1840505009556	0	111.677004538578	3.14966178128523	0	52.994745542567	22.2000664672649	75.2991991361469	26.4746994688286	20.9843290891283	31.1351281387523	3.07509936545569	0	4.98857973421927	44.7630337316025	64.5445098718393	22.1566503212073	8.01941922143307	0	17.5036214389184	8.40396609627379	18.8815378203792	44.8719005777564	19.0264047866805	18.2922510270577	38.0569110843526	14.1003114767191	14.6143168748761	19.5146833782701	50.806820936936	13.372259636051	49.813170150547	14.7525676937442	16.6721164064416	0.435777317790609	24.5637346089113	6.26264572694865	72.3480333730632	25.9977934973068	13.4001799036986	3.77387271950699	16.2697618571143	60.1975501934058	12.4685055032489
5503	K13979	yahK; uncharacterized zinc-type alcohol dehydrogenase-like protein [EC:1.-.-.-]	25334.1021464858	33.2800306941383	30.1357733175915	38.9529159668732	4.66568974229409	37.7593040847201	12.0243799323563	7.29745981101976	30.9643995749203	25.058158856763	29.1080416329224	25.9997849508613	2.02091087169442	48.7962723272068	6.28965901959417	63.9226470327331	2.18542358803987	26.0130982840778	59.7852441981295	36.1568974037328	3.33543108873505	1.88733199885616	1.12023177209078	10.6242603550296	9.72770368826839	36.1880115551276	23.4326222684703	54.313642158946	6.2699157107548	11.0115006788595	5.23497917906008	24.9107338045617	7.4883489130142	28.7648660266514	1.49285172749919	25.386450876647	36.6753862503065	11.8803791262665	31.7742935601028	13.7151941420175	14.5960043135252	29.41573106626	19.3092227101963	70.9256208432485	19.2265359215529	58.9173881009394	28.1947354462273
1051	K01707	kdgD; 5-dehydro-4-deoxyglucarate dehydratase [EC:4.2.1.41]	25330.3535963144	11.0648081676243	3.40520723295843	4.16111658076099	0	33.2473524962179	12.5352311161218	0	17.3839886645413	0	15.5763520201566	21.0565364185716	0.799902056807052	47.8125808956769	6.28965901959417	22.5849374611905	0	17.7560385906434	43.1728437824732	28.7323716121184	9.47586082891306	25.5743017824802	22.810236600676	0	17.8995624088352	14.9554646124218	19.4979188345473	1.2333545828021	22.8341466506116	1.926763038096	0	7.22145303505064	0.639126101128741	2.55050866886373	2.98570345499838	0	27.450339246301	0	22.8319603153512	0	1.4132470628299	26.5516256733078	0	13.673805601318	15.2141284770863	40.0292411125437	15.8201829996022
5101	K12297	rlmL, rlmK; 23S rRNA (guanine2445-N2)-methyltransferase / 23S rRNA (guanine2069-N7)-methyltransferase [EC:2.1.1.173 2.1.1.264]	25315.8853238406	7.66361907348914	7.29043683589138	7.70255400474894	0	3.72072617246596	2.8184892897407	0	7.62781910497107	22.2000664672649	2.08914484537629	1.68491000193544	1.62095984329089	0	3.35123073704763	0	4.98857973421927	3.40954437689256	4.66920678905438	8.5262477667541	0.422547873775061	0	3.02269435055529	0	6.02208793498646	14.2302599903707	4.20135275754422	31.9786796996742	0	3.07483427841227	2.72655165576046	13.6085404066166	2.16454298106193	6.21865596790371	12.8452290696415	9.31631912024069	2.19896999918254	5.37095544176926	0.978828948533971	5.17390885441757	2.58243941199841	2.80355636316438	7.40250806921001	3.77387271950699	0	4.67857800699945	8.37090571542236
3725	K07644	cusS, copS, silS; two-component system, OmpR family, heavy metal sensor histidine kinase CusS [EC:2.7.13.3]	25273.8749990684	17.8966990376721	34.1608152612937	29.3392019459084	0	28.6149773071104	0	16.4191925389618	4.86480103908372	150.747756729811	16.7911455052641	9.61985763747016	5.89461312438786	24.2039865389594	0.276131371591939	0	23.7541528239203	22.8320227224713	20.2563214409422	10.5269890143308	0	15.8230864550567	0	6.58883735806813	7.45988747655762	22.8966056812711	2.10067637877211	42.8265335033291	0.25559287660815	27.1703538056066	0	38.3043066384901	4.60744592009914	35.9005588193151	15.9356655474927	28.5299304907148	16.3206081909589	0	9.55354770130215	37.5758743616919	24.6646801748113	11.2056590304368	26.9934917191386	38.1719445969858	0	17.8462884509118	13.3160721389736
2518	K04028	eutN; ethanolamine utilization protein EutN	25266.077305612	18.0045131168901	15.1711924439197	20.5218045983668	28.6205154118242	8.06051437216339	4.5553833145434	34.2373297337097	35.9059511158342	28.1821203057494	15.3753861843487	26.3424227435969	1.33692458374143	15.9979290706705	0	5.961146101304	9.375	19.1110537311331	11.1811569102875	17.5476109020413	65.863526027151	25.6791535601945	14.6885562530179	8.99568207260515	9.73640341737862	6.05741454020222	10.2822580645161	3.24939793171837	16.2431079282591	14.0883316029071	4.43188578227246	26.4738031042775	7.68028878532367	23.305631179252	6.94790425647135	14.7525676937442	17.0604103654051	31.9969495587755	22.3713349278058	16.9091434627613	21.2327600885408	15.010708027776	18.0803217101434	22.9971322228324	0	17.289095597716	31.9818326481899
6611	K18828	mvpA, vapC; tRNA(fMet)-specific endonuclease VapC [EC:3.1.-.-]	25247.7166161424	19.8759301548544	5.13888025849748	9.18370301731627	0	5.30484114977307	0	8.20959626948092	7.1761719211241	30.9737454303755	16.9166141755902	14.9218726479	2.81586679725759	34.2415221330572	0.167352346419357	0	7.5062292358804	11.238609422314	3.07585729130585	43.5321587410195	7.59687134765801	7.91154322752836	7.22839208112023	11.6983847753079	11.8123567409877	17.207781656235	8.00923517169615	29.372078198045	9.17878192534381	20.3538056065809	5.47293277810827	15.8820957516578	4.81350179143881	19.4547929502794	9.01386331636521	14.6280734516029	10.516635330663	0	12.587474532731	8.44011947201079	21.4437822804926	16.8213381789863	16.1040266680777	49.6522057477576	16.5799479687813	12.5460489961319	11.7225169075719
1637	K02551	menD; 2-succinyl-5-enolpyruvyl-6-hydroxy-3-cyclohexene-1-carboxylate synthase [EC:2.2.1.9]	25111.5221447014	13.2701531973639	11.5112160566706	24.4095673828691	4.66568974229409	38.9742813918306	10.8159526493799	8.70867591115474	26.809540677766	5.15121302758391	18.1529140046192	13.4827423066171	0	24.4369660885322	6.62666480719615	52.8164641178036	4.55772425249169	22.6755240487312	40.7412538967787	32.3011365796176	3.0387485390632	2.84052997807645	4.0656687590536	5.56268990884375	7.49286309647843	1.06556933076553	12.1618106139438	0.476696415922935	12.7194372266937	1.926763038096	6.56355344041245	4.99890694454565	12.9601034454891	5.76730190571715	0.675836672804072	0.549849569457413	20.0768413308265	0	25.1572327044025	0	10.5624609796243	15.9387371016938	0	11.9897492220392	26.3107864718831	33.0148277767545	16.1483888078504
1291	K02034	ABC.PE.P1; peptide/nickel transport system permease protein	25108.4869568144	192.298850856883	303.950288945504	229.670180112353	113.566043456291	295.48139183056	146.917277339346	185.536384832495	291.83049946865	134.795613160518	336.459281922073	254.392959291198	126.555729676787	407.675381827595	27.032075866397	281.495608977202	62.8114617940199	278.211004436516	270.491167301697	250.609799673091	203.695046300459	185.397006958345	257.218734910671	238.160562929794	246.021566993124	246.746419114107	202.139698231009	56.7190820229494	306.882565435072	180.001597316508	233.05572080111	170.724331414414	280.195468872067	179.961312508955	319.236867756959	116.277622159975	249.865118940571	71.255038675237	331.867304455665	74.4435880142596	315.361257733129	309.161399182296	117.145087041642	128.061504667765	307.584550730438	369.805673236323	203.448879458958
1307	K02050	ABC.SN.P; NitT/TauT family transport system permease protein	25105.1414739291	154.485534589755	301.427577207482	175.385417269937	61.9943405760485	242.37776096823	51.1872886133033	97.1510614799362	216.756700909198	132.768361581921	238.433966225742	184.886497064579	125.759157688541	281.115713176288	10.1131720242661	138.782932670984	33.1239617940199	216.819276542804	235.643921025286	154.796594062417	147.096107165333	89.3575445620055	162.322549492999	137.072924996002	178.195874140446	201.571256620125	164.220213319459	63.0046748831279	218.995690474682	134.849452919096	142.871306761848	125.632150404431	241.611675332022	147.431580455653	311.775804180656	101.379811183733	198.499959126952	66.4941714783746	275.781734431748	52.0136814722035	243.681082921846	247.297163995068	112.292978464469	93.5383488925499	206.80408244947	247.831092282188	143.124187773505
2093	K03407	cheA; two-component system, chemotaxis family, sensor kinase CheA [EC:2.7.13.3]	25077.6054468656	94.5196115442979	51.6231902069223	73.4232929866219	58.8984335522991	81.7780635400908	76.2929819616685	103.994355135599	65.6438186326603	103.489531405783	56.606886829239	57.7518332939077	110.66278158668	32.3776857364742	96.1578690467889	149.525414707709	99.875415282392	41.5905964648717	47.8226532732941	51.7128140799027	43.3201474422368	55.356972643218	55.7508450024143	63.8013753398369	47.6521671181496	64.4372291766972	81.6142039542144	145.560631817538	61.441282717536	64.399808322019	65.2488598056712	66.7237484515048	50.0991891382236	65.3532024645365	143.62796490848	82.2803195352215	67.6530695659282	90.3420851944656	59.2346532022323	76.958281144619	35.4854418525455	65.4185216431955	102.426054288587	168.695466471414	32.4794876926156	42.3466568428808	45.7078636785572
2383	K03762	proP; MFS transporter, MHS family, proline/betaine transporter	25048.1426087574	28.120201220816	32.5358851674641	37.990386285979	32.6598281960586	50.2178517397882	11.5558060879369	18.5997054853356	42.6024324005195	0	32.2645250307448	25.9005182684243	2.39970617042116	71.7188713435154	9.66459800571787	63.9226470327331	0	34.947935494472	76.3145133356425	59.5282054206105	1.60028769216938	0	0	38.9388293619063	9.49848926859762	3.53273952816562	29.2989073881374	16.2331775038957	7.84587109449268	19.26763038096	26.8590124925639	20.1850907236027	34.0082163734813	3.03052013182404	9.05891909455215	12.4079261334163	44.1183683479114	10.7419108835385	49.1451855788821	0	9.74516147340939	42.9555454604452	0	31.7102934895357	23.8643185911547	80.8344078099097	26.8333112319321
3726	K07645	qseC; two-component system, OmpR family, sensor histidine kinase QseC [EC:2.7.13.3]	25030.6867795744	13.6068655304365	22.6946498477599	23.4971332599757	0	10.3417549167927	2.8184892897407	23.5243588170328	6.94592041563349	109.405117979395	20.7249767539518	12.8516806090192	3.35783545543585	36.305979808439	3.62736210863957	0	27.5072674418605	19.5719349311049	12.2687911326637	10.0787623066104	0	23.7346296825851	3.02269435055529	9.88325603710219	7.66305480308398	37.5240731824747	2.10067637877211	21.019266185012	0	25.3813593163485	2.72655165576046	23.0561830503534	1.05196519490315	41.1448631609113	19.3202101158887	27.2331154684096	15.3641788604594	0	5.26618832491806	30.4942672704499	24.0223622226006	14.3985333246804	27.4670617492989	36.9882238086521	0	12.4401363050286	11.8562524864076
5686	K14986	fixL; two-component system, LuxR family, sensor kinase FixL [EC:2.7.13.3]	24987.6136309293	20.6020623336014	35.7422481824396	12.135866102971	0	9.48623298033283	0	0	15.0726177825009	0	21.0039293320136	12.2932840153975	11.9000979431929	11.176546725343	0	0	0	16.3417525410202	22.4731555247662	15.6878397384727	7.59687134765801	0	10.2945436986963	8.40396609627379	9.65565742863097	15.6881921039961	12.968262226847	29.6731123388582	19.0886621458901	11.0254771983068	8.68034899861194	5.5053559717263	21.5066943239676	5.54162487462387	29.4135167334561	11.6402116402116	11.9308428022562	0	18.5756045708212	1.08873687253107	29.3717010045973	20.1018885067169	7.34165828879835	35.8411129416072	14.5587352411447	24.3253822066679	8.66595942182734
4886	K11737	cycA; D-serine/D-alanine/glycine transporter	24911.9794804465	11.8964827886074	12.3065929286025	12.6460879133607	0	13.7829046898638	0	0	17.3839886645413	0	14.9734545127328	10.2427904776241	0	47.8125808956769	7.5322501917579	0	0	18.1011009131241	43.1728437824732	27.0783441669518	0	0	0	0	4.15711606584705	6.69234472797304	19.4979188345473	7.98909193936818	0	0	0	11.1710267434235	0	0	0.305426188671071	6.20396306670816	27.450339246301	5.37095544176926	21.4013641598016	0	0	24.4662210396522	0	12.6792360729758	0	39.9152698471173	15.8201829996022
4256	K09798	K09798; uncharacterized protein	24857.8262696913	19.818467430901	28.6606599142484	31.4791220246713	0	38.9597579425113	0.331172491544532	17.3763651981838	26.4818750737986	22.2000664672649	22.0312546867033	11.4992150706436	22.6052889324192	21.1558374320476	0	83.4205624057482	3.79464285714286	13.7555456444684	18.4842396951853	8.00452351085262	8.01941922143307	0	14.4809270883631	8.40396609627379	15.1315378203792	16.6691742898411	20.951482830385	20.537611559711	19.069649534191	15.1904799936107	11.8877652191156	15.583327260803	18.0841033377334	10.5136839088695	62.6583992201885	14.7525676937442	17.7716014060329	0	25.5425635574453	6.26264572694865	22.2089789431863	28.8013498604712	18.0234403936716	3.77387271950699	14.5587352411447	20.5263400257874	10.3998143482297
4125	K09137	K09137; uncharacterized protein	24848.9131181409	4.73048563147115	3.5077362828559	11.9693635258007	4.66568974229409	15.6187594553707	0.331172491544532	4.41367038900479	8.93552957846263	0	3.20546507093794	5.27569299584955	0.264446620959843	0	0	41.7102812028741	0	3.15466773080444	3.65084863179771	2.14518949329076	1.60028769216938	0	0	6.41028306412922	2.75098978953949	10.2912855079442	1.82752341311134	0.740189828587619	0	2.59563932593243	3.83700178465199	1.42825912701304	3.47692680692869	4.64966327554091	1.31593198310408	2.2616453989003	0	1.20928205686894	2.09938878554345	1.91733307640428	2.75554798796753	1.38879875397495	3.53325572781629	3.3040453963024	1.74104462677607	4.74304660158409	1.95597400875215
619	K00971	manC, cpsB; mannose-1-phosphate guanylyltransferase [EC:2.7.7.13]	24798.0760846905	56.0432021190168	56.4779717889766	54.5969189783981	11.1167256189995	47.3446293494705	26.5466459977452	36.1578107743281	47.4096705632306	63.4430043203722	52.5270703980323	39.3364228726264	16.3956904995103	49.8317369919751	3.48880831183321	37.8337620864011	11.3683554817276	44.8092063566583	52.0415656390717	61.6759227582012	29.6727501573317	14.9032504051091	24.789956542733	45.0903566288182	26.0482913106897	43.5990310544054	34.8660249739854	88.7005949851254	27.8397236833766	30.4648191039054	53.4156256196708	43.4161626466516	54.7165485843593	64.5328843673879	32.9064226145348	29.4843863471314	47.7928553911551	27.492101536115	49.6678182301355	29.7668368821659	49.9442079573188	45.1456940748913	38.6409333827187	113.89346512905	25.8355013007805	52.9747651501197	53.7693939795783
1272	K02014	TC.FEV.OM; iron complex outermembrane recepter protein	24760.3235190183	477.963093449606	367.401913875598	362.250246134244	465.730166750884	450.055975794251	553.304678692221	437.084304822678	255.630830086197	550.913924891991	341.108011638022	254.914173888734	815.199314397649	168.96194667357	881.686493271041	257.23409917502	815.863787375415	289.020351634938	400.062348458608	334.910974265405	281.749528005035	437.098465351253	229.425398358281	206.005117543579	260.368305897062	488.45991815118	581.588189386056	717.684870378241	131.804930603967	498.218992093283	208.546500099147	486.642862347883	101.30249723876	538.615847542628	556.204375609228	708.434484905073	506.866672116407	653.894759777754	279.147843033041	713.565854128529	323.514387876724	341.473814004802	577.854648394095	607.395204100311	142.705623374024	392.809449254006	377.314944967511
1932	K03098	APOD; apolipoprotein D and lipocalin family protein	24663.89934954	19.4614121835443	19.2273037966818	13.5185614177332	4.27488630621526	35.4030257186082	4.36161217587373	6.94563750153393	10.3819813437242	29.2788301761383	9.65085935390984	5.71278037031462	3.75778648383937	7.5588920528087	3.80398856425633	1.96043644105385	8.62230066445183	11.1323677847938	14.5549012816072	18.9179686015129	7.45302526296862	5.44276046134782	5.3887011105746	5.93315208699824	21.978537195249	47.8243861338469	3.59651404786681	55.1733602493271	2.16110019646365	16.6041051034262	20.4739242514376	33.7462653938643	11.6066377522157	13.4546496632755	22.3293620708329	49.9844382197323	10.7210005722227	28.3908922540582	10.9177075028789	16.3117834088062	11.3911118678699	11.1645142449218	17.1636065400286	10.8700957959607	2.80168100860516	23.1016301344631	21.253812491712
3081	K06295	gerKA; spore germination protein KA	24633.2628801654	4.92487636922344	5.74299384825701	0	16.9378473976756	8.56217851739788	3.33286358511838	98.15928334765	3.59251387412918	0	1.20579501484748	3.58917012537365	0.724779627815867	12.4126326689102	0.251028519629036	0	0	21.8304734630642	6.32351922410807	0.817272969171703	3.78495010338937	13.0683442951101	22.0183486238532	0	8.07772452594291	8.24506499759268	5.50208116545265	0.0566652500354158	25.7050510171747	1.42161169235684	4.19393218322427	2.31727756321504	18.9609654912314	0	0	0	0	0	7.57374435290991	0	0.437028208184346	0	2.22233980633896	5.52809811458905	12.4874924954973	0	0.570216151704018
2161	K03498	trkH, trkG, ktrB; trk system potassium uptake protein	24588.875835908	23.2463736748334	18.5972783197664	38.5101638964499	8.4689236988378	58.6479576399395	41.4106538895152	40.3914590747331	40.6379147479041	31.3060817547358	20.2270613995621	19.6386959420228	24.0450538687561	6.20631633445509	10.5799456104874	107.815133504835	20.7900747508306	18.5183446397972	10.7945964669207	44.6842475386779	12.3392969522611	6.53417214755505	25.4273297923708	28.4503438349592	12.6961346113774	13.1924350024073	18.3988033298647	17.6223615242952	17.6690538056911	5.11939940899289	39.9563751735078	9.76462872549734	30.7251959807117	17.8463963318527	66.5915737030218	3.11235605353252	10.5820322079621	11.3193158296111	20.7812915227212	7.50554003275846	10.6135421987627	25.6797975209293	20.1174665326208	8.74366953444384	11.2567540524315	3.09334131515933	28.8909295849357
2870	K05818	mhpR; IclR family transcriptional regulator, mhp operon transcriptional activator	24586.203642243	6.13985681494512	46.712856521469	12.7236925928071	0	12.2450832072617	0	0	20.3241232731137	0	19.7336452803023	10.4900969871616	1.73687561214496	0	0	0	0	17.0230745757142	29.4007620367163	6.35382217660699	0	0	0	0	0	12.5451372171401	0	0	15.0960136890804	0	0	0	23.26984725627	0	6.47498104624716	0	4.28349546309164	0	4.28735937638409	0	29.2354844202282	1.04270231682783	0	0	0	23.802726100571	1.61782256995093
4456	K10112	msmX, msmK, malK, sugC, ggtA, msiK; multiple sugar transport system ATP-binding protein	24565.4276040656	88.7623945397456	87.3911638600634	83.8842879481091	31.022536634664	45.4384266263238	36.9363021420519	52.7571481163333	110.829200614004	90.3954802259887	136.62527370347	106.677146728027	38.7675808031342	266.858659073259	4.19078167491807	52.6567905615187	23.7385797342193	136.856716978475	74.4454450987184	107.511783935835	99.0245437382001	60.6853493470594	105.577015934331	151.124900047977	141.870181287768	114.860495907559	90.9176638917794	48.378842612268	161.632549591229	123.686207171951	105.210192345826	94.1011440647089	119.917108914092	96.4106605530878	114.098017978988	92.1983608258118	103.989209515246	6.67828739514108	197.107804057047	23.9329415165238	152.764061524491	172.339801414758	85.7717339541775	48.138995667826	216.184710826496	141.8297568613	108.16204747381
2852	K05799	pdhR; GntR family transcriptional regulator, transcriptional repressor for pyruvate dehydrogenase complex	24558.0104361807	38.4809413245329	29.3371030882993	51.6548908322233	4.66568974229409	68.7924357034796	29.6927846674183	22.0722788072156	54.5710827724643	44.4001329345297	43.7430636791745	41.9379798283908	15.1208619000979	102.853999482268	12.7396973711736	128.217865696798	11.6175249169435	53.7884556700547	75.9639764461379	59.5714448625841	19.2304234469118	30.3021637594128	36.1274746499276	13.9666560051175	42.9154511356533	26.5963529128551	44.3548387096774	27.2297775888936	47.861081183852	20.0203657854804	15.2439024390244	34.1251912847045	11.5673607930821	28.7111334002006	48.3319614426514	17.6470588235294	63.8028284149432	6.34055997385336	70.5022588360351	15.7529627131708	22.6176286962938	66.08592381076	24.4946822583205	36.2499237293306	38.7782669601761	89.0449438202247	44.8636122530168
379	K00575	cheR; chemotaxis protein methyltransferase CheR [EC:2.1.1.80]	24485.5312359162	110.44163379237	75.6507177033493	105.839172988938	58.8984335522991	130.045083207262	75.961809470124	100.987851270094	90.9714842366277	162.911266201396	76.131107711689	60.5171931786413	111.191674828599	47.3142635257572	96.1578690467889	232.945977113457	109.567068106312	57.9325602685383	66.998268098372	62.4976622191812	49.8291827744314	68.4634448574969	55.7508450024143	70.7340476571246	56.5458949781204	77.422694992778	87.4544745057232	157.53647825471	65.8300272514101	79.5743151505471	65.2488598056712	82.4892516213656	53.5083106597344	113.139418254764	159.679085887577	108.154372860255	88.0160222349383	102.151650506591	71.104615112056	102.47133635225	65.3622793575118	83.6740865727821	131.553256786073	198.419671731039	40.4842905743446	65.9145330631792	68.9022012995624
1514	K02406	fliC; flagellin	24475.2755713474	98.8033630451685	48.1667184490151	65.5238315862628	58.8984335522991	94.8154311649017	81.92996054115	75.9541047981347	43.315326484827	115.121302758391	74.1084015717328	63.5784821831789	99.0630264446621	65.84908102511	102.140715431281	66.1048523019604	110.802533222591	52.0764301307481	41.4714236231382	69.411506443152	54.3153825406815	64.6887808597846	64.5195557701593	74.5082360466976	68.3452281725359	76.193307655272	83.6628511966701	164.79759881003	78.0742125609988	94.0819423368741	72.7344834423954	82.8317423303942	47.953530346704	79.839518555667	137.764919311166	126.797385620915	84.1903049129404	76.2991611286633	76.4283816104172	86.9110704306773	57.2544979851297	91.0225842040366	105.389174030372	161.153822685948	59.5257154292576	61.5709615030392	63.1005834769924
4922	K11894	impI, vasC; type VI secretion system protein ImpI	24471.2856571471	22.4363202635646	18.6804821972286	13.7212602073319	0	4.08169440242057	2.8184892897407	0	12.4483410083835	22.2000664672649	21.8197906355919	12.9663878196168	5.63173359451518	42.3116748640953	3.07509936545569	0	4.98857973421927	20.5857843712589	11.527537235885	10.3213973467138	15.193742695316	0	15.2390149686142	16.8079321925476	21.1762867264013	13.8842079922966	14.1714360041623	37.4752089531095	20.7617719754104	21.4359875409312	13.672417211977	16.822123442396	12.4606018156838	13.9561541768162	18.0277266327304	16.2879966801535	14.3791383961416	0	25.174949065462	5.17390885441757	32.0903570009649	26.6078265948472	15.6357479231705	39.6149856611142	26.3157894736842	23.5034076257138	13.284047208593
1450	K02299	cyoC; cytochrome o ubiquinol oxidase subunit III	24470.3739704025	58.580222350771	38.6487913999876	31.960097295419	37.877716018191	34.6791225416036	52.4168545659527	57.0131304454534	19.9138032825599	53.1738118976404	35.3429916914125	31.2423388744328	84.6049951028403	23.2785399948227	87.2714594519211	0	78.5558554817276	35.6359005657144	44.7883616210599	22.06541985023	21.2982109143217	39.4909922790964	26.9821342346692	26.8830961138653	40.1015836632632	33.2826793452094	62.4739854318418	106.168897860887	28.7724190379618	55.1912786518649	24.8314495340075	56.1575457261532	18.9946391530401	36.9071500214931	65.2801906206	76.584707957257	50.6907545164718	52.7399498856085	35.9863584019842	62.3855862799884	40.3087575912367	42.844052177299	57.2649346526271	89.1177008969431	27.2163297978787	43.6509946583164	30.1120541042302
3750	K07669	mprA; two-component system, OmpR family, response regulator MprA	24465.915751867	10.4695809109418	2.93916609706083	4.79237852551109	4.66568974229409	0	6.75732807215333	23.4098662412566	16.5190695477624	2.85809238949817	4.80218362878311	22.6672544676459	0	0	0	11.478754546261	0	15.7789723245933	11.104953238656	7.34927965940624	13.7912433695945	35.5161567057478	22.810236600676	5.56268990884375	23.7341112731819	9.43668753009148	8.49375650364204	0.247910468904944	59.1545725331136	5.6644836674387	5.23497917906008	3.97143481745974	19.8807144204089	0.909872474566557	1.72208382974115	0	13.2592168723943	0	46.1245460182479	0	13.3208468130995	11.1168797456032	3.93671622837187	12.6548294587833	67.6055633380028	17.6620924663842	10.9700304999337
6896	K19591	cueR; MerR family transcriptional regulator, copper efflux regulator	24448.3387285811	3.69986235137708	0	0	0	3.42057488653555	0	0	0	0	0	0	10.4211557296768	0	0.276131371591939	0	0	0	0	1.28672976774243	0	0	4.18638338966683	0	0	13.3846894559461	5.88254422476587	0	0	0	3.20741622050367	0	0	0	25.3817827358388	0	9.02476906727704	0	10.2754894144743	0	0	5.89590499058991	0	0	0	0	0
5636	K14645	K14645; serine protease [EC:3.4.21.-]	24415.4425236582	23.7097061524889	20.3815323432548	19.6501998030926	0	16.3630862329803	2.8184892897407	15.3147625475518	29.3629708348093	56.2313060817547	25.1237289660758	19.7630158491215	5.37874632713026	72.0165674346363	9.36475838504986	0	17.8156146179402	19.9103307434098	48.9366124004157	43.8343406697837	1.43846084689382	18.6636164331332	3.02269435055529	8.46793539101231	8.3142321316941	18.6065539239287	25.8844953173777	35.451197053407	10.1875911020977	16.4483667438703	2.72655165576046	29.082562121985	3.11279329759435	23.1695085255767	47.0775479259179	28.488432410001	44.6170195373171	10.7419108835385	39.3037470103641	16.8802389440216	13.0824677904535	45.7027711077941	29.0650298957617	38.788211605345	10.4062437462477	48.632344814883	23.3656013791274
1943	K03119	tauD; taurine dioxygenase [EC:1.14.11.17]	24406.2638443997	115.0430806049	189.10706518362	114.200498059883	156.176553815058	85.9016641452345	209.667418263811	126.379555773715	93.7861612941315	116.915918909937	134.654608716518	93.5582030493968	298.372575905975	47.1848304426611	350.481835297399	0	291.704734219269	134.282645947278	183.976446137859	78.2477097350515	62.4022296143127	134.2293394338	81.2312892322549	77.9999200383816	76.3726818087102	120.099602792489	221.289672216441	101.338716532087	100.640091260536	173.023320821021	83.1251239341662	134.609779202798	85.6251717356752	99.0149018484023	115.59179031734	192.613341632949	155.395242377176	167.99215600828	94.5522189742227	219.867039213797	158.050967705318	109.576740865728	172.419175617758	39.7461712123986	85.8965379227537	181.237336526064	98.5976660920302
288	K00410	fbcH; ubiquinol-cytochrome c reductase cytochrome b/c1 subunit	24396.6401408545	2.94618492095306	9.69986950848195	7.56935194301268	0	15.6187594553707	0	0	9.05360727358602	0	0	1.72899507537472	0	0	0	41.7102812028741	0	0	5.68756494631105	0	0	0	0	0	0	3.13854116514203	0	0	0	0	0	0	8.33490477088441	0	0	0	0	0	0	0	0	0	0	0	0	0	1.61782256995093
748	K01187	malZ; alpha-glucosidase [EC:3.2.1.20]	24376.8226062445	127.010518330698	66.2275523519543	68.5863207273991	42.5434057604851	71.7773071104387	107.28579481398	69.4032396613081	75.6007202739403	40.0797607178465	96.739584270674	105.99389260446	108.476983349657	150.038829924929	99.9488180740534	68.1273840149029	89.5867940199336	94.7749818079388	146.304121925875	114.496008666895	78.2432796907309	153.131255361739	132.704007725736	43.4884855269471	136.801000208377	129.392031776601	134.953824141519	173.346083014591	143.855757652576	87.6747064930916	40.5562165377751	84.6425708664286	34.4506344117885	98.3880212064766	125.706704213148	100.539475049279	145.642933049947	70.8900751715873	136.198954734698	74.515849311109	84.0229297917021	131.835291063664	95.158473993333	212.154493867838	126.000600360216	170.084269662921	99.2607081288954
3588	K07316	mod; adenine-specific DNA-methyltransferase [EC:2.1.1.72]	24370.7433873931	7.22795608063417	17.057105573852	7.78797706607981	0	19.8850226928896	6.17249154453213	0	25.8117841539733	18.2120305749418	8.03863343231651	4.32033719704953	2.46165523996082	0	1.24768147270065	0	0	6.40653975258797	8.88119154832006	19.7846580757973	0	0	0	0	0	25.0391189215214	1.23569198751301	2.50478113047174	16.0846694974333	1.09016851689162	0	0.393499963564818	6.75224266587646	0	19.3202101158887	5.05239132690113	5.75492520232159	0.871554635581218	5.65594826822571	1.08873687253107	9.74516147340939	4.46278149133623	4.20657177628446	0.878638110928062	9.54572743646188	9.4734297292319	22.6594616098661
3764	K07684	narL; two-component system, NarL family, nitrate/nitrite response regulator NarL	24357.0742903083	21.7871432802253	18.1243397750575	11.9751549197892	12.5517938352703	17.2897125567322	0	0	12.5044279135671	22.2000664672649	16.1302678544647	19.4493881852003	39.6816846229187	11.176546725343	0.276131371591939	0	2.18542358803987	24.278796272388	12.5736058191895	13.9007868628122	20.0305672929965	8.52158993422934	22.8536938676968	8.40396609627379	12.7048864346739	10.2596894559461	34.3229708636837	11.0576923076923	37.4231573610495	16.0270745148151	18.3025976601229	12.2859433068571	9.88456668731985	9.26708697521135	93.2443409509369	9.70017636684303	26.1546636148124	16.4070160148164	72.9426875719727	5.17390885441757	22.2089789431863	37.7896034784866	10.5375945817239	4.76844224784917	46.7630578347008	27.5706852090624	16.5174380055696
1672	K02597	nifZ; nitrogen fixation protein NifZ	24353.2648517794	10.8317464445461	0.966258621761014	8.82898013551862	0	15.9697428139183	0	1.33758743404099	10.2639036486008	0	7.70718977773778	4.7235543321649	20.9843290891283	21.1558374320476	0	41.7102812028741	0	6.61134715147532	0	5.1260120880374	7.59687134765801	1.0103898579735	14.4809270883631	8.40396609627379	9.65565742863097	5.47312831006259	18.8508064516129	3.13252585352033	7.86488370619177	10.3625908473764	11.8877652191156	8.53676309844786	3.21516122949274	7.11778191718011	49.813170150547	6.58782031331051	17.8819586364751	1.38359298398518	24.5637346089113	1.68609692648617	11.720301946762	26.2768511908625	7.26758029525372	1.36066874122887	13.1578947368421	6.59191379627924	6.9950934889272
6000	K16168	bpsB, srsB; methyltransferase	24351.5022602996	4.57229163151252	0.581681476418319	6.30393235651821	0	17.2465960665658	0	0	7.29129767386941	0	0.602897507423738	0.0946216210404077	9.08423114593536	0	0	41.7102812028741	0	3.7258515058332	0.292344994804295	0.408636484585852	0	0	4.18638338966683	0	0.481350281308606	0	5.88254422476587	0.84289559427681	2.22447556879397	0	3.20741622050367	0	0	0	20.3996534170909	0	4.7412736041854	0	5.98813003809018	0	0	5.89590499058991	0	0	0	0	0.570216151704018
2432	K03813	modD; molybdenum transport protein [EC:2.4.2.-]	24338.1099098231	3.89477368687555	0.0255390542471882	6.39949035732901	0	15.6187594553707	0	0	5.96587554610934	0	0	0	9.08423114593536	0	0	41.7102812028741	0	0	0	0	0	0	4.18638338966683	0	0	0	5.88254422476587	0	0	0	3.20741622050367	0.196749981782409	0	0	20.3996534170909	0	4.7412736041854	0	5.98813003809018	0	0	5.89590499058991	0	0	0	0	0
5720	K15269	pecM; probable blue pigment (indigoidine) exporter	24318.2961159251	4.55704262780167	0.55614242217113	9.11275844095674	4.66568974229409	28.8267776096823	5.77790304396843	2.36433918272181	11.4225410319991	0	3.68037433636282	5.11924474742479	0	0	0	52.8164641178036	0	9.28323278796272	0	0.823925191013799	0	1.42026498903822	0	5.56268990884375	0	0	0.0520291363163372	1.2333545828021	5.49464478103809	0	3.83700178465199	2.40472199956278	3.88639853452224	0	0	0	1.47142973922995	0.435777317790609	7.19727168039685	0	6.90731596571883	0	0	0.878638110928062	7.46447868721233	1.53918769570823	4.61808778676568
4414	K10001	gltI, aatJ; glutamate/aspartate transport system substrate-binding protein	24314.2721009886	16.2126375239848	48.8473249238799	29.4955695835988	12.5517938352703	32.8547655068079	0	22.9721438213278	11.9907899397804	128.747092057162	34.0292150334443	27.141351798886	1.73687561214496	36.305979808439	0.276131371591939	0	26.8895348837209	36.5108800262905	23.7963283685487	7.06275896149314	12.0111480715634	23.7346296825851	0	9.88325603710219	21.1241925401125	52.4855560905152	0	20.7182320441989	5.03200456302681	28.4561935947608	0	27.7636085404066	7.08224455160152	41.8612981802551	6.47498104624716	30.3454715219421	14.2646938608681	16.4070160148164	4.28735937638409	35.6681761248675	35.2744196605937	11.594976961516	26.45642626594	39.8376960156202	0	23.3284214404126	11.3844317729744
2746	K05521	draG; ADP-ribosyl-[dinitrogen reductase] hydrolase [EC:3.2.2.24]	24303.3373724227	4.04691808057055	0	8.28024555510511	0	18.0113464447806	0	0	5.96587554610934	0	0	0	9.08423114593536	0	0.78564953629454	41.7102812028741	0	0	0	5.06709240886456	0	0	4.18638338966683	0	0	0	5.88254422476587	0.31254426972659	0	0	3.20741622050367	0.196749981782409	0.503757980657849	0	20.3996534170909	0	4.7412736041854	0	5.98813003809018	0	0	5.89590499058991	0.416688713688555	0	0	0.708003315527722	0
2955	K06001	trpB; tryptophan synthase beta chain [EC:4.2.1.20]	24275.5366440798	5.47350207734268	4.7287640589076	9.26188683616146	8.55654370894391	20.5317700453858	7.68742953776776	3.66511228371579	14.3287283032235	9.10601528747092	1.4037613605687	5.04075181178899	0	0	0.703786346837738	47.387563204116	7.54775747508306	3.38372338677496	15.6217526844475	3.0234348272323	2.03182594623753	4.23219902773806	5.36938676967648	13.4788901327363	11.9868722650552	3.11747713047665	0.318678459937565	1.40600651650375	7.50681285252551	5.27314112291351	10.1725163593099	1.52299059972309	11.5646669001374	2.66513827195873	0	0	1.47142973922995	0	8.6278678359465	1.87879371808459	2.61081786707532	2.37523525212538	3.48563416053759	4.4420037830252	9.30058034820892	8.9173881009394	1.70733324492773
3964	K08344	scsB; suppressor for copper-sensitivity B	24260.061227212	4.10079207974239	0.55614242217113	8.02397637111253	0	15.6187594553707	0	0	7.52745306411619	0	0.79786436305828	0	9.08423114593536	0	0	41.7102812028741	0	0.775216544212577	0	0	0	0	4.18638338966683	0	0.781412794332153	0	5.88254422476587	0	0	0	3.20741622050367	1.41368505428842	0	0	20.3996534170909	0	4.7412736041854	0	5.98813003809018	0	0	5.89590499058991	0	0	0	0.874930926505802	0
2144	K03478	chbG; chitin disaccharide deacetylase [EC:3.5.1.105]	24227.2693455861	21.9314685526881	16.7712670105015	18.231308275902	0	18.4478063540091	2.8184892897407	24.5919744753958	16.3360491203212	0	11.3695671735805	10.1750499989248	11.9000979431929	11.176546725343	3.24245171187504	41.7102812028741	2.8031561461794	11.7831741038943	25.6044336681676	8.67449728209222	10.7974467319968	0	13.3172380492516	10.283064129218	15.4902062929777	13.1243981704381	13.1438605619147	27.6508712282193	20.3720134355789	12.9742033383915	11.4069006543724	5.5053559717263	17.558794213518	12.4838802120648	29.4135167334561	6.58782031331051	11.9308428022562	0	18.5756045708212	0	9.88137805777854	20.1018885067169	10.4106037356474	40.3868448349503	14.8689213528117	17.7680051574876	11.3048667285506
2552	K04065	osmY; hyperosmotically inducible periplasmic protein	24196.2383010581	8.02785505685046	9.38140806561859	11.9447501013494	0	39.7957639939486	0.993517474633596	0	17.025327665604	22.2000664672649	1.90167671495846	2.26930603642932	0.399951028403526	0	0	41.7102812028741	2.18542358803987	3.38841811225089	3.62313820574991	20.8024480176379	0	0	0	0.423796577642731	7.58882058762242	35.1919836302359	0	15.9441847287151	0	4.37265394137848	0	12.3150914523063	1.05196519490315	3.68247599942685	1.49285172749919	10.4471418196908	0	5.97559647020373	1.04969439277172	6.13257539261971	3.87649696350531	1.7371016938153	4.75421979998942	4.85691622429678	0.870522313388033	5.1344630687051	15.0079565044424
752	K01193	INV, sacA; beta-fructofuranosidase [EC:3.2.1.26]	24189.3775785825	12.3221190917632	7.79842167401976	10.2944923843169	0	12.5567322239032	29.6575535512965	17.3763651981838	16.9972842130122	0	16.4282072047752	19.5989763660997	0.690499510284035	47.8125808956769	10.6826581131023	33.6911203761199	13.2994186046512	19.5891176263468	45.5143747835123	26.7780438666515	9.47586082891306	25.5743017824802	25.8329309512313	0	17.8995624088352	9.01709195955705	20.8116545265349	0.133163337583227	25.9965777298942	2.76335755930038	2.72655165576046	7.57851781680391	0	1.4543630892678	0.101808729557024	0	27.450339246301	0	21.4013641598016	0	1.33378738861456	27.483937958336	3.19593629292555	14.8026115077186	22.3734240544327	40.0810462331921	15.8201829996022
6415	K18164	NDUFAF7; NADH dehydrogenase [ubiquinone] 1 alpha subcomplex assembly factor 7	24179.694155963	4.27706595775477	0.55614242217113	8.02397637111253	0	15.6187594553707	0	0	7.52745306411619	0	0.79786436305828	2.42790477624137	9.08423114593536	0	0	41.7102812028741	0	0.775216544212577	0	5.06709240886456	0	0	4.18638338966683	0	0.781412794332153	0	5.88254422476587	0	0	0	3.20741622050367	1.41368505428842	0	0	20.3996534170909	0	4.7412736041854	0	5.98813003809018	0	0	5.89590499058991	0	0	0	0.874930926505802	0
3837	K07782	sdiA; LuxR family transcriptional regulator, quorum-sensing system regulator SdiA	24141.7921316844	8.89719788171988	15.1370160939539	25.4358023976371	0	21.3252647503782	0	7.65738127377592	15.6261069783918	72.5157859754071	13.2997390443625	3.62572847895744	0	22.0812839761843	0	41.7102812028741	11.8770764119601	17.5207154761625	10.1281607204711	8.06439350743148	0	7.91154322752836	0	3.29441867903406	3.72994373827881	10.2672123254694	0	15.913195920102	0	13.5851769028033	0	16.8767762151133	2.10393038980631	20.7479581601949	0	14.2649652453574	3.32706613259217	0.435777317790609	0	18.7879371808459	11.0108405698394	3.51742488156272	13.0800571458807	18.3110622978827	0	8.07584269662921	6.55748574459621
4767	K11312	K11312; cupin 2 domain-containing protein	24127.594563176	5.19766116520918	0.807804635555832	6.30393235651821	0	15.8910741301059	0.468573844419391	0	6.65515409139214	0	0	1.28526268252296	9.08423114593536	0.983691431529899	0.78564953629454	41.7102812028741	0	1.35893523626206	0	8.0903751853119	0.422547873775061	0	5.30661516175761	0	0	0.918783100625903	5.88254422476587	0.285097039240686	4.5461055833703	0	3.20741622050367	0.692268454419588	0.399585140486517	1.51884224100874	33.2448824867324	0	4.7412736041854	0.740821440244035	5.98813003809018	0	0.826777910210568	8.6994613537543	4.20657177628446	0	0	0	2.36261768996154
5874	K15790	nifQ; nitrogen fixation protein NifQ	24123.3629720997	11.2799531588456	0.966258621761014	10.6141773324839	0	27.679273827534	0	1.33758743404099	9.97756523792656	0	7.70718977773778	4.7235543321649	20.9843290891283	21.1558374320476	0	41.7102812028741	0	6.61134715147532	0	5.1260120880374	7.59687134765801	1.0103898579735	14.4809270883631	8.40396609627379	9.65565742863097	4.95155272026962	18.8508064516129	4.05333616659583	7.86488370619177	10.3625908473764	11.8877652191156	9.30918895285287	3.71891921015059	7.11778191718011	49.813170150547	6.58782031331051	17.8819586364751	1.38359298398518	24.5637346089113	1.68609692648617	11.720301946762	26.2768511908625	7.26758029525372	1.36066874122887	13.1578947368421	6.59191379627924	6.9950934889272
1014	K01661	menB; naphthoate synthase [EC:4.1.3.36]	24108.8835191776	14.5920728913527	16.2399801155782	25.4867666647362	8.55654370894391	43.6738275340393	12.5704622322435	10.0094490121487	33.2801983705278	5.15121302758391	19.2027355349591	16.2471989849681	0	24.4369660885322	6.62666480719615	58.4937461190455	5.90739202657807	28.1413581840802	41.5032906130932	34.7177937431102	5.07057448530073	4.23219902773806	9.43505552873008	11.5997920997921	7.49286309647843	3.69857366393837	12.1618106139438	1.85437030740898	10.0386589771215	5.27314112291351	12.8990680150704	15.7837207607666	19.8133670967916	8.43244017767588	0.675836672804072	0.549849569457413	21.5482710700564	0	20.6971388076889	9.4999518258021	17.691128894943	18.3139723538192	0	12.8683873329672	21.1076645987593	33.846012156935	15.5881182866994
5996	K16163	K16163; maleylpyruvate isomerase [EC:5.2.1.4]	24098.8654988599	11.5679631132068	11.7504505064314	13.3954942954769	4.66568974229409	12.2844175491679	6.75732807215333	2.36433918272181	19.639272641398	0	16.6951618224902	21.3543794757102	0	47.8125808956769	6.28965901959417	11.478754546261	0	16.4820074646135	43.1728437824732	27.5872391378721	9.47586082891306	25.5743017824802	22.810236600676	5.56268990884375	17.8995624088352	6.09051516610496	19.5499479708637	0	24.2410799163445	1.926763038096	3.83700178465199	7.68782336223858	4.57940249454487	0	0	0	28.9217689855309	0	24.2005492071928	0	6.90731596571883	24.4662210396522	0	14.552443712246	17.4754852911747	46.5394179406889	18.8536003182602
3746	K07665	cusR, copR, silR; two-component system, OmpR family, copper resistance phosphate regulon response regulator CusR	24090.9207302251	17.3631990325581	35.4967998508668	27.2079689581282	0	27.1172465960666	0.468573844419391	10.6516136949319	4.91793600188924	125.490196078431	17.1080716278233	8.7324143566805	4.55768854064643	13.0856847010096	0.276131371591939	0	16.2479235880399	25.7873524095678	19.71596813301	9.62798874824191	0	8.92193308550186	1.12023177209078	4.14201183431953	7.45988747655762	26.0802840635532	2.10067637877211	42.4006587335317	0.25559287660815	26.2758565609776	0	38.8799825111127	4.60744592009914	31.1219372402923	10.9535362287447	22.7513227513227	9.91988882530859	2.59287504085412	7.36557711046151	32.7391848925715	25.4876553720415	10.2581608151081	27.6654849462935	33.8336689242785	1.74104462677607	20.4584177564929	11.8971621800822
6701	K19054	FXN; frataxin [EC:1.16.3.1]	24082.8631918227	3.32241743384256	12.3376623376623	10.1233566919558	0	19.7004538577912	0	0	11.3295548470894	0	6.57788176010078	2.92036730392895	0	0	0	41.7102812028741	0	4.75575690711486	7.90439903013509	0	0	0	0	0	0	3.13553201733269	0	0	5.03200456302681	0	0	0	4.97831416179521	0	0	0	0	0	0	0	9.74516147340939	0	0	0	0	7.93424203352367	0
3843	K07789	mdtC; multidrug efflux pump	24063.9198101298	17.9938823224366	36.038961038961	24.5670932993572	12.5517938352703	49.8872919818457	0.468573844419391	7.65738127377592	19.1831975439839	50.3157195081422	21.4433546297129	19.5723317778112	9.88413320274241	12.1019932694797	0	41.7102812028741	9.69165282392027	14.6156662989132	20.0969864911673	5.54732580681948	12.0111480715634	7.91154322752836	4.18638338966683	3.71821525667679	16.7586997291102	44.7129272989889	5.88254422476587	26.2404377390565	5.03200456302681	16.416420413705	3.20741622050367	26.0001457407272	14.3651841275828	16.5711419974208	23.3853568720892	24.6913580246914	8.06833973677757	27.7535679267894	7.0378244308619	14.5726948646305	22.2146546342017	13.0952041014991	15.7600931266205	17.7436085179084	0.870522313388033	23.1062350340763	7.0934226229943
2096	K03410	cheC; chemotaxis protein CheC	24049.1391464921	9.61242450884376	3.1231591375132	8.18468755429432	8.4689236988378	20.3031770045386	2.8184892897407	23.0150938765493	12.2328492147833	0	0.975824109901317	5.02090277628438	18.1684622918707	6.20631633445509	3.07509936545569	41.7102812028741	2.8031561461794	7.38754958803784	4.69830273640457	4.7712395940244	3.33093589858851	7.95443713659327	22.4046354418156	1.87909803294419	6.63367368201709	5.59635291285508	15.7843392299688	0.0283326250177079	21.3036314088345	2.55570641322578	10.5393614911759	0.772425854405014	18.4221869022925	0	54.2185638470703	0	13.21016921442	0	20.3295243157056	0	1.60905840286055	19.2030631449153	9.55473834594423	6.42504118616145	9.36561937162297	3.09449254006263	4.25779074393317
5071	K12257	secDF; SecD/SecF fusion protein	24027.0550003444	21.0479805586396	12.5209718511154	28.9760815428274	2.6478019201617	51.747049924357	20.0288895152198	45.5638728678365	26.8287283032235	9.93685609837155	21.8707819670656	26.0393324874734	4.52987267384917	29.6984209163862	1.15982149083049	97.2323250243946	9.83181063122924	21.4615384615385	14.4399030135088	17.2386056943019	26.5126314843118	33.4763130302164	32.4046354418156	14.337118183272	36.0212023338195	29.9081006259027	14.8055411030177	6.20696982575436	51.1079916344509	20.7151984665762	26.0162601626016	17.383225242294	22.1063010155976	31.0968620146153	11.8666738871439	18.2176574333437	23.0319627237799	10.8399607800414	31.0434936664009	13.0552076307929	30.0111811113003	23.0514634304627	20.3846764379068	18.5856367075477	43.300980588353	21.6591453306318	21.0118021482562
6137	K16785	ecfT; energy-coupling factor transport system permease protein	24026.0265079754	20.3824114201118	18.0751258311067	29.6177679967568	16.9378473976756	37.2962178517398	60.9005073280722	28.6538225549147	39.7420002361554	0	26.5814811482048	34.0696329111202	1.90989226248776	70.2045042712917	20.7332821978942	58.0856914752062	9.11544850498339	31.1316870495998	63.8683754762729	45.9335918196678	22.9164793670772	40.0629110666285	44.8285852245292	28.4503438349592	37.0014586372161	15.1507282137699	28.9412070759625	0.32299192520187	54.9210976614488	1.42161169235684	28.3858814197898	10.0051009254536	52.917486059104	9.76500931365525	0.777645402361096	0	32.9518515490885	0	37.5011072725662	0	8.73488847267155	32.4226101628918	3.7938515265358	21.0995179693697	55.2931759055433	39.6827224166513	28.7064049860761
2807	K05601	hcp; hydroxylamine reductase [EC:1.7.99.1]	24003.6190690834	3.73319341527472	2.92257503262288	8.37580355591591	8.4689236988378	24.5869894099849	6.99689966178128	23.0150938765493	9.84472783091274	0	0	3.57895529128406	0	6.20631633445509	2.82644167073426	41.7102812028741	7.80730897009967	3.6278491115232	4.32421198475927	10.4572927357737	1.89247505169469	6.53417214755505	11.0091743119266	0	8.20040633465305	4.64410808858931	0.0390218522372529	0.0283326250177079	14.0186323594651	0.71080584617842	0	0.393499963564818	15.4925783249374	0	0	0	0	0	0	0	0.218514104092173	0	1.25006614106566	0	0	0	0.348097069354197
5392	K13642	ftrB; CRP/FNR family transcriptional regulator, transcriptional activator FtrB	24000.5164568239	5.1970177932384	12.3376623376623	11.1223721549777	0	19.7004538577912	0	0	11.3295548470894	0	6.57788176010078	2.92036730392895	9.08423114593536	0	0	41.7102812028741	0	4.75575690711486	7.90439903013509	0	0	0	4.18638338966683	0	0	3.13553201733269	5.88254422476587	0	5.03200456302681	0	3.20741622050367	0	4.97831416179521	0	20.3996534170909	0	4.7412736041854	0	5.98813003809018	0	9.74516147340939	5.89590499058991	0	0	0	7.93424203352367	0
1076	K01739	metB; cystathionine gamma-synthase [EC:2.5.1.48]	23973.0626335399	38.61104925427	49.7162120176474	56.9847107198703	21.4283981808994	71.4499243570348	17.2033540022548	40.0090808688183	72.9557799031763	16.4506480558325	47.5644140496116	51.7046085030429	1.62095984329089	81.9699715247217	13.0534830207099	109.305420030161	5.9281561461794	55.3218703786296	80.8548666435746	62.1591591591592	33.3902724085229	39.567248117434	31.7720907774022	19.1855109547417	27.0462596374245	27.7654068367838	38.891779396462	21.6673749822921	53.4381139489195	9.1386470729175	13.27582788023	32.0410988850834	19.2332911290105	14.2498925347471	13.500487382216	19.8879551820728	49.8365078067522	19.1360714674801	58.0520861015147	7.68378456498699	27.54980418866	45.8173794535661	20.2669453410233	38.4983830618097	45.8825295177106	85.0524958555904	47.7345842726429
3566	K07285	slp; outer membrane lipoprotein	23972.280858553	6.22172155607356	4.83129310880507	1.9763131985869	0	5.91285930408472	2.8184892897407	6.68793717020493	18.3965049002243	0	3.82434986052371	0	0	0	3.07509936545569	0	2.8031561461794	2.78162484448722	0	9.16296042878321	0	5.05194928986751	3.02269435055529	0	4.15711606584705	19.6106162734714	0	9.44893044340558	0	5.91007108058462	2.72655165576046	18.3050353421264	0.503757980657849	7.8807852127812	0	6.20396306670816	6.04921115016758	12.2889203616952	0	8.43048463243087	9.52948521482491	5.90563956129535	5.23837240065612	7.10232473000183	0	2.29324000736784	19.3740883171993
174	K00244	frdA; fumarate reductase flavoprotein subunit [EC:1.3.5.4]	23954.7210706312	13.7864180783933	13.5245137637482	13.4302426594081	12.5787771601819	25.1618759455371	5.75676437429538	11.1875076696527	19.7957255874365	8.44134263875041	8.25159722847116	12.9529472484463	27.2526934378061	4.34895159202692	3.07509936545569	43.6973299033088	7.53737541528239	8.40473228327973	8.63179771388985	5.15404645151481	19.5900386586353	6.7009817939186	19.3577981651376	10.4403486326563	3.86929568660138	4.63709677419355	20.2360822060354	0.743731406714832	8.19126687369288	3.87548917818066	17.6630973626809	5.53086059899439	14.8848899544732	4.58518412379997	61.1989602512726	2.96711277103434	18.0740619635412	5.8285216254494	23.8107892638852	3.72868291742942	5.34650093648902	21.6529301057823	7.53743584316631	8.42028189639392	2.38643185911547	10.4738441701971	6.97188701763692
5311	K13409	raxB, cvaB; ATP-binding cassette, subfamily B, bacterial RaxB	23942.6034855448	10.0588166729653	17.0338035170571	16.0494005907222	0	5.54614220877458	0	22.9721438213278	7.02562285984178	106.547025589897	15.4848675725127	7.88262618008215	2.95788442703232	36.305979808439	0	0	24.7041112956811	9.3043590526044	12.2687911326637	6.16470901281028	0	23.7346296825851	0	9.88325603710219	1.8649718691394	14.5883485796822	0	11.4835670774897	0	25.3813593163485	0	21.1797711870582	1.05196519490315	33.8873764149592	17.8273583883895	27.2331154684096	14.2646938608681	0	5.26618832491806	30.4942672704499	20.1203246495261	13.3558310078526	27.4670617492989	36.0638232961132	0	10.1768281451464	9.65057684657207
4	K00004	BDH, butB; (R,R)-butanediol dehydrogenase / meso-butanediol dehydrogenase / diacetyl reductase [EC:1.1.1.4 1.1.1.- 1.1.1.303]	23905.1851763023	29.6511189474435	19.9248120300752	22.3258238257949	9.33137948458818	21.4137670196672	0	7.84562523008958	25.522493800921	44.4001329345297	27.2938600437926	18.1490720629664	2.81586679725759	68.9684183277246	6.51976849592079	0	4.37084717607973	31.2345954320321	50.419120193973	47.5039913331053	7.59687134765801	0	6.10816030902945	19.5293459139613	13.3856011669098	6.64269378911892	26.5836368366285	41.9113897152571	12.4088979022752	17.25700822618	13.1469363474123	23.3804561684763	14.5391826728806	11.2874337297607	9.11567204592223	12.8125324203756	36.1113381836017	0	36.7880237399238	10.3478177088351	15.0462568817754	37.7701343370757	12.6117784009736	57.9413020928672	15.5443265959576	57.9020077362314	25.6365203553905
5549	K14166	ycnJ; copper transport protein	23860.3044182652	14.6608278875919	2.47623190206922	5.60606938089998	9.33137948458818	0.212405446293495	13.5146561443067	25.2219904282734	13.7471956547408	0	13.5262005459072	30.5047203285951	11.9000979431929	21.1558374320476	0	22.957509092522	0	17.7583859533814	11.3972982334603	5.07564526551868	26.5485930054841	58.2499285101516	55.9150169000483	19.5293459139613	51.7706813919566	17.1325830524795	14.8543184183143	2.76066015016291	80.518410545662	9.18057663125948	17.752329962324	6.27778182613131	12.6743352819159	5.54162487462387	29.4135167334561	6.58782031331051	13.4022725414861	0	51.6121888564089	0	9.88137805777854	19.1998182880135	6.96068575056881	2.72133748245775	68.9913948369021	7.42309817645975	12.0176369181806
1253	K01995	livG; branched-chain amino acid transport system ATP-binding protein	23841.5343810562	147.92493226692	317.322562604859	182.016273817108	110.806973218797	256.150378214826	56.2218151071026	74.7619339796294	205.44042980281	213.094051179794	266.407210774168	187.413345949549	119.905386875612	247.042454051256	4.10710550170839	164.712144061031	61.7524916943522	201.730405389545	223.052303429165	126.786919831224	164.69477658905	152.826232008388	185.808788025109	152.569566608028	224.340748072515	230.478153586904	125.972294484912	57.1885182037116	246.292540718677	127.96901205974	126.432678960936	111.983531297821	242.145551035802	156.644934804413	294.715585400195	100.580973129993	169.480094825472	94.3566837346116	230.844184604482	64.7461219770691	245.547420398434	210.725420208969	104.26477591407	100.610165354811	182.659595757454	219.889712654264	114.751558148787
3232	K06867	K06867; uncharacterized protein	23839.4463688233	42.1670486841896	44.8347107438017	37.3559390745352	17.2174835775644	69.1639939485628	9.57581736189402	27.3980856546816	30.5585074979336	94.715852442672	41.3554695701731	35.2081890712028	13.1064642507346	59.9145741651566	9.6408897566418	11.478754546261	16.8656561461794	43.7619069974883	64.8285417388292	44.3204470293078	21.4870089004765	33.4858450100086	30.0193143408981	9.73668639053255	45.0631902479683	55.7504814636495	29.3086628511967	75.3426476838079	33.7558146904113	18.5867742193116	9.77096966091612	45.0557458281717	13.1131973815361	28.5212781200745	29.6834181739413	29.7852474323063	42.3730891849914	27.1489268983549	35.4548675702011	23.9618460352635	28.4049605539474	35.9649555454604	16.2759934388063	72.4784916712429	36.5669401640985	61.4351169644502	30.040180347434
6731	K19117	csd1, cas8c; CRISPR-associated protein Csd1	23820.1518256725	4.75417921100871	0.581681476418319	6.30393235651821	0	15.6187594553707	0.387542277339346	0	11.491911677884	0	0	1.83920775897293	9.08423114593536	0	0.176626455616763	41.7102812028741	0	0.775216544212577	0.374090751645307	6.16946059984035	0	0	4.18638338966683	0	1.56673265263597	0.743259508907077	7.71657127991675	0	0	0.243590767510582	4.60539361491176	0.772425854405014	0.82433124107648	0	20.3996534170909	0	4.7412736041854	0	8.51271148906015	0	0	5.89590499058991	0.74077993544632	1.84269937152968	4.1624974984991	0	6.63705078902002
6733	K19119	cas5d; CRISPR-associated protein Cas5d	23809.1255747515	4.75649776090942	0.581681476418319	6.30393235651821	0	15.6187594553707	0.718714768883878	0	11.491911677884	0	0	1.83920775897293	9.08423114593536	0	0.176626455616763	41.7102812028741	0	0.775216544212577	0.374090751645307	6.16946059984035	0	0	4.18638338966683	0	1.56673265263597	0.743259508907077	7.71657127991675	0	0	0.243590767510582	4.60539361491176	0.772425854405014	0.82433124107648	0	20.3996534170909	0	4.7412736041854	0	8.51271148906015	0	0	5.89590499058991	0.74077993544632	1.84269937152968	4.1624974984991	0	6.63705078902002
3353	K07012	cas3; CRISPR-associated endonuclease/helicase Cas3 [EC:3.1.-.- 3.6.4.-]	23798.6452622982	11.7013325423999	5.82309078481327	20.0946892917125	10.0960080848914	23.4898638426626	24.598365276212	8.04393177076942	28.3858779076632	0	12.1569333213354	26.8999376357498	0.230166503428012	8.17369919751489	0.92971201450387	77.5836068482214	6.05274086378737	8.63106499847421	5.38275025978524	19.5797126240164	21.9500134855704	33.9672099895148	36.0598744567842	30.3294418679034	26.5615232340071	26.8185182956187	3.72008324661811	0.0283326250177079	35.1489955003486	3.9453717754173	25.5899266309736	5.30496247176273	27.8256512486194	13.9776472273965	0.655258312574461	1.95040979354705	1.38968364260607	4.09630678723172	5.04916290193994	1.90769823682436	3.60315568420455	2.82302550457525	6.32308587755966	7.54774543901397	29.9579747848709	1.2341130963345	19.051385757857
6487	K18335	K18335; 2-keto-3-deoxy-L-fuconate dehydrogenase [EC:1.1.1.-]	23781.54175579	21.1902923217936	25.9988815012738	11.3829848844617	0	17.2897125567322	0	0	15.6836698547644	0	21.7747982842917	14.4007655749339	13.6369735553379	21.1558374320476	0	0	0	15.6123095701979	13.5919639764461	17.5599650283195	7.59687134765801	0	10.2945436986963	8.40396609627379	16.2351531569077	22.6182595089071	12.968262226847	28.8842258110214	12.8968882692186	9.18057663125948	8.68034899861194	7.88821686220214	16.5283801621724	8.09213354348761	35.8884977797032	6.58782031331051	16.2143382653478	0	22.8629639472052	0	21.0397865940178	20.2425206048413	9.0824911370972	35.8411129416072	13.1578947368421	16.1090900718364	7.39291871104628
6724	K19092	parE1_3_4; toxin ParE1/3/4	23776.2725780488	29.054079847423	13.7482135089791	19.7298314704349	0	7.29273827534039	5.6369785794814	0	21.7321997874602	44.4001329345297	18.3028885089535	12.4197974237113	17.6738491674829	82.2288376909138	6.15019873091137	0	9.97715946843854	20.1337292551818	9.17907862833391	54.0401224008819	15.193742695316	0	22.4480927088363	16.8079321925476	23.8226713898729	20.2314937409726	22.1546566077003	55.2238277376399	21.1800494327904	24.5108218193435	19.6063850882411	25.6831596589667	8.53425284879179	18.0756555380427	43.4095093685693	24.4527440605872	24.5033924630099	0	36.4292674284702	11.4365545813662	24.9276349395539	32.5037315854371	18.8316842160961	43.3888583806212	26.3157894736842	18.8294345183275	17.3937806656942
1255	K01997	livH; branched-chain amino acid transport system permease protein	23766.5176039137	150.58412410867	325.257689678742	192.602942028146	98.255179383527	267.206354009077	56.2218151071026	90.0766965271813	215.939012870469	269.325357261549	277.421338372477	189.761682544461	121.105239960823	291.205022003624	4.10710550170839	164.712144061031	76.764950166113	201.989202131405	218.085209560097	129.056277796784	149.806706823699	164.38852349633	185.808788025109	161.03750199904	220.069024796833	235.178442465094	121.653876170656	59.8225669358266	239.427910513974	142.840028751697	126.432678960936	125.617576331706	233.406104361413	177.987534030663	298.046084696198	116.661479406577	168.074061963541	77.5138904020046	213.358136238817	81.6263609210907	255.285033202792	213.477123758842	120.710090480978	120.67850387455	167.050230138083	231.753085282741	116.177098528047
4678	K11004	hlyB, cyaB; ATP-binding cassette, subfamily B, bacterial HlyB/CyaB	23755.7107308721	5.55457739315975	15.9524016653203	13.7922047836914	0	21.5491679273828	0	7.65738127377592	13.7294840004723	28.1156530408774	15.6213443714569	6.60630954173029	0	12.1019932694797	0	41.7102812028741	7.5062292358804	6.61721555832023	10.7862833391063	1.326643098795	0	7.91154322752836	0	3.29441867903406	5.79808293394457	5.48567645642754	0	1.47329650092081	5.03200456302681	7.43550834597876	0	6.66763827151498	4.97831416179521	10.3381573291302	0	8.04025313829235	3.32706613259217	0	0	8.44011947201079	15.5911232192519	3.51742488156272	6.68818456002963	10.7633168588688	0	10.5314054153619	2.63890730672325
5411	K13671	K13671; alpha-1,2-mannosyltransferase [EC:2.4.1.-]	23737.8991617588	13.1776287434819	5.87522525321568	7.1436844848555	32.6598281960586	12.2844175491679	6.75732807215333	16.5503742790526	18.5381981343724	0	16.1402561564534	20.3017139416357	0	47.8125808956769	6.28965901959417	11.478754546261	0	15.8705194713739	43.1728437824732	27.2232675713688	9.47586082891306	25.5743017824802	22.810236600676	38.9388293619063	17.8995624088352	6.09051516610496	19.8100936524454	0	22.8341466506116	1.926763038096	26.8590124925639	7.68782336223858	21.6668193206002	0	0	0	27.450339246301	0	22.8319603153512	0	0	24.4662210396522	0	13.673805601318	36.5669401640985	45.7082335605084	18.2800689563718
3332	K06990	MEMO1; MEMO1 family protein	23722.8253831006	6.63010050585422	4.68215994531784	9.69768923379858	2.55684689236988	16.4084720121029	0.331172491544532	3.16603264204197	21.1403353406542	9.10601528747092	4.86967215573353	5.49826885443324	0	4.38778151695573	0.167352346419357	43.3957242969928	1.60921926910299	3.76986455717002	0	10.9334017561866	3.7669693428032	3.60308836145267	0	4.18199264353111	3.72343196499271	2.60592200288878	2.45187304890739	1.30152996175096	7.11071677546106	2.47983387908314	2.20107079119572	4.72564308095897	3.22458985479917	3.3672445909156	0	3.16422865442473	1.20984223003352	13.7542215927661	2.84790504030472	2.64476346468831	3.76582098870537	1.87552728924654	9.16053759458172	8.86570260540606	0.870522313388033	0.455885061705655	15.8864872032887
2455	K03839	fldA, nifF, isiB; flavodoxin I	23710.6679742851	4.42791740140728	0	6.30393235651821	0	21.0838124054463	6.48252536640361	17.3763651981838	5.67953713543512	0	0	0.406442872196297	1.62095984329089	0	3.07509936545569	41.7102812028741	6.31229235880399	3.96469566442102	0.374090751645307	10.4572927357737	0	0	3.02269435055529	0	0	0.521575589792971	3.934703433923	8.69103272418189	4.22713733443184	0	4.12452905016855	2.21161553596152	0.82433124107648	1.24659693365812	12.8452290696415	0	1.09948499959127	0	3.50341039950394	0	0	2.80355636316438	4.94735171173078	1.84269937152968	4.1624974984991	0	0
4192	K09694	nodJ; lipooligosaccharide transport system permease protein	23680.2960900447	16.7529545522858	14.5995153172187	19.0580297677651	9.33137948458818	27.0015128593041	0	4.72867836544361	23.1255165899162	0	21.9157743183659	16.5835143330251	3.21581782566112	68.9684183277246	6.83355414545708	0	0	24.5451984695195	43.1728437824732	35.6568593910366	9.03533219455183	1.42026498903822	6.10816030902945	19.5293459139613	9.65565742863097	13.0732426576793	28.97697710718	3.0732044198895	11.9525952214969	9.18057663125948	13.1469363474123	11.9543831523719	12.038576546968	8.09213354348761	11.0807429871114	6.58782031331051	38.6699910079294	0	39.8175214810878	0	19.7599182700494	43.1349860471153	6.63659452881105	14.8422722557813	20.6223734240544	62.3238625897955	22.7290810237369
4531	K10546	ABC.GGU.S, chvE; putative multiple sugar transport system substrate-binding protein	23671.9857353438	17.9143564591543	9.3059715404213	11.5017084612266	0	20.0393343419062	13.761273957159	0	21.7085842484355	0	26.6099763040283	24.3091546418357	11.9000979431929	68.9684183277246	6.28965901959417	22.5849374611905	4.29817275747508	23.8239712682801	43.6439210252858	34.7540578553237	17.0727321765711	25.5743017824802	33.1047802993723	8.40396609627379	33.3533027714107	19.1637578237843	34.4758064516129	3.10153704490721	32.1059636225363	9.18057663125948	10.07832639302	12.5300590249945	4.95272217882061	5.54162487462387	29.4135167334561	6.58782031331051	40.8526117877871	0	43.8701390734343	0	9.88137805777854	43.6660393276657	6.96068575056881	15.4005735554335	31.8591154692816	45.753131331737	22.1688105025859
6590	K18702	uctC; CoA:oxalate CoA-transferase [EC:2.8.3.19]	23669.0098271557	4.5450622076405	37.012987012987	15.2921758267215	0	15.454462934947	11.5558060879369	0	17.2496752863384	0	19.7336452803023	9.1299111847057	0	0	0	22.212365829859	0	14.6358066712049	23.7131970904053	0.606777663739689	0	0	0	0	0	9.40659605199807	0	0	15.0960136890804	1.926763038096	0	0	15.5740685865144	0	0	0	0	0.435777317790609	1.43059615554965	0	29.2354844202282	0	0	0.994569528342181	2.38643185911547	23.802726100571	0.450868585068293
4532	K10547	ABC.GGU.P, gguB; putative multiple sugar transport system permease protein	23631.3818509343	17.7786368774337	9.3059715404213	11.5017084612266	0	20.0393343419062	14.9873167981962	0	20.5838942023852	0	26.0550706379915	23.1296101159115	11.9000979431929	68.9684183277246	6.28965901959417	22.5849374611905	4.29817275747508	23.0364310696932	43.6439210252858	34.3900862888205	17.0727321765711	25.5743017824802	33.1047802993723	8.40396609627379	33.3533027714107	19.1637578237843	34.4758064516129	3.10153704490721	30.6990303568033	9.18057663125948	10.07832639302	12.5300590249945	4.03949247056922	5.54162487462387	29.4135167334561	6.58782031331051	39.3811820485572	0	42.5015501815927	0	9.88137805777854	43.6660393276657	6.96068575056881	14.5219354445055	31.8591154692816	44.9219469515565	21.5952791406975
2091	K03405	chlI, bchI; magnesium chelatase subunit I [EC:6.6.1.1]	23605.1123834251	25.6094005956017	39.8549679985087	42.8099843632362	20.6535624052552	52.838880484115	3.27297068771139	24.2197815682906	44.0872594166962	30.6414091060153	34.9920513512703	26.2288122836068	2.0013222331048	33.626714988351	3.14482950979709	92.397764570212	6.66009136212625	31.7066266050093	49.8995497055767	31.2675143497928	29.2816686145824	15.8516823944333	10.2655721873491	15.9017271709579	20.4486872265055	28.1726348098219	17.286680541103	11.7881427964301	11.1244692312567	18.3232169954476	11.6498116200674	26.7361364133207	19.940869049864	33.7154320103167	8.4461713419257	16.0286336756925	29.9027221450176	19.234121363983	27.4293560102755	19.0528952692938	29.3357738804699	24.5614251411513	19.2205936822054	28.1042162426017	8.94036421853112	44.5731258058574	32.060270521151
2097	K03411	cheD; chemotaxis protein CheD [EC:3.5.1.44]	23603.9220698182	32.3755787654954	17.3979991300565	21.7785370938785	21.0207175341081	36.1738275340393	3.48083427282976	31.2246901460302	15.0608100129885	53.1738118976404	14.1616125258706	17.0484290660416	30.6105288932419	18.3083096039348	3.07509936545569	41.7102812028741	14.1040282392027	15.472265909251	13.2261863526152	22.1186566313149	15.764631843927	15.8659803641216	26.5910188314824	7.47641132256517	22.3890914773911	24.46070052961	23.7675598335068	53.5814208811446	25.2614234108625	15.4540372174746	13.7467777116796	20.0211324054507	20.321381428302	17.0296604098008	93.9384273800498	23.5397862848843	26.6614894138805	22.8183898028108	32.6335370714855	15.6614317371616	11.3315171122084	33.1570510740476	29.1060373564739	61.2300933552993	11.6369821893136	11.5341223061337	9.25162445299032
4533	K10548	ABC.GGU.A, gguA; putative multiple sugar transport system ATP-binding protein [EC:7.5.2.-]	23594.9651942845	17.7172181557796	9.3059715404213	11.5017084612266	0	20.0393343419062	13.761273957159	0	20.5838942023852	0	26.0550706379915	23.1296101159115	11.9000979431929	68.9684183277246	6.28965901959417	22.5849374611905	4.29817275747508	23.0364310696932	43.6439210252858	34.3900862888205	17.0727321765711	25.5743017824802	33.1047802993723	8.40396609627379	33.3533027714107	19.1637578237843	34.4758064516129	3.10153704490721	30.6990303568033	9.18057663125948	10.07832639302	12.5300590249945	4.03949247056922	5.54162487462387	29.4135167334561	6.58782031331051	39.3811820485572	0	42.5015501815927	0	9.88137805777854	43.6660393276657	6.96068575056881	14.5219354445055	31.8591154692816	44.9219469515565	21.5952791406975
2662	K04772	degQ, hhoA; serine protease DegQ [EC:3.4.21.-]	23578.462597423	7.62917346151444	1.88591312993227	1.52603231597846	12.5517938352703	31.9485627836611	2.8184892897407	0.552214995704995	7.74294485771638	2.85809238949817	4.30726776448004	7.0113115846971	11.1051420176298	0	3.35123073704763	0	2.8031561461794	1.97629163634656	0.976792518184967	10.399646481925	12.0111480715634	0	7.20907774022212	0	0	25.8365430909966	8.02224245577523	12.8700949142938	0	0	5.93396787626413	3.81476353567004	0.503757980657849	2.15646940822467	34.7377342142316	5.05239132690113	5.84075860377667	16.4070160148164	6.96695898662415	3.42036805087195	1.07554344741472	9.74216367058213	4.20657177628446	0.924400512538898	0	0.847301528826672	11.8308579763957
2034	K03304	tehA; tellurite resistance protein	23551.163805013	4.6272283543809	9.4388864723793	17.1280477210865	0	17.4674735249622	0	7.65738127377592	9.14216554492856	28.1156530408774	6.66786646270134	2.42790477624137	0.399951028403526	12.1019932694797	0	41.7102812028741	7.5062292358804	6.95523579258703	2.88188430897125	1.326643098795	0	7.91154322752836	0	3.29441867903406	0	2.35014443909485	0	1.50162912593852	0	7.43550834597876	0	5.05720323544415	0	11.8928213211062	1.49285172749919	8.04025313829235	3.32706613259217	0	0	8.44011947201079	5.84596174584256	4.56012719839055	6.68818456002963	10.7633168588688	0	2.59716338183828	2.63890730672325
3336	K06995	K06995; uncharacterized protein	23492.5408496598	53.8966367717567	36.3310134841235	50.6761452481612	4.66568974229409	21.1104387291982	5.77790304396843	3.70192661676279	30.7769512339119	111.000332336324	68.2803923333033	47.9803230038064	40.0163565132223	152.038571058763	3.42096088138902	11.1061829149295	10.9271179401993	71.0497875636722	39.7021129199861	65.9941650511271	53.6006473073811	1.0103898579735	51.1298889425398	64.3904525827603	82.7125442800583	38.8887217140106	71.1140738813736	56.560773480663	57.8680524748083	80.8202220269946	48.5623636724172	74.3277708955768	32.5655828237386	55.5846109757845	111.864182822485	61.6765224608362	81.9708983896019	1.38359298398518	117.813801045265	27.555641198574	83.9207673534253	120.418846128886	60.5666966506164	28.3269265971078	92.1052631578947	79.959476883404	60.4749370110065
1786	K02770	PTS-Fru-EIIC, fruA; PTS system, fructose-specific IIC component	23488.5053680106	25.6850137830324	12.3084570931461	14.311113685064	4.66568974229409	17.3841149773071	28.3117249154453	20.2929193766106	10.0366040854883	25.058158856763	10.4187288161013	26.4291735661599	19.4890793339863	23.9062904478385	11.3358203751482	34.0636920074514	12.2352574750831	14.1451843853431	25.5019050917908	17.525278443	18.9517216578261	51.1486035649604	60.0386286817962	5.56268990884375	38.1454469681184	14.6044174289841	22.1709157127992	32.4681257968551	52.119906204449	5.00159731650827	15.7049375371802	9.37477228011368	19.3298133132189	3.78277690213498	42.495776020795	4.03568834941384	23.2077168315213	0	24.1075383116308	5.17390885441757	3.49054997445939	27.4688169251736	3.19593629292555	47.7240832265544	37.5875525315189	22.043654448333	10.5622596472616
1669	K02594	nifV; homocitrate synthase NifV [EC:2.3.3.14]	23481.8532230866	5.37067098660988	3.91437270863108	8.28024555510511	8.4689236988378	18.8139183055976	0.331172491544532	6.97631611240643	9.97756523792656	0	0.764869972104742	1.71662974989785	9.08423114593536	16.1856070411597	0	41.7102812028741	0	4.09497429637802	0	0.414338389021933	1.89247505169469	7.54456200552855	15.1955577015934	0	1.56673265263597	4.64410808858931	5.88254422476587	0.428530953392832	7.84587109449268	1.89282006229534	3.20741622050367	2.83465714493915	14.9888203442795	1.57615704255624	20.3996534170909	0	5.95111583421892	1.38359298398518	5.98813003809018	1.68609692648617	2.05743799307566	7.07703290284898	1.46436319381978	1.36066874122887	0	0	1.21999734783185
3835	K07778	desK; two-component system, NarL family, sensor histidine kinase DesK [EC:2.7.13.3]	23477.6672975968	9.76263008669394	0	0.963108820293045	4.66568974229409	0.396369137670197	14.7406989853439	19.7407043809056	4.82052190341245	0	2.87951048321785	24.6209758929915	1.62095984329089	0	0.543895125862911	22.957509092522	0	8.64064223844511	0.748181503290613	3.73189645341544	18.9517216578261	52.5688685539987	45.620473201352	5.56268990884375	39.9562408835174	19.61663456909	6.43860561914672	16.2523020257827	54.572533113632	3.853526076192	6.63295657346817	9.33833709830212	7.78042078607796	1.24659693365812	12.8452290696415	6.20396306670816	4.04234447805117	5.37095544176926	17.4550447338117	0	0	3.4200791745084	5.6881316471771	7.43181402159985	48.4790874524715	21.8272241665132	5.88118286699377
5447	K13795	citB, tcuB; citrate/tricarballylate utilization protein	23461.2333043906	2.81876273388497	0	8.54809752707477	0	28.8267776096823	0	0	5.67953713543512	0	7.45673235549957	0.17203931098256	0	0	0	41.7102812028741	0	3.25109739208	0	0	0	0	0	0	5.79808293394457	0	0	1.2333545828021	0	0	0	0.969175836187423	0	2.55050866886373	0	0	0	0	0	0	1.4132470628299	0	0	0	0	0.708003315527722	0
4464	K10125	dctB; two-component system, NtrC family, C4-dicarboxylate transport sensor histidine kinase DctB [EC:2.7.13.3]	23455.2503337423	30.3582459460298	19.9092773255453	22.1926217640586	0	20.1096822995461	3.14966178128523	7.65738127377592	10.0100366040855	72.5157859754071	26.8634332163532	21.3113696479646	16.736875612145	44.4343774268703	3.07509936545569	0	14.6802325581395	28.8432196427314	12.1510218219605	22.0245562017714	15.6162905690911	7.91154322752836	19.425398358281	20.1023508715816	23.0412585955407	22.0660808858931	22.1546566077003	57.9304788213628	15.7297674123835	31.9463301653223	16.8798334324807	30.0991036945274	8.53425284879179	32.3756985241439	52.765460846962	32.4929971988796	23.5469631325104	0.871554635581218	32.1419080520861	19.876674053377	30.7735966853964	39.867415146992	30.1431292660987	54.1521752394899	26.3157894736842	21.2596702891877	19.8315873226363
2059	K03333	choD; cholesterol oxidase [EC:1.1.3.6]	23448.1650740869	14.7409413177178	1.50375939849624	0.891874674234088	23.3284487114704	13.500756429652	13.5146561443067	11.821695913609	27.7423544692408	0	10.8731515642341	37.3056493408744	0	23.9062904478385	3.14482950979709	22.957509092522	0	20.6849604469379	21.5864218912366	21.718078838332	20.3901825047199	56.8296635211133	45.620473201352	29.692547577163	35.7991248176703	12.1810303322099	11.9862122788762	0	69.6590404968629	9.63381519047999	19.18500892326	4.56168476280697	24.8810646264917	0	13.4192570128886	0	23.6409711436279	0	46.6427495792364	0	8.2978602644872	18.7422934648582	7.2755172231335	19.4093599365428	62.9227536521913	31.451464358077	23.8363612253017
3373	K07034	K07034; uncharacterized protein	23432.028151497	5.34199828166987	0.0255390542471882	8.18468755429432	13.9970692268823	15.6187594553707	2.8184892897407	7.09301754816542	6.72157279489904	0	0	3.65314724414529	0	0	3.07509936545569	41.7102812028741	2.8031561461794	3.71822257693481	0.374090751645307	2.04365758163227	1.43846084689382	1.42026498903822	3.02269435055529	18.5671677594754	1.56673265263597	7.51083293211363	4.01925078043704	0.84289559427681	10.5615057988466	2.90112610813833	15.6355344041245	0.772425854405014	13.99951509927	0	0.574027943247049	0	3.72762200604921	0	9.78386039507485	0	1.39054429876838	3.70562658186774	4.22641409598391	7.41961071450363	11.7520512307384	19.9115859274268	1.13380188303938
6159	K16871	POP2; 4-aminobutyrate---pyruvate transaminase [EC:2.6.1.96]	23430.1432221158	7.3919128173354	23.1498166904865	13.1088202930445	0	19.7004538577912	0	0	20.7492029755579	0	11.2960796664567	4.64936237930367	9.08423114593536	9.97929070670463	0	41.7102812028741	0	9.06199384990963	13.5919639764461	1.55281864142624	0	0	4.18638338966683	0	0.781412794332153	9.54501685122773	5.88254422476587	0	5.03200456302681	0	3.20741622050367	1.41368505428842	13.3132189326796	0	20.3996534170909	0	4.7412736041854	0.871554635581218	5.98813003809018	0	9.74516147340939	5.89590499058991	2.86258532197471	0	0	8.80917296002947	2.51955974008752
6521	K18429	legG, neuC2; GDP/UDP-N,N_-diacetylbacillosamine 2-epimerase (hydrolysing) [EC:3.2.1.184]	23417.4634270992	3.10023134687176	1.48580128005965	9.17935947182487	0	15.6187594553707	3.29763246899662	2.04933120628298	7.2145471720392	0	2.11665016947119	0.965570632889615	0.98922624877571	0	0	41.7102812028741	0	1.40294828759888	3.65084863179771	1.19677272208918	1.60028769216938	0	0	0	1.18425713690352	0	1.82752341311134	0	0	0	0	0	0.503757980657849	3.03052013182404	1.31593198310408	0	0	0	0	0	0	0	0	0.988467874794069	0	2.13206852090624	1.95597400875215
5223	K12990	rfbF, rhlC; rhamnosyltransferase [EC:2.4.1.-]	23346.282146156	3.63156868919516	12.218045112782	11.4857821277582	0	0	0	0	0.398512221041445	22.2000664672649	4.89366807642701	1.856949312918	2.25107737512243	0	0	0	2.18542358803987	3.71998309898829	3.62313820574991	0.89804994868286	0	0	0	0	7.66305480308398	14.6274675012037	0	7.0636775747273	0	3.07483427841227	0	5.81141149894338	1.05196519490315	2.87290442756842	1.49285172749919	3.11235605353252	0	0	0.978828948533971	5.17390885441757	2.58243941199841	1.04270231682783	3.19593629292555	3.77387271950699	0	2.38533799963161	1.73385492640233
118	K00156	poxB; pyruvate dehydrogenase (quinone) [EC:1.2.5.1]	23315.7985648337	33.1744741882183	32.1444106133101	31.7788266635779	9.33137948458818	46.1210287443268	12.9227733934611	4.72867836544361	27.4250206635966	44.4001329345297	24.1843786556285	24.9446248467775	11.7695396669931	23.9062904478385	3.32145596541385	64.2952186640646	4.37084717607973	25.5815591183306	37.0294423276758	26.9125137796024	10.9143216758069	28.4148317605567	26.9966199903428	13.4282744282744	27.0493852886018	20.8263119884449	21.7449271592092	57.4036690749398	38.3452690284555	13.1119718872295	10.8814197898077	26.8673030678423	16.8343794617602	7.80197736065339	25.2753167984404	13.5594978732234	23.2935502329764	5.97559647020373	31.8052971919568	11.3064842470373	18.928429536296	24.6144461029269	14.6317265463781	58.5118066996156	38.2979787872724	48.6645791121754	16.1052910754542
5448	K13796	cobZ, tcuA; tricarballylate dehydrogenase	23291.3003842212	7.51457283230757	22.0375318461443	13.6329414490068	4.66568974229409	32.9084720121029	0	2.36433918272181	14.7036249852403	0	14.0346141156003	4.82140169028623	9.08423114593536	0	0	41.7102812028741	0	8.00685429919485	13.5919639764461	0	0	0	4.18638338966683	5.56268990884375	5.79808293394457	6.27407318247472	5.88254422476587	1.2333545828021	5.03200456302681	0	7.04441800515566	0.969175836187423	16.2863877589505	2.55050866886373	20.3996534170909	0	4.7412736041854	0	5.98813003809018	0	11.1584085362393	5.89590499058991	0	0	0	8.64224534905139	1.61782256995093
4529	K10544	xylH; D-xylose transport system permease protein	23277.7514842063	17.0984388693762	5.71192443919717	8.26721491863091	6.29277412834765	26.7897125567322	20.27198421646	7.88648913977175	18.1795371354351	0	17.9864423048082	45.7043934539042	3.61576885406464	21.1558374320476	0	34.4362636387829	0	22.9724654350837	1.44925528229997	19.3907515110047	41.2658455452666	82.8424363740349	74.5388701110575	13.9666560051175	70.5766826422171	31.8653707270101	14.8380593132154	3.68147046323842	94.5814056657583	13.8547240635732	10.7079119571684	11.8305035342126	17.4696802349075	9.97635764436166	13.8028809704321	8.53823010685756	18.9773563312352	4.53208410502233	39.2904597395695	1.90769823682436	21.3008683807254	25.62359659939	9.35234668500979	11.7578863872109	76.0606363818291	20.0336157671763	17.6634398620873
5459	K13829	aroKB; shikimate kinase / 3-dehydroquinate synthase [EC:2.7.1.71 4.2.3.4]	23274.13491944	4.48168752839869	6.23252345740384	7.38113163838536	3.89085396664982	18.1391830559758	1.75450958286359	1.30077310099399	7.67209824064234	0	4.41524940760071	4.99129050988151	0	0	0	47.387563204116	1.34966777408638	2.13844745428511	0.859023207481815	3.48956551488197	3.47028679313135	4.23219902773806	5.36938676967648	6.03710219094835	0	2.63300433317285	2.3608220603538	1.37767389148605	4.08771151530515	3.34637808481751	6.33551457465794	1.52299059972309	8.70935589019692	2.66513827195873	0.574027943247049	0	4.03008256355759	0	5.82868278855523	1.87879371808459	4.00136216584369	6.08086183399312	0	2.01354567087681	6.91414848909346	1.22950819672131	1.13380188303938
3652	K07464	cas4; CRISPR-associated exonuclease Cas4 [EC:3.1.12.1]	23261.1839505062	4.63980449087363	4.17330516373579	7.09590548445011	8.4689236988378	19.9068078668684	4.21364148816235	5.63872867836544	15.9301570433345	0	0.544407450733375	4.04668716801789	0.230166503428012	6.20631633445509	0.92971201450387	41.7102812028741	1.75456810631229	5.02511678129621	4.59993072393488	6.64366898544114	1.89247505169469	6.53417214755505	11.0091743119266	0.423796577642731	7.71905605334445	7.1236458834858	2.22424557752341	0.398427539311517	7.84587109449268	2.25221627665522	1.39797739440809	1.38818042702033	27.7915465639396	0.809571571858432	0	1.13082269945015	0	0.60464102843447	3.5742758437417	0.958666538202139	1.51257165559907	0.694399376987475	2.29906344251019	2.92574287631948	8.4550730438263	0.455885061705655	6.63705078902002
5239	K13010	per, rfbE; perosamine synthetase [EC:2.6.1.102]	23252.2666752975	5.74161065941508	12.3632013919095	10.1233566919558	0	19.7004538577912	2.8184892897407	0	12.3715905065533	0	6.57788176010078	5.3740779768177	1.33692458374143	0	3.07509936545569	41.7102812028741	2.8031561461794	6.16886927536912	7.90439903013509	3.06382331698787	1.43846084689382	1.42026498903822	3.02269435055529	1.87909803294419	0	4.27298988926336	2.2372528616025	0	12.2916534634641	0	2.72655165576046	0	8.09110745938956	0	5.55615726199502	0.923332295881315	8.31357802664923	0	10.1160421649393	0	11.8735456041773	3.70562658186774	3.90232287422615	4.58234181463177	5.20312187312387	17.2499539510039	1.13380188303938
5707	K15125	fhaB; filamentous hemagglutinin	23236.5938074026	8.92556132295117	17.4111104206798	15.7019169514102	0	47.9273827534039	0	0	3.1999055378439	66.6001994017946	7.60820660487717	14.3771101696738	3.99951028403526	9.97929070670463	0	0	6.5562707641196	11.5901035186967	10.8694146172497	2.69414984604858	0	0	0	0	11.3929985413628	2.53671160327395	0	24.8742739764839	0	9.2245028352368	0	21.3109378415798	3.15589558470946	8.61871328270526	14.9285172749919	9.33706816059757	0	0	0	15.5217265632527	7.74731823599523	10.4270231682783	9.58780887877665	11.321618158521	0	7.15601399889482	5.201564779207
5061	K12240	pchF; pyochelin synthetase	23232.9103384032	3.95263674693193	5.81221649164233	11.5379046736549	0	15.6187594553707	0	0	5.67953713543512	22.2000664672649	1.35726926422508	0.598911851358035	0	0	0	41.7102812028741	2.18542358803987	2.94476655477571	3.62313820574991	0.89804994868286	0	0	0	0	1.8649718691394	0.845570534424651	0	7.0636775747273	2.22447556879397	3.07483427841227	0	5.81141149894338	1.05196519490315	2.87290442756842	0	3.11235605353252	0	0	0	5.17390885441757	2.58243941199841	0	3.19593629292555	3.77387271950699	0	2.38533799963161	1.73385492640233
3802	K07722	nikR; CopG family transcriptional regulator, nickel-responsive regulator	23219.6261275015	4.29724931641242	1.05946684894053	9.88880523542017	0	25.2413010590015	0.331172491544532	0.625843661798994	6.49870114535364	2.29312063808574	1.77719787636102	3.13844863551321	1.33692458374143	1.51436707222366	0	41.7102812028741	1.60921926910299	1.88650501161945	1.37859369587807	14.2740905462424	0	0	2.16320618058909	2.30289461058692	1.56673265263597	13.3064516129032	0	0.398427539311517	4.21338487863616	1.29781966296622	1.10053539559786	2.72170808132333	0.74305649093505	1.84840234990686	4.98212931874797	1.68067226890756	5.13365486798005	0.60464102843447	5.33705376915582	0.958666538202139	2.36489017537885	0.694399376987475	5.04391766760146	3.65183964854476	0.870522313388033	0.773623135015657	1.51392388277417
4226	K09765	queH; epoxyqueuosine reductase [EC:1.17.99.6]	23207.0929022162	6.0852314389572	1.02839743988069	8.35147970116407	0	32.1361573373676	11.0766629086809	1.33758743404099	11.5125752745306	9.10601528747092	3.47940850055491	2.24995161394379	0.954946131243879	0	2.31273969737117	42.0828528342056	7.80730897009967	1.65723809300251	4.03186698995497	1.86832402022275	1.80706643891037	1.0103898579735	0	0	11.8761721191915	6.47267693789119	0.656867845993756	9.07210653067007	1.94562393054059	1.18201421611692	1.10053539559786	8.7225825256868	1.11257778615878	1.57615704255624	0.101808729557024	6.20396306670816	1.20984223003352	16.4614881795403	1.798210647533	1.68609692648617	1.83892388898348	1.79765072360309	1.46436319381978	2.49557630117762	0	2.29324000736784	1.21999734783185
508	K00809	DHPS, dys; deoxyhypusine synthase [EC:2.5.1.46]	23200.5533128526	26.9116046033155	22.4010439321444	19.6082121966757	16.3719050025265	15.2223903177005	2.67404171364149	25.6473186894097	25.5815326484827	16.0850780990362	20.5240109181439	23.8206275133868	0.264446620959843	16.7486409526275	0.167352346419357	5.6329282356072	6.75872093023256	18.9189690382855	17.3120886733634	28.4404721176873	34.2803200575384	19.4928986750548	6.21921776919363	11.2346073884535	13.0669410293811	21.1212084737602	9.37825182101977	31.7289984417056	10.462196590405	21.6236722306525	19.2246678564347	23.7666690956788	15.384364645349	37.3191001576157	3.48749052312358	25.2412075941488	16.1203302542304	27.5247848349493	15.2936486845602	22.6466904326043	30.3971281003462	15.4649879940295	27.1839779882533	63.7592287509915	3.9823894336602	20.6898139620556	29.4258055960748
4664	K10960	chlP, bchP; geranylgeranyl diphosphate/geranylgeranyl-bacteriochlorophyllide a reductase [EC:1.3.1.83 1.3.1.111]	23168.6339799104	3.05827167803934	0	6.30393235651821	0	16	0	0	5.67953713543512	0	3.92033354329764	0.516827595105482	1.33692458374143	0	0	41.7102812028741	0	0.67291847609211	0.0969864911673017	12.7488311095906	0	0	0	0	0	0.521575589792971	0.175598335067638	0	0	0	0	0	0	0	4.98212931874797	0	4.28349546309164	0	4.28735937638409	0	0	0	0	0	1.71102661596958	0	1.10283781991778
6546	K18546	sprC; streptogrisin C [EC:3.4.21.-]	23158.1614935136	2.68523625566066	0	0.891874674234088	0	0	6.75732807215333	0	6.38209942141929	0	1.16680164372057	11.1900819337219	0	0	0	11.478754546261	0	2.33327856153611	0	1.06673128825028	9.47586082891306	25.5743017824802	22.810236600676	0	17.8995624088352	6.09051516610496	0.260145681581686	0	22.8341466506116	1.926763038096	0	1.43554616337536	0.800759677810404	0	0	0	0	0	1.43059615554965	0	0	0	0	0.994569528342181	15.2141284770863	8.08620372075889	2.45988595676966
1257	K01999	livK; branched-chain amino acid transport system substrate-binding protein	23153.6181062329	191.069946074581	349.524762319021	239.647883245497	164.234562910561	326.701059001513	51.1344419391206	102.994355135599	267.423839886645	347.756729810568	326.175050241459	228.312638437883	131.017140058766	392.80352057986	7.75399205076354	278.364233123392	93.9628322259136	246.471538226802	256.41149982681	163.919945261717	240.591567023285	160.785435134878	181.323032351521	181.712857828242	238.052198374661	253.916887337506	156.900364203954	79.5828020966142	251.800874580138	188.327609615845	135.177473725957	164.326313488304	241.380000538779	236.459378134403	344.301418823784	160.45232907978	220.70628627483	191.567708900752	284.126140490743	109.085653723865	302.567342073897	285.506522162373	164.629080903752	160.27518457502	208.755253151891	303.304015472463	164.027715157141
264	K00368	nirK; nitrite reductase (NO-forming) [EC:1.7.2.1]	23151.2112654158	6.69133278779379	4.36835891381346	5.30491689349626	0	15.9183055975794	6.75732807215333	3.93913363602896	4.27736450584485	2.85809238949817	8.84450643390624	11.9158727769295	9.08423114593536	0	0.167352346419357	11.478754546261	0	3.13060726274031	6.46345687564946	16.5358459725548	11.0761485210824	26.5846916404537	26.9966199903428	0	24.8819024796833	25.7011314395763	7.89216961498439	1.54058648533787	22.8341466506116	1.18201421611692	4.60539361491176	4.81673103548787	0.82433124107648	6.97091273821464	20.3996534170909	0	5.95111583421892	1.38359298398518	8.51271148906015	1.68609692648617	4.97190532947386	7.07703290284898	1.78845441557754	4.96674598816279	18.7012207324395	3.73917848590901	3.17597135658401
3666	K07483	K07483; transposase	23138.0819596028	105.582128718321	45.6673709066054	59.5259744020386	72.3126831733199	61.6686838124054	90.3959977452086	50.4152656767702	103.720923367576	66.6001994017946	75.7601007828669	53.0550095696867	144.040254652302	63.4675122961429	97.6143923017921	83.4205624057482	81.0267857142857	64.7562968005446	60.4364392102529	107.1744212567	61.3593455003147	32.9997140406062	61.989377112506	51.5219894450664	63.5575119816628	33.8537554164661	116.324141519251	190.698045048874	48.2540084922999	71.4299976040252	64.5300416418798	77.5012752313634	35.0195037849196	59.3458948273392	191.484457922669	77.6117854549227	83.0213357312188	80.6188037912627	99.0078837806714	65.5361788226226	47.4033713604631	101.080667142579	76.1072014392296	123.524925254744	79.5427256353812	46.8272241665132	116.639039915131
1102	K01777	prdF; proline racemase [EC:5.1.1.4]	23134.7321924881	5.96229855346302	0	1.91695141020444	0	11.7095310136157	21.9701240135287	0	1.34165781083953	0	0	19.2737790585149	9.08423114593536	0	1.00411407851614	34.0636920074514	0	1.7816483181146	0	0.606777663739689	18.9517216578261	52.5688685539987	49.8068565910188	0	35.7991248176703	12.1810303322099	5.93457336108221	0.920810313075507	49.7560048165283	1.926763038096	3.20741622050367	0.969175836187423	0.639126101128741	0	20.3996534170909	0	4.7412736041854	0.435777317790609	13.2474089821951	0	0	5.89590499058991	0	0.994569528342181	33.2449469681809	0	2.1548866198117
2493	K03943	NDUFV2; NADH dehydrogenase (ubiquinone) flavoprotein 2 [EC:7.1.1.2 1.6.99.3]	23130.104722223	2.52764983439194	0	6.30393235651821	0	15.6187594553707	0	0	5.67953713543512	0	0	0	0	0	0	41.7102812028741	0	0	0	0	0	0	0	0	0	0	0	0	0	0	0	0	0	0	0	0	0	0	0	0	0	0	0	0	0	0	0
3714	K07588	argK; LAO/AO transport system kinase [EC:2.7.-.-]	23124.5630358059	36.1246407465218	74.8071832473746	62.0982220420455	33.7881758463871	69.8954614220877	25.4086809470124	32.7750644250828	78.6604085488251	11.2994350282486	56.0949638561445	53.3296703296703	10.6856023506366	14.9430494434377	0.34397880203612	128.271090215559	6.22923588039867	55.616276613225	65.0169726359543	26.9250389630136	53.5512002157691	50.800686302545	47.1511347175278	51.7938589477051	46.2113461137737	46.1242176215696	18.2394640998959	5.0954455305284	69.7921287787566	21.7394776775018	42.8861788617886	29.5452889309918	68.6116753320223	44.95629746382	28.5010289180115	12.91627762216	30.4504209923976	28.6360169953154	40.3002923199575	21.5001445225937	66.5389636188206	24.5927704588228	24.5105561140801	30.4930136066874	32.8497098258955	60.1388377233376	33.5189630022543
1116	K01796	E5.1.99.4, AMACR, mcr; alpha-methylacyl-CoA racemase [EC:5.1.99.4]	23113.6721410223	49.4294525941071	38.2433356117567	33.083338159495	94.4181910055584	15.1754916792738	118.348365276212	76.8521290955946	25.9977565237927	28.1156530408774	37.9675455172621	49.4215178168211	139.631096963761	12.1019932694797	173.530437208005	22.957509092522	145.234634551495	39.9791084716321	69.7887080013855	39.7071121754666	46.3544007911535	122.219044895625	78.9956542732979	55.9146009915241	73.8070431339863	44.7550553683197	94.5109261186264	36.6872078198045	76.7158882058432	82.4614647392381	47.6502082093992	52.8820228812942	38.171600980577	43.8888092849978	36.3785876746453	95.8605664488017	69.1817215727949	83.9960780041399	35.6674639029143	104.8944985066	42.5222770872354	35.9378934388993	78.1893221863591	15.6202330831655	63.5581348809285	60.252808988764	44.3276753746187
2260	K03615	rnfC; Na+-translocating ferredoxin:NAD+ oxidoreductase subunit C [EC:7.2.1.2]	23113.5664844109	8.00106493717895	5.81221649164233	14.3916140615046	0	26.0898638426626	13.6555806087937	0	16.92348565356	22.2000664672649	5.40058190107682	6.26831681039117	4.19686581782566	0	4.61383446063733	41.7102812028741	15.858596345515	8.92741954414216	8.79806027017665	4.61126316189607	0.422547873775061	0	3.02269435055529	0	8.01729526984789	0.845570534424651	4.41597294484912	24.4174103980734	1.94562393054059	3.07483427841227	3.82708705135832	17.9516140785543	1.555723175561	6.21865596790371	12.8452290696415	3.11235605353252	2.19896999918254	0	1.95765789706794	15.126698140476	7.26772234519553	2.80355636316438	7.40250806921001	3.92336323143572	1.71102661596958	2.38533799963161	6.00271847235115
2415	K03796	bax; Bax protein	23100.9443650014	5.64351489815886	14.3540669856459	15.4673654948746	0	20.0006051437216	2.8184892897407	2.04933120628298	13.8652733498642	0	9.42640751072318	3.86013204017118	1.62095984329089	0	3.07509936545569	41.7102812028741	2.8031561461794	6.93392173892632	12.6013162452373	1.50277492682556	2.02283556594444	0	3.02269435055529	0	1.18425713690352	3.13553201733269	2.10067637877211	8.66270009916419	5.03200456302681	0	2.72655165576046	1.43918968155651	5.48207214245306	5.12967473850122	12.8452290696415	0	1.09948499959127	0	0.978828948533971	0	9.74516147340939	2.80355636316438	4.20657177628446	0.988467874794069	0	10.0663105544299	1.95597400875215
3906	K08195	pcaK; MFS transporter, AAHS family, 4-hydroxybenzoate transporter	23095.1507994546	10.3079064985474	17.9161747343566	15.7019169514102	0	1.49848714069592	0	0	0.398512221041445	66.6001994017946	4.07180779267525	3.05477301563407	12.2838393731636	0	0	0	6.5562707641196	15.1211239172789	10.8694146172497	2.69414984604858	0	0	4.18638338966683	1.87909803294419	5.59491560741821	2.53671160327395	5.88254422476587	21.8161212636351	2.01216807148742	9.2245028352368	3.20741622050367	17.4342344968301	3.499366935158	8.61871328270526	32.3424672370844	9.33706816059757	4.7412736041854	0	5.98813003809018	15.5217265632527	7.74731823599523	14.2375235252125	12.6567543256257	13.8904143022759	0	8.57202062995027	5.201564779207
1406	K02234	cobW; cobalamin biosynthesis protein CobW	23079.1954557471	24.3917913969524	31.2294165164979	21.675739850582	0	21.5801815431165	0	0	21.4001062699256	22.2000664672649	26.3435315996281	11.2298660243866	12.5644955925563	21.1558374320476	0	41.7102812028741	2.18542358803987	20.1331424144973	17.2151021821961	26.3773330292318	7.59687134765801	0	10.2945436986963	8.40396609627379	19.2843821629506	20.7144619643717	14.7957856399584	34.7145488029466	12.8968882692186	12.2554109096718	8.68034899861194	12.7304525249581	17.5803453570755	9.96919329416822	32.2223004440594	9.70017636684303	11.9308428022562	0.435777317790609	18.5756045708212	5.17390885441757	22.2089789431863	20.2425206048413	9.41584210804804	39.6149856611142	13.1578947368421	17.7864247559403	9.57764222251691
1288	K02031	ABC.PE.A; peptide/nickel transport system ATP-binding protein	23079.1108164118	111.278575676257	220.864475237681	138.830427984016	57.544315310763	183.522995461422	76.3740135287486	90.5695177322371	183.374660526627	80.8574277168495	230.759770838957	164.023354336466	58.4149853085211	218.703080507378	7.80977616623666	131.349241550608	33.7001661129568	191.166874017042	149.88430897125	89.2960998973657	139.616110761485	126.131922600324	158.845968131338	131.105149528226	174.159199833299	154.26546701974	97.7334807492196	37.6636209094773	227.82812599024	110.464419774778	126.759865159627	107.053851198717	181.676840602355	100.304484883221	154.957435286472	76.1489781097624	114.268781165699	44.2041616733849	183.280184250155	42.5040948068215	227.708723537091	160.596664287105	78.5160590507434	59.7107816218195	182.794676806084	198.045220114202	105.489988065243
3519	K07230	p19, ftrA; periplasmic iron binding protein	23076.9430871721	2.46775095386592	0.0255390542471882	6.30393235651821	0	27.3282904689864	0	0	5.67953713543512	0	0	3.29455280531601	0.399951028403526	0	0	41.7102812028741	0	0	0	0	0	0	0	0	0	0	0	0.920810313075507	0	0	0	0.969175836187423	0	0	1.49285172749919	0	0	0	0	0	0	1.04270231682783	0	0	0	0	0
2946	K05989	ramA; alpha-L-rhamnosidase [EC:3.2.1.40]	23066.9138105635	29.1182322728172	25.7006151742994	30.0471998610065	19.8922688226377	34.1391830559758	21.5262119503946	27.6149220763284	48.3454362970835	18.9431704885344	44.0020396532589	32.3240360422356	1.97845249755142	83.0960393476573	9.43448852939126	26.1598509713475	8.51328903654485	42.1212882326706	80.8867336335296	55.4231573345497	31.0617639126135	17.3672671813936	5.09898599710285	20.4808891731969	14.7773494478016	39.3415984593163	35.0091050988554	5.53371582377107	9.70910704100387	17.9738040092644	26.8986714257386	29.2100852583254	18.7234718892271	55.3302765439175	3.49290588107874	23.0003112356054	68.0863238780348	26.9582743218216	55.585082823988	26.8667501686097	35.1665815313014	50.8598870789798	25.289697867612	48.0047592897675	7.78467080248149	93.633726284767	52.2443972947885
2978	K06075	slyA; MarR family transcriptional regulator, transcriptional regulator for hemolysin	23063.0569184394	19.8663736042035	19.631889641459	28.7108356981525	0	51.5134644478064	0.468573844419391	7.65738127377592	19.5580942260007	50.3157195081422	18.4588619934611	13.1090299133352	14.1511753183154	23.2785399948227	0	83.4205624057482	9.69165282392027	17.7317903335602	12.1925874610322	10.4158018778272	7.59687134765801	7.91154322752836	10.2945436986963	11.6983847753079	19.5926234632215	23.3645281656235	15.1209677419355	28.4707465646692	7.86488370619177	20.6652823256928	8.68034899861194	25.3115208044888	12.6020311952803	19.9992835649807	43.7515975305968	23.9443925718436	16.3573939344396	6.11177688201329	19.5544335193551	13.6140283264284	18.4772121005732	26.5635018495684	20.7272871580507	14.6866800903045	13.1578947368421	17.2522564008105	14.1282986341334
100	K00130	betB, gbsA; betaine-aldehyde dehydrogenase [EC:1.2.1.8]	23052.6767625142	46.0175804369067	40.7304418069968	34.3693171946488	25.9762506316321	23.131467473525	42.0307215332582	18.853233525586	58.2772464281497	26.9857095380525	45.1843186658268	89.0185157308445	17.1417727717924	115.913797566658	6.79589986751273	70.8329637186197	5.81914451827243	61.2538438064834	101.41461724974	49.8241912798875	70.9790524139171	164.131160041941	148.478995654273	41.2709899248361	161.814440508439	57.9847737120847	38.9047866805411	35.7224819379515	179.567779960707	22.226659212523	45.6127305175491	30.9188952852875	47.3582338837855	17.090557386445	51.2598830282682	21.2262682850918	53.1227008910325	9.0532737770999	81.1719372840818	11.1378745543887	44.2476871559112	57.0371211629567	18.3316577596698	27.0516810055525	125.435261156694	79.8811935899797	38.303938469699
254	K00354	E1.6.99.1; NADPH2 dehydrogenase [EC:1.6.99.1]	23051.0088616499	2.593139368223	2.87460386503449	6.30393235651821	0	15.6187594553707	1.2260428410372	0	5.99834691226827	0	0.971834788086025	0.296767811444915	0	0	0	41.7102812028741	0	2.55393065890472	0	0	0	0	0	0	0	8.12168993740973	0.617845993756504	0	2.22447556879397	0	0	0	0	0	0	0	0	0	0	0	0.90811056246098	0	0	0	0	0.847301528826672	0.570216151704018
4528	K10543	xylF; D-xylose transport system substrate-binding protein	23048.6388767859	17.5688277990721	5.73746349344435	8.26721491863091	6.29277412834765	27.1860816944024	21.4980270574972	7.88648913977175	19.392785452828	0	18.5893398122319	46.4054536461581	3.61576885406464	21.1558374320476	0	34.4362636387829	0	22.9724654350837	1.44925528229997	21.2362679134831	42.7043063921604	82.8424363740349	74.5388701110575	13.9666560051175	70.5766826422171	31.8653707270101	17.0232830385016	3.68147046323842	94.5814056657583	13.8547240635732	10.7079119571684	11.8305035342126	20.4908811723822	9.97635764436166	14.3769089136792	8.53823010685756	22.7049783372844	4.53208410502233	39.2904597395695	1.90769823682436	22.6914126794937	29.3292231812577	9.35234668500979	13.7714320580877	76.0606363818291	21.2631239638976	17.6634398620873
1256	K01998	livM; branched-chain amino acid transport system permease protein	23048.0003113749	156.663704856639	325.813832100913	192.602942028146	128.024456796362	267.206354009077	56.2218151071026	92.4410357099031	219.546286456488	269.325357261549	277.976244038513	195.751338680889	123.779089128306	291.205022003624	4.10710550170839	164.712144061031	76.764950166113	206.746719560574	239.546934534118	130.751168890409	173.829002966825	167.229053474407	185.808788025109	166.600191907884	233.304855178162	235.178442465094	121.705905306972	60.1351112055532	249.010266810318	145.010382557304	130.269680745588	125.617576331706	245.819347539129	177.987534030663	308.010343333694	116.661479406577	178.112482628954	110.327922431637	236.389405616086	81.6263609210907	255.285033202792	213.477123758842	120.710090480978	122.55171151382	179.842905743446	241.378476699208	119.018233656014
2129	K03458	TC.NCS2; nucleobase:cation symporter-2, NCS2 family	23034.0452813136	14.8432712699326	12.1807618219101	14.0310997857184	0	24.1384266263238	5.77790304396843	0.552214995704995	19.2156689101429	25.058158856763	17.3025585650439	9.88043267886712	10.8211067580803	47.8125808956769	7.07530855588871	11.1061829149295	6.48359634551495	21.6156897725405	46.7959819882231	33.6421864902878	0	0	4.18638338966683	0	1.8649718691394	0.845570534424651	25.4194849115505	7.31158804363224	0	3.07483427841227	3.20741622050367	12.5009108795453	1.05196519490315	3.78277690213498	26.874634463338	3.11235605353252	36.475108313578	0.435777317790609	31.6768535742758	5.17390885441757	3.49054997445939	33.1894996430657	3.19593629292555	17.2280187930929	0	40.8546693682078	18.5751226627768
5285	K13282	cphB; cyanophycinase [EC:3.4.15.6]	23026.1982503653	14.1955959521399	20.4063878705027	22.3403023107662	3.25416877210713	11.3500756429652	5.77790304396843	30.1141244324457	13.9110284567245	84.3469591226321	20.9264225081736	13.0362787897034	1.33692458374143	36.305979808439	0	11.1061829149295	22.5186877076412	12.3471280016901	23.2698302736405	23.5526665906413	6.46408343072912	29.3394338004003	0	10.7628338397569	10.2417170243801	19.9917549350024	2.99167533818939	5.26278509703924	0.291526712719437	30.6205574634614	0	23.9160533411062	4.93925271409714	50.5444906147012	6.29264594389689	32.856105405125	23.6981934112646	14.8382176707702	12.3571618389583	34.5408998940168	27.237641182814	20.3128042053345	30.0333350970951	43.3705534199768	0	18.7465463252901	22.4970163108341
6357	K17950	cuyA; L-cysteate sulfo-lyase [EC:4.4.1.25]	22998.9248612549	4.92316226804953	38.4055800658671	12.3559390745352	0	13.3591527987897	0	0	17.3485653560043	0	20.6394912864813	8.76110191178684	0	0	0	0	0	15.0424872655571	24.6899896085902	0.841981221728057	0	0	0	0	0	10.7336302359172	0	2.0222411106389	15.3516065656886	1.84490056704736	0	0.692268454419588	15.3345276258721	0.666284567989683	0	5.05239132690113	0	0	0	1.08873687253107	30.0622623304387	0.902070218703355	1.12175247367586	0	1.40084050430258	25.6677104439123	1.27304071078106
1050	K01706	gudD; glucarate dehydratase [EC:4.2.1.40]	22992.5390802342	18.86086988628	7.95513577331759	8.96507789424915	0	17.1301059001513	6.75732807215333	7.65738127377592	26.5350100366041	28.1156530408774	34.7865862803323	28.3144448506484	4.95269343780607	91.0497023039089	6.28965901959417	11.478754546261	7.5062292358804	25.4160700453041	46.0547280914444	34.429999619873	17.0727321765711	33.4858450100086	28.9183969097055	12.5459779305933	39.1513857053553	23.6203057294174	26.5836368366285	5.28669074939793	30.6990303568033	19.2117243031707	5.47293277810827	18.0463455512643	3.26903908838663	20.0494340163347	16.9816960901116	16.8897188505032	42.2504700400556	1.20928205686894	40.3755868544601	10.3574525484151	19.7287019694648	44.7617626062691	16.0246573892799	25.6086399414241	27.726635981589	50.1300884140726	24.2341864474208
5999	K16167	bpsA, srsA, pks11, pks10; alkylresorcinol/alkylpyrone synthase	22963.1742828166	5.80328881646706	2.36195861554713	7.60120460994961	0	18.0060514372163	0	1.96343109583998	8.40417995040737	2.29312063808574	1.80269354209784	0.997828003698845	9.08423114593536	0.530675640693761	0	41.7102812028741	0	5.14131123682543	1.67093869068237	1.09476565172768	0	1.0103898579735	5.22935779816514	1.87909803294419	0.481350281308606	1.88071738083775	5.88254422476587	1.21476129763423	4.23664364028139	3.9453717754173	3.20741622050367	3.96414778109743	0.343471350448533	1.94870325261499	20.3996534170909	1.47318186533873	6.80127523910733	1.38359298398518	5.98813003809018	1.68609692648617	3.41676599125944	7.07703290284898	7.31255621990582	6.05284031972665	0	2.01694603057653	2.20129956239226
5247	K13019	wbpI, wlbD; UDP-GlcNAc3NAcA epimerase [EC:5.1.3.23]	22955.0343921827	2.99625373639841	0	6.30393235651821	0	16.0151285930408	1.33878241262683	0	6.72157279489904	0	0.602897507423738	1.47093610890088	0	0	1.28770657555261	41.7102812028741	0	1.41311236825427	0	1.84551640247843	1.43846084689382	1.42026498903822	0	0	0	0	2.18522372528616	0	4.08771151530515	0	0	0	2.76932194714582	0	0.574027943247049	0	4.03008256355759	0	5.82868278855523	0	1.39054429876838	3.70562658186774	0	2.01354567087681	5.20312187312387	1.22950819672131	1.13380188303938
6185	K16922	yydH; putative peptide zinc metalloprotease protein	22934.6061712054	13.2629990015097	19.4308084260237	16.3751665025772	0	34.3872919818457	7.69447576099211	1.33758743404099	22.8303223521077	0	14.8294789885719	18.3336487387368	9.48418217433888	24.8899818793684	3.14482950979709	53.1890357491351	0	13.4949883805544	29.587807412539	16.3093473220056	9.47586082891306	28.0049566294919	28.1168517624336	0	17.8995624088352	9.22604718343765	15.8591311134235	0.752585352032866	39.979276253248	1.18201421611692	3.20741622050367	6.45631421700794	5.43177716117561	2.24244161054592	21.8925051445901	0	19.6762854573694	2.86523586447325	22.5174949065462	1.68609692648617	13.148703104603	20.3528457395029	1.04767448013122	7.70028677771676	19.7418451070642	26.7452569533984	12.7834504707598
6732	K19118	csd2, cas7; CRISPR-associated protein Csd2	22932.1483979463	2.86094984106343	0.581681476418319	6.30393235651821	0	15.6187594553707	0.718714768883878	0	11.491911677884	0	0	1.83920775897293	0	0	0.176626455616763	41.7102812028741	0	0.775216544212577	0.374090751645307	6.16946059984035	0	0	0	0	1.56673265263597	0.743259508907077	1.83402705515088	0	0	0.243590767510582	1.39797739440809	0.772425854405014	0.82433124107648	0	0	0	0	0	2.52458145096997	0	0	0	0.74077993544632	1.84269937152968	4.1624974984991	0	6.63705078902002
786	K01246	tag; DNA-3-methyladenine glycosylase I [EC:3.2.2.20]	22930.1331147086	59.1946204967454	55.1659727831977	51.0847280940522	19.8652854977261	67.2086232980333	25.2466178128523	36.8716406921095	46.8857007911206	60.2525756065138	52.089654758691	49.3724651082772	17.1417238001959	64.7230132021745	7.94874834390907	66.6282267364499	18.2568521594684	45.8144644491913	56.8133010045029	41.0481810924849	37.5078665827564	40.3774663997712	38.4934814099469	25.4971213817368	48.4454052927693	57.3251083293211	29.1428199791883	83.7914364640884	51.5717092337918	35.7060138966536	32.9912750347016	37.2076076659623	33.2949543385146	49.0793810001433	53.8212931874797	40.8341114223467	46.4399574920298	31.5339361586229	50.3676144919833	29.3621736198092	54.3390657812589	48.6977740281654	41.831578390391	110.738910244676	48.8743245947568	68.0961042549272	40.5405781726561
428	K00656	E2.3.1.54, pflD; formate C-acetyltransferase [EC:2.3.1.54]	22919.4544264532	7.57145674326071	0.0766171627415647	0.0712341460589564	0	9.51588502269289	27.8325817361894	17.3763651981838	3.60432164364152	9.10601528747092	0	14.3719704952582	21.0333006856024	0	5.06240847918555	11.478754546261	14.5660299003322	0.253116124034647	4.40595774160028	12.0177139164481	9.47586082891306	25.5743017824802	34.2056977305649	0	27.1853511148156	6.23730139624458	14.2950052029136	0.133163337583227	30.9525318461246	0	10.5393614911759	0.772425854405014	4.37218824923897	0	40.9011155637388	0	9.4825472083708	0	14.5008415271503	0	0	14.1930040885197	1.15746864913487	1.84269937152968	26.5359215529318	0	0.348097069354197
16	K00016	LDH, ldh; L-lactate dehydrogenase [EC:1.1.1.27]	22919.1131467706	12.6061650596549	3.1231591375132	8.77598888052354	8.4689236988378	45.1134644478064	19.3242671927847	23.0150938765493	19.566950053135	0	14.943459611866	8.50099997849509	10.9941234084231	31.0962982138235	4.39997210794226	52.8164641178036	5.19102990033223	12.6632238679843	26.3664703844822	16.1763028851636	1.89247505169469	6.53417214755505	16.3157894736842	0	11.9504063346531	4.93768054886856	20.5742715920916	1.81311092222694	16.6191140122948	0.71080584617842	6.00337100931985	6.33243459884865	16.5333099862611	0.666284567989683	20.6032708762049	0	18.4664432273359	0.740821440244035	21.7379750199309	0	1.04529201430274	20.5302096177559	2.52923435102386	10.0250167795473	17.8707224334601	19.5190182354025	9.16987136984485
1301	K02044	phnD; phosphonate transport system substrate-binding protein	22911.7138839389	36.8540851489159	56.7800285838563	62.6414547981699	12.5517938352703	87.578517397882	18.3342728297632	27.0830776782427	54.0825363088912	72.5157859754071	57.4572422688143	33.0428162835208	11.9882468168462	64.3929588402796	3.07509936545569	147.343209438481	17.8986710963455	49.634820778855	37.6723242119848	45.3556657923747	31.0347927717342	7.91154322752836	15.2390149686142	21.9814489045258	37.6619087309856	41.8652503610977	18.7304890738814	33.6485337866553	33.6998542366436	37.562894337513	15.0703946063851	33.4511404211907	29.6402305972361	33.851554663992	45.8193436586158	32.4929971988796	31.6561759175999	26.9855104041835	44.7692443972008	19.876674053377	50.5987854021227	36.5176195729768	36.6130483094344	26.1394838001098	35.6663998399039	43.157119174802	26.7138973610927
3048	K06201	cutC; copper homeostasis protein	22906.2611713433	25.772185400809	10.0727024172	17.8114322117334	12.5787771601819	23.1987897125567	13.3596392333709	32.9447785004295	19.5713779667021	8.44134263875041	19.5481868082426	17.6632975634933	3.71043095004897	25.5047890240746	3.6189944913186	13.0932316153641	8.05647840531561	23.6115349404944	12.5126428818843	20.3456684532634	30.5223410950283	8.58831379277476	12.9068083051666	17.8447944986407	20.7763596582621	25.4522147327877	11.5537200832466	37.3725031874203	16.1163571835985	14.8670234006868	13.5137814792782	21.1651971143336	7.92319711214676	28.3815732913025	24.66787609661	20.5934225542069	16.2225128750102	17.1042597232814	18.6553281955886	9.1338279217651	23.9116862478007	24.9443182555649	21.321233927721	47.7393373604247	13.1578947368421	21.6545404310186	20.0039782522212
4161	K09461	E1.14.13.40; anthraniloyl-CoA monooxygenase [EC:1.14.13.40]	22905.4148328233	23.1732709029353	11.4987882930467	15.3037586146986	9.33137948458818	21.1989409984871	0	12.3860596392195	16.6710945802338	28.1156530408774	27.1498845196317	17.4727425216662	2.81586679725759	57.1641211493658	3.14482950979709	0	7.5062292358804	20.8240416891622	24.4683062002078	21.0333751472992	7.59687134765801	9.33180821656658	6.10816030902945	22.8237645929954	15.4537403625755	7.30169715936447	16.9387356919875	30.0449780422156	13.3595284872299	16.6160849772382	13.1469363474123	14.6578736427895	10.0747285902858	18.4302908726179	9.01386331636521	14.6280734516029	25.7132346930434	0.435777317790609	30.4854282930286	8.44011947201079	18.2530223054657	29.0544486988124	12.9080903751521	53.8226859478919	18.361016609966	36.9174801989317	18.4822967776157
2422	K03803	rseC; sigma-E factor negative regulatory protein RseC	22889.9793759517	5.96203031149901	5.81221649164233	14.0064863612672	0	23.8508320726172	4.65050732807215	0	11.4860077931279	22.2000664672649	2.08914484537629	4.41029225177953	1.62095984329089	0	3.86074890175023	41.7102812028741	6.74314784053156	3.61768503086782	8.70107377900935	2.20886075949367	0.422547873775061	0	3.02269435055529	0	8.01729526984789	0.845570534424651	2.10067637877211	15.7263776738915	0	3.07483427841227	3.82708705135832	7.25060118049989	1.555723175561	4.97205903424559	12.8452290696415	3.11235605353252	1.09948499959127	0	0.978828948533971	5.17390885441757	2.74987229695215	2.80355636316438	7.40250806921001	3.92336323143572	0	2.38533799963161	2.83669274632012
6704	K19058	merC; mercuric ion transport protein	22882.4980413089	20.4611521301619	9.8055054992854	10.4100306943881	37.877716018191	2.71709531013616	52.4168545659527	28.3102221131427	9.36946510804109	0	10.9721347370947	10.4606997698974	70.5680705190989	9.97929070670463	86.7652186040025	0	68.8642026578073	12.3674796366282	18.2819535850364	19.5321967537157	13.7013395666637	31.579449051568	16.687590535973	15.1847113385575	13.1694102938112	24.6298748194511	49.3301248699272	25.2585352032866	10.7357880727549	32.737001836914	16.1511005353956	24.8305764045763	4.08394170415668	17.244590915604	14.9518033141991	41.3839609918041	31.1493501185318	41.9980390020699	13.123394454779	47.682821081029	10.0119189511323	15.2378480109027	33.7583999153394	0	12.347408445067	15.4264137041812	19.793992839146
2311	K03673	dsbA; thiol:disulfide interchange protein DsbA	22878.9669524459	14.7832338393913	12.1994034673461	13.9702901488388	12.5517938352703	22.6352496217852	2.8184892897407	7.65738127377592	9.74140984767977	50.3157195081422	12.7643300638891	9.91339971183415	4.97879529872674	12.1019932694797	3.62736210863957	0	12.4948089700997	8.64104129011056	7.55109109802563	14.8670886075949	12.4336959453385	7.91154322752836	3.02269435055529	3.29441867903406	15.9772869347781	30.9280211844006	4.20135275754422	42.2749327100156	0	10.510342624391	2.72655165576046	24.5536690228084	1.05196519490315	19.1073219658977	32.1654391855302	23.5605353252412	9.80953159486635	27.1489268983549	6.24501727345203	15.9456595047692	10.0090811056246	10.1672399247193	18.2972644055241	14.6866800903045	0	10.2769847117333	14.9305794987402
1254	K01996	livF; branched-chain amino acid transport system ATP-binding protein	22868.1830535348	150.883278345569	322.716212017647	190.654137951005	114.88984335523	264.362178517398	56.2218151071026	84.4379678488158	213.446097532176	269.325357261549	271.03392423288	188.385368056601	119.626297747307	253.863577530417	4.10710550170839	164.712144061031	76.764950166113	197.798572803455	239.546934534118	129.608412209678	165.778117414367	160.694881326852	168.691453404153	152.633535902767	222.082465096895	226.104357246028	116.805411030177	57.3744510553903	230.168768616516	132.948646274259	120.959746182828	120.11222035998	239.758303925002	172.44590915604	294.588378641828	110.073659093267	170.66950053135	110.763699749428	218.083975551422	81.6263609210907	253.483001305409	203.878837043286	114.490184665855	123.570687656355	166.559935961577	227.929867378891	113.694006099987
6180	K16915	cbiL; nickel transport protein	22863.3349979263	2.93011714720083	0	6.30393235651821	0	15.6187594553707	0.331172491544532	0	5.67953713543512	0	0	1.43276488677663	1.33692458374143	0	0	41.7102812028741	1.60921926910299	0	0	1.28672976774243	0	0	0	1.87909803294419	1.56673265263597	0.521575589792971	0	0	3.95779200202801	0	1.10053539559786	0	0.343471350448533	0	4.98212931874797	0	4.28349546309164	0	4.28735937638409	0	0	0	3.06894544684904	2.56879614375496	0	0	0
5964	K16066	ydfG; 3-hydroxy acid dehydrogenase / malonic semialdehyde reductase [EC:1.1.1.381 1.1.1.-]	22862.7352371721	2.47560294164322	0	6.30393235651821	0	15.6187594553707	0	0	6.89278545282796	0	3.92033354329764	2.69080234833659	0.399951028403526	0	0	41.7102812028741	0	0	0	0	0	0	0	1.87909803294419	1.56673265263597	0	0	0.0283326250177079	2.01216807148742	0	0	0	0.343471350448533	0	1.49285172749919	0	0	0	0	0	0	1.04270231682783	3.06894544684904	2.56879614375496	0	0	0
2263	K03618	hyaF; hydrogenase-1 operon protein HyaF	22851.981369364	3.36714457803398	0.991797676008202	6.39949035732901	0	15.9697428139183	0	1.33758743404099	8.1266973668674	0	2.72353699871022	0.516827595105482	1.33692458374143	0	0	41.7102812028741	0	3.47801694795897	0	2.70587676283879	0	1.0103898579735	0	0	0	0	0	0.371865703357416	0	1.18201421611692	0	2.83465714493915	0	3.13082103453217	4.98212931874797	0	5.49333769312515	1.38359298398518	4.28735937638409	1.68609692648617	1.83892388898348	1.18112791225907	1.04767448013122	1.36066874122887	0	0	2.32283516774964
2265	K03620	hyaC; Ni/Fe-hydrogenase 1 B-type cytochrome subunit	22850.5836864641	3.71876763545768	1.53619586155471	8.90861180286095	0	15.9697428139183	0	1.88980242974598	8.44550714370055	2.85809238949817	3.69537178679624	1.33042300165588	1.33692458374143	0	0	41.7102812028741	0	4.67909204009296	0	4.06230280913825	0	1.0103898579735	0	0	0	0	0	0.648108797280068	0	1.18201421611692	0	3.27187932667784	0	4.04069350909873	4.98212931874797	0	5.49333769312515	1.38359298398518	4.28735937638409	1.68609692648617	2.74703445144446	1.18112791225907	1.04767448013122	2.13557874183904	0	0.847301528826672	3.42567298766742
758	K01201	GBA, srfJ; glucosylceramidase [EC:3.2.1.45]	22834.0087891647	13.9156358213597	19.8471385074256	21.6598135171136	0	23.0590015128593	16.5093010146561	35.1822309485826	17.723462038021	33.8318378198737	26.5294699901017	8.92238876583299	2.96767874632713	12.1019932694797	0	52.8164641178036	9.26079734219269	12.055280392479	26.5535157603048	10.0290226935797	6.8057178818664	13.5735392240968	0	4.17399648168879	8.74833298603876	42.3838468945595	7.36862643080125	5.07153987816971	2.58571519107675	15.0706812554908	1.39797739440809	15.3756467244772	0.932086958864255	63.7698810717868	3.94779594931225	22.5438323477539	23.2894629281452	17.7143479681883	11.5865001328727	24.6555544850178	27.7087235370906	13.1546498799403	22.8160220117467	31.6919885288913	4.1624974984991	36.8069626082151	17.9817000397825
4530	K10545	xylG; D-xylose transport system ATP-binding protein [EC:7.5.2.10]	22827.7241173748	21.9239883857762	6.29360591561549	10.6011466960097	6.29277412834765	26.7897125567322	20.27198421646	7.88648913977175	24.9778604321644	0	24.9287621104412	50.4279477860691	6.43163565132223	52.2909655707999	0	34.4362636387829	0	29.8027041618741	1.44925528229997	24.1024252100201	48.8627168929246	82.8424363740349	80.6470304200869	22.3706221013913	80.2323400708481	36.8169234472797	21.9237773152966	6.44213061340133	102.44628937195	23.0353006948327	16.1808447352766	17.3358595059389	20.6848414644002	15.5179825189855	22.8167442867974	15.1260504201681	26.166925529306	4.53208410502233	51.8779342723005	1.90769823682436	31.1822464385039	38.9275098968135	15.5722525001323	11.7578863872109	89.2185311186712	26.6255295634555	23.4385360031826
5499	K13954	yiaY; alcohol dehydrogenase [EC:1.1.1.1]	22816.4849830212	5.68980863599937	5.81221649164233	13.8037875716685	0	28.7313161875946	4.66107666290868	0	6.25664187035069	22.2000664672649	1.35726926422508	3.89256145029139	1.12473065621939	0.983691431529899	0.276131371591939	41.7102812028741	3.79464285714286	5.98460130043896	4.30481468652581	0.89804994868286	0	0	1.12023177209078	0	4.39440508439258	1.98302840635532	0.793444328824141	8.58212919677008	3.36098612079346	3.07483427841227	0	7.47285578955039	2.71094528703429	3.5391889955581	1.49285172749919	4.03568834941384	0	0.740821440244035	0	5.17390885441757	3.40921732220898	1.04270231682783	3.61262500661411	3.77387271950699	1.71102661596958	3.09334131515933	2.99363479644609
6464	K18300	oprN; outer membrane protein, multidrug efflux system	22789.6705258245	8.06094027802748	9.35033865655875	15.1111947645798	0	20.2940998487141	0	7.65738127377592	7.79312787814382	50.3157195081422	6.06646870032095	3.02681662759941	2.95788442703232	12.1019932694797	0	41.7102812028741	9.69165282392027	4.80622520598108	6.50502251472116	3.51142281522028	0	7.91154322752836	0	3.29441867903406	1.8649718691394	9.88805970149254	2.10067637877211	17.1996741748123	0	10.510342624391	0	12.307804415944	1.05196519490315	14.4576586903568	4.98212931874797	11.1526091918249	8.71004659527508	0	5.26618832491806	13.6140283264284	8.42840115784097	3.51742488156272	9.88412085295518	14.5371895783757	0	4.98250138146988	4.37276223312558
3794	K07714	atoC; two-component system, NtrC family, response regulator AtoC	22781.9106685921	20.1064258586853	21.3453675511092	18.9291712515202	20.55583628095	6.2571860816944	3.47378804960541	25.5000613572217	28.0567363325068	25.1910933865071	16.5031944569423	23.7786929313348	1.62095984329089	21.1364224695832	0.334704692838714	6.94579969839439	8.36794019933555	17.9972301119692	8.32975406996883	18.71365035922	38.8833947675987	22.0570012391574	6.21921776919363	18.2952182952183	12.9495728276724	13.056692344728	13.423517169615	13.0383198753364	19.3600988655808	22.8496126507467	20.3252032520325	27.796400204037	17.6337652541688	24.9820891245164	2.82681685259396	20.4689283120656	11.9553666312434	47.793877328685	20.4225352112676	19.019173330764	25.7969805323798	14.8679343240963	38.6409333827187	39.0353285740436	1.74104462677607	10.1538036470805	27.5560270521151
6557	K18586	COQ4; ubiquinone biosynthesis protein COQ4	22767.5444309393	18.5322453498722	9.8055054992854	10.3144726935773	37.877716018191	2.71709531013616	52.4168545659527	28.3102221131427	5.88322115952297	0	10.9721347370947	9.94387217479194	68.947110675808	0	86.7652186040025	0	68.8642026578073	11.7837609445788	18.2819535850364	15.8722013152393	13.7013395666637	31.579449051568	16.687590535973	15.1847113385575	13.1694102938112	12.5722195474242	47.229448491155	16.5958351041224	10.7357880727549	34.5819024039613	16.1511005353956	23.1946367412373	4.08394170415668	15.9979939819458	14.9518033141991	41.3839609918041	30.0498651189406	41.9980390020699	12.144565506245	47.682821081029	10.0119189511323	16.1399182296061	34.8801523890153	0	13.7482489493696	17.2913980475226	18.6911550192282
2035	K03305	TC.POT; proton-dependent oligopeptide transporter, POT family	22763.0676317143	69.1592377058551	39.3276579879451	41.8517982278334	48.8361798888327	37.9915279878971	60.9815388951522	65.63185666953	36.9583185736214	98.0724493187105	50.0759770838957	38.4678609062171	71.2324681684623	61.7266373285012	93.6219928875253	0	97.6951827242525	41.2513790756086	63.9362660200901	48.4470293077888	19.4012406724804	59.0601467924888	21.8734910671173	41.254917639533	31.7187434882267	57.4439696677901	64.9063475546306	107.579685507862	19.5977565118195	64.9249261241115	27.9496331548681	67.1136048968884	13.0058996255489	76.3361513110761	44.3099209357739	97.6346093993153	63.7496934521377	69.4574572393507	34.3741695455753	82.3634261489546	44.8531131165219	52.3049516516322	78.2501719667707	131.402159985356	30.7134280568341	74.5303002394548	55.5165097467179
3083	K06297	gerKC; spore germination protein KC	22758.2617729084	4.03753960422535	2.89703597837569	0	8.4689236988378	4.68441754916793	0	92.5205546692846	0	0	0.602897507423738	3.24724199479581	0	6.20631633445509	0	0	0	17.2777634327833	1.70696224454451	0.408636484585852	1.89247505169469	6.53417214755505	11.0091743119266	0	0.962700562617212	4.12253249879634	5.50208116545265	0.0566652500354158	17.859179922682	0.71080584617842	4.19393218322427	2.31727756321504	16.9580560868511	0	0	0	0	0	7.57374435290991	0	0.218514104092173	0	2.22233980633896	5.52809811458905	12.4874924954973	0	0.570216151704018
2530	K04040	chlG, bchG; chlorophyll/bacteriochlorophyll a synthase [EC:2.5.1.62 2.5.1.133]	22756.8787977418	2.33642024355818	0	6.30393235651821	0	16	0	0	8.1060337702208	0	3.92033354329764	0.516827595105482	0	0	0	41.7102812028741	0	0.67291847609211	0.0969864911673017	11.4621013418482	0	0	0	0	0	0.521575589792971	0.175598335067638	0	0	0	0	0	0	0	0	0	0	0	0	0	0	0	0	0	1.71102661596958	0	1.10283781991778
3760	K07679	evgS, bvgS; two-component system, NarL family, sensor histidine kinase EvgS [EC:2.7.13.3]	22753.3323478519	7.22306471603307	11.5733548747903	10.4679446342735	0	1.49848714069592	2.8184892897407	0	0	44.4001329345297	2.71453852845016	1.19782370271607	0	0	3.07509936545569	0	7.17400332225914	5.88953310955142	7.24627641149983	3.63971566503212	0	0	3.02269435055529	0	12.0441758699729	1.6911410688493	0	29.3065590026916	0	6.14966855682454	2.72655165576046	21.4603220870072	2.10393038980631	5.74580885513684	0	18.6326382404814	0	10.7419108835385	0	10.3478177088351	5.16487882399682	0	6.3918725858511	7.54774543901397	0	9.35715601399889	3.46770985280467
6522	K18430	legI, neuB2; N,N_-diacetyllegionaminate synthase [EC:2.5.1.101]	22746.2022761806	6.43353536514113	5.28490648107873	15.0402501882203	7.91308741788782	17.803328290469	4.34751972942503	10.8724996932139	16.8319754398394	8.44134263875041	5.89300818860794	6.5331928345627	0.98922624877571	4.34895159202692	0	43.6973299033088	3.125	5.89580056806178	6.59508139937652	3.81964876268674	21.1903263508046	6.7009817939186	3.77595364558184	2.99856069086838	3.48682017086893	1.49855560905152	3.75910509885536	0.715398781697124	0.602066037137968	1.94872614008466	1.47729526075749	5.53086059899439	2.18474717814714	7.61570425562401	1.31593198310408	2.96711277103434	2.37881141175509	5.8285216254494	3.0472141022234	3.72868291742942	5.34650093648902	2.18054383801674	3.63511296894016	4.96674598816279	0	3.68852459016393	6.73650709454979
6614	K18833	cmr; MFS transporter, DHA3 family, multidrug efflux protein	22727.2755542516	18.64258212526	9.8055054992854	10.3144726935773	37.877716018191	2.71709531013616	52.4168545659527	28.3102221131427	5.88322115952297	0	10.9721347370947	10.3126814477108	68.947110675808	0	86.7652186040025	0	68.8642026578073	12.1522968944391	18.2819535850364	11.4118865701144	13.7013395666637	31.579449051568	16.687590535973	15.1847113385575	13.1694102938112	12.5722195474242	47.229448491155	16.5958351041224	10.7357880727549	36.5086654420573	16.1511005353956	23.1946367412373	4.72306780528542	15.9979939819458	14.9518033141991	41.3839609918041	30.0498651189406	41.9980390020699	13.5751616617947	47.682821081029	10.0119189511323	16.1399182296061	34.8801523890153	0.994569528342181	14.7338403041825	17.2913980475226	18.6911550192282
1327	K02074	ABC.ZM.A; zinc/manganese transport system ATP-binding protein	22720.890882486	16.7480245968815	31.3179643323184	28.0926043898766	4.66568974229409	49.1497730711044	12.7818489289741	2.36433918272181	28.5423308537017	0	25.7251267284562	18.9544310875035	3.21581782566112	45.0621278798861	3.14482950979709	63.9226470327331	0	19.5564658106617	45.9092483546935	38.0431063975368	7.59687134765801	0	6.10816030902945	13.9666560051175	16.2716190873099	26.71070052961	17.5045525494277	3.68147046323842	12.8968882692186	13.0341027074515	9.30993456276026	11.2111054434162	24.7236604617333	5.54162487462387	10.5067150438644	7.51115260919183	20.9147388212213	0	26.1493489237311	0	19.6265395311879	26.5797261340775	6.74374305518811	8.32875709317225	27.4764858915349	42.2983053969423	15.3030102108474
6362	K18005	hoxF; [NiFe] hydrogenase diaphorase moiety large subunit [EC:1.12.1.2]	22718.1539603902	2.30209914553785	0	6.30393235651821	0	20.1301059001513	0	0	11.0933994568426	0	0	0	0	0	0	41.7102812028741	0	0	0	0	0	0	0	0	0	0	0	0	0	0	0	0	0	0	0	0	0	0	0	0	0	0	0	0	0	0	6.63705078902002
4465	K10126	dctD; two-component system, NtrC family, C4-dicarboxylate transport response regulator DctD	22714.5332754273	32.2277286007691	20.4654197477164	21.1936063010367	0	20.1096822995461	5.96815107102593	7.65738127377592	8.75988900696658	72.5157859754071	24.9047661897477	21.3113696479646	25.8211067580803	44.4343774268703	6.15019873091137	0	17.4833887043189	27.2804628999319	12.1510218219605	18.6357243319269	16.0388384428661	7.91154322752836	26.6344760985031	20.1023508715816	23.0412585955407	22.0660808858931	28.0372008324662	57.9304788213628	15.7297674123835	31.9463301653223	22.8138013087448	30.0991036945274	8.53425284879179	31.673592205187	73.1651142640529	32.4929971988796	28.2882367366958	0.435777317790609	38.1300380901763	19.876674053377	30.7735966853964	45.7633201375819	29.7264405524102	54.1521752394899	26.3157894736842	21.2596702891877	19.380718737568
3377	K07039	K07039; uncharacterized protein	22700.1755627658	12.0211146156464	19.3267259056733	18.785834250304	0	10.7653555219365	5.6369785794814	22.9721438213278	17.7706931160704	106.547025589897	19.7531419658658	11.3492182963807	3.35783545543585	36.305979808439	6.42633010250331	0	30.3104235880399	11.7802399004718	13.3148597159681	6.47071121754666	0.422547873775061	23.7346296825851	6.04538870111057	9.88325603710219	7.66305480308398	23.453298025999	2.10067637877211	20.4588114463805	0	25.3813593163485	5.45310331152092	22.4222108868323	1.05196519490315	38.5370396905001	6.47498104624716	27.2331154684096	15.3641788604594	0	5.26618832491806	30.4942672704499	21.533571712356	11.594976961516	23.2604899730144	36.0638232961132	0	10.8848314606742	22.9246784246121
5349	K13571	pafA; proteasome accessory factor A [EC:6.3.1.19]	22697.6126099227	17.8160463015249	17.5231467097496	20.8316441767533	9.33137948458818	12.9863842662632	13.5146561443067	13.6377469628175	31.5680717912386	0	24.1638921383365	37.2400593535623	0	47.8125808956769	6.28965901959417	22.957509092522	0	25.0134973357433	64.6345687564946	32.3592579921694	18.9517216578261	53.1693832809074	45.620473201352	11.1253798176875	47.4682225463638	12.1810303322099	19.60197710718	0.743731406714832	54.7563216933899	6.21755450842584	7.67400356930399	14.3991838519274	20.4893187144743	3.15231408511248	0	0	32.8128831848279	2.76718596797037	26.9997342545841	3.37219385297235	17.4924797094046	26.8284768641703	2.09534896026245	19.146988833974	54.0424254552732	55.4568060416283	24.3270123325819
5345	K13541	cbiGH-cobJ; cobalt-precorrin 5A hydrolase / precorrin-3B C17-methyltransferase [EC:3.7.1.12 2.1.1.131]	22695.645848838	5.09123667940599	6.34281985956627	13.2579486882493	0	16	0	0	7.52745306411619	22.2000664672649	2.15513362728336	2.40048601105353	0.799902056807052	0	0	41.7102812028741	2.18542358803987	4.17771883289125	3.72012469691722	11.9621203481963	0	0	0	0	4.21311731610752	1.36714612421762	0.175598335067638	7.0636775747273	0	5.00159731650827	0	7.2250965532318	1.6910912960319	2.87290442756842	2.98570345499838	3.11235605353252	0	0	1.43059615554965	5.17390885441757	2.58243941199841	2.08540463365566	3.19593629292555	4.76844224784917	4.09745847508505	11.3464726468963	1.73385492640233
1308	K02051	ABC.SN.S; NitT/TauT family transport system substrate-binding protein	22678.1021541717	146.452502256164	283.470701547257	164.953668848092	87.1249115715008	231.660816944024	54.8583709131905	99.61357221745	199.346144763254	169.125955466933	223.802453582891	177.481452011785	117.076493633692	257.079989645353	13.0069730144341	110.165883083474	40.1889534883721	198.877209455177	240.534811222723	163.33852206637	170.138451856514	115.017634162616	176.692419121197	128.402446825524	178.956032506772	198.559099662975	159.849765868887	66.9730131746706	212.582102794854	119.377445890903	137.239738251041	119.328863951031	226.689986799925	114.640349620289	287.450016246074	88.5361552028219	182.633041772255	85.5866652140756	244.547789883958	50.2360535697081	210.966399909189	227.983775715491	96.9601566220435	97.4983220452743	183.204922953772	239.30512064837	133.157538787959
2528	K04038	chlN; light-independent protochlorophyllide reductase subunit N [EC:1.3.7.7]	22659.2009797291	2.27419748434589	0	6.30393235651821	0	16	0	0	5.67953713543512	0	3.92033354329764	0.516827595105482	0	0	0	41.7102812028741	0	0.67291847609211	0.0969864911673017	11.4621013418482	0	0	0	0	0	0.521575589792971	0.175598335067638	0	0	0	0	0	0	0	0	0	0	0	0	0	0	0	0	0	1.71102661596958	0	1.10283781991778
1119	K01801	nagL; maleylpyruvate isomerase [EC:5.2.1.4]	22655.7166919589	27.8434142706826	27.4078792021376	18.1024497596571	12.5517938352703	33.4605143721634	0	7.65738127377592	12.5752745306412	50.3157195081422	33.9152344101503	17.2598438743253	15.2579333986288	33.2578307015273	0.276131371591939	0	9.69165282392027	20.1080960540832	15.3862140630412	16.3948758885468	19.6080194192214	7.91154322752836	10.2945436986963	13.577482808252	23.1167951656595	30.6948122291767	15.0689386056191	49.0269514095481	14.909056340706	22.6259883395895	8.68034899861194	19.7515120600452	9.58891193663964	22.5497922338444	48.7337268493447	22.7928208320365	20.6408893975313	16.4070160148164	23.8417928957392	17.0343963773003	29.4681877518588	27.4655720682718	27.3638816868617	52.9470986637379	14.5587352411447	22.0816448701418	14.2388277416788
3282	K06926	K06926; uncharacterized protein	22653.9920254594	23.3866404482604	10.7717641210464	10.3144726935773	37.877716018191	3.06807866868381	73.9501127395716	29.6478095471837	6.69500531349628	0	11.8239899217133	27.9735919657642	70.7296767874633	0	87.2672756432606	22.957509092522	79.5888704318937	12.3400859134762	18.2819535850364	11.2194472953967	32.6530612244898	83.738442474502	62.308063737325	15.1847113385575	48.9685351114816	32.0965635532017	55.1573881373569	16.9677008074798	56.4040813739781	33.9190160530309	16.1511005353956	25.8325439043941	4.08394170415668	17.5741510245021	20.2155312466154	41.3839609918041	31.2597073489741	43.3816319860551	12.144565506245	49.3689180075152	11.8508428401158	16.4189759231618	34.8060743954707	1.36066874122887	38.0028016810086	15.4264137041812	19.9111523670601
2089	K03403	chlH, bchH; magnesium chelatase subunit H [EC:6.6.1.1]	22647.9319012935	2.25904819170704	0	6.30393235651821	0	16	0	0	5.67953713543512	0	3.92033354329764	0.516827595105482	0	0	0	41.7102812028741	0	0.583718692049482	0	11.4621013418482	0	0	0	0	0	1.04315117958594	0	0	0	0	0	0	0	0	0	0	0	0	0	0	0	0	0	0	0	0	1.10283781991778
6192	K16937	doxD; thiosulfate dehydrogenase [quinone] large subunit [EC:1.8.5.2]	22645.2133262326	5.56605966394446	1.92319642080408	1.15422482191463	0	11.631467473525	13.5146561443067	17.3763651981838	4.43972133663951	0	4.42925702630553	21.4374099481732	0.664397649363369	0	0.230109476326616	22.957509092522	0	5.56442337034342	3.76861794250087	3.53835481050671	18.9517216578261	51.1486035649604	45.620473201352	0	37.457439049802	22.1256018295619	3.8891779396462	0.228785947017991	53.5268394701819	2.76335755930038	1.39797739440809	3.92771259928587	1.79143880822176	1.4543630892678	2.91059244016029	0	1.47142973922995	0	3.89317034281159	0	1.50122027356831	1.04270231682783	3.93671622837187	4.99420342912929	31.5289173504102	11.376404494382	3.033417318658
5144	K12524	thrA; bifunctional aspartokinase / homoserine dehydrogenase 1 [EC:2.7.2.4 1.1.1.3]	22634.5738329384	9.58150963349589	9.19654508171254	9.1069670469682	1.62708438605356	13.7464447806354	4.65050732807215	7.33832372070193	5.33120793482111	2.85809238949817	15.5103632382495	6.77404786993828	1.88540646425073	0	3.07509936545569	0	4.55772425249169	7.50374404356705	14.7419466574299	8.71758467328088	5.69990110581678	3.74606805833572	3.02269435055529	0.879577802654726	9.27969368618462	23.435243139143	5.42403746097815	17.916843745573	0.291526712719437	3.72174746426004	2.72655165576046	12.3916053341106	0.371757226367824	26.2000286574008	14.81641936532	12.9888992634091	9.14330090738167	15.3720448850637	6.52404996013819	9.64447441950091	11.1016516260855	8.83899020053216	10.6619397851738	9.70773079504546	0	15.4079941057285	13.6652963797905
2128	K03457	TC.NCS1; nucleobase:cation symporter-1, NCS1 family	22625.1314258695	32.7057083408976	34.0815882681911	33.9448080152893	6.29277412834765	45.2057488653555	2.67756482525366	7.65333169714075	32.3178651552722	69.4582917912928	40.2151534239179	36.3142728113374	6.30107737512243	82.8954180688584	10.7147339794993	0	6.5562707641196	53.9611746203141	79.0315206096294	52.5425742197894	11.6964847613054	3.74606805833572	6.10816030902945	13.9666560051175	19.1961867055637	13.0070414058739	41.7566337148803	35.0164683382915	11.8385195513024	23.07922689881	9.30993456276026	41.9259637105589	12.2354462433663	32.9667574151024	16.9564605220405	22.709824670609	60.4512384533639	10.0010894432945	55.3813446718044	22.8345698044128	26.5054770418298	60.2094879615809	22.2630827027885	41.8115809384343	15.5443265959576	80.444142567692	44.7453918578438
3609	K07347	fimD, fimC, mrkC, htrE, cssD; outer membrane usher protein	22619.633091953	73.699505641327	53.9302802460697	57.4506283662478	113.633148054573	22.857791225416	157.250563697858	84.9306663394282	18.3345141102846	88.8002658690595	49.7300458921983	40.8087998107568	210.457100881489	11.176546725343	260.571787183599	0	215.334302325581	59.9674890260792	70.3152060962937	48.4718896111301	48.700890047649	94.738347154704	56.1709319169483	55.8371981448905	70.7360908522609	48.7617356764564	148.774063475546	98.9251310383907	42.084415995944	119.69091925565	53.9262343842951	109.338337098302	20.0183184720239	67.5777331995988	69.7002057836023	160.64944496317	97.3391645548925	136.736027889748	49.021171051466	164.832835533288	51.660139621999	63.9064183269518	127.554367955977	17.6642870217829	50.2001200720432	66.9989869220851	70.0570216151704
5943	K16011	algA, xanB, rfbA, wbpW, pslB; mannose-1-phosphate guanylyltransferase / mannose-6-phosphate isomerase [EC:2.7.7.13 5.3.1.8]	22602.7877310861	54.6761167176018	58.6812900018642	32.8169340360225	50.4295098534613	29.7950075642965	55.8976888387824	35.9676033869186	33.6491911677884	50.3157195081422	40.0986832238519	28.9909464312595	80.1681684622919	12.1019932694797	89.8403179694582	0	82.96823089701	35.3446397971879	46.2833391063388	33.1312388337705	25.7124876382271	39.4909922790964	23.8966682761951	18.4791300175916	21.5396436757658	49.4884448724121	53.1119927159209	83.7361878453039	22.7454211293491	45.0922450283524	22.0850684116597	43.1720469285142	23.9311979741925	30.7637197306204	43.3192895050363	58.7405332503372	42.4017003188098	64.6475650942369	22.4200549207193	63.6284805857982	38.0980759407458	27.6386527354144	47.6268585639452	86.3689059735188	12.347408445067	42.0185577454412	36.141294258056
700	K01114	plc; phospholipase C [EC:3.1.4.3]	22587.4412909495	37.1637201185413	39.9031255825514	35.6506631146117	4.66568974229409	69.0535552193646	5.77790304396843	16.0224567431587	16.9943322706341	72.5157859754071	25.1722307207775	23.4263779273564	6.14441723800196	23.2785399948227	0	52.8164641178036	11.8770764119601	30.1164761390578	17.1250432975407	21.4594404531113	12.5056189876832	16.9573920503289	6.10816030902945	18.1086678394371	23.7696916024172	66.9339792970631	12.92598855359	57.0530528403457	22.6440205336206	38.571200383356	9.30993456276026	45.2488522917729	11.1154602516096	53.8150164780054	22.6697173183147	38.9874468305841	29.0648246546227	19.7733957947489	38.2141908052086	33.2016571924077	44.5201203246495	36.8206243104679	44.3753637758612	77.8021843919702	30.5083049829898	46.4703444464911	25.427662113778
2979	K06076	fadL; long-chain fatty acid transport protein	22584.5646557172	35.2364640099518	24.9145591250854	26.7504488330341	12.5517938352703	37.7267776096823	10.6186583990981	0.552214995704995	17.6614712480812	47.2582253240279	11.6675065238909	19.7907786929313	24.2262487757101	21.1558374320476	10.0536922111429	41.7102812028741	16.1441029900332	14.6336705711134	13.9106338759958	19.27118257498	19.6080194192214	0	23.549010140029	13.0417399648169	22.7169722858929	25.588288396726	23.0521592091571	70.9431222552769	19.2027378160847	18.1495088251737	20.067420186397	26.7252058587772	14.8446970717384	14.6905000716435	62.6583992201885	24.0688868139849	18.8710864056241	21.7779714565857	26.5213925059793	11.4365545813662	16.4935580906975	28.8013498604712	24.9113709720091	49.6003416925987	14.5587352411447	18.0304844354393	14.3393449144676
6363	K18006	hoxU; [NiFe] hydrogenase diaphorase moiety small subunit [EC:1.12.1.2]	22578.6145813153	2.27021670942783	0	6.30393235651821	0	15.6187594553707	0	0	11.0933994568426	0	0	0	0	0	0	41.7102812028741	0	0	0	0	0	0	0	0	0	0	0	0	0	0	0	0	0	0	0	0	0	0	0	0	0	0	0	0	0	0	6.63705078902002
2109	K03428	bchM, chlM; magnesium-protoporphyrin O-methyltransferase [EC:2.1.1.11]	22573.6162652752	2.19748852310171	0	6.30393235651821	0	16	0	0	5.67953713543512	0	0	0.516827595105482	0	0	0	41.7102812028741	0	0.583718692049482	0	11.4621013418482	0	0	0	0	0	0.521575589792971	0	0	0	0	0	0	0	0	0	0	0	0	0	0	0	0	0	0	0	0	1.10283781991778
4201	K09703	K09703; uncharacterized protein	22573.4143440495	7.33781063546782	30.5505499285404	21.5584641223142	23.3284487114704	20.1730711043873	23.1116121758737	11.821695913609	13.5494155154091	0	14.2655748522751	8.29444528074665	1.62095984329089	0	0	44.4247316597179	0	11.0865942114035	16.1011430550745	0.727943133006424	0	0	0	27.8134495442188	0.481350281308606	6.27106403466538	2.20473465140479	9.89605468196629	12.8778756575195	0	19.18500892326	2.40836551774393	38.8792058403599	1.24659693365812	0	0	4.04234447805117	0	3.7160067322172	0	19.4903229468188	0	0	1.75727622185612	0	34.4112635844539	1.14706272377669
5868	K15781	serB-plsC; putative phosphoserine phosphatase / 1-acylglycerol-3-phosphate O-acyltransferase [EC:3.1.3.3 2.3.1.51]	22573.117972154	18.7749177484643	9.8055054992854	10.3144726935773	37.877716018191	2.71709531013616	52.4168545659527	28.3102221131427	5.88322115952297	0	10.9721347370947	10.3126814477108	68.947110675808	0	86.7652186040025	0	68.8642026578073	12.1522968944391	29.0128160720471	11.4118865701144	13.7013395666637	31.579449051568	16.687590535973	15.1847113385575	19.0039591581579	11.2451853635051	47.229448491155	16.5958351041224	10.7357880727549	34.66376487501	16.1511005353956	23.1946367412373	4.72306780528542	15.9979939819458	14.9518033141991	41.3839609918041	30.0498651189406	41.9980390020699	13.5751616617947	47.682821081029	10.0119189511323	15.2378480109027	33.7583999153394	0.994569528342181	14.7338403041825	15.4264137041812	18.6911550192282
2124	K03449	MFS.CP; MFS transporter, CP family, cyanate transporter	22567.6909243209	29.1595982209761	36.3783011247126	38.1638385359356	9.33137948458818	49.5747352496218	12.9227733934611	22.1050435636274	32.7842720510096	66.6001994017946	29.7624403851345	30.5509558934216	2.42086190009794	81.69816205022	10.3851195871975	22.5849374611905	6.5562707641196	44.118095819347	77.8538275025979	51.4340289656745	9.47586082891306	26.9945667715184	22.810236600676	11.1253798176875	28.132944363409	8.62722676937891	31.4516129032258	40.8604264060065	32.5559287660815	13.0780289114288	7.67400356930399	35.5753115208045	11.3475930066539	9.86531021636337	3.0875121845554	20.5934225542069	43.7464236082727	5.37095544176926	43.1393391797325	16.6104634357838	14.6546342017141	39.4012590044779	10.1116461188423	33.208249435597	34.6107664598759	83.5938939031129	35.5125314944967
3595	K07323	mlaC; phospholipid transport system substrate-binding protein	22556.3566679651	23.5662096494373	25.6493506493506	35.2840678751375	12.5517938352703	61.8122541603631	3.14966178128523	7.65738127377592	39.344963986303	50.3157195081422	29.939410300249	19.1223414550225	23.1472575905975	12.1019932694797	3.35123073704763	83.4205624057482	12.4948089700997	17.2852045726626	15.4554901281607	23.5035731934466	12.4336959453385	7.91154322752836	11.3954611298889	3.29441867903406	14.1683163158991	36.8680789600385	15.966441207076	34.6853307833971	6.9776284935674	12.6906796581743	9.1413840967678	21.6388544778838	6.53403733735621	20.6619859578736	72.9647460197119	17.356572258533	19.2920788032371	22.2137487743763	18.2212773496324	15.9456595047692	19.754242579034	21.9590499058991	21.1598497274988	14.6866800903045	0	16.7929176643949	22.0184988728285
3136	K06377	spo0M; sporulation-control protein	22549.9789273603	5.8589301903458	0	0	4.66568974229409	0.792738275340393	16.3331454340473	2.36433918272181	0	0	1.20579501484748	18.2342530268166	1.62095984329089	0	3.3052088417823	22.957509092522	2.8031561461794	5.05229924180184	0.58468998960859	0.817272969171703	18.9517216578261	51.1486035649604	48.6431675519073	5.56268990884375	36.7618253802876	12.3278165623495	2.25676378772112	8.79586343674741	47.8927688700171	0	6.56355344041245	1.43918968155651	3.13480240295251	1.24659693365812	25.79226686884	0	1.09948499959127	0	0.978828948533971	0	0	5.60711272632877	8.41314355256892	0	25.6553932359416	0	0
4709	K11071	potB; spermidine/putrescine transport system permease protein	22537.9922882998	77.468080423772	60.1503759398496	65.2070423350901	40.5255179383527	18.7019667170953	76.9518038331454	33.4028715179777	57.2706340772228	54.3369890329013	106.289930711779	85.0973312401884	105.453819784525	187.982138234533	92.1530576668294	13.4391909873148	86.2437707641196	96.912818947912	60.6941461724974	75.9275097882693	97.6535107435044	62.1580402249547	104.046354418155	96.2977770670078	146.42321316941	80.8606463649494	121.73517169615	57.1986117013741	125.952214969263	128.927401964699	90.4868134047194	98.7903519638563	59.8246275693004	80.5953575010746	119.505956893751	112.978524743231	108.644649717976	45.8492210480444	145.318451590043	64.9532710280374	133.36171178841	150.361282367448	103.661569395206	18.1005552504729	155.543325995597	101.38607478357	81.8459090306325
2698	K05337	fer; ferredoxin	22535.9976874515	29.1198556330706	34.5181134654819	45.0124514970753	31.4065689742294	21.2350983358548	39.0713077790304	56.8926248619463	52.6980753335695	19.0428713858425	42.5987582111041	69.7283069181308	0.954946131243879	37.6714988351022	4.26281291402273	61.1638428102546	6.85215946843854	49.0230980493416	61.4007620367163	46.3864180636333	47.3748089544188	89.710227814317	81.8058908739739	55.7546777546778	78.8922171285684	30.3686506981223	13.7031737773153	1.7268734948293	107.110716775461	24.2452679498443	58.6853063652588	15.6962763244189	73.9512135987716	20.733629459808	1.61810895700206	8.74572051042639	27.6301806588735	17.9976032247522	38.8608379838781	9.55776086328163	26.7012883818605	20.2868453501201	11.3193819778824	29.9042040392946	65.0940564338603	76.9271504881194	33.7819917782787
6384	K18093	oprD; imipenem/basic amino acid-specific outer membrane pore [EC:3.4.21.-]	22516.7384212219	6.11094072768937	17.3600323121854	15.7019169514102	0	3.42057488653555	0	0	0	66.6001994017946	4.07180779267525	1.79673555407411	0	0	0	0	6.5562707641196	8.83429966432713	10.8694146172497	2.69414984604858	0	0	0	0	5.59491560741821	2.53671160327395	0	21.1910327241819	0	9.2245028352368	0	17.4342344968301	3.15589558470946	8.61871328270526	0	9.33706816059757	0	0	0	15.5217265632527	7.74731823599523	0	9.58780887877665	11.321618158521	0	7.15601399889482	5.201564779207
2524	K04034	bchE; anaerobic magnesium-protoporphyrin IX monomethyl ester cyclase [EC:1.21.98.3]	22497.3590139469	7.07940831011946	0	11.41918109689	0	15.6187594553707	0	0	5.67953713543512	0	6.94231980563304	4.81817595320531	2.81586679725759	11.176546725343	0	41.7102812028741	0	6.1442219666205	0.389331485971597	4.71167369901547	7.59687134765801	0	6.10816030902945	8.40396609627379	10.1370077099396	11.6438974482427	7.2613163371488	2.76066015016291	10.0893592749857	9.18057663125948	5.47293277810827	5.5053559717263	3.71891921015059	5.54162487462387	9.01386331636521	6.58782031331051	7.18956919807079	0	12.587474532731	0	10.9938134967932	13.3039132974236	7.46997195618816	0	14.8689213528117	6.59191379627924	5.77509614109535
6002	K16171	faaH; fumarylacetoacetate (FAA) hydrolase [EC:3.7.1.2]	22483.5163147343	53.9995239288606	31.979742745293	26.2147448890948	50.4295098534613	27.0839636913767	55.2353438556934	38.2991778132286	19.8311488959735	28.1156530408774	36.7662497375446	25.4865486763725	73.7642997061704	33.2578307015273	89.8403179694582	0	79.1735880398671	31.4658106617216	32.6650502251472	37.5936062644923	35.0445023824508	41.3783242779525	25.8184451955577	29.6417719494643	35.7829756199208	50.2271906596052	56.1426899063476	82.8720427822638	28.4164395715825	53.2625189681335	24.3505849692643	42.7858340013117	13.0204735863797	48.8644504943402	31.7565796599155	72.1029152401701	51.5041281778795	69.6807931147184	32.0400389759943	62.6168224299065	43.9620296271071	37.2163670582127	57.7834806074396	89.82244188175	26.9061436862117	44.0378062258243	32.8404720859303
6332	K17829	ccrA; crotonyl-CoA reductase [EC:1.3.1.86]	22478.018544222	5.03033881197052	1.92008947989809	4.16401227775526	4.66568974229409	0	13.5146561443067	5.48128604736777	6.46770575038375	0	3.83034884069708	23.0790735683104	0	0	0	22.957509092522	0	5.1818032440553	10.7308624870107	2.68702246550348	18.9517216578261	51.1486035649604	45.620473201352	5.56268990884375	41.6336736820171	12.1810303322099	0.0520291363163372	0	50.2123074973066	1.926763038096	3.83700178465199	1.43554616337536	10.1907814983433	0	0	0	1.47142973922995	0	2.79918504739127	0	6.90731596571883	0	0	1.87320763927024	30.3031819091455	8.9173881009394	3.033417318658
2370	K03746	hns; DNA-binding protein H-NS	22472.0318352057	16.2845101192396	12.8254520599018	10.3897608154283	12.5517938352703	30.6919818456884	2.8184892897407	15.3147625475518	6.17546345495336	56.2313060817547	11.3770658987972	15.6462441667921	9.63124387855044	24.2039865389594	3.35123073704763	0	17.8156146179402	13.2352292199714	5.7637686179425	13.7555403504771	12.4336959453385	15.8230864550567	3.02269435055529	6.58883735806813	8.3142321316941	34.3283582089552	2.10067637877211	28.0218515370449	0	14.8710166919575	2.72655165576046	22.3602710777527	0	26.8806419257773	42.7201343008773	28.488432410001	20.6041036540505	28.0204815339362	13.8409070776862	16.8802389440216	13.105170554515	20.2654292945681	17.5829408963437	21.5266337177375	0	10.48881009394	8.38522742341864
3330	K06988	fno; 8-hydroxy-5-deazaflavin:NADPH oxidoreductase [EC:1.5.1.40]	22471.3511712263	43.124753248729	50.4505064313677	56.1026814154167	12.5787771601819	34.8865355521936	38.6555806087937	21.5691495889066	66.9441492502066	11.2994350282486	69.5681934071208	74.7459409475065	6.5605778648384	118.379497799638	9.43448852939126	69.741861084006	3.125	57.5663482077886	94.8181503290613	66.8862089938039	69.720399172885	91.4593461061863	84.4229840656688	26.2487605949144	95.5406855594916	58.2624578719307	51.4698231009365	8.21380507153988	104.455288674821	20.3098794026036	16.260162601626	35.5388763389929	22.3665041351257	51.5116778908153	22.7264702696848	25.8118062039631	79.6860949889643	17.6380869375749	87.9573035698468	16.8706041044417	54.8101481355355	76.6608475566228	26.322821313297	39.0261760937214	86.6419851911147	97.1737428624056	63.8012199973478
3829	K07772	torR; two-component system, OmpR family, torCAD operon response regulator TorR	22460.8327135296	7.27072626940118	5.78667743739514	11.5379046736549	0	15.6187594553707	2.8184892897407	0	5.67953713543512	22.2000664672649	1.35726926422508	0.598911851358035	10.7051909892262	0	3.07509936545569	41.7102812028741	4.98857973421927	2.94476655477571	3.62313820574991	0.89804994868286	0	0	7.20907774022212	0	1.8649718691394	0.845570534424651	7.98322060353798	15.7263776738915	0	3.07483427841227	5.93396787626413	7.25060118049989	1.05196519490315	4.11950136122654	33.2448824867324	3.11235605353252	5.84075860377667	0	6.96695898662415	5.17390885441757	2.58243941199841	8.6994613537543	7.40250806921001	3.77387271950699	0	2.38533799963161	1.73385492640233
177	K00247	frdD; fumarate reductase subunit D	22456.9378490972	5.31384568039305	3.82464425526627	12.1648230729137	7.91308741788782	17.803328290469	3.86837655016911	8.82316848693091	15.2969654032353	8.44134263875041	3.77635801913675	5.56762220167308	0	4.34895159202692	3.07509936545569	43.6973299033088	5.9281561461794	4.4928522804629	2.9442327675788	2.62287604059756	19.5900386586353	6.7009817939186	6.79864799613713	2.99856069086838	2.30256303396541	1.49855560905152	1.93158168574402	0.715398781697124	0.602066037137968	1.94872614008466	4.20384691651795	5.53086059899439	1.68098919748929	4.58518412379997	0	2.96711277103434	2.37881141175509	5.8285216254494	3.0472141022234	3.72868291742942	5.34650093648902	2.18054383801674	3.63511296894016	3.97827811336872	0	1.55645606925769	4.78053308579764
813	K01286	E3.4.16.4; D-alanyl-D-alanine carboxypeptidase [EC:3.4.16.4]	22455.4833138252	43.5746764443075	40.9929783135525	40.4268257369549	10.9584638706417	50.7939485627837	32.1941939120631	27.1854215241134	65.981816034951	0	52.1236389813732	65.5267843702286	26.8462291870715	87.3738027439814	3.39585802942612	140.441763505722	0	47.5448463651088	48.5514374783512	46.2153609305508	53.5826665467949	83.4429511009437	95.12795750845	36.3372781065089	91.5050010418837	46.7238805970149	46.2831685744017	9.05404448222128	113.163064833006	35.6700742752176	31.9056117390442	31.6876776215113	40.0961450391961	24.2119214787219	81.3413841654933	21.7138707334786	50.0572222676367	7.73504739078331	79.9450792807157	5.2798920897967	44.7982291844032	71.9254980855344	30.9566643737764	15.9131124534749	97.1733039823894	57.5474304660158	48.7501657605092
948	K01575	alsD, budA, aldC; acetolactate decarboxylase [EC:4.1.1.5]	22445.6327618852	5.50335615898545	2.55701236562481	8.49510627207969	0	15.6187594553707	4.51310597519729	2.33157442630998	8.67575864919117	0	4.37526620474519	1.85479882153072	0.264446620959843	0	3.84910396764521	41.7102812028741	2.8031561461794	5.05192366376376	2.32767578801524	3.19053863990573	1.73514339656567	1.88733199885616	3.02269435055529	0	3.70561575328193	9.56608088589311	2.44536940686785	0.133163337583227	0	3.7377206293427	2.72655165576046	3.77468483567733	0	13.7698810717868	1.41774071266111	4.83452640315385	6.65413226518434	5.90478265606275	3.02063956063425	5.40514500433568	7.57137181451842	3.82893114413654	7.78348060743955	6.93147843065471	9.54572743646188	8.3210536010315	4.46227290810237
654	K01027	OXCT; 3-oxoacid CoA-transferase [EC:2.8.3.5]	22429.8259749618	19.3679031718498	10.3243646305847	12.8235941391093	37.877716018191	3.11346444780635	52.4168545659527	28.8624371088477	6.20203093635612	2.85809238949817	12.5468670326045	12.6685447624782	68.947110675808	0	86.7652186040025	0	68.8642026578073	14.3376916034835	19.2379632836855	11.5653628311856	13.7013395666637	31.579449051568	16.687590535973	15.1847113385575	13.1694102938112	18.334737602311	47.229448491155	16.8437455730273	10.7357880727549	32.737001836914	16.1511005353956	23.631858922976	4.08394170415668	16.9078664565124	14.9518033141991	41.3839609918041	30.0498651189406	41.9980390020699	12.144565506245	47.682821081029	10.9200295135933	15.2378480109027	33.7583999153394	0.774910000610165	12.347408445067	16.2737152330079	18.6911550192282
6118	K16649	glft1; rhamnopyranosyl-N-acetylglucosaminyl-diphospho-decaprenol beta-1,3/1,4-galactofuranosyltransferase [EC:2.4.1.287]	22419.4983963328	9.66351710935994	5.87522525321568	6.25180981062142	4.66568974229409	6.14220877458396	0	2.36433918272181	9.62923603731255	0	8.04163292240319	6.10416980279994	18.1684622918707	23.9062904478385	3.14482950979709	0	0	7.92469660336612	21.5864218912366	14.0490173718022	0	0	8.37276677933366	5.56268990884375	0	6.69234472797304	21.5660770031217	0	1.40693326573294	1.926763038096	10.2518342256593	3.12613859943161	4.52552463565098	0	40.7993068341817	0	24.6791465707512	0	25.4761272034724	0	0	24.0249205010059	0	8.21282567575813	11.9321592955773	27.7284030208141	8.48362286168943
549	K00863	DAK, TKFC; triose/dihydroxyacetone kinase / FAD-AMP lyase (cyclizing) [EC:2.7.1.28 2.7.1.29 4.6.1.15]	22415.1297670443	19.0402976601008	24.6442552662648	22.4908785544681	9.33137948458818	21.7223903177005	12.7818489289741	22.1050435636274	26.2339119140394	0	32.4139896217643	17.772736070192	12.7	68.9684183277246	7.10968551704902	22.212365829859	0	25.6842562381165	51.4513335642536	38.2512259094538	7.59687134765801	0	10.2945436986963	19.5293459139613	9.65565742863097	14.3130115551276	34.9180541103018	2.76066015016291	17.1240256036504	13.0341027074515	17.752329962324	12.5300590249945	16.2423964871636	5.54162487462387	32.3992201884545	6.58782031331051	39.3811820485572	0	45.362742492692	0	19.6265395311879	46.3679667726653	6.96068575056881	16.5110745011898	22.0932559535721	53.8473936268189	21.5952791406975
2162	K03499	trkA, ktrA; trk system potassium uptake protein	22377.3622474926	48.8368686107398	52.3666190269061	63.3149939190363	34.0509348155634	81.032223903177	88.5287485907554	59.5943060498221	81.2197425906246	31.3060817547358	50.2609556375416	97.9940001290295	15.9157688540646	84.1315040124256	16.0700090649188	145.959371950679	22.5861710963455	56.1054904814441	91.8406650502252	99.510909643821	68.5516497347838	149.404251262987	154.017382906808	51.6499280345434	114.180818920608	50.2841839191141	46.8554890738814	20.406041932285	156.949109576019	16.3764875009983	54.3674400158636	25.0601180499891	82.9202877077665	21.6220088837942	47.339976172425	3.11235605353252	58.0192920788032	10.8835385118205	65.4796704756843	11.2631274689276	25.7420966002611	68.0284249464599	17.2548812106461	35.5360302642016	97.3584150490294	79.820178670105	60.8528709720196
2485	K03928	yvaK; carboxylesterase [EC:3.1.1.1]	22375.8840722465	21.3151182778989	17.2597402597403	28.5680778363352	4.66568974229409	58.8727685325265	6.75732807215333	13.1386673211437	37.8970362498524	28.1156530408774	28.2551966165752	27.4817745854928	0.799902056807052	59.9145741651566	6.91723031866676	53.1890357491351	7.5062292358804	35.2405577333865	46.444059577416	32.2540958680199	9.47586082891306	33.4858450100086	22.810236600676	10.736206620822	32.0595436549281	15.823784304285	20.297866805411	11.1708457288568	33.560428417517	7.67909911348934	3.83700178465199	28.8639510311156	6.45502545728833	10.3381573291302	3.18932091411242	14.2442162050005	32.2488351181231	5.37095544176926	22.7699530516432	16.0612775797283	17.2711277598048	31.8537218508664	9.75713000687867	26.8899871865275	16.8000800480288	43.3436176091361	23.1655615966052
2689	K05297	rubB, alkT; rubredoxin---NAD+ reductase [EC:1.18.1.1]	22367.2440718196	5.4476523965027	8.63574224818244	12.1257311634911	0	22.8971255673222	0	0	13.3073562404062	22.2000664672649	1.35726926422508	3.89346465667405	1.33692458374143	0	0.276131371591939	41.7102812028741	2.18542358803987	2.94476655477571	4.66920678905438	8.66024252100202	0	0	0	0	1.8649718691394	15.1931872893597	0	7.0636775747273	0	3.07483427841227	0	5.81141149894338	1.05196519490315	2.87290442756842	4.98212931874797	3.11235605353252	4.28349546309164	0	4.28735937638409	5.17390885441757	2.58243941199841	0	3.19593629292555	3.77387271950699	0	2.38533799963161	8.37090571542236
1721	K02667	pilR, pehR; two-component system, NtrC family, response regulator PilR	22358.007596479	20.5337977334862	22.3497794071957	23.4334279261018	27.9029813036887	9.9947049924357	1.04988726042841	26.1504479077187	21.1196717440076	61.0501827849784	22.310207264765	24.5335154082708	1.33692458374143	21.3694020191561	0.276131371591939	3.29992016322186	14.4258720930233	21.2205582028591	13.1763075857291	23.9179115824685	42.4615661242471	22.7814317033648	4.81892805408015	8.59587398048937	16.9514482183788	22.9447520462205	8.29864724245578	18.0841833120839	3.75499081057101	21.999041610095	2.57783065635534	32.6532099395176	4.6954554026023	31.1505946410661	6.94790425647135	29.8889926340907	15.0085833401455	52.2660420525112	17.7562228718221	26.3561036708739	22.5523582496169	14.8614446102927	25.7381342928197	32.8604551833547	0.870522313388033	14.0161631976423	28.1648985545684
5593	K14414	rtcR; transcriptional regulatory protein RtcR	22347.3654834999	8.04273321447941	11.4102404772261	15.1111947645798	0	18.9659606656581	0.468573844419391	7.65738127377592	9.40488841657811	50.3157195081422	9.60286751252287	5.37085223973678	0	12.1019932694797	0	41.7102812028741	9.69165282392027	8.33724560456327	6.50502251472116	3.14650093131106	0	7.91154322752836	0	3.29441867903406	11.820170868931	3.1957149735195	0	16.4391202719932	1.15976931364472	10.510342624391	0	15.7873642789478	1.05196519490315	13.2110617566987	0	17.356572258533	3.32706613259217	5.37095544176926	0	13.6140283264284	8.42840115784097	3.51742488156272	9.88412085295518	14.5371895783757	0	7.98374470436544	4.37276223312558
6326	K17762	rsbS; rsbT antagonist protein RsbS	22341.5223723709	6.28435326050706	4.08252035046293	10.5055886951989	4.66568974229409	19.3623298033283	0	10.5739354522027	11.3723580115716	30.9737454303755	6.28393173160563	3.73110255693426	0.264446620959843	12.1019932694797	0	41.7102812028741	7.5062292358804	6.93176216520739	2.97887080013855	2.08689702360588	0	9.33180821656658	0	8.85710858787782	0	6.43957631198844	2.05515088449532	1.72120696982575	4.37923822802459	7.43550834597876	3.83700178465199	5.49442541718283	3.22504781659977	11.2480298036968	1.31593198310408	8.04025313829235	3.32706613259217	0.435777317790609	5.82868278855523	8.44011947201079	6.75407230830354	3.51742488156272	6.68818456002963	11.5382268594789	6.91414848909346	3.44446491066495	4.79379392653494
4293	K09858	K09858; SEC-C motif domain protein	22335.2904924994	25.2839333836343	21.520226185298	36.7174378872995	17.2174835775644	67.7003025718608	8.92756482525366	10.5739354522027	33.7908844019365	53.1738118976404	21.9697651399262	19.1513730887508	21.5262977473066	36.0082837173181	6.49606024684471	94.5267453206777	12.4948089700997	19.8074458346048	31.4790439903014	28.5654388565781	12.4336959453385	7.91154322752836	11.3954611298889	8.85710858787782	13.386903521567	24.2356764564275	23.6667533818939	26.4582447938802	3.35255719627353	12.437105662487	12.9783858814198	23.1946367412373	6.13512567010587	20.2249605960739	60.1195169500704	17.356572258533	33.3891931660263	21.7779714565857	30.7423155283905	13.6140283264284	11.8621942221465	31.3886040625608	14.5073813429282	23.524925254744	14.1935161096658	37.3192576901824	23.0561596605225
3559	K07276	K07276; uncharacterized protein	22322.9066382561	7.85030405336949	2.23699745230846	12.0996698905427	0	16.8411497730711	0.387542277339346	0.625843661798994	8.22706340772228	2.29312063808574	6.05896997510423	0	9.08423114593536	0.530675640693761	0.176626455616763	41.7102812028741	0	2.21473674326894	2.35538621406304	2.03557988368115	0	0	5.22935779816514	0	4.9385288601792	11.2903225806452	5.88254422476587	9.6118430372574	0	2.93506908393898	3.20741622050367	6.33243459884865	0	0.372546210058748	20.3996534170909	11.8062039630667	5.59143300907382	5.37095544176926	5.98813003809018	1.08873687253107	0.244054713661388	6.79797520929327	3.98433779565056	0	1.40084050430258	5.35089335052496	1.68412677363745
[truncated: 6,413 more rows]
[truncated: 117 more columns]
