# Supplementary material for: Composition, Seasonal Dynamics and Metabolic Potential of the Rhizosphere Microbiome Associated with Wild White Poplar
Source: BioTech (Basel). 2024 Dec 1;13(4):52. doi: 10.3390/biotech13040052 (PMC11674042; doi:10.3390/biotech13040052)
Supplement: Supplementary file 1 [file biotech-13-00052-s001.zip › Supplementary Table S6.txt]

Entry	Description	Div. score	Avg. norm. ratio (0%...100%)	Cfo_100 s	Cfo_101 s	Cfo_103 s	Cfo_106 s	Cfo_14 s	Cfo_16 s	Cfo_27 s	Cfo_30 s	Cfo_33 s	Cfo_39 s	Cfo_39 s2	Cfo_44 s	Cfo_45 s	Cfo_51 s	Cfo_54 s	Cfo_55 s	Cfo_76 s	Cfo_79 s	Cfo_80 s	Cfo_86 s	Cfo_89 s	Cfo_93 s	Cfo_94 s	Cfo_nn s	Pfo_1 s	Pfo_1 a	Pfo_10 s	Pfo_10 a	Pfo_11 s	Pfo_11 a	Pfo_12 s	Pfo_12 a	Pfo_14 s	Pfo_14 a	Pfo_15 s	Pfo_15 a	Pfo_16 s	Pfo_16 a	Pfo_17 a	Pfo_18 s	Pfo_18 a	Pfo_19 a	Pfo_19 s	Pfo_2 a	Pfo_20 a	Pfo_20 s
1298	RXN-14719	P-COUMAROYL-COA + S-ADENOSYLMETHIONINE ?? CO-A + 5-METHYLTHIOADENOSINE + CPD-15572 + PROTON; Chemical-Reactions; Small-Molecule-Reactions	62949.1297845214	17.3526623066643	0	0.195942163278701	0	0	0	0	0.200732081709765	0	0.243958527050401	0.0580632674566138	0	0	0	0	1.35210122761527	0	0.348689527768156	0.102000734912127	0.140849291258354	0	0	1.52639513521315	0	0	0	45.6829682916464	0	0	0	1.9241615020537	0	0.284185891006352	0	0	0	0	0	0	0	0	0	63.9441847521166	0	0	0
1297	RXN-14718	ISOVALERYL-COA + S-ADENOSYLMETHIONINE ?? CO-A + 5-METHYLTHIOADENOSINE + CPD-15570 + PROTON; Chemical-Reactions; Small-Molecule-Reactions	62949.1297845214	17.3526623066643	0	0.195942163278701	0	0	0	0	0.200732081709765	0	0.243958527050401	0.0580632674566138	0	0	0	0	1.35210122761527	0	0.348689527768156	0.102000734912127	0.140849291258354	0	0	1.52639513521315	0	0	0	45.6829682916464	0	0	0	1.9241615020537	0	0.284185891006352	0	0	0	0	0	0	0	0	0	63.9441847521166	0	0	0
3122	2-OXOPENT-4-ENOATE-HYDRATASE-RXN	OXOPENTENOATE + WATER <> 4-HYDROXY-2-KETOVALERATE; PWY-5162; Chemical-Reactions; Small-Molecule-Reactions	48401.439535576	31.4419725847824	16.2597868638539	8.96600612600786	13.5277412834765	5.47381240544629	18.7203001691094	10.1108111424715	13.315571196572	0	11.8627798491648	11.54012345275	24.623971596474	6.38536543273794	30.9875880343072	0	26.3960768475002	7.32412350666056	18.3951506754416	10.8657652332207	5.10460307471006	11.2783814698313	7.64022211492033	7.33594118725451	4.70334965617837	7.1516760953298	16.8676508844953	64.5082285544487	10.4081318869053	20.9402603625908	5.76824310926036	10.6950846273747	10.3785177264012	6.93969209214946	5.33992201884545	17.3978109762423	12.1400648282088	14.9992918618586	12.5138245387006	17.5936988149147	13.7640552181673	5.44207930430268	12.0565638393566	85.7472744922994	15.8646187712628	14.2389942899245	8.71097276915182
3121	RXN-10381	2-oxo-5-chloro-4-pentenoate hydratase; CPD-11169 + WATER > CPD-11020; PWY-5645; Chemical-Reactions; Small-Molecule-Reactions	48401.439535576	31.4419725847824	16.2597868638539	8.96600612600786	13.5277412834765	5.47381240544629	18.7203001691094	10.1108111424715	13.315571196572	0	11.8627798491648	11.54012345275	24.623971596474	6.38536543273794	30.9875880343072	0	26.3960768475002	7.32412350666056	18.3951506754416	10.8657652332207	5.10460307471006	11.2783814698313	7.64022211492033	7.33594118725451	4.70334965617837	7.1516760953298	16.8676508844953	64.5082285544487	10.4081318869053	20.9402603625908	5.76824310926036	10.6950846273747	10.3785177264012	6.93969209214946	5.33992201884545	17.3978109762423	12.1400648282088	14.9992918618586	12.5138245387006	17.5936988149147	13.7640552181673	5.44207930430268	12.0565638393566	85.7472744922994	15.8646187712628	14.2389942899245	8.71097276915182
2526	RXN-15682		44447.2001956746	60.3928527998133	27.4369551539624	29.2293296041097	22.9394138453765	20.5165385441634	34.4254695804477	39.7886321413928	27.450691522285	8.87282992292962	28.9249941252802	27.0024345951049	40.3033547612045	21.031231304396	47.4260862944707	14.2759691297791	44.3797147131477	35.5673340404423	29.1929884207689	26.3481798555873	51.3205526704074	21.5640727766657	25.4871998391468	18.2226931574996	25.2669950837875	30.4819717294216	33.3508551024059	106.146082990758	18.1024874612087	55.5719733797733	19.4951947356708	32.3983069598329	18.9257347826044	27.5204256978619	18.0874698508748	38.099248292878	29.8470479631335	36.4468692123325	30.8150210708605	36.3166585611667	29.4336220185333	28.7711115516658	40.2551204505447	138.696633911172	36.030543129027	35.7834366363257	27.8776091966168
2525	RXN66-337	LTD4 dipeptidase; CPD66-21 + WATER ? GLY + 7E9E11Z14Z-5S6R-6-CYSTEIN-S-YL; PWY66-375; Chemical-Reactions; Small-Molecule-Reactions	44447.2001956746	60.3928527998133	27.4369551539624	29.2293296041097	22.9394138453765	20.5165385441634	34.4254695804477	39.7886321413928	27.450691522285	8.87282992292962	28.9249941252802	27.0024345951049	40.3033547612045	21.031231304396	47.4260862944707	14.2759691297791	44.3797147131477	35.5673340404423	29.1929884207689	26.3481798555873	51.3205526704074	21.5640727766657	25.4871998391468	18.2226931574996	25.2669950837875	30.4819717294216	33.3508551024059	106.146082990758	18.1024874612087	55.5719733797733	19.4951947356708	32.3983069598329	18.9257347826044	27.5204256978619	18.0874698508748	38.099248292878	29.8470479631335	36.4468692123325	30.8150210708605	36.3166585611667	29.4336220185333	28.7711115516658	40.2551204505447	138.696633911172	36.030543129027	35.7834366363257	27.8776091966168
2524	3.4.13.19-RXN	WATER + DIPEPTIDES ? Amino-Acids-20; Chemical-Reactions; Small-Molecule-Reactions	44447.2001956746	60.3928527998133	27.4369551539624	29.2293296041097	22.9394138453765	20.5165385441634	34.4254695804477	39.7886321413928	27.450691522285	8.87282992292962	28.9249941252802	27.0024345951049	40.3033547612045	21.031231304396	47.4260862944707	14.2759691297791	44.3797147131477	35.5673340404423	29.1929884207689	26.3481798555873	51.3205526704074	21.5640727766657	25.4871998391468	18.2226931574996	25.2669950837875	30.4819717294216	33.3508551024059	106.146082990758	18.1024874612087	55.5719733797733	19.4951947356708	32.3983069598329	18.9257347826044	27.5204256978619	18.0874698508748	38.099248292878	29.8470479631335	36.4468692123325	30.8150210708605	36.3166585611667	29.4336220185333	28.7711115516658	40.2551204505447	138.696633911172	36.030543129027	35.7834366363257	27.8776091966168
2716	3.5.2.14-RXN	WATER + N-METHYLHYDANTOIN + ATP > PROTON + CARBAMOYL-SARCOSINE + Pi + ADP; PWY-4722; Chemical-Reactions; Small-Molecule-Reactions	43772.9907082677	48.1730427369497	192.823359443821	62.9010477880849	135.502779181405	111.528388695214	0	94.3755880067084	90.028818215025	0	109.459767194026	65.0822778004774	9.48598805881443	15.8384218300315	0	0	0.214597176079734	90.8039052822495	109.160605010969	36.8338155728327	52.5528819457298	115.908874273187	187.335458110155	17.1645092708441	21.4625493873315	51.8402266419327	31.0817934668802	7.20007420571849	235.899825904124	40.1163692056169	9.69620612577039	24.4685829646484	133.856282396043	17.891771954519	29.7068955110874	23.3580002807223	42.8775458657608	0	84.1125589528369	11.8874650737065	178.854538716559	52.0649694692117	34.5289230989501	44.924034413326	97.7934760856514	127.46537089277	19.8926378932424
364	RXN0-299	TAURINE + 2-KETOGLUTARATE + OXYGEN-MOLECULE ? PROTON + SO3 + CPD-1772 + SUC + CARBON-DIOXIDE; PWY0-981; Chemical-Reactions; Small-Molecule-Reactions	43713.8390707081	49.3898002047905	122.854003367332	45.6878784515099	0	53.2830896939923	0.436513528748591	33.7065897656154	72.6571252442666	27.2690697748026	78.3839406985497	40.767277567669	6.28763964269145	10.4044702222284	1.58187827630684	0	6.23716867241792	26.8211173209647	98.6041986912441	19.4620683131301	56.7135664838623	1.97788580688209	12.6313611527612	3.00692935683555	21.8273143875874	33.8911185241229	6.50679313480192	74.9527143511834	48.4251219975917	18.3651335597466	2.47909139296784	12.1097200780599	50.041780569164	7.66048172863261	14.8069287808496	4.84768928147391	7.7017042039135	0	12.547926137811	6.82702060173396	94.2266758378626	12.2103163968683	8.2315199762816	103.343044022605	19.4016409845908	95.8490204759553	5.03800340919092
814	RXN-13615	decanoyl-CoA dehydrogenase; CPD-10267 + ETF-Oxidized > T2-DECENOYL-COA + ETF-Reduced; PWY-7094; Chemical-Reactions; Small-Molecule-Reactions	40697.6218437122	139.910020359581	216.757578124769	92.3585307233451	122.126191679299	122.000091945643	57.9128186458725	150.457656699527	152.608087784987	33.5274145816519	156.914058963549	115.255854613406	86.1572268347516	21.1742017710177	94.4089443822377	16.8793479010812	82.8038068034928	136.246008563152	191.69644597143	70.0044545516922	157.909811501693	109.090982747117	152.910901307671	35.7901179791424	79.2192984153445	70.6454378930998	76.097176860167	194.010587393879	198.919118023007	122.13735806385	28.3691437845059	52.0963670254628	141.937332713942	36.4309383934115	50.0808064280396	68.6409582763146	73.7908856655881	44.9978755855758	113.770015074612	64.8035840073898	178.785282662926	64.2093902306018	60.2433782924603	273.734070626737	158.910802036778	184.672225407499	44.4921641263324
813	RXN-14229	CPD-196 + FAD + PROTON ?? CPD0-2108 + FADH2; Chemical-Reactions; Small-Molecule-Reactions	40697.6218437122	139.910020359581	216.757578124769	92.3585307233451	122.126191679299	122.000091945643	57.9128186458725	150.457656699527	152.608087784987	33.5274145816519	156.914058963549	115.255854613406	86.1572268347516	21.1742017710177	94.4089443822377	16.8793479010812	82.8038068034928	136.246008563152	191.69644597143	70.0044545516922	157.909811501693	109.090982747117	152.910901307671	35.7901179791424	79.2192984153445	70.6454378930998	76.097176860167	194.010587393879	198.919118023007	122.13735806385	28.3691437845059	52.0963670254628	141.937332713942	36.4309383934115	50.0808064280396	68.6409582763146	73.7908856655881	44.9978755855758	113.770015074612	64.8035840073898	178.785282662926	64.2093902306018	60.2433782924603	273.734070626737	158.910802036778	184.672225407499	44.4921641263324
812	RXN-14278	hexanoyl-CoA dehydrogenase; HEXANOYL-COA + FAD + PROTON ?? CPD0-2121 + FADH2; Chemical-Reactions; Small-Molecule-Reactions	40697.6218437122	139.910020359581	216.757578124769	92.3585307233451	122.126191679299	122.000091945643	57.9128186458725	150.457656699527	152.608087784987	33.5274145816519	156.914058963549	115.255854613406	86.1572268347516	21.1742017710177	94.4089443822377	16.8793479010812	82.8038068034928	136.246008563152	191.69644597143	70.0044545516922	157.909811501693	109.090982747117	152.910901307671	35.7901179791424	79.2192984153445	70.6454378930998	76.097176860167	194.010587393879	198.919118023007	122.13735806385	28.3691437845059	52.0963670254628	141.937332713942	36.4309383934115	50.0808064280396	68.6409582763146	73.7908856655881	44.9978755855758	113.770015074612	64.8035840073898	178.785282662926	64.2093902306018	60.2433782924603	273.734070626737	158.910802036778	184.672225407499	44.4921641263324
811	RXN-11734	Medium-Chain-234-Saturated-acyl-CoAs + ETF-Oxidized ?? medium-Chain-Trans-23-Dehydroacyl-CoA + ETF-Reduced; Chemical-Reactions; Small-Molecule-Reactions	40697.6218437122	139.910020359581	216.757578124769	92.3585307233451	122.126191679299	122.000091945643	57.9128186458725	150.457656699527	152.608087784987	33.5274145816519	156.914058963549	115.255854613406	86.1572268347516	21.1742017710177	94.4089443822377	16.8793479010812	82.8038068034928	136.246008563152	191.69644597143	70.0044545516922	157.909811501693	109.090982747117	152.910901307671	35.7901179791424	79.2192984153445	70.6454378930998	76.097176860167	194.010587393879	198.919118023007	122.13735806385	28.3691437845059	52.0963670254628	141.937332713942	36.4309383934115	50.0808064280396	68.6409582763146	73.7908856655881	44.9978755855758	113.770015074612	64.8035840073898	178.785282662926	64.2093902306018	60.2433782924603	273.734070626737	158.910802036778	184.672225407499	44.4921641263324
810	RXN-14262	lauroyl-CoA dehydrogenase; LAUROYLCOA-CPD + FAD + PROTON ?? CPD-7222 + FADH2; Chemical-Reactions; Small-Molecule-Reactions	40697.6218437122	139.910020359581	216.757578124769	92.3585307233451	122.126191679299	122.000091945643	57.9128186458725	150.457656699527	152.608087784987	33.5274145816519	156.914058963549	115.255854613406	86.1572268347516	21.1742017710177	94.4089443822377	16.8793479010812	82.8038068034928	136.246008563152	191.69644597143	70.0044545516922	157.909811501693	109.090982747117	152.910901307671	35.7901179791424	79.2192984153445	70.6454378930998	76.097176860167	194.010587393879	198.919118023007	122.13735806385	28.3691437845059	52.0963670254628	141.937332713942	36.4309383934115	50.0808064280396	68.6409582763146	73.7908856655881	44.9978755855758	113.770015074612	64.8035840073898	178.785282662926	64.2093902306018	60.2433782924603	273.734070626737	158.910802036778	184.672225407499	44.4921641263324
1634	RXN-19610		38032.0595859804	292.591405990773	440.115593157663	208.843953544808	193.848930436247	273.804687131293	199.227446213829	269.497872949646	296.242658601675	112.992156862745	343.341941136778	193.086493958314	290.319394262937	88.5132580083548	330.222021292749	125.316863301694	290.29038688788	190.354895363424	337.884179655929	159.184660580413	322.274421222233	178.213937343119	195.06598492425	113.35444332488	179.284376596023	211.714611869664	220.656201922707	410.403227277588	261.545676867616	207.086686836703	93.0929991188268	178.612152363271	197.311755409311	130.499612789962	147.544497590545	254.697685770023	173.847564509321	208.849816350987	126.929499784305	230.192346865396	381.227931373847	159.615676037187	213.606835439675	438.54653165642	138.964728837302	383.404306347165	132.24047095825
1633	RXNQT-4363	CPDQT-429 + GLUTATHIONE > CPDQT-434; PWYQT-4477; Chemical-Reactions; Small-Molecule-Reactions	38032.0595859804	292.591405990773	440.115593157663	208.843953544808	193.848930436247	273.804687131293	199.227446213829	269.497872949646	296.242658601675	112.992156862745	343.341941136778	193.086493958314	290.319394262937	88.5132580083548	330.222021292749	125.316863301694	290.29038688788	190.354895363424	337.884179655929	159.184660580413	322.274421222233	178.213937343119	195.06598492425	113.35444332488	179.284376596023	211.714611869664	220.656201922707	410.403227277588	261.545676867616	207.086686836703	93.0929991188268	178.612152363271	197.311755409311	130.499612789962	147.544497590545	254.697685770023	173.847564509321	208.849816350987	126.929499784305	230.192346865396	381.227931373847	159.615676037187	213.606835439675	438.54653165642	138.964728837302	383.404306347165	132.24047095825
1632	RXN-18405		38032.0595859804	292.591405990773	440.115593157663	208.843953544808	193.848930436247	273.804687131293	199.227446213829	269.497872949646	296.242658601675	112.992156862745	343.341941136778	193.086493958314	290.319394262937	88.5132580083548	330.222021292749	125.316863301694	290.29038688788	190.354895363424	337.884179655929	159.184660580413	322.274421222233	178.213937343119	195.06598492425	113.35444332488	179.284376596023	211.714611869664	220.656201922707	410.403227277588	261.545676867616	207.086686836703	93.0929991188268	178.612152363271	197.311755409311	130.499612789962	147.544497590545	254.697685770023	173.847564509321	208.849816350987	126.929499784305	230.192346865396	381.227931373847	159.615676037187	213.606835439675	438.54653165642	138.964728837302	383.404306347165	132.24047095825
1631	RXN-13673	GLUTATHIONE + CPD-10806 > CPD-14704; PWY-7112; Chemical-Reactions; Small-Molecule-Reactions	38032.0595859804	292.591405990773	440.115593157663	208.843953544808	193.848930436247	273.804687131293	199.227446213829	269.497872949646	296.242658601675	112.992156862745	343.341941136778	193.086493958314	290.319394262937	88.5132580083548	330.222021292749	125.316863301694	290.29038688788	190.354895363424	337.884179655929	159.184660580413	322.274421222233	178.213937343119	195.06598492425	113.35444332488	179.284376596023	211.714611869664	220.656201922707	410.403227277588	261.545676867616	207.086686836703	93.0929991188268	178.612152363271	197.311755409311	130.499612789962	147.544497590545	254.697685770023	173.847564509321	208.849816350987	126.929499784305	230.192346865396	381.227931373847	159.615676037187	213.606835439675	438.54653165642	138.964728837302	383.404306347165	132.24047095825
1630	RXN-19601		38032.0595859804	292.591405990773	440.115593157663	208.843953544808	193.848930436247	273.804687131293	199.227446213829	269.497872949646	296.242658601675	112.992156862745	343.341941136778	193.086493958314	290.319394262937	88.5132580083548	330.222021292749	125.316863301694	290.29038688788	190.354895363424	337.884179655929	159.184660580413	322.274421222233	178.213937343119	195.06598492425	113.35444332488	179.284376596023	211.714611869664	220.656201922707	410.403227277588	261.545676867616	207.086686836703	93.0929991188268	178.612152363271	197.311755409311	130.499612789962	147.544497590545	254.697685770023	173.847564509321	208.849816350987	126.929499784305	230.192346865396	381.227931373847	159.615676037187	213.606835439675	438.54653165642	138.964728837302	383.404306347165	132.24047095825
1629	RXN-19626		38032.0595859804	292.591405990773	440.115593157663	208.843953544808	193.848930436247	273.804687131293	199.227446213829	269.497872949646	296.242658601675	112.992156862745	343.341941136778	193.086493958314	290.319394262937	88.5132580083548	330.222021292749	125.316863301694	290.29038688788	190.354895363424	337.884179655929	159.184660580413	322.274421222233	178.213937343119	195.06598492425	113.35444332488	179.284376596023	211.714611869664	220.656201922707	410.403227277588	261.545676867616	207.086686836703	93.0929991188268	178.612152363271	197.311755409311	130.499612789962	147.544497590545	254.697685770023	173.847564509321	208.849816350987	126.929499784305	230.192346865396	381.227931373847	159.615676037187	213.606835439675	438.54653165642	138.964728837302	383.404306347165	132.24047095825
1628	GSHTRAN-RXN	GLUTATHIONE + RX > S-Substituted-Glutathione + HX; PWY-6842; PWY-4061; Chemical-Reactions; Small-Molecule-Reactions	38032.0595859804	292.591405990773	440.115593157663	208.843953544808	193.848930436247	273.804687131293	199.227446213829	269.497872949646	296.242658601675	112.992156862745	343.341941136778	193.086493958314	290.319394262937	88.5132580083548	330.222021292749	125.316863301694	290.29038688788	190.354895363424	337.884179655929	159.184660580413	322.274421222233	178.213937343119	195.06598492425	113.35444332488	179.284376596023	211.714611869664	220.656201922707	410.403227277588	261.545676867616	207.086686836703	93.0929991188268	178.612152363271	197.311755409311	130.499612789962	147.544497590545	254.697685770023	173.847564509321	208.849816350987	126.929499784305	230.192346865396	381.227931373847	159.615676037187	213.606835439675	438.54653165642	138.964728837302	383.404306347165	132.24047095825
1627	RXN-11663	INDOLEYL-CPD + GLUTATHIONE > PROTON + CPD-12634; CAMALEXIN-SYN; Chemical-Reactions; Small-Molecule-Reactions	38032.0595859804	292.591405990773	440.115593157663	208.843953544808	193.848930436247	273.804687131293	199.227446213829	269.497872949646	296.242658601675	112.992156862745	343.341941136778	193.086493958314	290.319394262937	88.5132580083548	330.222021292749	125.316863301694	290.29038688788	190.354895363424	337.884179655929	159.184660580413	322.274421222233	178.213937343119	195.06598492425	113.35444332488	179.284376596023	211.714611869664	220.656201922707	410.403227277588	261.545676867616	207.086686836703	93.0929991188268	178.612152363271	197.311755409311	130.499612789962	147.544497590545	254.697685770023	173.847564509321	208.849816350987	126.929499784305	230.192346865396	381.227931373847	159.615676037187	213.606835439675	438.54653165642	138.964728837302	383.404306347165	132.24047095825
1626	GST-RXN	1-CHLORO-24-DINITROBENZENE + GLUTATHIONE <> PROTON + S-24-DINITROPHENYLGLUTATHIONE + CL-; Chemical-Reactions; Small-Molecule-Reactions	38032.0595859804	292.591405990773	440.115593157663	208.843953544808	193.848930436247	273.804687131293	199.227446213829	269.497872949646	296.242658601675	112.992156862745	343.341941136778	193.086493958314	290.319394262937	88.5132580083548	330.222021292749	125.316863301694	290.29038688788	190.354895363424	337.884179655929	159.184660580413	322.274421222233	178.213937343119	195.06598492425	113.35444332488	179.284376596023	211.714611869664	220.656201922707	410.403227277588	261.545676867616	207.086686836703	93.0929991188268	178.612152363271	197.311755409311	130.499612789962	147.544497590545	254.697685770023	173.847564509321	208.849816350987	126.929499784305	230.192346865396	381.227931373847	159.615676037187	213.606835439675	438.54653165642	138.964728837302	383.404306347165	132.24047095825
1625	RXN-19573		38032.0595859804	292.591405990773	440.115593157663	208.843953544808	193.848930436247	273.804687131293	199.227446213829	269.497872949646	296.242658601675	112.992156862745	343.341941136778	193.086493958314	290.319394262937	88.5132580083548	330.222021292749	125.316863301694	290.29038688788	190.354895363424	337.884179655929	159.184660580413	322.274421222233	178.213937343119	195.06598492425	113.35444332488	179.284376596023	211.714611869664	220.656201922707	410.403227277588	261.545676867616	207.086686836703	93.0929991188268	178.612152363271	197.311755409311	130.499612789962	147.544497590545	254.697685770023	173.847564509321	208.849816350987	126.929499784305	230.192346865396	381.227931373847	159.615676037187	213.606835439675	438.54653165642	138.964728837302	383.404306347165	132.24047095825
1624	RXN-19611		38032.0595859804	292.591405990773	440.115593157663	208.843953544808	193.848930436247	273.804687131293	199.227446213829	269.497872949646	296.242658601675	112.992156862745	343.341941136778	193.086493958314	290.319394262937	88.5132580083548	330.222021292749	125.316863301694	290.29038688788	190.354895363424	337.884179655929	159.184660580413	322.274421222233	178.213937343119	195.06598492425	113.35444332488	179.284376596023	211.714611869664	220.656201922707	410.403227277588	261.545676867616	207.086686836703	93.0929991188268	178.612152363271	197.311755409311	130.499612789962	147.544497590545	254.697685770023	173.847564509321	208.849816350987	126.929499784305	230.192346865396	381.227931373847	159.615676037187	213.606835439675	438.54653165642	138.964728837302	383.404306347165	132.24047095825
1623	RXN-18407		38032.0595859804	292.591405990773	440.115593157663	208.843953544808	193.848930436247	273.804687131293	199.227446213829	269.497872949646	296.242658601675	112.992156862745	343.341941136778	193.086493958314	290.319394262937	88.5132580083548	330.222021292749	125.316863301694	290.29038688788	190.354895363424	337.884179655929	159.184660580413	322.274421222233	178.213937343119	195.06598492425	113.35444332488	179.284376596023	211.714611869664	220.656201922707	410.403227277588	261.545676867616	207.086686836703	93.0929991188268	178.612152363271	197.311755409311	130.499612789962	147.544497590545	254.697685770023	173.847564509321	208.849816350987	126.929499784305	230.192346865396	381.227931373847	159.615676037187	213.606835439675	438.54653165642	138.964728837302	383.404306347165	132.24047095825
1622	RXN-19600		38032.0595859804	292.591405990773	440.115593157663	208.843953544808	193.848930436247	273.804687131293	199.227446213829	269.497872949646	296.242658601675	112.992156862745	343.341941136778	193.086493958314	290.319394262937	88.5132580083548	330.222021292749	125.316863301694	290.29038688788	190.354895363424	337.884179655929	159.184660580413	322.274421222233	178.213937343119	195.06598492425	113.35444332488	179.284376596023	211.714611869664	220.656201922707	410.403227277588	261.545676867616	207.086686836703	93.0929991188268	178.612152363271	197.311755409311	130.499612789962	147.544497590545	254.697685770023	173.847564509321	208.849816350987	126.929499784305	230.192346865396	381.227931373847	159.615676037187	213.606835439675	438.54653165642	138.964728837302	383.404306347165	132.24047095825
1621	RXN-15680		38032.0595859804	292.591405990773	440.115593157663	208.843953544808	193.848930436247	273.804687131293	199.227446213829	269.497872949646	296.242658601675	112.992156862745	343.341941136778	193.086493958314	290.319394262937	88.5132580083548	330.222021292749	125.316863301694	290.29038688788	190.354895363424	337.884179655929	159.184660580413	322.274421222233	178.213937343119	195.06598492425	113.35444332488	179.284376596023	211.714611869664	220.656201922707	410.403227277588	261.545676867616	207.086686836703	93.0929991188268	178.612152363271	197.311755409311	130.499612789962	147.544497590545	254.697685770023	173.847564509321	208.849816350987	126.929499784305	230.192346865396	381.227931373847	159.615676037187	213.606835439675	438.54653165642	138.964728837302	383.404306347165	132.24047095825
276	RXN-11335	Primary-Alcohols + Oxidized-Azurins ?? Aldehydes + Reduced-Azurins; Protein-Modification-Reactions	37422.6361519432	11.2755073137707	0.730131112906233	5.84013822126986	0	2.90237014624307	2.09977452085682	7.64204196833967	5.54025465422915	0	2.52632052551066	3.00992810190462	0	0	0	0	0.753069038165465	2.44998943686768	5.32342685602124	5.75439187429342	13.8878899577452	0	2.18734910671173	0.850144125941499	1.72692227547406	0.995275637939335	0	26.2386040319488	1.20413207427594	1.38367542528552	0	1.07168488721978	0	2.20084061708936	0	0	0	0	0	0	0.37989291862951	0.676552664027516	0.841314355256892	36.1087165841455	1.05063037822694	5.43284868002781	0.977987004376077
2949	MHPELY-RXN	4-HYDROXY-2-KETOVALERATE <> ACETALD + PYRUVATE; PWY-5162; Chemical-Reactions; Small-Molecule-Reactions	37369.0076996744	11.2177393864428	2.09748027092525	1.3564444975622	0	0.177004538577912	0.223130402104472	0	4.78706035310365	0	1.35056475181828	4.39117328509702	0	0.708646129950815	0.0836761732096785	0	1.84826841780733	7.41000959697143	3.45535157603048	5.03219675371574	0.21127393688753	0.420070945163882	0	1.02374365531026	1.53808085017712	0.121390097324438	0	25.4436785421828	1.34624583582472	10.9477164078634	0.119638962069063	1.43238798212823	4.55529386774592	0.997595962490646	0	0	1.6007040826844	0.341583272376387	9.32093765766599	0.435335564706326	0.628290436821	0	0.156862041075492	42.2764328489179	13.3640184110466	0.795312212193774	1.90213211256724
2317	ARYLSULFAT-RXN	Aryl-Sulfate + WATER ? Aryl-Alcohol + SULFATE + PROTON; Chemical-Reactions; Small-Molecule-Reactions	35752.1654210987	54.9055816762703	115.437591913668	62.4733064998745	10.1627084386054	61.4480236082791	13.3199114524615	48.7480058902933	86.5039611315081	0	73.7518687040594	63.0414909263288	0	25.0841315040124	0.418361546874203	1.67657234099175	2.54108459606191	24.8304574737818	117.671727668091	16.7222475443444	55.3885192843657	9.53914466367998	48.3389666827619	2.94993273147588	17.0076578453845	36.9043826984031	2.17525367296019	69.5340746225477	69.8734142543677	6.5390144557144	0	8.16535752676628	49.2913433507109	33.581768946565	2.98630180485041	4.61213127226199	7.07946953007327	3.25147982714166	7.21043185555774	4.14837652953078	86.9229619539512	6.96401405700122	9.72469839743937	97.0869031942793	7.84070442265359	94.7133761935603	34.3867452131248
816	LONG-CHAIN-ACYL-COA-DEHYDROGENASE-RXN	Long-Chain-234-Saturated-acyl-CoAs + ETF-Oxidized Long-Chain-Trans-23-Dehydroacyl-CoA + ETF-Reduced; Chemical-Reactions; Small-Molecule-Reactions	35011.204436329	8.87574077420625	0	0.356749869693635	0	0	0	0	1.25357056682427	0	0.783443336371947	2.28093738984575	0	0	0.259707960495911	0	0.650377805688356	1.93396052144112	0	2.74983191200826	0	0	0	0.734215381494931	0	0	0	21.9740860137033	0.803023831895447	4.6242312914304	0	0.925546038962539	2.05514281732009	0	0	0	0.839852288357579	0	4.21459520040671	0	0	0	0	33.6464320176473	5.72743646187713	0.474396758150672	1.31132418143136
815	RXN-14131	TETRADECANOYL-COA + FAD + PROTON ?? CPD-15568 + FADH2; Chemical-Reactions; Small-Molecule-Reactions	35011.204436329	8.87574077420625	0	0.356749869693635	0	0	0	0	1.25357056682427	0	0.783443336371947	2.28093738984575	0	0	0.259707960495911	0	0.650377805688356	1.93396052144112	0	2.74983191200826	0	0	0	0.734215381494931	0	0	0	21.9740860137033	0.803023831895447	4.6242312914304	0	0.925546038962539	2.05514281732009	0	0	0	0.839852288357579	0	4.21459520040671	0	0	0	0	33.6464320176473	5.72743646187713	0.474396758150672	1.31132418143136
295	CHLORIDE-PEROXIDASE-RXN	RH + CL- + HYDROGEN-PEROXIDE + PROTON ?? Chlorides + WATER; Chemical-Reactions; Small-Molecule-Reactions	34518.0657984015	28.146563738414	20.9850587908064	12.9335730306093	6.77513895907024	15.0722575431541	1.04988726042841	18.4189442918298	15.5241502168231	14.7018587095855	20.3738918795569	13.9076635723861	5.49881511099723	10.7952901585175	0	0.18628581566575	3.82997215654555	17.6889428238782	16.4346228045533	19.0247494564025	26.0094033207997	8.04250468655673	17.5910603902035	8.94622409077216	13.9884984091574	18.8378336740329	8.27474949334837	50.4889906830767	20.4306228901705	22.4257601850739	5.19247965340639	13.1738663048076	16.849361485965	12.6505600234076	14.3941854144794	13.6920951822995	10.1055647073502	6.60444544742399	22.1061296118368	6.39470152643387	22.7437009766163	15.2533238519217	11.6842077175504	70.3513129228153	30.1156749167611	27.8240900296446	13.5954078488576
2535	3.4.15.1-RXN	OLIGOPEPTIDES + WATER ? DIPEPTIDES + Peptides-holder; Chemical-Reactions; Small-Molecule-Reactions	34223.484980222	12.8047209617817	10.2510114818727	3.27307387888265	0	1.30386283408976	1.04988726042841	9.86930911768315	6.8055358759397	7.02891326021934	4.93419118749813	4.33884217543709	0	3.02549831736992	0	0	2.59539593630986	6.81967559446961	3.89902628641804	4.56584452948025	13.2285954029189	2.98827566485559	2.18734910671173	3.51420391382868	2.84519483225672	4.97111218103033	0	27.7075274352333	3.71265606185436	5.63054069163805	0	6.84174625828456	0.685972899436976	5.01595261976405	0	5.27869765190027	2.04160876318156	8.51517594509206	1.04969439277172	4.1408667073471	8.69436403882173	3.43143617366474	8.06127308323192	40.7654271380715	1.05063037822694	3.83224903297108	2.28280953012421
2534	RXN-19946		34223.484980222	12.8047209617817	10.2510114818727	3.27307387888265	0	1.30386283408976	1.04988726042841	9.86930911768315	6.8055358759397	7.02891326021934	4.93419118749813	4.33884217543709	0	3.02549831736992	0	0	2.59539593630986	6.81967559446961	3.89902628641804	4.56584452948025	13.2285954029189	2.98827566485559	2.18734910671173	3.51420391382868	2.84519483225672	4.97111218103033	0	27.7075274352333	3.71265606185436	5.63054069163805	0	6.84174625828456	0.685972899436976	5.01595261976405	0	5.27869765190027	2.04160876318156	8.51517594509206	1.04969439277172	4.1408667073471	8.69436403882173	3.43143617366474	8.06127308323192	40.7654271380715	1.05063037822694	3.83224903297108	2.28280953012421
3202	ADENYLATECYC-RXN	ATP > CAMP + PPI; Chemical-Reactions; Small-Molecule-Reactions	34073.0140896001	55.3247369490719	201.448120798315	88.4102162217051	53.2599292572006	96.5598550819529	9.12174112175874	47.3658117560437	117.673052161235	15.5842401367327	122.175895002181	92.6716222113308	8.91645703386773	24.1831035021561	1.77119165047482	32.1918743901357	8.91789941267204	54.9304775161053	143.025942146936	38.5307230536653	33.0342233809824	56.0273567820036	80.6632221911612	9.60850791620022	30.7753320523367	63.2498548022965	12.1610601875169	36.3352266853259	141.30651361055	38.4055135943044	25.3712921506622	10.0017578777379	112.077431191439	21.1122110940306	26.5685681205461	15.8802046744624	31.8300853919092	15.7837346116135	40.4186968453356	18.8971068651324	172.589645909244	22.5453185757052	19.8941168425036	69.0807896377555	38.8957374424655	147.173469235588	35.6509819865529
547	ACETALD-DEHYDROG-RXN	ACETALD + CO-A + NAD <> ACETYL-COA + NADH + PROTON; P122-PWY; FERMENTATION-PWY; PWY-5480; PWY4LZ-257; P161-PWY; ETOH-ACETYLCOA-ANA-PWY; PWY-6587; PHOSPHONOTASE-PWY; PWY-7085; PWY-5162; PWY-7180; PWY-5436; Chemical-Reactions; Small-Molecule-Reactions	34025.3668476464	12.466193284396	0.544840924625614	3.8734481035653	0.226376958059626	4.41322621145718	2.3394133143479	2.23579459534671	5.34123106264792	0.491276171485543	1.2321915057049	4.65878036739218	2.38604921645446	0.113674605229097	0.852191255188548	0	2.5957035389283	5.37981210265351	3.78565085408661	6.97383966159534	0.684167940303875	0.910533858953933	1.6541139546113	1.05348293446323	0.127109814544697	6.48573932612284	2.35945823917136	26.6749784584045	2.1587109167214	13.5703931680491	1.44344624140156	4.4607132511408	8.15884415674626	2.01258221498697	6.13878732615512	0.507884635335616	3.44585666729652	0.834675034628733	12.2591458742789	1.9996146064168	1.17823156278801	2.40670154519918	1.43957868833263	43.1476316918352	15.6612991416897	2.37899475041444	2.35949202331602
546	RXN-13671	isobutanal dehydrogenase; CPD-7000 + CO-A + NAD <> ISOBUTYRYL-COA + NADH + PROTON; Chemical-Reactions; Small-Molecule-Reactions	34025.3668476464	12.466193284396	0.544840924625614	3.8734481035653	0.226376958059626	4.41322621145718	2.3394133143479	2.23579459534671	5.34123106264792	0.491276171485543	1.2321915057049	4.65878036739218	2.38604921645446	0.113674605229097	0.852191255188548	0	2.5957035389283	5.37981210265351	3.78565085408661	6.97383966159534	0.684167940303875	0.910533858953933	1.6541139546113	1.05348293446323	0.127109814544697	6.48573932612284	2.35945823917136	26.6749784584045	2.1587109167214	13.5703931680491	1.44344624140156	4.4607132511408	8.15884415674626	2.01258221498697	6.13878732615512	0.507884635335616	3.44585666729652	0.834675034628733	12.2591458742789	1.9996146064168	1.17823156278801	2.40670154519918	1.43957868833263	43.1476316918352	15.6612991416897	2.37899475041444	2.35949202331602
3030	CARNDETRU-RXN	L-CARNITINYL-COA > WATER + CROTONOBETAINYL-COA; CARNMET-PWY; Chemical-Reactions; Small-Molecule-Reactions	33609.3695341547	13.4421206731799	12.3376623376623	5.60220845157429	0	4.08169440242057	0	11.0289606086636	11.5044574329909	0	11.0443724566824	4.99666673834971	0	0	0	0	0.753069038165465	3.11612403464707	11.8710310587692	2.60080333498055	22.3763073511343	0	3.64558184451956	0.850144125941499	2.87820379245676	4.79432474723158	0	25.4436785421828	5.03200456302681	2.3061257088092	0	2.4853699415082	4.97831416179521	1.13674356402541	0	0	0	0	0	0	9.74516147340939	1.12758777337919	1.40219059209482	35.6144826467485	1.75105063037823	12.2110425492724	0
2694	3.5.1.81-RXN	N-ACYL-D-AMINO-ACID + WATER ?? D-Amino-Acids + Carboxylates; Small-Molecule-Reactions; Chemical-Reactions	33169.6044555888	22.6184238081416	27.8160000798928	19.8826301615799	0	24.8701895338456	6.16544532130778	10.9618971652964	19.1340761590496	4.62815600816598	22.1837915437259	17.1442540323167	0.346032301265266	9.45759900464793	0.70874765707762	0.18628581566575	1.43316639439383	7.49824300150818	25.8412775713018	7.01482564256256	19.0506158410501	0	9.78686624818928	1.13996598705792	6.17785252880064	15.0959519797327	1.43055477433729	40.0852937771845	13.8653907091704	17.6869284364173	0	5.94356090959565	13.0594139371759	4.21136726506049	1.29161223679334	0.681475306171851	2.11921440773726	1.20928205686894	9.3792841472884	1.00226854591919	23.9377141559842	4.97360300856402	7.79939515570237	56.7987082184427	15.1891134680808	29.8069079336591	5.07626848105233
934	QOR-RXN	NADPH + Quinones <> NADP + Semiquinones; Chemical-Reactions; Small-Molecule-Reactions	33015.8012375588	80.3085782531515	141.879156564757	57.0405816300693	67.1971702880243	90.5735335599564	9.57577743329575	97.0187177773934	102.252768805721	35.1416013863172	98.8856609496216	68.8446770437034	8.37452552132766	32.8969027081626	1.81045192125312	41.815606611668	8.59283433488256	77.5999006943365	100.907967429217	46.1729718639153	112.472771267097	68.895231627109	113.935157232986	21.3296368006389	44.0629909373626	48.2186590259599	20.3855281155885	103.881640199987	140.862248044956	48.6978409940767	11.3026391404995	29.3253926479129	86.7710477255975	25.0163004627126	24.4413870593101	21.1309386209095	34.1745493405237	8.83255879102921	60.7972909351192	16.0500133052547	129.429259090737	42.1820190103857	28.9252707498596	158.599024532558	96.3134972847225	119.497524941076	34.9657100239679
2984	4.2.1.103-RXN	N-CYCLOHEXYLFORMAMIDE ?? WATER + CYCLOHEXYL-ISOCYANIDE; Chemical-Reactions; Small-Molecule-Reactions	31532.9250511849	11.2223162769175	13.7388926862611	5.62329877801587	0	7.51390120370979	0	1.02466560314149	7.11896327783682	0	7.84824913098107	5.3999866191647	2.00264993672091	0	0	0	0.667493011101207	1.43611652308631	9.72982334603395	1.84523130725662	0.800143846084689	0	0.759816005489339	1.13495375878115	0	3.94860375541647	1.06760707048579	23.5110751119522	5.2510932251727	3.0828208609536	0.582125301355709	2.38154536017858	6.34341747258964	2.81494483450351	5.02350036561907	1.01774042950514	0.860463715489164	0	3.37571273386762	0.862799884381925	11.6184800499461	1.99283889242497	1.40245515635748	34.627666683037	4.60176105663398	10.2601768281451	0.977987004376077
1233	ACETYL-COA-ACETYLTRANSFER-RXN	ACETYL-COA <> ACETOACETYL-COA + CO-A; PWY-7391; ACETOACETATE-DEG-PWY; PWY-6583; CENTFERM-PWY; PWY-5177; PWY-6863; PWY-5741; PWY-6876; PWY-7401; PWY-6588; PWY-922; PWY66-367; PWY1-3; PWY-6174; PWY-5676; PWY-7216; PWY66-368; PWY-6883; PWY-7003; PWY-5789; P163-PWY; Chemical-Reactions; Small-Molecule-Reactions	31369.7378969267	256.16452110598	212.328710659637	146.233393245035	243.964965470776	148.432478511029	246.243451951675	287.453408423192	187.38490595943	72.9575764769184	201.621177979751	169.020704638685	312.416105490395	67.9668362706481	376.581025647364	73.5014735306583	317.277097383472	198.438716729458	256.522477752148	161.648279767983	282.576747879769	231.033689591078	229.281258510028	117.638543702275	173.184203670077	140.935274505856	243.37676793928	350.115153024008	235.519690382211	269.078479361023	99.3014528879855	160.807568156797	152.455560244526	120.596069118314	114.188367278467	231.356537594462	194.568926358368	197.844600446672	182.825710358085	236.340326175558	194.677094877792	147.051324570687	198.778229340788	417.727999334753	240.819197905445	237.972843212069	151.640298298622
149	UDPMANNACADEHYDROG-RXN	UDP-N-acetyl-D-mannosamine dehydrogenase; UDP-MANNAC + NAD + WATER > UDP-MANNACA + NADH + PROTON; PWY-7335; Chemical-Reactions; Small-Molecule-Reactions	31330.7201461138	11.9660224111201	0.0816271049524638	0.910696704696821	17.1791477177025	5.03223803926628	2.16764530878116	10.9949925689587	1.60365745660645	0.491276171485543	0.168363423672521	5.39830804116518	2.70522996661936	0.113674605229097	1.18755213962108	2.97595040263363	1.09802183777652	6.93468463181616	3.13921025285764	4.55964618658733	6.63541011118104	18.221237250977	25.1602392832234	5.09939489207782	4.64061378527934	3.14830083453699	3.32910479789443	24.1571812878974	22.4850187661519	0	4.12383501883799	1.13087529981777	7.73257724738019	0.215498147146897	7.23305667467506	0.117802676626206	4.37381968547056	0	6.19824608025512	0	1.16475112094898	5.39523306904546	0.506692469578674	33.9876389428364	7.48824850465835	1.05167848590901	1.87512356692505
2196	3.1.21.4-RXN	DNA-N + WATER ? Double-Stranded-DNA-with-terminal-PO4s; Chemical-Reactions; Small-Molecule-Reactions	30494.2148481243	6.98579101191049	0	0.605715462378461	0	0.151285930408472	0.432419673055242	0	0	0	0.293950028495156	0	0	0	0	0.18628581566575	1.5150372809707	0	0	0.0807769795111567	0	0	0	0.598965179640602	0	0.268512277323062	0	17.9262280638106	0.43817732429178	0	0	1.9418174579618	0.92836340017181	1.1421407078378	0	0.217968668949061	0	0	0	0	1.41733356036097	0	0	25.0920218647546	0	0	0
806	RXN-8959	CPD-9407 > CPD-9408 + PROTON; PWY-5741; Chemical-Reactions; Small-Molecule-Reactions	30463.06388719	10.4062021620669	1.161995898838	1.57144649717187	0	0	0	9.86215077514623	6.25637998007817	0	4.67290252964688	2.69716923650387	1.64869323160988	0	0	0	0.616147394862653	3.93800735386614	5.98314282415425	2.30377433659742	17.5911774401391	0	3.67628148110498	0.99223007102932	4.24741265541432	1.67037794896485	1.06760707048579	20.8175551708768	1.04569364345016	1.84490056704736	0.582125301355709	1.30786129037418	0.573799197219902	0.850885991307255	3.70230922263962	0.791575889615105	0.860463715489164	0	1.08675888498818	0.671066576741497	0.905840286054827	1.97210447756096	2.21255092862056	29.8972526188744	2.0102061236742	3.74055995579296	0
3274	5.3.1.17-RXN	CPD-37 <> CPD-343; PWY-6507; Chemical-Reactions; Small-Molecule-Reactions	29950.3686582482	12.8595057208965	4.02040224528263	9.53813010210913	0	17.1484442373577	2.5087365338845	3.57466662576185	7.95020934191365	7.35643070787637	4.70304123567811	2.59432055224619	2.69191195422444	6.78365260160497	0.359807544801618	27.8067949968952	4.03487054488499	2.83687882913547	3.909091831756	5.58957152140323	1.20672255686416	2.86756902742033	1.21275254771405	2.35421184823155	0.590795825519206	11.1832702592351	1.4946498986801	23.7088390159826	0.217567653209963	5.27755370976759	0.942416924971561	5.05253738457009	0.109018480105601	8.33654198001069	5.18323291169546	5.88051722746712	3.92225731089762	1.74743526891092	2.3879364402236	4.52134116966952	5.96306437271103	3.13012715854143	7.38972741062137	39.2451972421518	0.78347008204923	6.2079279288647	4.44933530035804
2103	RXN-8783	L-GULONO-1-4-LACTONE + WATER ? L-GULONATE + PROTON; PWY3DJ-35471; Chemical-Reactions; Small-Molecule-Reactions	29637.6516310784	35.9781811802288	58.7450544811226	25.505409417488	13.5502779181405	40.5826197406214	5.32562359075536	24.3991594060621	44.6618493571711	0	43.2899065982312	33.0243077209809	1.61143354501448	20.8657550516971	0	14.2759691297791	1.30075561137671	22.8080651369124	42.3382692529731	8.12943518723489	30.7662144152815	12.9473596415976	37.6427983071548	6.92081773489041	12.6619460140797	33.6415132517559	5.15843637142682	52.1624527105222	46.3067147893443	16.2765377694884	2.63404136193442	11.1992511600791	30.4321955069035	11.773457978979	5.75382476179034	7.33658910187169	8.87231980996437	4.88495478810328	15.4737550348335	5.45736583485885	53.6713524503961	15.7108677918568	16.4328037898052	69.6021561904252	14.7706623974385	48.6264830922416	12.7897581456664
2102	GLUCONOLACT-RXN	GLC-D-LACTONE + WATER ? PROTON + GLUCONATE; NPGLUCAT-PWY; PWY-2221; PWY-5530; DHGLUCONATE-PYR-CAT-PWY; PWY-7165; GLUCOSE1PMETAB-PWY; Chemical-Reactions; Small-Molecule-Reactions	29637.6516310784	35.9781811802288	58.7450544811226	25.505409417488	13.5502779181405	40.5826197406214	5.32562359075536	24.3991594060621	44.6618493571711	0	43.2899065982312	33.0243077209809	1.61143354501448	20.8657550516971	0	14.2759691297791	1.30075561137671	22.8080651369124	42.3382692529731	8.12943518723489	30.7662144152815	12.9473596415976	37.6427983071548	6.92081773489041	12.6619460140797	33.6415132517559	5.15843637142682	52.1624527105222	46.3067147893443	16.2765377694884	2.63404136193442	11.1992511600791	30.4321955069035	11.773457978979	5.75382476179034	7.33658910187169	8.87231980996437	4.88495478810328	15.4737550348335	5.45736583485885	53.6713524503961	15.7108677918568	16.4328037898052	69.6021561904252	14.7706623974385	48.6264830922416	12.7897581456664
3293	RXN-8529	CPD-13339 <> CPD-8742; PWY-5419; 2ASDEG-PWY; PWY-7006; PWY-6336; PWY-6214; Chemical-Reactions; Small-Molecule-Reactions	29322.4916518379	21.3566685838057	16.8132586114045	13.8150680246852	7.00151591712986	18.0283822547245	0.647330010882953	12.3637197727109	19.0472257515629	14.0578265204387	16.1678678383889	12.9872323580754	4.87450099994635	11.5231638576189	1.1516276969675	13.9033974984476	5.10786453690949	14.3561905182076	22.3822190947579	14.1556706380125	3.59220758788097	10.3729109077622	10.8741518208849	3.55748265222937	6.25218806170662	8.84748886615311	5.03695153800853	35.5798623175725	13.4175292620395	11.9742832042169	1.82177953944742	7.42379307550724	13.1018991049653	12.1883258903695	13.4079337181404	7.31214337586887	9.16676131035156	1.17857791335294	13.730059338269	7.23475286636477	18.1999561710527	10.8100295618029	8.40474703976199	59.6422629059685	16.0184725008233	17.766804561396	12.4972293762159
3292	RXN-13459	OXOPENTENOATE <> CPD-14441; Chemical-Reactions; Small-Molecule-Reactions	29322.4916518379	21.3566685838057	16.8132586114045	13.8150680246852	7.00151591712986	18.0283822547245	0.647330010882953	12.3637197727109	19.0472257515629	14.0578265204387	16.1678678383889	12.9872323580754	4.87450099994635	11.5231638576189	1.1516276969675	13.9033974984476	5.10786453690949	14.3561905182076	22.3822190947579	14.1556706380125	3.59220758788097	10.3729109077622	10.8741518208849	3.55748265222937	6.25218806170662	8.84748886615311	5.03695153800853	35.5798623175725	13.4175292620395	11.9742832042169	1.82177953944742	7.42379307550724	13.1018991049653	12.1883258903695	13.4079337181404	7.31214337586887	9.16676131035156	1.17857791335294	13.730059338269	7.23475286636477	18.1999561710527	10.8100295618029	8.40474703976199	59.6422629059685	16.0184725008233	17.766804561396	12.4972293762159
3291	RXN-10245	2-hydroxy-5-chloromuconate tautomerase; CPD-9162 > CPD-11019; PWY-5645; Chemical-Reactions; Small-Molecule-Reactions	29322.4916518379	21.3566685838057	16.8132586114045	13.8150680246852	7.00151591712986	18.0283822547245	0.647330010882953	12.3637197727109	19.0472257515629	14.0578265204387	16.1678678383889	12.9872323580754	4.87450099994635	11.5231638576189	1.1516276969675	13.9033974984476	5.10786453690949	14.3561905182076	22.3822190947579	14.1556706380125	3.59220758788097	10.3729109077622	10.8741518208849	3.55748265222937	6.25218806170662	8.84748886615311	5.03695153800853	35.5798623175725	13.4175292620395	11.9742832042169	1.82177953944742	7.42379307550724	13.1018991049653	12.1883258903695	13.4079337181404	7.31214337586887	9.16676131035156	1.17857791335294	13.730059338269	7.23475286636477	18.1999561710527	10.8100295618029	8.40474703976199	59.6422629059685	16.0184725008233	17.766804561396	12.4972293762159
620	RXN-8527	2-hydroxymuconate semialdehyde dehydrogenase; CPD-14965 + WATER + NAD > CPD-13339 + NADH + PROTON; PWY-5419; PWY-7006; PWY-6336; Chemical-Reactions; Small-Molecule-Reactions	29111.5015948006	7.34250751084306	0.730131112906233	1.79446342734696	0	6.40426231664803	0	1.02466560314149	3.01611760538434	0	1.14320565503864	1.58007354680544	0	0	0	0	0.513456162385544	1.77014624069858	3.29158295808798	1.2012012012012	0.800143846084689	0	0	0.57964372223284	0.237028547614086	0	0	17.6290946539521	0.21908866214589	0	0	1.61999465411267	0.342501548988443	2.08633041983092	0	0	0	5.08214402440353	0	0	0.708666780180487	0	0	24.7768357419983	0	1.06603426045312	2.7890863280732
590	1.2.1.32-RXN	2-AMINOMUCONATE_SEMIALDEHYDE + NAD + WATER > 2-AMINO-MUCONATE + NADH + PROTON; PWY-5654; PWY-5647; PWY-5652; PWY-6210; Chemical-Reactions; Small-Molecule-Reactions	29111.5015948006	7.34250751084306	0.730131112906233	1.79446342734696	0	6.40426231664803	0	1.02466560314149	3.01611760538434	0	1.14320565503864	1.58007354680544	0	0	0	0	0.513456162385544	1.77014624069858	3.29158295808798	1.2012012012012	0.800143846084689	0	0	0.57964372223284	0.237028547614086	0	0	17.6290946539521	0.21908866214589	0	0	1.61999465411267	0.342501548988443	2.08633041983092	0	0	0	5.08214402440353	0	0	0.708666780180487	0	0	24.7768357419983	0	1.06603426045312	2.7890863280732
589	RXN-8831	CPD-9148 + WATER + NAD > PROTON + CPD-9150 + NADH; PWY-5644; Chemical-Reactions; Small-Molecule-Reactions	29111.5015948006	7.34250751084306	0.730131112906233	1.79446342734696	0	6.40426231664803	0	1.02466560314149	3.01611760538434	0	1.14320565503864	1.58007354680544	0	0	0	0	0.513456162385544	1.77014624069858	3.29158295808798	1.2012012012012	0.800143846084689	0	0	0.57964372223284	0.237028547614086	0	0	17.6290946539521	0.21908866214589	0	0	1.61999465411267	0.342501548988443	2.08633041983092	0	0	0	5.08214402440353	0	0	0.708666780180487	0	0	24.7768357419983	0	1.06603426045312	2.7890863280732
588	RXN-8837	CPD-9161 + NAD + WATER > PROTON + CPD-9160 + NADH; PWY-5645; Chemical-Reactions; Small-Molecule-Reactions	29111.5015948006	7.34250751084306	0.730131112906233	1.79446342734696	0	6.40426231664803	0	1.02466560314149	3.01611760538434	0	1.14320565503864	1.58007354680544	0	0	0	0	0.513456162385544	1.77014624069858	3.29158295808798	1.2012012012012	0.800143846084689	0	0	0.57964372223284	0.237028547614086	0	0	17.6290946539521	0.21908866214589	0	0	1.61999465411267	0.342501548988443	2.08633041983092	0	0	0	5.08214402440353	0	0	0.708666780180487	0	0	24.7768357419983	0	1.06603426045312	2.7890863280732
2735	DIMETHYLARGININASE-RXN	WATER + CPD-596 ?? DIMETHYLAMINE + L-CITRULLINE; Chemical-Reactions; Small-Molecule-Reactions	29043.481531129	9.93589553458381	1.42646053636766	4.4182513041375	0	0	5.14255918827508	0	1.36329090539017	0	3.11446655091652	3.73640897234873	0.828184594111886	4.76275677239573	0.150617111777421	6.68038676483634	0.599032189449802	2.6707052011975	0	1.91843463781694	2.23436863732277	0	3.47686539608601	3.14801985434366	2.83989924371499	1.45633018493868	2.08404618350982	21.370348972983	3.64743218713597	2.70016959742926	1.60969194340437	2.47170324595128	2.64660217078165	1.62988545468338	2.6511330840145	1.93761862043292	2.88031242480039	0	4.41444175678336	0.393875034734295	3.99351913987685	3.91292331067023	1.8293902883128	28.7869547164779	3.8699219531719	2.37133097851408	3.26026005266125
938	RXN-13854	nitrite reductase (NADH); AMMONIUM + WATER + NAD < NITRITE + NADH + PROTON; Small-Molecule-Reactions; Chemical-Reactions	28778.8353240509	38.0772385608087	11.9366506215361	21.0379231651196	20.3254168772107	42.4150949301383	4.80552423900789	42.2169560762814	29.2407107299047	35.5305266739464	22.1063105548986	25.2037563349448	6.07505346898799	23.8848896787028	2.44505905004259	0	8.65792473265895	36.1345530305339	25.3520979514517	35.9464985186217	44.9065109791982	23.9108887549873	39.3263157894737	10.3874922325321	12.4396628596566	38.9508519410914	9.48165715624985	57.7416078776596	36.1491426592008	36.1319873723256	3.11664663970469	18.3085650978017	22.9729848259136	21.3326849082777	19.94667349054	10.5825208272609	22.2884257287613	3.69158152148538	36.897879890354	12.0907313607911	19.5334611039489	18.9461878307584	26.1952850457958	103.652083546273	43.1978446910666	31.3382976777309	23.0685225554366
3538	ASNSYNB-RXN	GLN + L-ASPARTATE + ATP + WATER ? PROTON + GLT + ASN + PPI + AMP; ASPARAGINE-BIOSYNTHESIS; Composite-Reactions; Small-Molecule-Reactions	28677.6647339306	76.4506122299304	60.9478648673674	47.1049819934417	68.0032508000674	47.5364941579477	40.4262460727601	85.4434189789965	53.6708115064565	28.2101481270474	52.5483066809613	58.5623424177551	46.5926007215351	28.6970673220768	48.4273192026138	0.745143262663	50.9156398324374	67.4369401615982	60.3685696303319	50.8769252693475	75.2648500405043	68.1152314228522	85.1369736331342	26.7440508340106	33.0142524126225	38.1030743502264	43.4520941819545	108.064647772991	85.4884635841209	67.5382040636716	30.26086431907	40.0414511470243	53.6069590815336	40.7138251361879	36.4342234120794	52.469469801961	56.1291379445989	46.7199510788083	55.1148521325208	50.769555818602	66.5525981989807	45.5395969546107	66.0064882987006	167.604095903428	63.3483779243924	64.771421084825	51.3541937215576
608	RXN-1241	CONIFERYL-ALDEHYDE + NAD-P-OR-NOP + WATER > FERULIC-ACID + NADH-P-OR-NOP + PROTON; PWY-5168; Chemical-Reactions; Small-Molecule-Reactions	28052.4424078992	36.3833060715758	12.1853457520459	12.331354652312	27.055482566953	8.62790245659535	37.4406003382187	30.9591360903178	9.19181547929126	15.5291474782003	17.2360327312132	14.0916582439087	50.7155038313073	7.80690868115302	62.3633900441654	0	53.2370807263632	16.995257579883	17.2237955586345	13.6473154174464	30.4869771697225	24.5346487465447	17.4493310989292	16.7722122936227	19.5266350229749	18.6148515914149	37.2639301379706	65.4826017052975	11.0330707604672	35.2750025633873	13.877856318018	26.0909312710087	7.50081498687853	18.5202090808448	16.0564049387701	37.394133475225	25.6319084453472	35.199119107279	16.5074434769922	38.5647820149129	14.2404868608813	18.6889286214547	31.2894434089924	68.8618410217121	19.6676005603362	19.4934920686516	17.646170484745
970	RXN-8668	Protein-L-methionine + Ox-Thioredoxin + WATER ?? Protein-L-Methionine-S-Oxides + Red-Thioredoxin; Protein-Modification-Reactions	28039.3313561379	90.7107290124601	53.6713305157605	53.1083287200173	80.7343607882769	55.7216392355573	81.3624489502776	93.3967795188627	58.4829887138327	19.7522598870056	58.3095501143515	58.3792350437318	91.23206460547	25.5509556167305	111.184546339713	29.6065820988202	99.0853787387197	68.3997289561653	69.9344327743728	51.8007650448656	86.6555970405784	81.8358170381869	73.630787343426	36.177481122172	57.7652526986582	50.8695117073972	70.4417170016233	136.677923710946	64.8794379814462	82.4376894827894	46.7660290603842	58.3295927763183	40.2551047056064	50.459957797982	39.2104383007069	80.5735862682037	69.143578606288	75.6440855550195	44.2113171732583	86.1339362089839	60.771974021601	48.0944083525049	73.0930028811371	164.531394367578	52.2200765341094	69.47556786337	62.5270513341264
358	2-NITROPROPANE-DIOXYGENASE-RXN	CPD-320 + OXYGEN-MOLECULE ? ACETALD + NITRITE + Unspecified-Degradation-Products; PWY-723; Small-Molecule-Reactions; Chemical-Reactions	27810.7480200116	95.8502301404505	110.199890648206	62.0922153358667	75.7145022738757	79.1596872412484	79.2334413754228	102.243626860807	78.116120103272	38.7376719049202	87.7104384840243	60.1181433887565	104.322513174557	19.9646783495286	125.114381800166	17.7296194446909	108.637250257803	55.7740917243004	106.929724250661	50.7769156232681	108.956512340619	74.8872803672989	70.4509716219711	40.3096814820135	50.5445832900846	71.820935468755	77.3617965182228	137.864091751311	82.6048289274436	77.0326494812711	31.024172441713	56.8620189195544	54.2754646856548	49.1722571328658	39.1607960559688	81.2503369297368	60.9273060569184	67.7843862024601	43.2927085189617	83.8204510241954	99.0997275081101	48.6049813840317	71.6202731133041	163.576137402424	59.1398382336489	109.460928973757	51.8260977443923
357	RXN-16322		27810.7480200116	95.8502301404505	110.199890648206	62.0922153358667	75.7145022738757	79.1596872412484	79.2334413754228	102.243626860807	78.116120103272	38.7376719049202	87.7104384840243	60.1181433887565	104.322513174557	19.9646783495286	125.114381800166	17.7296194446909	108.637250257803	55.7740917243004	106.929724250661	50.7769156232681	108.956512340619	74.8872803672989	70.4509716219711	40.3096814820135	50.5445832900846	71.820935468755	77.3617965182228	137.864091751311	82.6048289274436	77.0326494812711	31.024172441713	56.8620189195544	54.2754646856548	49.1722571328658	39.1607960559688	81.2503369297368	60.9273060569184	67.7843862024601	43.2927085189617	83.8204510241954	99.0997275081101	48.6049813840317	71.6202731133041	163.576137402424	59.1398382336489	109.460928973757	51.8260977443923
3073	RXN-13163	2-D-THREO-HYDROXY-3-CARBOXY-ISOCAPROATE ?? 3-CARBOXY-3-HYDROXY-ISOCAPROATE; Composite-Reactions; Small-Molecule-Reactions	27694.3940930708	110.961358124756	129.260366987585	80.3823587511378	87.177867609904	106.039765075122	80.2340353075653	100.647551556976	96.3895233153851	34.7365577869566	95.8901723633859	87.2124238177423	89.7624111065118	37.0458183511282	96.7882053612217	52.532777432804	88.3438806533575	82.3880407420942	131.676046820752	61.1369078774245	93.138219521646	91.016799547004	104.709476449809	45.7268123953369	62.5161019355301	105.849000035388	73.1795050608941	156.686640958802	124.688605928631	79.9485945441723	34.9043080083664	64.1610950873318	82.9016797421384	52.4154726454769	58.4492814790279	72.4546728543753	71.7676196132086	56.944748753625	69.9895894418536	70.4687432804641	116.736215293616	61.5094636751941	77.6569142968194	199.769946904065	78.2137928426347	115.211521816547	65.5606060829917
205	MANNONOXIDOREDUCT-RXN	D-MANNONATE + NAD <> FRUCTURONATE + NADH + PROTON; PWY-7242; Chemical-Reactions; Small-Molecule-Reactions	27340.5719964513	9.62450485553703	0.935857204995961	4.70032431806336	0.226376958059626	11.5642695554526	0.910160653889515	0.615136826604491	4.8325351735288	0.491276171485543	1.92844658715711	1.89008408421324	2.53889633486262	3.79604581931142	0.453524858796458	13.9033974984476	1.88930653619749	2.03217963464202	0.295427779702113	4.01321111010528	0.472894003416345	0.371747211895911	1.78378357772752	0.999703556926821	0.127109814544697	0.840100965759438	1.87013561805137	18.9767952646359	0	0.549476878843543	1.25592535771314	2.46032687805975	0	1.38447485313082	5.561105189053	1.52562506484075	1.7221009177075	0.396557359189454	1.593913031316	1.2443395317468	1.56318463022873	2.62882935809899	1.88078734324567	27.5034310639647	0.78347008204923	0.725191103333947	2.15463797904787
280	CHD-RXN	CHOLINE + Acceptor <> BETAINE_ALDEHYDE + Donor-H2; CHOLINE-BETAINE-ANA-PWY; BETSYN-PWY; Small-Molecule-Reactions; Chemical-Reactions	27227.8325468505	36.8995118040661	140.60209175549	57.9040524609787	29.151659087081	68.434344016409	19.7213962482776	33.5185639683124	76.5776397296271	25.6334377818924	90.9979562296185	53.0138324120967	29.3574157592312	24.0599153766914	32.0993991540483	15.7902264013326	28.3024219862364	31.5282998716532	105.470002902105	30.2871752053662	34.7701591649876	28.6359260318368	37.8013245139814	16.7700296014776	31.1860903989296	47.3899982754296	28.2591122187045	20.8667309660902	85.7788249932226	39.2506865888277	12.9623950741886	26.4362779483735	72.4519595558054	18.8076244406154	19.4543737959444	29.193096352557	27.6778494692701	21.9388013011066	35.3479358188187	24.9134135319028	119.533400715603	27.5408031142996	26.7855635211384	17.8670038742717	44.5168990283059	109.314389065727	18.4521919617318
279	RXN0-7230		27227.8325468505	36.8995118040661	140.60209175549	57.9040524609787	29.151659087081	68.434344016409	19.7213962482776	33.5185639683124	76.5776397296271	25.6334377818924	90.9979562296185	53.0138324120967	29.3574157592312	24.0599153766914	32.0993991540483	15.7902264013326	28.3024219862364	31.5282998716532	105.470002902105	30.2871752053662	34.7701591649876	28.6359260318368	37.8013245139814	16.7700296014776	31.1860903989296	47.3899982754296	28.2591122187045	20.8667309660902	85.7788249932226	39.2506865888277	12.9623950741886	26.4362779483735	72.4519595558054	18.8076244406154	19.4543737959444	29.193096352557	27.6778494692701	21.9388013011066	35.3479358188187	24.9134135319028	119.533400715603	27.5408031142996	26.7855635211384	17.8670038742717	44.5168990283059	109.314389065727	18.4521919617318
2327	CEREBROSIDE-SULFATASE-RXN	GALACTOSYLCERAMIDE-SULFATE + WATER ? Cerebrosides + PROTON + SULFATE; Chemical-Reactions; Small-Molecule-Reactions	26919.2311191736	5.4802713422163	0	0	0	1.03406202723147	9.04855953091496	0	6.58283150312906	0	0.220462521371367	17.0856540719554	0	20.6575200621279	0.17316319178114	0.18628581566575	0	0	0	0.0807769795111567	0	0	23.5248672139063	0	0	0	0	3.9913585493696	1.44521199062044	0.487181535021164	0	0	0	0	0	0	0	0	0	0	0	0	0	0	0	1.25483514459385	3.1396366529638
2891	RXN-10246	2-oxopent-5-chloro-3-enoate decarboxylase; PROTON + CPD-11019 > CPD-11169 + CARBON-DIOXIDE; PWY-5645; Chemical-Reactions; Small-Molecule-Reactions	26578.216739448	8.09811292691839	12.3376623376623	3.81942433543754	0	4.08169440242057	0	0	8.06107761298239	0	6.95981204934292	4.70992442425268	0	0	0	0	0.496340956972693	1.56947071052629	9.37055767232421	1.97496120225895	0	0	0	0.560322264825079	0	3.13553201733269	0	17.2544078854756	6.00035683090073	3.0828208609536	0	0.706337766576675	6.62947025180872	0	0	0	1.01276305360767	0	3.23094624624972	0	9.74516147340939	0	0	25.6692464431986	3.81829097458475	9.60431731620509	1.22191440415583
2890	RXN-8841	PROTON + CPD-9164 > CPD-9165 + CARBON-DIOXIDE; PWY-5644; Chemical-Reactions; Small-Molecule-Reactions	26578.216739448	8.09811292691839	12.3376623376623	3.81942433543754	0	4.08169440242057	0	0	8.06107761298239	0	6.95981204934292	4.70992442425268	0	0	0	0	0.496340956972693	1.56947071052629	9.37055767232421	1.97496120225895	0	0	0	0.560322264825079	0	3.13553201733269	0	17.2544078854756	6.00035683090073	3.0828208609536	0	0.706337766576675	6.62947025180872	0	0	0	1.01276305360767	0	3.23094624624972	0	9.74516147340939	0	0	25.6692464431986	3.81829097458475	9.60431731620509	1.22191440415583
2889	4.1.1.77-RXN	CPD-8742 + PROTON > OXOPENTENOATE + CARBON-DIOXIDE; PWY-5654; 2ASDEG-PWY; PWY-7006; PWY-6210; PWY-6214; PWY-5419; PWY-6336; PWY-5647; Chemical-Reactions; Small-Molecule-Reactions	26578.216739448	8.09811292691839	12.3376623376623	3.81942433543754	0	4.08169440242057	0	0	8.06107761298239	0	6.95981204934292	4.70992442425268	0	0	0	0	0.496340956972693	1.56947071052629	9.37055767232421	1.97496120225895	0	0	0	0.560322264825079	0	3.13553201733269	0	17.2544078854756	6.00035683090073	3.0828208609536	0	0.706337766576675	6.62947025180872	0	0	0	1.01276305360767	0	3.23094624624972	0	9.74516147340939	0	0	25.6692464431986	3.81829097458475	9.60431731620509	1.22191440415583
3270	GALACTUROISOM-RXN	D-galacturonate isomerase; CPD-15633 <> D-TAGATURONATE; PWY-7248; GALACTUROCAT-PWY; Chemical-Reactions; Small-Molecule-Reactions	26520.0461752701	13.0440952748292	4.38206829056111	7.42399638578317	0.226376958059626	13.0958270817412	3.96734444623396	3.83240274880353	7.76048923525013	0.491276171485543	4.59849081032569	4.46919920308933	2.43243525071248	5.27158296660626	0.779861934314204	14.0896833141134	2.89467300120651	3.39186873547569	3.65037760421516	6.19476296950306	1.90942191854715	2.59025848686629	3.41347683549773	1.5294308035279	1.05183371535737	14.4201846902398	1.79381743249904	22.3070686444221	1.84212892965032	6.38187701803827	1.36406485987425	7.98348232614388	0.468206531151024	10.3079399488789	5.31428457421036	3.48367742158592	5.55165116359115	4.96994011952749	3.67891659789921	4.91270835340592	8.44371058239129	4.89570517571754	9.23875460152843	37.7507462301029	0.78347008204923	6.36358022032217	5.7923849622066
3269	GLUCUROISOM-RXN	CPD-15530 <> FRUCTURONATE; PWY-7247; Chemical-Reactions; Small-Molecule-Reactions	26520.0461752701	13.0440952748292	4.38206829056111	7.42399638578317	0.226376958059626	13.0958270817412	3.96734444623396	3.83240274880353	7.76048923525013	0.491276171485543	4.59849081032569	4.46919920308933	2.43243525071248	5.27158296660626	0.779861934314204	14.0896833141134	2.89467300120651	3.39186873547569	3.65037760421516	6.19476296950306	1.90942191854715	2.59025848686629	3.41347683549773	1.5294308035279	1.05183371535737	14.4201846902398	1.79381743249904	22.3070686444221	1.84212892965032	6.38187701803827	1.36406485987425	7.98348232614388	0.468206531151024	10.3079399488789	5.31428457421036	3.48367742158592	5.55165116359115	4.96994011952749	3.67891659789921	4.91270835340592	8.44371058239129	4.89570517571754	9.23875460152843	37.7507462301029	0.78347008204923	6.36358022032217	5.7923849622066
2548	3.4.17.11-RXN	CPD-12826 + WATER ? PTEROATE + Glutamates; Chemical-Reactions; Small-Molecule-Reactions	26179.6098718322	39.5957072273112	41.858799215641	21.9817301412664	37.2294593228903	26.467791165904	29.1303375140924	37.0390436454371	20.6420000602855	18.1941540457991	27.7665036158884	19.1310100858046	38.9582109582325	7.91787851563095	46.4813820514608	0.18628581566575	41.2535920600515	31.0966945689637	30.0494492552823	18.9344603660943	29.5063104536969	33.3840672957773	35.4319865367683	16.6077951736681	18.5742762094072	18.7507645328634	30.1391224674053	65.1742679011956	38.5340940863322	37.0802106951451	10.7010635009506	24.0210134909487	20.6345530430413	19.3823668818915	14.5906030017336	34.0926381833295	23.3487685190973	23.1035788212224	22.8329646767025	33.8502630164921	38.0373785535933	21.295606152124	36.1257553581427	83.3914814349454	27.606613968381	34.5331156080319	18.6169635329518
2581	3.4.21.26-RXN	WATER + General-Protein-Substrates ? Peptides-holder + Peptides-holder; Small-Molecule-Reactions; Chemical-Reactions	26146.8972409046	43.7895950612763	19.6084460462451	23.6366509769708	31.4684857672225	14.3409984871407	41.6968456407366	45.7564322820796	24.870401971292	14.5491026919242	26.7203872922248	26.4446499358437	49.5108716944172	9.11574553455863	61.9751760686145	0.18628581566575	57.3485411095805	31.2597767658036	30.6753309546068	22.8302106325735	40.8472759147712	33.9961951513996	21.3545952036053	14.3566583974652	20.3258060707092	20.4913281375381	33.7483090530697	68.1698381234702	12.0982137198627	49.3206879109762	21.6660387335581	27.8063702501705	11.8669576071047	29.4035487799805	12.1149138958085	47.7973475810077	31.4457955257636	44.2519918654901	16.5003764726725	49.2825363179925	25.464618321985	18.549803145348	37.6716669312309	89.1463537411321	26.7982789673804	28.5899457166511	30.1311165627901
3130	RXN-14726	CPD-12327 + WATER ?? BUTYRAMIDE; Small-Molecule-Reactions; Chemical-Reactions	26107.4417490057	9.23473651202464	50.6928478220344	18.0080500376441	20.3254168772107	23.1527987897126	0	13.5329488280771	24.7830322352108	0	28.7724753458579	15.1859099804305	2.41808340636115	0	0	0	0	12.7560385906434	31.6175961205404	6.96147634240069	6.26809314033984	17.386331140978	27.5364151566749	0.762833839756917	0	13.4250120365912	4.18809217372255	1.01789239543205	43.8633626972558	9.24846258286079	0.853783775321707	2.99327163642547	31.1112308396864	1.45722882934518	6.11888705843456	2.03548085901027	5.73515985664316	0	15.4551939242206	1.72559976876385	42.978602644872	6.01613547789911	2.80491031271496	9.13966684971627	19.2655593356014	36.338789149074	1.36056225964726
3129	RXN-7567	indole-3-acetonitrile hydratase; INDOLEYL-CPD + WATER > CPD-237; PWY-581; PWY-5025; Chemical-Reactions; Small-Molecule-Reactions	26107.4417490057	9.23473651202464	50.6928478220344	18.0080500376441	20.3254168772107	23.1527987897126	0	13.5329488280771	24.7830322352108	0	28.7724753458579	15.1859099804305	2.41808340636115	0	0	0	0	12.7560385906434	31.6175961205404	6.96147634240069	6.26809314033984	17.386331140978	27.5364151566749	0.762833839756917	0	13.4250120365912	4.18809217372255	1.01789239543205	43.8633626972558	9.24846258286079	0.853783775321707	2.99327163642547	31.1112308396864	1.45722882934518	6.11888705843456	2.03548085901027	5.73515985664316	0	15.4551939242206	1.72559976876385	42.978602644872	6.01613547789911	2.80491031271496	9.13966684971627	19.2655593356014	36.338789149074	1.36056225964726
3128	RXN-14725	CPD-8860 + WATER ?? PROPIONAMIDE; Chemical-Reactions; Small-Molecule-Reactions	26107.4417490057	9.23473651202464	50.6928478220344	18.0080500376441	20.3254168772107	23.1527987897126	0	13.5329488280771	24.7830322352108	0	28.7724753458579	15.1859099804305	2.41808340636115	0	0	0	0	12.7560385906434	31.6175961205404	6.96147634240069	6.26809314033984	17.386331140978	27.5364151566749	0.762833839756917	0	13.4250120365912	4.18809217372255	1.01789239543205	43.8633626972558	9.24846258286079	0.853783775321707	2.99327163642547	31.1112308396864	1.45722882934518	6.11888705843456	2.03548085901027	5.73515985664316	0	15.4551939242206	1.72559976876385	42.978602644872	6.01613547789911	2.80491031271496	9.13966684971627	19.2655593356014	36.338789149074	1.36056225964726
3127	R310-RXN	acrylonitrile hydratase; ACRYLONITRILE + WATER > ACRYLAMIDE; PWY-7308; Chemical-Reactions; Small-Molecule-Reactions	26107.4417490057	9.23473651202464	50.6928478220344	18.0080500376441	20.3254168772107	23.1527987897126	0	13.5329488280771	24.7830322352108	0	28.7724753458579	15.1859099804305	2.41808340636115	0	0	0	0	12.7560385906434	31.6175961205404	6.96147634240069	6.26809314033984	17.386331140978	27.5364151566749	0.762833839756917	0	13.4250120365912	4.18809217372255	1.01789239543205	43.8633626972558	9.24846258286079	0.853783775321707	2.99327163642547	31.1112308396864	1.45722882934518	6.11888705843456	2.03548085901027	5.73515985664316	0	15.4551939242206	1.72559976876385	42.978602644872	6.01613547789911	2.80491031271496	9.13966684971627	19.2655593356014	36.338789149074	1.36056225964726
3126	R313-RXN	3-cyanopyridine hydratase; 3-CYANOPYRIDINE + WATER > NIACINAMIDE; P345-PWY; Chemical-Reactions; Small-Molecule-Reactions	26107.4417490057	9.23473651202464	50.6928478220344	18.0080500376441	20.3254168772107	23.1527987897126	0	13.5329488280771	24.7830322352108	0	28.7724753458579	15.1859099804305	2.41808340636115	0	0	0	0	12.7560385906434	31.6175961205404	6.96147634240069	6.26809314033984	17.386331140978	27.5364151566749	0.762833839756917	0	13.4250120365912	4.18809217372255	1.01789239543205	43.8633626972558	9.24846258286079	0.853783775321707	2.99327163642547	31.1112308396864	1.45722882934518	6.11888705843456	2.03548085901027	5.73515985664316	0	15.4551939242206	1.72559976876385	42.978602644872	6.01613547789911	2.80491031271496	9.13966684971627	19.2655593356014	36.338789149074	1.36056225964726
3125	NITRILE-HYDRATASE-RXN	Aliphatic-Amides ?? Nitriles + WATER; Chemical-Reactions; Small-Molecule-Reactions	26107.4417490057	9.23473651202464	50.6928478220344	18.0080500376441	20.3254168772107	23.1527987897126	0	13.5329488280771	24.7830322352108	0	28.7724753458579	15.1859099804305	2.41808340636115	0	0	0	0	12.7560385906434	31.6175961205404	6.96147634240069	6.26809314033984	17.386331140978	27.5364151566749	0.762833839756917	0	13.4250120365912	4.18809217372255	1.01789239543205	43.8633626972558	9.24846258286079	0.853783775321707	2.99327163642547	31.1112308396864	1.45722882934518	6.11888705843456	2.03548085901027	5.73515985664316	0	15.4551939242206	1.72559976876385	42.978602644872	6.01613547789911	2.80491031271496	9.13966684971627	19.2655593356014	36.338789149074	1.36056225964726
3124	RXN-17609		26107.4417490057	9.23473651202464	50.6928478220344	18.0080500376441	20.3254168772107	23.1527987897126	0	13.5329488280771	24.7830322352108	0	28.7724753458579	15.1859099804305	2.41808340636115	0	0	0	0	12.7560385906434	31.6175961205404	6.96147634240069	6.26809314033984	17.386331140978	27.5364151566749	0.762833839756917	0	13.4250120365912	4.18809217372255	1.01789239543205	43.8633626972558	9.24846258286079	0.853783775321707	2.99327163642547	31.1112308396864	1.45722882934518	6.11888705843456	2.03548085901027	5.73515985664316	0	15.4551939242206	1.72559976876385	42.978602644872	6.01613547789911	2.80491031271496	9.13966684971627	19.2655593356014	36.338789149074	1.36056225964726
499	RXN-10842	TRP + FADH2 + CL- + OXYGEN-MOLECULE ? CPD-11751 + FAD + WATER; PWY-6831; PWY-6324; Chemical-Reactions; Small-Molecule-Reactions	25948.3328679707	69.7855120070045	24.4240171710267	25.6903703596456	87.9303183425973	8.16695158850227	121.681951099211	67.6346177445085	14.9730463061361	7.02891326021934	27.5088484957557	25.0783531536956	160.055815377081	5.48041246009147	201.419322222997	0	163.759575551009	27.8498333372456	44.0886271793096	36.213555538661	31.8066393958464	75.2873653607854	38.7391839690971	38.3537965191342	30.5717727651594	26.6924726167549	109.648402271939	109.050579206387	24.9223651688954	77.85556265474	37.4935802101923	57.9830234269332	9.4806039707982	39.722739647514	34.7094931224954	102.879422139226	70.5902681271969	100.39947940174	28.1928647355833	113.836512830395	24.7034451444463	36.2528716983581	80.0397110958252	98.2023963128154	31.8452571542926	36.4606511328053	45.2591334040578
1192	2.3.1.118-RXN	N-Hydroxy-Arylamines + ACETYL-COA ?? N-Acetoxy-Arylamines + CO-A; Small-Molecule-Reactions; Chemical-Reactions	25549.6493057867	15.3200253005279	14.3044381911094	11.0472310567471	10.1627084386054	16.1473450023722	1.66713641488162	18.4124851156398	16.6515662846694	5.09003624048489	12.5001879787974	8.30929064761445	0	9.25446310923919	0.88357599632964	13.9033974984476	1.13434282887857	11.5517898500687	19.321156683741	10.6276891251117	16.3626419730888	8.69316557048899	15.3983582810237	0.71489392408717	4.99886224643361	4.32468351407326	4.02619164327256	24.691546818182	19.6176751751015	2.0886494181838	0.320984676142133	4.7972357735419	10.3901539549549	1.51395785997448	0.344416765948229	2.05596082054221	5.4356769914687	1.16212005665105	6.57093016984501	1.55938331308288	13.3512179762648	5.75123757672917	1.744128813757	33.9226349447518	13.0827677708988	16.6656394627135	5.04609513091579
1238	RXN-14394	CPD-7221 + ACETYL-COA ?? CPD-15244 + CO-A; Chemical-Reactions; Small-Molecule-Reactions	25546.1385430083	53.7159343948521	36.768955794584	31.4923265486007	33.8193532086913	28.6792086185155	56.3932062664412	39.040501845709	26.7337830347117	29.1750629065185	26.4301823187701	31.3912321036859	66.8928557821912	17.0428566690825	79.5306214351452	26.8937579467163	69.2514536692442	42.3206906888176	44.5185438132641	32.4721839369716	24.3995781131836	32.5939416325104	22.4696746161424	21.7419704491151	25.5711157173851	25.8873869177847	49.8995498172938	89.0570853584323	22.3513890609126	54.0096797156687	18.1388412284712	37.8730598663943	14.7438659617755	29.3801939872876	28.4904377444683	48.0591808255619	40.1053572453247	47.0178308146442	34.132135835845	51.9354856926622	30.5716769332124	28.0675665127313	42.8881377509104	105.634978284693	43.5880209227899	34.1649000226396	36.5401213812114
1237	RXN-14788	3-ketoacyl-CoA thiolase; CPD-15676 + CO-A > CPD-15677 + ACETYL-COA; PWY-7338; Chemical-Reactions; Small-Molecule-Reactions	25546.1385430083	53.7159343948521	36.768955794584	31.4923265486007	33.8193532086913	28.6792086185155	56.3932062664412	39.040501845709	26.7337830347117	29.1750629065185	26.4301823187701	31.3912321036859	66.8928557821912	17.0428566690825	79.5306214351452	26.8937579467163	69.2514536692442	42.3206906888176	44.5185438132641	32.4721839369716	24.3995781131836	32.5939416325104	22.4696746161424	21.7419704491151	25.5711157173851	25.8873869177847	49.8995498172938	89.0570853584323	22.3513890609126	54.0096797156687	18.1388412284712	37.8730598663943	14.7438659617755	29.3801939872876	28.4904377444683	48.0591808255619	40.1053572453247	47.0178308146442	34.132135835845	51.9354856926622	30.5716769332124	28.0675665127313	42.8881377509104	105.634978284693	43.5880209227899	34.1649000226396	36.5401213812114
1236	RXN-12710	acetyl-CoA C-acyltransferase; CPD-13700 + ACETYL-COA < CPD-13699 + CO-A; PWY-6945; PWY-6946; PWY-6948; Chemical-Reactions; Small-Molecule-Reactions	25546.1385430083	53.7159343948521	36.768955794584	31.4923265486007	33.8193532086913	28.6792086185155	56.3932062664412	39.040501845709	26.7337830347117	29.1750629065185	26.4301823187701	31.3912321036859	66.8928557821912	17.0428566690825	79.5306214351452	26.8937579467163	69.2514536692442	42.3206906888176	44.5185438132641	32.4721839369716	24.3995781131836	32.5939416325104	22.4696746161424	21.7419704491151	25.5711157173851	25.8873869177847	49.8995498172938	89.0570853584323	22.3513890609126	54.0096797156687	18.1388412284712	37.8730598663943	14.7438659617755	29.3801939872876	28.4904377444683	48.0591808255619	40.1053572453247	47.0178308146442	34.132135835845	51.9354856926622	30.5716769332124	28.0675665127313	42.8881377509104	105.634978284693	43.5880209227899	34.1649000226396	36.5401213812114
1235	RXN-17799		25546.1385430083	53.7159343948521	36.768955794584	31.4923265486007	33.8193532086913	28.6792086185155	56.3932062664412	39.040501845709	26.7337830347117	29.1750629065185	26.4301823187701	31.3912321036859	66.8928557821912	17.0428566690825	79.5306214351452	26.8937579467163	69.2514536692442	42.3206906888176	44.5185438132641	32.4721839369716	24.3995781131836	32.5939416325104	22.4696746161424	21.7419704491151	25.5711157173851	25.8873869177847	49.8995498172938	89.0570853584323	22.3513890609126	54.0096797156687	18.1388412284712	37.8730598663943	14.7438659617755	29.3801939872876	28.4904377444683	48.0591808255619	40.1053572453247	47.0178308146442	34.132135835845	51.9354856926622	30.5716769332124	28.0675665127313	42.8881377509104	105.634978284693	43.5880209227899	34.1649000226396	36.5401213812114
1234	RXN-10700	CPD-11525 + ACETYL-COA < CPD-11524 + CO-A; PWY-735; Chemical-Reactions; Small-Molecule-Reactions	25546.1385430083	53.7159343948521	36.768955794584	31.4923265486007	33.8193532086913	28.6792086185155	56.3932062664412	39.040501845709	26.7337830347117	29.1750629065185	26.4301823187701	31.3912321036859	66.8928557821912	17.0428566690825	79.5306214351452	26.8937579467163	69.2514536692442	42.3206906888176	44.5185438132641	32.4721839369716	24.3995781131836	32.5939416325104	22.4696746161424	21.7419704491151	25.5711157173851	25.8873869177847	49.8995498172938	89.0570853584323	22.3513890609126	54.0096797156687	18.1388412284712	37.8730598663943	14.7438659617755	29.3801939872876	28.4904377444683	48.0591808255619	40.1053572453247	47.0178308146442	34.132135835845	51.9354856926622	30.5716769332124	28.0675665127313	42.8881377509104	105.634978284693	43.5880209227899	34.1649000226396	36.5401213812114
1232	RXN-12751	3-[(3a<i>S</i>,4<i>S</i>,5<i>R</i>,7a<i>S</i>)-5-hydroxy-7a-methyl-1-oxo-octahydro-1<i>H</i>-inden-4-yl]-3-oxopropanoyl-CoA hydrolase; CPD-13758 + WATER ? CPD-13759 + ACETYL-COA; PWY-6944; Chemical-Reactions; Small-Molecule-Reactions	25546.1385430083	53.7159343948521	36.768955794584	31.4923265486007	33.8193532086913	28.6792086185155	56.3932062664412	39.040501845709	26.7337830347117	29.1750629065185	26.4301823187701	31.3912321036859	66.8928557821912	17.0428566690825	79.5306214351452	26.8937579467163	69.2514536692442	42.3206906888176	44.5185438132641	32.4721839369716	24.3995781131836	32.5939416325104	22.4696746161424	21.7419704491151	25.5711157173851	25.8873869177847	49.8995498172938	89.0570853584323	22.3513890609126	54.0096797156687	18.1388412284712	37.8730598663943	14.7438659617755	29.3801939872876	28.4904377444683	48.0591808255619	40.1053572453247	47.0178308146442	34.132135835845	51.9354856926622	30.5716769332124	28.0675665127313	42.8881377509104	105.634978284693	43.5880209227899	34.1649000226396	36.5401213812114
1231	RXN-19800		25546.1385430083	53.7159343948521	36.768955794584	31.4923265486007	33.8193532086913	28.6792086185155	56.3932062664412	39.040501845709	26.7337830347117	29.1750629065185	26.4301823187701	31.3912321036859	66.8928557821912	17.0428566690825	79.5306214351452	26.8937579467163	69.2514536692442	42.3206906888176	44.5185438132641	32.4721839369716	24.3995781131836	32.5939416325104	22.4696746161424	21.7419704491151	25.5711157173851	25.8873869177847	49.8995498172938	89.0570853584323	22.3513890609126	54.0096797156687	18.1388412284712	37.8730598663943	14.7438659617755	29.3801939872876	28.4904377444683	48.0591808255619	40.1053572453247	47.0178308146442	34.132135835845	51.9354856926622	30.5716769332124	28.0675665127313	42.8881377509104	105.634978284693	43.5880209227899	34.1649000226396	36.5401213812114
1230	KETOACYLCOATHIOL-RXN	Saturated-Fatty-Acyl-CoA + ACETYL-COA ? 3-KETOACYL-COA + CO-A; FAO-PWY; PWY-7288; PWY66-391; PWY-5136; Chemical-Reactions; Small-Molecule-Reactions	25546.1385430083	53.7159343948521	36.768955794584	31.4923265486007	33.8193532086913	28.6792086185155	56.3932062664412	39.040501845709	26.7337830347117	29.1750629065185	26.4301823187701	31.3912321036859	66.8928557821912	17.0428566690825	79.5306214351452	26.8937579467163	69.2514536692442	42.3206906888176	44.5185438132641	32.4721839369716	24.3995781131836	32.5939416325104	22.4696746161424	21.7419704491151	25.5711157173851	25.8873869177847	49.8995498172938	89.0570853584323	22.3513890609126	54.0096797156687	18.1388412284712	37.8730598663943	14.7438659617755	29.3801939872876	28.4904377444683	48.0591808255619	40.1053572453247	47.0178308146442	34.132135835845	51.9354856926622	30.5716769332124	28.0675665127313	42.8881377509104	105.634978284693	43.5880209227899	34.1649000226396	36.5401213812114
1229	RXN-19804		25546.1385430083	53.7159343948521	36.768955794584	31.4923265486007	33.8193532086913	28.6792086185155	56.3932062664412	39.040501845709	26.7337830347117	29.1750629065185	26.4301823187701	31.3912321036859	66.8928557821912	17.0428566690825	79.5306214351452	26.8937579467163	69.2514536692442	42.3206906888176	44.5185438132641	32.4721839369716	24.3995781131836	32.5939416325104	22.4696746161424	21.7419704491151	25.5711157173851	25.8873869177847	49.8995498172938	89.0570853584323	22.3513890609126	54.0096797156687	18.1388412284712	37.8730598663943	14.7438659617755	29.3801939872876	28.4904377444683	48.0591808255619	40.1053572453247	47.0178308146442	34.132135835845	51.9354856926622	30.5716769332124	28.0675665127313	42.8881377509104	105.634978284693	43.5880209227899	34.1649000226396	36.5401213812114
1228	RXN-14268	lauroyl-CoA acetyl-CoA acyltransferase; LAUROYLCOA-CPD + ACETYL-COA ?? CPD-10284 + COA-GROUP; Chemical-Reactions; Small-Molecule-Reactions	25546.1385430083	53.7159343948521	36.768955794584	31.4923265486007	33.8193532086913	28.6792086185155	56.3932062664412	39.040501845709	26.7337830347117	29.1750629065185	26.4301823187701	31.3912321036859	66.8928557821912	17.0428566690825	79.5306214351452	26.8937579467163	69.2514536692442	42.3206906888176	44.5185438132641	32.4721839369716	24.3995781131836	32.5939416325104	22.4696746161424	21.7419704491151	25.5711157173851	25.8873869177847	49.8995498172938	89.0570853584323	22.3513890609126	54.0096797156687	18.1388412284712	37.8730598663943	14.7438659617755	29.3801939872876	28.4904377444683	48.0591808255619	40.1053572453247	47.0178308146442	34.132135835845	51.9354856926622	30.5716769332124	28.0675665127313	42.8881377509104	105.634978284693	43.5880209227899	34.1649000226396	36.5401213812114
1227	RXN-14803	3-ketoacyl-CoA thiolase; CPD-15691 + CO-A > CPD-15692 + ACETYL-COA; PWY-7340; Chemical-Reactions; Small-Molecule-Reactions	25546.1385430083	53.7159343948521	36.768955794584	31.4923265486007	33.8193532086913	28.6792086185155	56.3932062664412	39.040501845709	26.7337830347117	29.1750629065185	26.4301823187701	31.3912321036859	66.8928557821912	17.0428566690825	79.5306214351452	26.8937579467163	69.2514536692442	42.3206906888176	44.5185438132641	32.4721839369716	24.3995781131836	32.5939416325104	22.4696746161424	21.7419704491151	25.5711157173851	25.8873869177847	49.8995498172938	89.0570853584323	22.3513890609126	54.0096797156687	18.1388412284712	37.8730598663943	14.7438659617755	29.3801939872876	28.4904377444683	48.0591808255619	40.1053572453247	47.0178308146442	34.132135835845	51.9354856926622	30.5716769332124	28.0675665127313	42.8881377509104	105.634978284693	43.5880209227899	34.1649000226396	36.5401213812114
1226	RXN-17795		25546.1385430083	53.7159343948521	36.768955794584	31.4923265486007	33.8193532086913	28.6792086185155	56.3932062664412	39.040501845709	26.7337830347117	29.1750629065185	26.4301823187701	31.3912321036859	66.8928557821912	17.0428566690825	79.5306214351452	26.8937579467163	69.2514536692442	42.3206906888176	44.5185438132641	32.4721839369716	24.3995781131836	32.5939416325104	22.4696746161424	21.7419704491151	25.5711157173851	25.8873869177847	49.8995498172938	89.0570853584323	22.3513890609126	54.0096797156687	18.1388412284712	37.8730598663943	14.7438659617755	29.3801939872876	28.4904377444683	48.0591808255619	40.1053572453247	47.0178308146442	34.132135835845	51.9354856926622	30.5716769332124	28.0675665127313	42.8881377509104	105.634978284693	43.5880209227899	34.1649000226396	36.5401213812114
1225	RXN-11246	CPD-201 + ACETYL-COA < CPD-10600 + CO-A; PWY-6435; Chemical-Reactions; Small-Molecule-Reactions	25546.1385430083	53.7159343948521	36.768955794584	31.4923265486007	33.8193532086913	28.6792086185155	56.3932062664412	39.040501845709	26.7337830347117	29.1750629065185	26.4301823187701	31.3912321036859	66.8928557821912	17.0428566690825	79.5306214351452	26.8937579467163	69.2514536692442	42.3206906888176	44.5185438132641	32.4721839369716	24.3995781131836	32.5939416325104	22.4696746161424	21.7419704491151	25.5711157173851	25.8873869177847	49.8995498172938	89.0570853584323	22.3513890609126	54.0096797156687	18.1388412284712	37.8730598663943	14.7438659617755	29.3801939872876	28.4904377444683	48.0591808255619	40.1053572453247	47.0178308146442	34.132135835845	51.9354856926622	30.5716769332124	28.0675665127313	42.8881377509104	105.634978284693	43.5880209227899	34.1649000226396	36.5401213812114
1224	RXN-14774	3-ketoacyl-CoA thiolase; CPD-15667 + CO-A > CPD-15668 + ACETYL-COA; PWY-7337; Chemical-Reactions; Small-Molecule-Reactions	25546.1385430083	53.7159343948521	36.768955794584	31.4923265486007	33.8193532086913	28.6792086185155	56.3932062664412	39.040501845709	26.7337830347117	29.1750629065185	26.4301823187701	31.3912321036859	66.8928557821912	17.0428566690825	79.5306214351452	26.8937579467163	69.2514536692442	42.3206906888176	44.5185438132641	32.4721839369716	24.3995781131836	32.5939416325104	22.4696746161424	21.7419704491151	25.5711157173851	25.8873869177847	49.8995498172938	89.0570853584323	22.3513890609126	54.0096797156687	18.1388412284712	37.8730598663943	14.7438659617755	29.3801939872876	28.4904377444683	48.0591808255619	40.1053572453247	47.0178308146442	34.132135835845	51.9354856926622	30.5716769332124	28.0675665127313	42.8881377509104	105.634978284693	43.5880209227899	34.1649000226396	36.5401213812114
1223	RXN-17782		25546.1385430083	53.7159343948521	36.768955794584	31.4923265486007	33.8193532086913	28.6792086185155	56.3932062664412	39.040501845709	26.7337830347117	29.1750629065185	26.4301823187701	31.3912321036859	66.8928557821912	17.0428566690825	79.5306214351452	26.8937579467163	69.2514536692442	42.3206906888176	44.5185438132641	32.4721839369716	24.3995781131836	32.5939416325104	22.4696746161424	21.7419704491151	25.5711157173851	25.8873869177847	49.8995498172938	89.0570853584323	22.3513890609126	54.0096797156687	18.1388412284712	37.8730598663943	14.7438659617755	29.3801939872876	28.4904377444683	48.0591808255619	40.1053572453247	47.0178308146442	34.132135835845	51.9354856926622	30.5716769332124	28.0675665127313	42.8881377509104	105.634978284693	43.5880209227899	34.1649000226396	36.5401213812114
1222	RXN-10699	CPD-11521 + ACETYL-COA < CPD-11520 + CO-A; PWY-735; Chemical-Reactions; Small-Molecule-Reactions	25546.1385430083	53.7159343948521	36.768955794584	31.4923265486007	33.8193532086913	28.6792086185155	56.3932062664412	39.040501845709	26.7337830347117	29.1750629065185	26.4301823187701	31.3912321036859	66.8928557821912	17.0428566690825	79.5306214351452	26.8937579467163	69.2514536692442	42.3206906888176	44.5185438132641	32.4721839369716	24.3995781131836	32.5939416325104	22.4696746161424	21.7419704491151	25.5711157173851	25.8873869177847	49.8995498172938	89.0570853584323	22.3513890609126	54.0096797156687	18.1388412284712	37.8730598663943	14.7438659617755	29.3801939872876	28.4904377444683	48.0591808255619	40.1053572453247	47.0178308146442	34.132135835845	51.9354856926622	30.5716769332124	28.0675665127313	42.8881377509104	105.634978284693	43.5880209227899	34.1649000226396	36.5401213812114
1221	RXN-14793	3-ketoacyl-CoA thiolase; CPD-15678 + CO-A > CPD-15663 + ACETYL-COA; PWY-7339; Chemical-Reactions; Small-Molecule-Reactions	25546.1385430083	53.7159343948521	36.768955794584	31.4923265486007	33.8193532086913	28.6792086185155	56.3932062664412	39.040501845709	26.7337830347117	29.1750629065185	26.4301823187701	31.3912321036859	66.8928557821912	17.0428566690825	79.5306214351452	26.8937579467163	69.2514536692442	42.3206906888176	44.5185438132641	32.4721839369716	24.3995781131836	32.5939416325104	22.4696746161424	21.7419704491151	25.5711157173851	25.8873869177847	49.8995498172938	89.0570853584323	22.3513890609126	54.0096797156687	18.1388412284712	37.8730598663943	14.7438659617755	29.3801939872876	28.4904377444683	48.0591808255619	40.1053572453247	47.0178308146442	34.132135835845	51.9354856926622	30.5716769332124	28.0675665127313	42.8881377509104	105.634978284693	43.5880209227899	34.1649000226396	36.5401213812114
1220	RXN-16137		25546.1385430083	53.7159343948521	36.768955794584	31.4923265486007	33.8193532086913	28.6792086185155	56.3932062664412	39.040501845709	26.7337830347117	29.1750629065185	26.4301823187701	31.3912321036859	66.8928557821912	17.0428566690825	79.5306214351452	26.8937579467163	69.2514536692442	42.3206906888176	44.5185438132641	32.4721839369716	24.3995781131836	32.5939416325104	22.4696746161424	21.7419704491151	25.5711157173851	25.8873869177847	49.8995498172938	89.0570853584323	22.3513890609126	54.0096797156687	18.1388412284712	37.8730598663943	14.7438659617755	29.3801939872876	28.4904377444683	48.0591808255619	40.1053572453247	47.0178308146442	34.132135835845	51.9354856926622	30.5716769332124	28.0675665127313	42.8881377509104	105.634978284693	43.5880209227899	34.1649000226396	36.5401213812114
1219	RXN-12565	3-oxohexanoyl-CoA thiolase; BUTYRYL-COA + ACETYL-COA > K-HEXANOYL-COA + CO-A; PWY-6863; Chemical-Reactions; Small-Molecule-Reactions	25546.1385430083	53.7159343948521	36.768955794584	31.4923265486007	33.8193532086913	28.6792086185155	56.3932062664412	39.040501845709	26.7337830347117	29.1750629065185	26.4301823187701	31.3912321036859	66.8928557821912	17.0428566690825	79.5306214351452	26.8937579467163	69.2514536692442	42.3206906888176	44.5185438132641	32.4721839369716	24.3995781131836	32.5939416325104	22.4696746161424	21.7419704491151	25.5711157173851	25.8873869177847	49.8995498172938	89.0570853584323	22.3513890609126	54.0096797156687	18.1388412284712	37.8730598663943	14.7438659617755	29.3801939872876	28.4904377444683	48.0591808255619	40.1053572453247	47.0178308146442	34.132135835845	51.9354856926622	30.5716769332124	28.0675665127313	42.8881377509104	105.634978284693	43.5880209227899	34.1649000226396	36.5401213812114
1218	RXN-14799	3-ketoacyl-CoA thiolase; CPD-15687 + CO-A > CPD-15688 + ACETYL-COA; PWY-7340; Chemical-Reactions; Small-Molecule-Reactions	25546.1385430083	53.7159343948521	36.768955794584	31.4923265486007	33.8193532086913	28.6792086185155	56.3932062664412	39.040501845709	26.7337830347117	29.1750629065185	26.4301823187701	31.3912321036859	66.8928557821912	17.0428566690825	79.5306214351452	26.8937579467163	69.2514536692442	42.3206906888176	44.5185438132641	32.4721839369716	24.3995781131836	32.5939416325104	22.4696746161424	21.7419704491151	25.5711157173851	25.8873869177847	49.8995498172938	89.0570853584323	22.3513890609126	54.0096797156687	18.1388412284712	37.8730598663943	14.7438659617755	29.3801939872876	28.4904377444683	48.0591808255619	40.1053572453247	47.0178308146442	34.132135835845	51.9354856926622	30.5716769332124	28.0675665127313	42.8881377509104	105.634978284693	43.5880209227899	34.1649000226396	36.5401213812114
1217	RXN-17791		25546.1385430083	53.7159343948521	36.768955794584	31.4923265486007	33.8193532086913	28.6792086185155	56.3932062664412	39.040501845709	26.7337830347117	29.1750629065185	26.4301823187701	31.3912321036859	66.8928557821912	17.0428566690825	79.5306214351452	26.8937579467163	69.2514536692442	42.3206906888176	44.5185438132641	32.4721839369716	24.3995781131836	32.5939416325104	22.4696746161424	21.7419704491151	25.5711157173851	25.8873869177847	49.8995498172938	89.0570853584323	22.3513890609126	54.0096797156687	18.1388412284712	37.8730598663943	14.7438659617755	29.3801939872876	28.4904377444683	48.0591808255619	40.1053572453247	47.0178308146442	34.132135835845	51.9354856926622	30.5716769332124	28.0675665127313	42.8881377509104	105.634978284693	43.5880209227899	34.1649000226396	36.5401213812114
1216	RXN-13617	acetyl-CoA <em>C</em>-octanoyltransferase; CPD-196 + ACETYL-COA < CPD0-2123 + CO-A; PWY-7094; Chemical-Reactions; Small-Molecule-Reactions	25546.1385430083	53.7159343948521	36.768955794584	31.4923265486007	33.8193532086913	28.6792086185155	56.3932062664412	39.040501845709	26.7337830347117	29.1750629065185	26.4301823187701	31.3912321036859	66.8928557821912	17.0428566690825	79.5306214351452	26.8937579467163	69.2514536692442	42.3206906888176	44.5185438132641	32.4721839369716	24.3995781131836	32.5939416325104	22.4696746161424	21.7419704491151	25.5711157173851	25.8873869177847	49.8995498172938	89.0570853584323	22.3513890609126	54.0096797156687	18.1388412284712	37.8730598663943	14.7438659617755	29.3801939872876	28.4904377444683	48.0591808255619	40.1053572453247	47.0178308146442	34.132135835845	51.9354856926622	30.5716769332124	28.0675665127313	42.8881377509104	105.634978284693	43.5880209227899	34.1649000226396	36.5401213812114
1215	RXN-17778		25546.1385430083	53.7159343948521	36.768955794584	31.4923265486007	33.8193532086913	28.6792086185155	56.3932062664412	39.040501845709	26.7337830347117	29.1750629065185	26.4301823187701	31.3912321036859	66.8928557821912	17.0428566690825	79.5306214351452	26.8937579467163	69.2514536692442	42.3206906888176	44.5185438132641	32.4721839369716	24.3995781131836	32.5939416325104	22.4696746161424	21.7419704491151	25.5711157173851	25.8873869177847	49.8995498172938	89.0570853584323	22.3513890609126	54.0096797156687	18.1388412284712	37.8730598663943	14.7438659617755	29.3801939872876	28.4904377444683	48.0591808255619	40.1053572453247	47.0178308146442	34.132135835845	51.9354856926622	30.5716769332124	28.0675665127313	42.8881377509104	105.634978284693	43.5880209227899	34.1649000226396	36.5401213812114
1214	RXN-14274	decanoyl-CoA C-acyltransferase; CPD-10267 + ACETYL-COA ?? CPD0-2105 + CO-A; Chemical-Reactions; Small-Molecule-Reactions	25546.1385430083	53.7159343948521	36.768955794584	31.4923265486007	33.8193532086913	28.6792086185155	56.3932062664412	39.040501845709	26.7337830347117	29.1750629065185	26.4301823187701	31.3912321036859	66.8928557821912	17.0428566690825	79.5306214351452	26.8937579467163	69.2514536692442	42.3206906888176	44.5185438132641	32.4721839369716	24.3995781131836	32.5939416325104	22.4696746161424	21.7419704491151	25.5711157173851	25.8873869177847	49.8995498172938	89.0570853584323	22.3513890609126	54.0096797156687	18.1388412284712	37.8730598663943	14.7438659617755	29.3801939872876	28.4904377444683	48.0591808255619	40.1053572453247	47.0178308146442	34.132135835845	51.9354856926622	30.5716769332124	28.0675665127313	42.8881377509104	105.634978284693	43.5880209227899	34.1649000226396	36.5401213812114
1213	RXN-20153		25546.1385430083	53.7159343948521	36.768955794584	31.4923265486007	33.8193532086913	28.6792086185155	56.3932062664412	39.040501845709	26.7337830347117	29.1750629065185	26.4301823187701	31.3912321036859	66.8928557821912	17.0428566690825	79.5306214351452	26.8937579467163	69.2514536692442	42.3206906888176	44.5185438132641	32.4721839369716	24.3995781131836	32.5939416325104	22.4696746161424	21.7419704491151	25.5711157173851	25.8873869177847	49.8995498172938	89.0570853584323	22.3513890609126	54.0096797156687	18.1388412284712	37.8730598663943	14.7438659617755	29.3801939872876	28.4904377444683	48.0591808255619	40.1053572453247	47.0178308146442	34.132135835845	51.9354856926622	30.5716769332124	28.0675665127313	42.8881377509104	105.634978284693	43.5880209227899	34.1649000226396	36.5401213812114
1212	RXN-14277	hexanoyl-CoA C-acyltransferase; HEXANOYL-COA + ACETYL-COA ?? CPD0-2106 + CO-A; Chemical-Reactions; Small-Molecule-Reactions	25546.1385430083	53.7159343948521	36.768955794584	31.4923265486007	33.8193532086913	28.6792086185155	56.3932062664412	39.040501845709	26.7337830347117	29.1750629065185	26.4301823187701	31.3912321036859	66.8928557821912	17.0428566690825	79.5306214351452	26.8937579467163	69.2514536692442	42.3206906888176	44.5185438132641	32.4721839369716	24.3995781131836	32.5939416325104	22.4696746161424	21.7419704491151	25.5711157173851	25.8873869177847	49.8995498172938	89.0570853584323	22.3513890609126	54.0096797156687	18.1388412284712	37.8730598663943	14.7438659617755	29.3801939872876	28.4904377444683	48.0591808255619	40.1053572453247	47.0178308146442	34.132135835845	51.9354856926622	30.5716769332124	28.0675665127313	42.8881377509104	105.634978284693	43.5880209227899	34.1649000226396	36.5401213812114
1211	RXN-10701	CPD-11529 + ACETYL-COA < CPD-11528 + CO-A; PWY-735; Chemical-Reactions; Small-Molecule-Reactions	25546.1385430083	53.7159343948521	36.768955794584	31.4923265486007	33.8193532086913	28.6792086185155	56.3932062664412	39.040501845709	26.7337830347117	29.1750629065185	26.4301823187701	31.3912321036859	66.8928557821912	17.0428566690825	79.5306214351452	26.8937579467163	69.2514536692442	42.3206906888176	44.5185438132641	32.4721839369716	24.3995781131836	32.5939416325104	22.4696746161424	21.7419704491151	25.5711157173851	25.8873869177847	49.8995498172938	89.0570853584323	22.3513890609126	54.0096797156687	18.1388412284712	37.8730598663943	14.7438659617755	29.3801939872876	28.4904377444683	48.0591808255619	40.1053572453247	47.0178308146442	34.132135835845	51.9354856926622	30.5716769332124	28.0675665127313	42.8881377509104	105.634978284693	43.5880209227899	34.1649000226396	36.5401213812114
1210	RXN-12561	ACETYL-COA + PROPIONYL-COA ?? CPD-13534 + CO-A; Chemical-Reactions; Small-Molecule-Reactions	25546.1385430083	53.7159343948521	36.768955794584	31.4923265486007	33.8193532086913	28.6792086185155	56.3932062664412	39.040501845709	26.7337830347117	29.1750629065185	26.4301823187701	31.3912321036859	66.8928557821912	17.0428566690825	79.5306214351452	26.8937579467163	69.2514536692442	42.3206906888176	44.5185438132641	32.4721839369716	24.3995781131836	32.5939416325104	22.4696746161424	21.7419704491151	25.5711157173851	25.8873869177847	49.8995498172938	89.0570853584323	22.3513890609126	54.0096797156687	18.1388412284712	37.8730598663943	14.7438659617755	29.3801939872876	28.4904377444683	48.0591808255619	40.1053572453247	47.0178308146442	34.132135835845	51.9354856926622	30.5716769332124	28.0675665127313	42.8881377509104	105.634978284693	43.5880209227899	34.1649000226396	36.5401213812114
1209	RXN-17116		25546.1385430083	53.7159343948521	36.768955794584	31.4923265486007	33.8193532086913	28.6792086185155	56.3932062664412	39.040501845709	26.7337830347117	29.1750629065185	26.4301823187701	31.3912321036859	66.8928557821912	17.0428566690825	79.5306214351452	26.8937579467163	69.2514536692442	42.3206906888176	44.5185438132641	32.4721839369716	24.3995781131836	32.5939416325104	22.4696746161424	21.7419704491151	25.5711157173851	25.8873869177847	49.8995498172938	89.0570853584323	22.3513890609126	54.0096797156687	18.1388412284712	37.8730598663943	14.7438659617755	29.3801939872876	28.4904377444683	48.0591808255619	40.1053572453247	47.0178308146442	34.132135835845	51.9354856926622	30.5716769332124	28.0675665127313	42.8881377509104	105.634978284693	43.5880209227899	34.1649000226396	36.5401213812114
1208	RXN-17787		25546.1385430083	53.7159343948521	36.768955794584	31.4923265486007	33.8193532086913	28.6792086185155	56.3932062664412	39.040501845709	26.7337830347117	29.1750629065185	26.4301823187701	31.3912321036859	66.8928557821912	17.0428566690825	79.5306214351452	26.8937579467163	69.2514536692442	42.3206906888176	44.5185438132641	32.4721839369716	24.3995781131836	32.5939416325104	22.4696746161424	21.7419704491151	25.5711157173851	25.8873869177847	49.8995498172938	89.0570853584323	22.3513890609126	54.0096797156687	18.1388412284712	37.8730598663943	14.7438659617755	29.3801939872876	28.4904377444683	48.0591808255619	40.1053572453247	47.0178308146442	34.132135835845	51.9354856926622	30.5716769332124	28.0675665127313	42.8881377509104	105.634978284693	43.5880209227899	34.1649000226396	36.5401213812114
1207	METHYLACETOACETYLCOATHIOL-RXN	2-methylacetoacetyl-CoA thiolase; 2-METHYL-ACETO-ACETYL-COA + CO-A <> PROPIONYL-COA + ACETYL-COA; ILEUDEG-PWY; PWY-5109; Chemical-Reactions; Small-Molecule-Reactions	25546.1385430083	53.7159343948521	36.768955794584	31.4923265486007	33.8193532086913	28.6792086185155	56.3932062664412	39.040501845709	26.7337830347117	29.1750629065185	26.4301823187701	31.3912321036859	66.8928557821912	17.0428566690825	79.5306214351452	26.8937579467163	69.2514536692442	42.3206906888176	44.5185438132641	32.4721839369716	24.3995781131836	32.5939416325104	22.4696746161424	21.7419704491151	25.5711157173851	25.8873869177847	49.8995498172938	89.0570853584323	22.3513890609126	54.0096797156687	18.1388412284712	37.8730598663943	14.7438659617755	29.3801939872876	28.4904377444683	48.0591808255619	40.1053572453247	47.0178308146442	34.132135835845	51.9354856926622	30.5716769332124	28.0675665127313	42.8881377509104	105.634978284693	43.5880209227899	34.1649000226396	36.5401213812114
1715	2.6.1.18-RXN	MALONATE-S-ALD + L-ALPHA-ALANINE <> B-ALANINE + PYRUVATE; PWY-1781; PWY-3941; Chemical-Reactions; Small-Molecule-Reactions	25510.1477459076	16.2401046817714	19.3114332466349	11.3803739310052	0	17.9029432850033	0	1.91434531844398	11.1326693733708	17.0447910237541	15.4694984673118	7.02756595437613	3.73014751444162	11.7881180429718	0.173438188151249	13.9033974984476	3.53004689893541	7.21949848179514	10.2595189162144	7.45783908481517	3.45311516677155	1.97788580688209	3.73887011105746	6.11760208758333	8.93551080416886	7.18909274671191	4.57310093652445	31.4115022916988	8.6069459408074	7.41907335359136	3.22506444576641	11.526238546528	8.80863089091316	8.2900650932389	10.1375674064709	9.92747436423129	5.18965094416742	1.38198060790936	7.09814864026929	6.07397431015313	19.3480544542012	9.22544250356382	8.59025605621193	37.80196225682	7.46067640584351	17.7762459787885	4.06703870692068
2529	3.4.13.9-RXN	Dipeptides-With-Proline-Carboxy + WATER ? PRO + Amino-Acids-20; Chemical-Reactions; Small-Molecule-Reactions	25035.7158275869	22.2328848525098	11.3178245199776	9.13705921536405	7.00151591712986	8.81707323401679	2.17190911105174	18.7870897963745	11.9807238162711	7.02891326021934	12.8260813843465	9.92059716702634	2.85219760039177	13.185995340409	0.787100843747803	13.9033974984476	4.62229827058485	23.3123498203836	2.84375919930688	11.2967305513312	26.9188168659534	8.45556395277585	17.7448430709802	10.659874131497	12.495987705772	10.8591020273059	8.09688308060396	34.9473580386693	16.2352016426364	15.798721005853	5.73208217168868	14.2043978488582	11.3723539913307	10.8743372976071	8.6429064125595	13.2521112148563	9.27912204692226	8.12185501066098	16.6665544862964	6.60217747374506	15.650567974508	16.1984898054231	13.2244109814465	49.5119222932706	29.6820304781294	14.3972490329711	7.35582452291112
3059	RXN-13616	trans-&Delta;<sup>2</sup>-decenoyl-CoA hydratase; CPD0-2244 ? T2-DECENOYL-COA + WATER; PWY-7094; Chemical-Reactions; Small-Molecule-Reactions	24997.9072062768	187.319050209419	283.733177482397	150.376029136907	151.201987535792	147.324719501131	123.421045111487	193.134348669203	208.716459753703	61.5986287170235	210.838433690869	166.561034268483	162.982880761975	58.0569205818631	190.368941740101	52.5248726061287	165.39539023232	172.068966293284	293.483831761512	125.308362512656	184.788058395164	148.487521049789	165.004319049059	74.7437838923878	138.208063606077	115.168014447393	135.213782871461	228.621611628828	236.372238463275	204.514868447712	64.1992005116239	96.1912973642937	179.891090863369	78.5468392244023	75.9904135691713	136.679131662348	123.233320442723	109.118331699168	157.057334492965	132.752072687384	229.811196788728	97.8160280506332	121.772446303844	312.71404820108	220.877875194058	238.550804845266	101.779649172844
3058	RXN-17793		24997.9072062768	187.319050209419	283.733177482397	150.376029136907	151.201987535792	147.324719501131	123.421045111487	193.134348669203	208.716459753703	61.5986287170235	210.838433690869	166.561034268483	162.982880761975	58.0569205818631	190.368941740101	52.5248726061287	165.39539023232	172.068966293284	293.483831761512	125.308362512656	184.788058395164	148.487521049789	165.004319049059	74.7437838923878	138.208063606077	115.168014447393	135.213782871461	228.621611628828	236.372238463275	204.514868447712	64.1992005116239	96.1912973642937	179.891090863369	78.5468392244023	75.9904135691713	136.679131662348	123.233320442723	109.118331699168	157.057334492965	132.752072687384	229.811196788728	97.8160280506332	121.772446303844	312.71404820108	220.877875194058	238.550804845266	101.779649172844
3057	RXN-11244	CPD-12199 < P-COUMAROYL-COA + WATER; PWY-6435; PWY-7046; Chemical-Reactions; Small-Molecule-Reactions	24997.9072062768	187.319050209419	283.733177482397	150.376029136907	151.201987535792	147.324719501131	123.421045111487	193.134348669203	208.716459753703	61.5986287170235	210.838433690869	166.561034268483	162.982880761975	58.0569205818631	190.368941740101	52.5248726061287	165.39539023232	172.068966293284	293.483831761512	125.308362512656	184.788058395164	148.487521049789	165.004319049059	74.7437838923878	138.208063606077	115.168014447393	135.213782871461	228.621611628828	236.372238463275	204.514868447712	64.1992005116239	96.1912973642937	179.891090863369	78.5468392244023	75.9904135691713	136.679131662348	123.233320442723	109.118331699168	157.057334492965	132.752072687384	229.811196788728	97.8160280506332	121.772446303844	312.71404820108	220.877875194058	238.550804845266	101.779649172844
3056	RXN-14273	trans-tetradec-2-enoyl-CoA hydratase; CPD-15568 + WATER ?? CPD0-2171; Chemical-Reactions; Small-Molecule-Reactions	24997.9072062768	187.319050209419	283.733177482397	150.376029136907	151.201987535792	147.324719501131	123.421045111487	193.134348669203	208.716459753703	61.5986287170235	210.838433690869	166.561034268483	162.982880761975	58.0569205818631	190.368941740101	52.5248726061287	165.39539023232	172.068966293284	293.483831761512	125.308362512656	184.788058395164	148.487521049789	165.004319049059	74.7437838923878	138.208063606077	115.168014447393	135.213782871461	228.621611628828	236.372238463275	204.514868447712	64.1992005116239	96.1912973642937	179.891090863369	78.5468392244023	75.9904135691713	136.679131662348	123.233320442723	109.118331699168	157.057334492965	132.752072687384	229.811196788728	97.8160280506332	121.772446303844	312.71404820108	220.877875194058	238.550804845266	101.779649172844
3055	RXN-17780		24997.9072062768	187.319050209419	283.733177482397	150.376029136907	151.201987535792	147.324719501131	123.421045111487	193.134348669203	208.716459753703	61.5986287170235	210.838433690869	166.561034268483	162.982880761975	58.0569205818631	190.368941740101	52.5248726061287	165.39539023232	172.068966293284	293.483831761512	125.308362512656	184.788058395164	148.487521049789	165.004319049059	74.7437838923878	138.208063606077	115.168014447393	135.213782871461	228.621611628828	236.372238463275	204.514868447712	64.1992005116239	96.1912973642937	179.891090863369	78.5468392244023	75.9904135691713	136.679131662348	123.233320442723	109.118331699168	157.057334492965	132.752072687384	229.811196788728	97.8160280506332	121.772446303844	312.71404820108	220.877875194058	238.550804845266	101.779649172844
3054	RXN-10697	CPD-11519 < CPD-11518 + WATER; PWY-735; Chemical-Reactions; Small-Molecule-Reactions	24997.9072062768	187.319050209419	283.733177482397	150.376029136907	151.201987535792	147.324719501131	123.421045111487	193.134348669203	208.716459753703	61.5986287170235	210.838433690869	166.561034268483	162.982880761975	58.0569205818631	190.368941740101	52.5248726061287	165.39539023232	172.068966293284	293.483831761512	125.308362512656	184.788058395164	148.487521049789	165.004319049059	74.7437838923878	138.208063606077	115.168014447393	135.213782871461	228.621611628828	236.372238463275	204.514868447712	64.1992005116239	96.1912973642937	179.891090863369	78.5468392244023	75.9904135691713	136.679131662348	123.233320442723	109.118331699168	157.057334492965	132.752072687384	229.811196788728	97.8160280506332	121.772446303844	312.71404820108	220.877875194058	238.550804845266	101.779649172844
3053	RXN-16135		24997.9072062768	187.319050209419	283.733177482397	150.376029136907	151.201987535792	147.324719501131	123.421045111487	193.134348669203	208.716459753703	61.5986287170235	210.838433690869	166.561034268483	162.982880761975	58.0569205818631	190.368941740101	52.5248726061287	165.39539023232	172.068966293284	293.483831761512	125.308362512656	184.788058395164	148.487521049789	165.004319049059	74.7437838923878	138.208063606077	115.168014447393	135.213782871461	228.621611628828	236.372238463275	204.514868447712	64.1992005116239	96.1912973642937	179.891090863369	78.5468392244023	75.9904135691713	136.679131662348	123.233320442723	109.118331699168	157.057334492965	132.752072687384	229.811196788728	97.8160280506332	121.772446303844	312.71404820108	220.877875194058	238.550804845266	101.779649172844
3052	RXN-17789		24997.9072062768	187.319050209419	283.733177482397	150.376029136907	151.201987535792	147.324719501131	123.421045111487	193.134348669203	208.716459753703	61.5986287170235	210.838433690869	166.561034268483	162.982880761975	58.0569205818631	190.368941740101	52.5248726061287	165.39539023232	172.068966293284	293.483831761512	125.308362512656	184.788058395164	148.487521049789	165.004319049059	74.7437838923878	138.208063606077	115.168014447393	135.213782871461	228.621611628828	236.372238463275	204.514868447712	64.1992005116239	96.1912973642937	179.891090863369	78.5468392244023	75.9904135691713	136.679131662348	123.233320442723	109.118331699168	157.057334492965	132.752072687384	229.811196788728	97.8160280506332	121.772446303844	312.71404820108	220.877875194058	238.550804845266	101.779649172844
3051	RXN-12567	OH-HEXANOYL-COA > CPD0-2121 + WATER; PWY-6863; Chemical-Reactions; Small-Molecule-Reactions	24997.9072062768	187.319050209419	283.733177482397	150.376029136907	151.201987535792	147.324719501131	123.421045111487	193.134348669203	208.716459753703	61.5986287170235	210.838433690869	166.561034268483	162.982880761975	58.0569205818631	190.368941740101	52.5248726061287	165.39539023232	172.068966293284	293.483831761512	125.308362512656	184.788058395164	148.487521049789	165.004319049059	74.7437838923878	138.208063606077	115.168014447393	135.213782871461	228.621611628828	236.372238463275	204.514868447712	64.1992005116239	96.1912973642937	179.891090863369	78.5468392244023	75.9904135691713	136.679131662348	123.233320442723	109.118331699168	157.057334492965	132.752072687384	229.811196788728	97.8160280506332	121.772446303844	312.71404820108	220.877875194058	238.550804845266	101.779649172844
3050	RXN-17776		24997.9072062768	187.319050209419	283.733177482397	150.376029136907	151.201987535792	147.324719501131	123.421045111487	193.134348669203	208.716459753703	61.5986287170235	210.838433690869	166.561034268483	162.982880761975	58.0569205818631	190.368941740101	52.5248726061287	165.39539023232	172.068966293284	293.483831761512	125.308362512656	184.788058395164	148.487521049789	165.004319049059	74.7437838923878	138.208063606077	115.168014447393	135.213782871461	228.621611628828	236.372238463275	204.514868447712	64.1992005116239	96.1912973642937	179.891090863369	78.5468392244023	75.9904135691713	136.679131662348	123.233320442723	109.118331699168	157.057334492965	132.752072687384	229.811196788728	97.8160280506332	121.772446303844	312.71404820108	220.877875194058	238.550804845266	101.779649172844
3049	RXN-16558		24997.9072062768	187.319050209419	283.733177482397	150.376029136907	151.201987535792	147.324719501131	123.421045111487	193.134348669203	208.716459753703	61.5986287170235	210.838433690869	166.561034268483	162.982880761975	58.0569205818631	190.368941740101	52.5248726061287	165.39539023232	172.068966293284	293.483831761512	125.308362512656	184.788058395164	148.487521049789	165.004319049059	74.7437838923878	138.208063606077	115.168014447393	135.213782871461	228.621611628828	236.372238463275	204.514868447712	64.1992005116239	96.1912973642937	179.891090863369	78.5468392244023	75.9904135691713	136.679131662348	123.233320442723	109.118331699168	157.057334492965	132.752072687384	229.811196788728	97.8160280506332	121.772446303844	312.71404820108	220.877875194058	238.550804845266	101.779649172844
3048	RXN-14272	(E)-hexadec-2-enoyl-CoA hydratase; CPD0-2117 + WATER ?? CPD0-2232; Chemical-Reactions; Small-Molecule-Reactions	24997.9072062768	187.319050209419	283.733177482397	150.376029136907	151.201987535792	147.324719501131	123.421045111487	193.134348669203	208.716459753703	61.5986287170235	210.838433690869	166.561034268483	162.982880761975	58.0569205818631	190.368941740101	52.5248726061287	165.39539023232	172.068966293284	293.483831761512	125.308362512656	184.788058395164	148.487521049789	165.004319049059	74.7437838923878	138.208063606077	115.168014447393	135.213782871461	228.621611628828	236.372238463275	204.514868447712	64.1992005116239	96.1912973642937	179.891090863369	78.5468392244023	75.9904135691713	136.679131662348	123.233320442723	109.118331699168	157.057334492965	132.752072687384	229.811196788728	97.8160280506332	121.772446303844	312.71404820108	220.877875194058	238.550804845266	101.779649172844
3047	RXN-17114		24997.9072062768	187.319050209419	283.733177482397	150.376029136907	151.201987535792	147.324719501131	123.421045111487	193.134348669203	208.716459753703	61.5986287170235	210.838433690869	166.561034268483	162.982880761975	58.0569205818631	190.368941740101	52.5248726061287	165.39539023232	172.068966293284	293.483831761512	125.308362512656	184.788058395164	148.487521049789	165.004319049059	74.7437838923878	138.208063606077	115.168014447393	135.213782871461	228.621611628828	236.372238463275	204.514868447712	64.1992005116239	96.1912973642937	179.891090863369	78.5468392244023	75.9904135691713	136.679131662348	123.233320442723	109.118331699168	157.057334492965	132.752072687384	229.811196788728	97.8160280506332	121.772446303844	312.71404820108	220.877875194058	238.550804845266	101.779649172844
3046	RXN-17785		24997.9072062768	187.319050209419	283.733177482397	150.376029136907	151.201987535792	147.324719501131	123.421045111487	193.134348669203	208.716459753703	61.5986287170235	210.838433690869	166.561034268483	162.982880761975	58.0569205818631	190.368941740101	52.5248726061287	165.39539023232	172.068966293284	293.483831761512	125.308362512656	184.788058395164	148.487521049789	165.004319049059	74.7437838923878	138.208063606077	115.168014447393	135.213782871461	228.621611628828	236.372238463275	204.514868447712	64.1992005116239	96.1912973642937	179.891090863369	78.5468392244023	75.9904135691713	136.679131662348	123.233320442723	109.118331699168	157.057334492965	132.752072687384	229.811196788728	97.8160280506332	121.772446303844	312.71404820108	220.877875194058	238.550804845266	101.779649172844
3045	RXN-2425	TRANS-23-DEHYDROADIPYL-COA + WATER > 3-HYDROXYADIPYL-COA; PWY-1361; Chemical-Reactions; Small-Molecule-Reactions	24997.9072062768	187.319050209419	283.733177482397	150.376029136907	151.201987535792	147.324719501131	123.421045111487	193.134348669203	208.716459753703	61.5986287170235	210.838433690869	166.561034268483	162.982880761975	58.0569205818631	190.368941740101	52.5248726061287	165.39539023232	172.068966293284	293.483831761512	125.308362512656	184.788058395164	148.487521049789	165.004319049059	74.7437838923878	138.208063606077	115.168014447393	135.213782871461	228.621611628828	236.372238463275	204.514868447712	64.1992005116239	96.1912973642937	179.891090863369	78.5468392244023	75.9904135691713	136.679131662348	123.233320442723	109.118331699168	157.057334492965	132.752072687384	229.811196788728	97.8160280506332	121.772446303844	312.71404820108	220.877875194058	238.550804845266	101.779649172844
3044	ENOYL-COA-HYDRAT-RXN	L-3-HYDROXYACYL-COA ? TRANS-D2-ENOYL-COA + WATER; PWY66-391; FAO-PWY; PWY-5138; PWY-5136; PWY-7007; Chemical-Reactions; Small-Molecule-Reactions	24997.9072062768	187.319050209419	283.733177482397	150.376029136907	151.201987535792	147.324719501131	123.421045111487	193.134348669203	208.716459753703	61.5986287170235	210.838433690869	166.561034268483	162.982880761975	58.0569205818631	190.368941740101	52.5248726061287	165.39539023232	172.068966293284	293.483831761512	125.308362512656	184.788058395164	148.487521049789	165.004319049059	74.7437838923878	138.208063606077	115.168014447393	135.213782871461	228.621611628828	236.372238463275	204.514868447712	64.1992005116239	96.1912973642937	179.891090863369	78.5468392244023	75.9904135691713	136.679131662348	123.233320442723	109.118331699168	157.057334492965	132.752072687384	229.811196788728	97.8160280506332	121.772446303844	312.71404820108	220.877875194058	238.550804845266	101.779649172844
3043	RXN-10705	CPD-11527 < CPD-11526 + WATER; PWY-735; Chemical-Reactions; Small-Molecule-Reactions	24997.9072062768	187.319050209419	283.733177482397	150.376029136907	151.201987535792	147.324719501131	123.421045111487	193.134348669203	208.716459753703	61.5986287170235	210.838433690869	166.561034268483	162.982880761975	58.0569205818631	190.368941740101	52.5248726061287	165.39539023232	172.068966293284	293.483831761512	125.308362512656	184.788058395164	148.487521049789	165.004319049059	74.7437838923878	138.208063606077	115.168014447393	135.213782871461	228.621611628828	236.372238463275	204.514868447712	64.1992005116239	96.1912973642937	179.891090863369	78.5468392244023	75.9904135691713	136.679131662348	123.233320442723	109.118331699168	157.057334492965	132.752072687384	229.811196788728	97.8160280506332	121.772446303844	312.71404820108	220.877875194058	238.550804845266	101.779649172844
3042	METHYLACYLYLCOA-HYDROXY-RXN	Methylacrylyl-CoA hydratase; CPD-12173 <> METHACRYLYL-COA + WATER; VALDEG-PWY; Chemical-Reactions; Small-Molecule-Reactions	24997.9072062768	187.319050209419	283.733177482397	150.376029136907	151.201987535792	147.324719501131	123.421045111487	193.134348669203	208.716459753703	61.5986287170235	210.838433690869	166.561034268483	162.982880761975	58.0569205818631	190.368941740101	52.5248726061287	165.39539023232	172.068966293284	293.483831761512	125.308362512656	184.788058395164	148.487521049789	165.004319049059	74.7437838923878	138.208063606077	115.168014447393	135.213782871461	228.621611628828	236.372238463275	204.514868447712	64.1992005116239	96.1912973642937	179.891090863369	78.5468392244023	75.9904135691713	136.679131662348	123.233320442723	109.118331699168	157.057334492965	132.752072687384	229.811196788728	97.8160280506332	121.772446303844	312.71404820108	220.877875194058	238.550804845266	101.779649172844
3041	RXN0-5393	CPD0-1162 + WATER > CPD0-1163; PWY0-1337; Chemical-Reactions; Small-Molecule-Reactions	24997.9072062768	187.319050209419	283.733177482397	150.376029136907	151.201987535792	147.324719501131	123.421045111487	193.134348669203	208.716459753703	61.5986287170235	210.838433690869	166.561034268483	162.982880761975	58.0569205818631	190.368941740101	52.5248726061287	165.39539023232	172.068966293284	293.483831761512	125.308362512656	184.788058395164	148.487521049789	165.004319049059	74.7437838923878	138.208063606077	115.168014447393	135.213782871461	228.621611628828	236.372238463275	204.514868447712	64.1992005116239	96.1912973642937	179.891090863369	78.5468392244023	75.9904135691713	136.679131662348	123.233320442723	109.118331699168	157.057334492965	132.752072687384	229.811196788728	97.8160280506332	121.772446303844	312.71404820108	220.877875194058	238.550804845266	101.779649172844
3040	TIGLYLCOA-HYDROXY-RXN	Tiglyl-CoA hydratase; 2-METHYL-3-HYDROXY-BUTYRYL-COA <> CPD-1083 + WATER; ILEUDEG-PWY; PWY-5109; Chemical-Reactions; Small-Molecule-Reactions	24997.9072062768	187.319050209419	283.733177482397	150.376029136907	151.201987535792	147.324719501131	123.421045111487	193.134348669203	208.716459753703	61.5986287170235	210.838433690869	166.561034268483	162.982880761975	58.0569205818631	190.368941740101	52.5248726061287	165.39539023232	172.068966293284	293.483831761512	125.308362512656	184.788058395164	148.487521049789	165.004319049059	74.7437838923878	138.208063606077	115.168014447393	135.213782871461	228.621611628828	236.372238463275	204.514868447712	64.1992005116239	96.1912973642937	179.891090863369	78.5468392244023	75.9904135691713	136.679131662348	123.233320442723	109.118331699168	157.057334492965	132.752072687384	229.811196788728	97.8160280506332	121.772446303844	312.71404820108	220.877875194058	238.550804845266	101.779649172844
3039	RXN-17475		24997.9072062768	187.319050209419	283.733177482397	150.376029136907	151.201987535792	147.324719501131	123.421045111487	193.134348669203	208.716459753703	61.5986287170235	210.838433690869	166.561034268483	162.982880761975	58.0569205818631	190.368941740101	52.5248726061287	165.39539023232	172.068966293284	293.483831761512	125.308362512656	184.788058395164	148.487521049789	165.004319049059	74.7437838923878	138.208063606077	115.168014447393	135.213782871461	228.621611628828	236.372238463275	204.514868447712	64.1992005116239	96.1912973642937	179.891090863369	78.5468392244023	75.9904135691713	136.679131662348	123.233320442723	109.118331699168	157.057334492965	132.752072687384	229.811196788728	97.8160280506332	121.772446303844	312.71404820108	220.877875194058	238.550804845266	101.779649172844
3038	RXN-17797		24997.9072062768	187.319050209419	283.733177482397	150.376029136907	151.201987535792	147.324719501131	123.421045111487	193.134348669203	208.716459753703	61.5986287170235	210.838433690869	166.561034268483	162.982880761975	58.0569205818631	190.368941740101	52.5248726061287	165.39539023232	172.068966293284	293.483831761512	125.308362512656	184.788058395164	148.487521049789	165.004319049059	74.7437838923878	138.208063606077	115.168014447393	135.213782871461	228.621611628828	236.372238463275	204.514868447712	64.1992005116239	96.1912973642937	179.891090863369	78.5468392244023	75.9904135691713	136.679131662348	123.233320442723	109.118331699168	157.057334492965	132.752072687384	229.811196788728	97.8160280506332	121.772446303844	312.71404820108	220.877875194058	238.550804845266	101.779649172844
3037	RXN-10704	CPD-11523 < CPD-11522 + WATER; PWY-735; Chemical-Reactions; Small-Molecule-Reactions	24997.9072062768	187.319050209419	283.733177482397	150.376029136907	151.201987535792	147.324719501131	123.421045111487	193.134348669203	208.716459753703	61.5986287170235	210.838433690869	166.561034268483	162.982880761975	58.0569205818631	190.368941740101	52.5248726061287	165.39539023232	172.068966293284	293.483831761512	125.308362512656	184.788058395164	148.487521049789	165.004319049059	74.7437838923878	138.208063606077	115.168014447393	135.213782871461	228.621611628828	236.372238463275	204.514868447712	64.1992005116239	96.1912973642937	179.891090863369	78.5468392244023	75.9904135691713	136.679131662348	123.233320442723	109.118331699168	157.057334492965	132.752072687384	229.811196788728	97.8160280506332	121.772446303844	312.71404820108	220.877875194058	238.550804845266	101.779649172844
3036	RXN-19802		24997.9072062768	187.319050209419	283.733177482397	150.376029136907	151.201987535792	147.324719501131	123.421045111487	193.134348669203	208.716459753703	61.5986287170235	210.838433690869	166.561034268483	162.982880761975	58.0569205818631	190.368941740101	52.5248726061287	165.39539023232	172.068966293284	293.483831761512	125.308362512656	184.788058395164	148.487521049789	165.004319049059	74.7437838923878	138.208063606077	115.168014447393	135.213782871461	228.621611628828	236.372238463275	204.514868447712	64.1992005116239	96.1912973642937	179.891090863369	78.5468392244023	75.9904135691713	136.679131662348	123.233320442723	109.118331699168	157.057334492965	132.752072687384	229.811196788728	97.8160280506332	121.772446303844	312.71404820108	220.877875194058	238.550804845266	101.779649172844
3035	RXN-14266	3-hydroxyisovaleryl-CoA hydratase; 3-HYDROXY-ISOVALERYL-COA ?? CPD-1083 + WATER; Chemical-Reactions; Small-Molecule-Reactions	24997.9072062768	187.319050209419	283.733177482397	150.376029136907	151.201987535792	147.324719501131	123.421045111487	193.134348669203	208.716459753703	61.5986287170235	210.838433690869	166.561034268483	162.982880761975	58.0569205818631	190.368941740101	52.5248726061287	165.39539023232	172.068966293284	293.483831761512	125.308362512656	184.788058395164	148.487521049789	165.004319049059	74.7437838923878	138.208063606077	115.168014447393	135.213782871461	228.621611628828	236.372238463275	204.514868447712	64.1992005116239	96.1912973642937	179.891090863369	78.5468392244023	75.9904135691713	136.679131662348	123.233320442723	109.118331699168	157.057334492965	132.752072687384	229.811196788728	97.8160280506332	121.772446303844	312.71404820108	220.877875194058	238.550804845266	101.779649172844
2170	ACETYL-COA-HYDROLASE-RXN	WATER + ACETYL-COA ? PROTON + ACET + CO-A; Chemical-Reactions; Small-Molecule-Reactions	24809.1217332247	5.66329612894629	0	2.11878149070481	0	1.19878971255673	0	0	0.330588026921714	0	0	0.260754249012566	0	0	0	0	0.410764929908435	0.0665712072486561	0	0	0	0	0	2.34281301073046	0	3.38830043331728	0	14.2484650282117	2.01216807148742	2.38798817985784	0	0.584555393028972	1.07355225703331	0.342790275588671	0	0	0	0.60464102843447	1.04969439277172	0	0.357379344268498	0.694399376987475	4.50023810783639	22.1443680993647	0	0	0
2062	RXN-19490		24564.9732309771	40.195938083706	107.623582310262	40.9181692116626	37.2407276402223	56.4835223992734	18.7203001691094	35.1140835276312	59.5112016803037	6.46674579436294	68.7782643323721	37.8888157398921	29.4431217525414	3.88427982732927	31.4985303272731	0	26.2921237908096	28.0078893056734	84.8127622322704	18.8530027568511	25.2938505798795	31.5624344676389	40.9990876515286	7.08722349857434	16.2281575692026	34.5943023457979	24.3579081881871	48.7892902353616	74.3957158248305	21.678174698253	7.32057724620892	13.5478540790693	55.0676847871589	8.06940845211371	17.593927396356	16.9305369884579	20.4753985335394	14.9992918618586	22.8565446644457	19.5911943683598	87.4146872469025	17.2494246163574	15.5429444910581	60.3019660031335	23.2480488292976	86.8565664247934	14.8258546445325
2061	RXN0-1382	FORMYL-COA + OXALATE > FORMATE + OXALYL-COA; PWY-6695; Chemical-Reactions; Small-Molecule-Reactions	24564.9732309771	40.195938083706	107.623582310262	40.9181692116626	37.2407276402223	56.4835223992734	18.7203001691094	35.1140835276312	59.5112016803037	6.46674579436294	68.7782643323721	37.8888157398921	29.4431217525414	3.88427982732927	31.4985303272731	0	26.2921237908096	28.0078893056734	84.8127622322704	18.8530027568511	25.2938505798795	31.5624344676389	40.9990876515286	7.08722349857434	16.2281575692026	34.5943023457979	24.3579081881871	48.7892902353616	74.3957158248305	21.678174698253	7.32057724620892	13.5478540790693	55.0676847871589	8.06940845211371	17.593927396356	16.9305369884579	20.4753985335394	14.9992918618586	22.8565446644457	19.5911943683598	87.4146872469025	17.2494246163574	15.5429444910581	60.3019660031335	23.2480488292976	86.8565664247934	14.8258546445325
3260	RXN-9845	CPD-72 <> CPD-10588; PWY-6061; Chemical-Reactions; Small-Molecule-Reactions	24267.2911540558	34.0273587319901	20.7684880244689	14.8373454823909	27.055482566953	10.5186983049615	37.4406003382187	30.6032642041968	19.5155928175553	0	21.7693296095794	17.7348458369049	49.2479431929481	4.01144375024779	62.5028456390286	0	50.3868102260757	15.7553789093838	33.6165099633752	14.144943601919	27.6595342983008	22.5567629396626	14.836214389184	12.1987358263156	14.6265367784955	12.494854357246	35.3827125773016	54.7377920448979	15.6152109159946	31.3941378484147	11.5364862185207	18.7970924431362	11.675169217471	12.908145070131	10.6798440376909	32.4686862399281	25.1752312379767	29.9985837237172	16.3577701319154	34.6859577565811	18.7797012063997	13.8389346579365	25.234880152389	61.7465685185151	22.0994596758055	29.137277397065	16.9438001795087
3259	5.1.99.4-RXN	S-2-METHYLACYL-COA <> R-2-METHYLACYL-COA; Chemical-Reactions; Small-Molecule-Reactions	24267.2911540558	34.0273587319901	20.7684880244689	14.8373454823909	27.055482566953	10.5186983049615	37.4406003382187	30.6032642041968	19.5155928175553	0	21.7693296095794	17.7348458369049	49.2479431929481	4.01144375024779	62.5028456390286	0	50.3868102260757	15.7553789093838	33.6165099633752	14.144943601919	27.6595342983008	22.5567629396626	14.836214389184	12.1987358263156	14.6265367784955	12.494854357246	35.3827125773016	54.7377920448979	15.6152109159946	31.3941378484147	11.5364862185207	18.7970924431362	11.675169217471	12.908145070131	10.6798440376909	32.4686862399281	25.1752312379767	29.9985837237172	16.3577701319154	34.6859577565811	18.7797012063997	13.8389346579365	25.234880152389	61.7465685185151	22.0994596758055	29.137277397065	16.9438001795087
3258	RXN-17645		24267.2911540558	34.0273587319901	20.7684880244689	14.8373454823909	27.055482566953	10.5186983049615	37.4406003382187	30.6032642041968	19.5155928175553	0	21.7693296095794	17.7348458369049	49.2479431929481	4.01144375024779	62.5028456390286	0	50.3868102260757	15.7553789093838	33.6165099633752	14.144943601919	27.6595342983008	22.5567629396626	14.836214389184	12.1987358263156	14.6265367784955	12.494854357246	35.3827125773016	54.7377920448979	15.6152109159946	31.3941378484147	11.5364862185207	18.7970924431362	11.675169217471	12.908145070131	10.6798440376909	32.4686862399281	25.1752312379767	29.9985837237172	16.3577701319154	34.6859577565811	18.7797012063997	13.8389346579365	25.234880152389	61.7465685185151	22.0994596758055	29.137277397065	16.9438001795087
3257	RXN-9797	CPD-71 <> CPD-10505; PWY-6061; Chemical-Reactions; Small-Molecule-Reactions	24267.2911540558	34.0273587319901	20.7684880244689	14.8373454823909	27.055482566953	10.5186983049615	37.4406003382187	30.6032642041968	19.5155928175553	0	21.7693296095794	17.7348458369049	49.2479431929481	4.01144375024779	62.5028456390286	0	50.3868102260757	15.7553789093838	33.6165099633752	14.144943601919	27.6595342983008	22.5567629396626	14.836214389184	12.1987358263156	14.6265367784955	12.494854357246	35.3827125773016	54.7377920448979	15.6152109159946	31.3941378484147	11.5364862185207	18.7970924431362	11.675169217471	12.908145070131	10.6798440376909	32.4686862399281	25.1752312379767	29.9985837237172	16.3577701319154	34.6859577565811	18.7797012063997	13.8389346579365	25.234880152389	61.7465685185151	22.0994596758055	29.137277397065	16.9438001795087
3148	4.2.2.3-RXN	ALGINATE Oligosaccharides-4-deoxy-L-erythrohex; Chemical-Reactions; Small-Molecule-Reactions	24258.4828983806	6.14977065444052	2.04608599420629	2.13606638867976	0	8.26453259851596	0	0	1.36023536820561	7.8497705296808	1.20177419838627	1.48350190796375	0	0	0	0.18628581566575	1.13217703594484	1.52121647043832	2.25856675518608	0.721741587880828	0	0	0	0.405750605562988	2.11806990212908	7.08236362351071	0	17.3042089558243	0	2.54874395143144	0	4.2922003066649	0.371950245935322	1.01583884305979	0	3.27730260828611	0	1.88451901078549	0	1.8293976542989	0.913103548928511	0	1.13005504616436	18.3321862602621	0	6.68694540197119	1.40024790405045
2743	FORMIMINOGLUTAMASE-RXN	WATER + N-FORMIMINO-L-GLUTAMATE > GLT + FORMAMIDE; HISDEG-PWY; Chemical-Reactions; Small-Molecule-Reactions	24213.3372403751	16.6629169059445	7.38821417721794	10.0397504089396	3.11045982819606	15.9327497444501	5.26668545659526	9.16167986249541	6.34745676918233	9.37804443811423	8.8037028766605	6.55319829997165	3.34101993212358	7.20618690137199	0.376044912762643	23.6912977911825	1.55646872865709	8.04211224683811	6.29386000792746	9.52697495585828	15.4907286703228	6.12537333587519	10.0634052538396	8.94890493213664	17.0605500401869	7.94858772453974	4.82442629164387	30.8948151342814	9.05302422785592	6.39430613711821	5.75679609838056	9.88889463262792	6.20075228601867	10.5296687541565	10.4454211659823	10.7942623963166	5.87953209370231	3.07964193630388	7.74896440570388	5.50760575499806	9.53120869376369	9.57125151581337	7.99591653343875	34.6331821999752	10.9603725489887	9.16967436144685	6.5229975890254
3074	R-2-METHYLMALATE-DEHYDRATASE-RXN	CPD-31 > 2-METHYLMALEATE + WATER; PWY-5101; Chemical-Reactions; Small-Molecule-Reactions	24206.1446503256	106.659192049784	129.260366987585	80.3823587511378	87.177867609904	106.039765075122	80.2340353075653	98.441759435243	95.3792210364856	34.7365577869566	95.1920410457099	86.8436145448235	89.7624111065118	37.0458183511282	96.7882053612217	52.532777432804	88.0358069559262	81.7648159351647	131.161672037239	60.8489617034024	88.7756374844259	91.016799547004	103.980360080905	45.3790261619971	61.9404611770387	105.517241489408	73.1795050608941	146.277863373364	124.688605928631	79.4873694024105	34.9043080083664	63.72267854256	82.9016797421384	52.4154726454769	58.4492814790279	72.4546728543753	71.7676196132086	56.944748753625	69.9895894418536	70.4687432804641	116.736215293616	61.2839461205183	77.3764761784004	185.200385821305	77.8635827165591	114.356161713397	65.5606060829917
2116	TRIACYLGLYCEROL-LIPASE-RXN	Triacylglycerides + WATER ? 1-2-Diglycerides + Fatty-Acids + PROTON; LIPAS-PWY; Small-Molecule-Reactions; Chemical-Reactions	24127.0263999637	10.7515799269857	6.14417182270908	4.08850538257629	3.62886979956207	2.46457704776313	2.92335274959289	8.57683464803125	3.70579579825063	23.5684897687889	2.93606786846236	6.47763231387436	0.0267507345739471	7.52653378203469	0.570330289026864	2.97595040263363	5.62924715606452	8.0855367879098	3.05573424901382	3.42902948156113	2.45668135095448	10.5861214374226	7.5940876656473	8.41316623305366	5.43959770057915	3.11635686773506	0.657750348755644	22.9675724327516	8.26741867672777	8.11780931844026	3.21839346970385	6.09406838556283	4.26720112209782	6.60792919364192	1.21755869723084	5.35350090653545	1.84706497182351	0	2.71161670164602	6.43653026486633	4.02928332238736	1.99270930535482	8.25730445323791	34.9401416931436	7.84077655692278	3.48433443567981	3.95855766255581
2115	RXN-12086	CPD-13014 + WATER ? PROTON + CPD-13040 + BUTYRIC_ACID; Chemical-Reactions; Small-Molecule-Reactions	24127.0263999637	10.7515799269857	6.14417182270908	4.08850538257629	3.62886979956207	2.46457704776313	2.92335274959289	8.57683464803125	3.70579579825063	23.5684897687889	2.93606786846236	6.47763231387436	0.0267507345739471	7.52653378203469	0.570330289026864	2.97595040263363	5.62924715606452	8.0855367879098	3.05573424901382	3.42902948156113	2.45668135095448	10.5861214374226	7.5940876656473	8.41316623305366	5.43959770057915	3.11635686773506	0.657750348755644	22.9675724327516	8.26741867672777	8.11780931844026	3.21839346970385	6.09406838556283	4.26720112209782	6.60792919364192	1.21755869723084	5.35350090653545	1.84706497182351	0	2.71161670164602	6.43653026486633	4.02928332238736	1.99270930535482	8.25730445323791	34.9401416931436	7.84077655692278	3.48433443567981	3.95855766255581
2114	RXN-12579	Dietary-retinyl-esters + WATER ? CPD-13524 + Long-Chain-Fatty-Acids + PROTON; PWY-6857; Small-Molecule-Reactions; Chemical-Reactions	24127.0263999637	10.7515799269857	6.14417182270908	4.08850538257629	3.62886979956207	2.46457704776313	2.92335274959289	8.57683464803125	3.70579579825063	23.5684897687889	2.93606786846236	6.47763231387436	0.0267507345739471	7.52653378203469	0.570330289026864	2.97595040263363	5.62924715606452	8.0855367879098	3.05573424901382	3.42902948156113	2.45668135095448	10.5861214374226	7.5940876656473	8.41316623305366	5.43959770057915	3.11635686773506	0.657750348755644	22.9675724327516	8.26741867672777	8.11780931844026	3.21839346970385	6.09406838556283	4.26720112209782	6.60792919364192	1.21755869723084	5.35350090653545	1.84706497182351	0	2.71161670164602	6.43653026486633	4.02928332238736	1.99270930535482	8.25730445323791	34.9401416931436	7.84077655692278	3.48433443567981	3.95855766255581
3485	NAD-SYNTH-NH3-RXN	AMMONIUM + ATP + DEAMIDO-NAD ? PROTON + AMP + PPI + NAD; PYRIDNUCSYN-PWY; Chemical-Reactions; Small-Molecule-Reactions	24055.0621409533	22.1850258818487	20.2104056259302	20.171814032374	7.50853966649823	22.0609559079867	7.3045449904747	8.95954030718549	18.1516443075954	9.61802133282692	14.9717633333185	13.6178239256807	5.56652404763132	9.99007679696264	0.891750167036644	38.8701026050445	2.17201923798093	9.26818057758435	11.5548046198629	11.9025957396138	16.0210374898858	9.46723126625543	13.8135708658416	12.6793711666484	12.678861502231	12.6372261110049	7.004410778537	34.8628856445273	19.0287840628072	18.5084685981519	8.13776582358602	9.36079307037894	14.9798484618974	7.16777489250458	15.1918101905952	5.41150279041658	6.25923861379457	1.46530609465706	15.813563058908	4.4036447986395	20.1716269917556	12.0681365666095	15.0272419757562	50.3108695267763	19.5238237430647	15.7602151645828	8.9150263743388
3263	MALEATE-ISOMERASE-RXN	MALEATE > FUM; PWY-722; PWY-5033; PWY-6993; Chemical-Reactions; Small-Molecule-Reactions	23920.563797061	11.1412528205043	12.3376623376623	6.84345218560774	0	16.259179180496	0	0	9.70460870009223	0	10.1967919507738	6.7117168393098	4.41442163545144	3.32938270913938	0.437950536827881	13.9033974984476	0.530571367798396	3.32977062882464	10.910725619974	5.21586846092681	0	0	1.92486721390633	0.598965179640602	0	3.13553201733269	4.07242869820914	18.2186053558276	5.03200456302681	3.0828208609536	1.47471743010113	2.911852496533	6.0009159236012	0.399921988186783	10.2665505496036	0	4.0913391115304	0	6.53231919136782	0	11.6935662889179	5.03423429627967	0	27.566245676705	7.53051831098659	10.5540465866493	2.67596598056749
2531	3.4.14.11-RXN	General-Protein-Substrates + WATER ? DIPEPTIDES + Peptides-holder; Chemical-Reactions; Small-Molecule-Reactions	23849.3287333004	6.58806723777197	0	0.66665146615751	47.4259727134917	16.9167382208229	0.878665563437188	32.7724478052957	6.16071411475237	0	1.56779266443623	7.6985157736194	0	2.32363168242019	0.420903182259967	0	0	27.2334151816442	2.12389030832665	7.72156265057394	14.625550660793	40.5681059956153	61.651376146789	0	0	0	7.32638921240235	0	55.5202594098705	7.70705215238399	0.0961885267018601	0.356985082862267	21.5836166340041	0	1.60727824109174	0	11.7714077193355	0	23.2564588040597	0	3.89352403655145	12.0736989859943	0.0509588267179074	10.3591852564209	30.2342980591505	5.27102821185525	5.71461535796505
2778	3.5.5.7-RXN	Aliphatic-Nitriles + WATER Carboxylates + AMMONIUM; Small-Molecule-Reactions; Chemical-Reactions	23838.5052452771	5.54019870384347	1.86416454359038	0	0	0	0	0	2.10340654150431	0	0	1.94726995118385	0.216600371784365	0	0	0.18628581566575	0.393649724495584	4.80387784324312	1.46615864218912	1.58798038544874	0	0	0	0.444393520378511	0	0	0	14.6088234866316	0	0	0	0.560198918319432	0	0	0.80849010242026	0	0	0	0	0	0	0.56470134292928	0	18.6166613835276	0	2.96462323008455	1.65428988197852
2777	R309-RXN	Acrylonitrilase; ACRYLONITRILE + WATER ?? ACRYLATE + AMMONIUM; PWY-7309; Chemical-Reactions; Small-Molecule-Reactions	23838.5052452771	5.54019870384347	1.86416454359038	0	0	0	0	0	2.10340654150431	0	0	1.94726995118385	0.216600371784365	0	0	0.18628581566575	0.393649724495584	4.80387784324312	1.46615864218912	1.58798038544874	0	0	0	0.444393520378511	0	0	0	14.6088234866316	0	0	0	0.560198918319432	0	0	0.80849010242026	0	0	0	0	0	0	0.56470134292928	0	18.6166613835276	0	2.96462323008455	1.65428988197852
2486	ADENOSYLHOMOCYSTEINE-NUCLEOSIDASE-RXN	ADENOSYL-HOMO-CYS + WATER ? CPD-564 + ADENINE; PWY-6154; PWY-6153; PWY-6151; Chemical-Reactions; Small-Molecule-Reactions	23763.7537756876	16.8710225766513	6.213033465996	8.13774119864909	4.89206670035371	14.11890570193	5.58993778700155	11.8579255010598	8.69803915780505	0	8.66644354951637	11.0141874045625	2.00826235636272	11.166775796521	2.04616083066532	17.7296194446909	3.30400209518301	8.99454225358089	4.10675293142912	9.04975903640994	7.89374692608321	10.9366421218187	12.3650095151532	10.2610648395227	14.9251120535733	15.5333462623434	4.61574096903435	29.2716083560465	13.2338096740603	13.0114084808111	7.34030949952839	11.6331794819307	9.87331259766047	8.41001363363011	6.93002233571008	6.04470333279765	5.99805615924832	3.75640728837564	10.1764395428905	4.78522872038625	10.2582019763275	10.0687391525771	10.3675506168736	40.4645189207488	15.2476722253825	8.61114309686227	7.494945575004
2841	DHLAXANAU-RXN	1,2-dichloroethane dehalogenase; 12-DICHLOROETHANE + WATER > 2-CHLOROETHANOL + CL- + PROTON; 12DICHLORETHDEG-PWY; Chemical-Reactions; Small-Molecule-Reactions	23600.4318816705	15.4603804971803	11.8374448517989	11.4509629801226	13.5502779181405	14.0239636913767	1.86989148816234	21.3251114656195	16.8352699874362	0	5.73505156297343	11.8008581083966	0	2.18418327724566	0	13.9033974984476	0.58191698403695	18.812867902332	20.1569102874957	7.36753337266821	18.8667625640565	11.5908874273187	21.4823756639305	2.53602758480807	11.2145596304786	7.22120245546461	1.74817898022893	22.7209952871097	25.4443825998782	13.7149588690999	0	4.18713639021547	13.0302302940104	3.60159048574294	0.459222354597639	1.70514576200851	3.82194989319695	6.55835058285216	14.5999260534495	0	6.33895226743856	3.64105392952171	4.46584475369067	39.555130445653	20.486291775065	6.786440412599	6.33002196687096
2840	LINB2-RXN	245-DNOL + WATER > PROTON + 25-DDOL + CL-; GAMMAHEXCHLORDEG-PWY; Chemical-Reactions; Small-Molecule-Reactions	23600.4318816705	15.4603804971803	11.8374448517989	11.4509629801226	13.5502779181405	14.0239636913767	1.86989148816234	21.3251114656195	16.8352699874362	0	5.73505156297343	11.8008581083966	0	2.18418327724566	0	13.9033974984476	0.58191698403695	18.812867902332	20.1569102874957	7.36753337266821	18.8667625640565	11.5908874273187	21.4823756639305	2.53602758480807	11.2145596304786	7.22120245546461	1.74817898022893	22.7209952871097	25.4443825998782	13.7149588690999	0	4.18713639021547	13.0302302940104	3.60159048574294	0.459222354597639	1.70514576200851	3.82194989319695	6.55835058285216	14.5999260534495	0	6.33895226743856	3.64105392952171	4.46584475369067	39.555130445653	20.486291775065	6.786440412599	6.33002196687096
2839	HALOALKANE-DEHALOGENASE-RXN	WATER + 1-Haloalkanes > Primary-Alcohols + Halide-Anions; Chemical-Reactions; Small-Molecule-Reactions	23600.4318816705	15.4603804971803	11.8374448517989	11.4509629801226	13.5502779181405	14.0239636913767	1.86989148816234	21.3251114656195	16.8352699874362	0	5.73505156297343	11.8008581083966	0	2.18418327724566	0	13.9033974984476	0.58191698403695	18.812867902332	20.1569102874957	7.36753337266821	18.8667625640565	11.5908874273187	21.4823756639305	2.53602758480807	11.2145596304786	7.22120245546461	1.74817898022893	22.7209952871097	25.4443825998782	13.7149588690999	0	4.18713639021547	13.0302302940104	3.60159048574294	0.459222354597639	1.70514576200851	3.82194989319695	6.55835058285216	14.5999260534495	0	6.33895226743856	3.64105392952171	4.46584475369067	39.555130445653	20.486291775065	6.786440412599	6.33002196687096
2838	LINB1-RXN	CPD-15 + WATER <> PROTON + 245-DNOL + CL-; GAMMAHEXCHLORDEG-PWY; Chemical-Reactions; Small-Molecule-Reactions	23600.4318816705	15.4603804971803	11.8374448517989	11.4509629801226	13.5502779181405	14.0239636913767	1.86989148816234	21.3251114656195	16.8352699874362	0	5.73505156297343	11.8008581083966	0	2.18418327724566	0	13.9033974984476	0.58191698403695	18.812867902332	20.1569102874957	7.36753337266821	18.8667625640565	11.5908874273187	21.4823756639305	2.53602758480807	11.2145596304786	7.22120245546461	1.74817898022893	22.7209952871097	25.4443825998782	13.7149588690999	0	4.18713639021547	13.0302302940104	3.60159048574294	0.459222354597639	1.70514576200851	3.82194989319695	6.55835058285216	14.5999260534495	0	6.33895226743856	3.64105392952171	4.46584475369067	39.555130445653	20.486291775065	6.786440412599	6.33002196687096
2837	RXN-19740		23600.4318816705	15.4603804971803	11.8374448517989	11.4509629801226	13.5502779181405	14.0239636913767	1.86989148816234	21.3251114656195	16.8352699874362	0	5.73505156297343	11.8008581083966	0	2.18418327724566	0	13.9033974984476	0.58191698403695	18.812867902332	20.1569102874957	7.36753337266821	18.8667625640565	11.5908874273187	21.4823756639305	2.53602758480807	11.2145596304786	7.22120245546461	1.74817898022893	22.7209952871097	25.4443825998782	13.7149588690999	0	4.18713639021547	13.0302302940104	3.60159048574294	0.459222354597639	1.70514576200851	3.82194989319695	6.55835058285216	14.5999260534495	0	6.33895226743856	3.64105392952171	4.46584475369067	39.555130445653	20.486291775065	6.786440412599	6.33002196687096
849	LEUCINE-DEHYDROGENASE-RXN	LEU + NAD + WATER PROTON + AMMONIUM + NADH + 2K-4CH3-PENTANOATE; Chemical-Reactions; Small-Molecule-Reactions	23548.9184830523	41.2942308635909	22.495592064577	15.8008463327283	57.7587165234967	15.8526050716807	49.4073175028185	54.9758402315921	17.0332528109051	13.3693554257861	16.4910886500394	17.8815297662533	63.3185351049023	4.44279057727155	77.4689700857681	5.01029007362725	65.3045348137837	35.9095884256634	24.7464453496493	16.1286472618017	38.4807381102221	50.8296396911639	49.4523100968258	16.0890436005352	19.2494068291344	14.1459098277812	46.8423553690274	64.4990454800093	38.1640970650264	34.8480867063967	15.175670984609	27.6509024329487	16.7348116798969	20.4806537453044	18.2336256676566	42.0530670704496	34.0763949541146	44.5473635472274	20.4049857991949	47.1547067454716	18.1587096878815	23.1330630424461	34.3973713865692	70.2112068244736	20.1088460162712	24.3969121471923	22.0988910061391
848	ILEDEAMINE-RXN	isoleucine dehydrogenase; ILE + WATER + NAD ?? AMMONIUM + 2-KETO-3-METHYL-VALERATE + NADH + PROTON; Chemical-Reactions; Small-Molecule-Reactions	23548.9184830523	41.2942308635909	22.495592064577	15.8008463327283	57.7587165234967	15.8526050716807	49.4073175028185	54.9758402315921	17.0332528109051	13.3693554257861	16.4910886500394	17.8815297662533	63.3185351049023	4.44279057727155	77.4689700857681	5.01029007362725	65.3045348137837	35.9095884256634	24.7464453496493	16.1286472618017	38.4807381102221	50.8296396911639	49.4523100968258	16.0890436005352	19.2494068291344	14.1459098277812	46.8423553690274	64.4990454800093	38.1640970650264	34.8480867063967	15.175670984609	27.6509024329487	16.7348116798969	20.4806537453044	18.2336256676566	42.0530670704496	34.0763949541146	44.5473635472274	20.4049857991949	47.1547067454716	18.1587096878815	23.1330630424461	34.3973713865692	70.2112068244736	20.1088460162712	24.3969121471923	22.0988910061391
2280	RXN0-1001	MI-HEXAKISPHOSPHATE + WATER ? CPD-534 + Pi; PWY-4702; Chemical-Reactions; Small-Molecule-Reactions	22895.691413915	18.9142188100421	6.65718100347287	8.79844886385927	13.5277412834765	4.49522188603127	18.7203001691094	18.7948265635865	7.48794746526548	7.02891326021934	9.08778717295479	7.98574761833079	24.623971596474	3.02549831736992	30.9875880343072	0	27.1726536544851	8.25698438221325	13.4708122742786	8.50549932844237	15.6598601995864	13.5062156451562	7.41810719459198	7.20382216536063	7.40407289713135	6.83506860857005	16.8792129147878	33.3128728494751	4.13348513243944	17.555946010702	5.76824310926036	12.3092102067089	2.48115621885186	13.7402217212313	5.33992201884545	21.5712815990594	12.4450870595929	23.8859300992431	7.02634201435025	20.3568691053516	5.9868838137226	7.19792275077336	14.8276848863256	39.0936171619175	13.1710026015609	11.3011058443603	11.2555557397339
1535	ALPHAALPHA-TREHALOSE-PHOSPHORYLASE-RXN	Pi + TREHALOSE <> CPD-448 + Glucopyranose; PWY-2722; Chemical-Reactions; Small-Molecule-Reactions	22619.1366481551	9.24037315765492	1.13838314795253	2.16380957896566	17.1642243557352	5.68835098335855	0	13.3169714075347	3.81755455959587	0	1.65969611253044	4.83839992220831	0	0	0	0	0.444995340734138	11.5911479250164	5.36543124350537	4.761745551275	5.69630495369954	14.8603564960442	22.0183486238532	0.502357892601795	3.04438424671807	0.104116514203178	2.49595328939762	15.0349009567444	22.2927280893427	6.71511860075074	0	1.26286828415176	13.0220174993724	0.576013755552371	0.705079605761941	0.39008195870941	4.99362025028522	0.396557359189454	11.3256074593583	0.381539647364871	1.73676145070662	4.76507236030891	0.478332186888195	27.4583430794793	17.0822493496098	2.03444464910665	2.40476698396591
2000	RXN0-6732	&alpha;-D-ribose 1-methylphosphonate 5-triphosphate synthase; CPD0-1068 + ATP > CPD0-2479 + ADENINE; PWY-7399; PWY0-1533; Chemical-Reactions; Small-Molecule-Reactions	22599.1519795062	20.381467408017	61.0217540691788	29.4914270335458	0	47.9275558337306	0	11.0289606086636	45.023250486603	0	49.3609381427782	24.9825380099353	5.04439707322694	34.751640754671	0	55.6135899937905	0	19.5596799489907	34.1894700381018	20.0868711131932	35.4222464316123	0	14.5880080665777	16.7505056396459	20.1757719132662	25.0332599337279	12.6937358450144	8.53309156401525	34.2174930939484	18.7526132567874	9.8044872916448	13.2014949420327	33.1387751027245	13.1657704205052	16.1478106026338	16.3251496677102	12.8796216598304	0	22.5497855799242	3.83466615280856	61.8587287119854	24.9608479383706	19.889144461425	4.33217401915919	28.8044826896138	49.6463193308268	10.3457842227197
1999	RXN-17954		22599.1519795062	20.381467408017	61.0217540691788	29.4914270335458	0	47.9275558337306	0	11.0289606086636	45.023250486603	0	49.3609381427782	24.9825380099353	5.04439707322694	34.751640754671	0	55.6135899937905	0	19.5596799489907	34.1894700381018	20.0868711131932	35.4222464316123	0	14.5880080665777	16.7505056396459	20.1757719132662	25.0332599337279	12.6937358450144	8.53309156401525	34.2174930939484	18.7526132567874	9.8044872916448	13.2014949420327	33.1387751027245	13.1657704205052	16.1478106026338	16.3251496677102	12.8796216598304	0	22.5497855799242	3.83466615280856	61.8587287119854	24.9608479383706	19.889144461425	4.33217401915919	28.8044826896138	49.6463193308268	10.3457842227197
1998	RXN-17957		22599.1519795062	20.381467408017	61.0217540691788	29.4914270335458	0	47.9275558337306	0	11.0289606086636	45.023250486603	0	49.3609381427782	24.9825380099353	5.04439707322694	34.751640754671	0	55.6135899937905	0	19.5596799489907	34.1894700381018	20.0868711131932	35.4222464316123	0	14.5880080665777	16.7505056396459	20.1757719132662	25.0332599337279	12.6937358450144	8.53309156401525	34.2174930939484	18.7526132567874	9.8044872916448	13.2014949420327	33.1387751027245	13.1657704205052	16.1478106026338	16.3251496677102	12.8796216598304	0	22.5497855799242	3.83466615280856	61.8587287119854	24.9608479383706	19.889144461425	4.33217401915919	28.8044826896138	49.6463193308268	10.3457842227197
340	RXN-16947		22496.0061582888	7.13623871617002	12.3376623376623	4.0707869217454	0	11.858880484115	0.157835400225479	0	5.65001771165427	0	9.25697631402662	3.82478035119914	0.544142397409503	0	0	0	0.393649724495584	2.19018898008828	7.90439903013509	4.11624078368101	0	0	0	0.444393520378511	4.39249496422866	3.13553201733269	0	14.5832304436619	5.03200456302681	4.6242312914304	0	1.10468627531134	6.51221680450419	0.285658562990559	2.03108489144602	0	0	0	3.43343077331916	0	9.90345018950502	1.41863995906624	0	21.0036282515489	5.72743646187713	9.669095627425	0
339	GENTISATE-12-DIOXYGENASE-RXN	OXYGEN-MOLECULE + CPD-633 ? PROTON + CPD-1070; PWY-6223; PWY-6640; Chemical-Reactions; Small-Molecule-Reactions	22496.0061582888	7.13623871617002	12.3376623376623	4.0707869217454	0	11.858880484115	0.157835400225479	0	5.65001771165427	0	9.25697631402662	3.82478035119914	0.544142397409503	0	0	0	0.393649724495584	2.19018898008828	7.90439903013509	4.11624078368101	0	0	0	0.444393520378511	4.39249496422866	3.13553201733269	0	14.5832304436619	5.03200456302681	4.6242312914304	0	1.10468627531134	6.51221680450419	0.285658562990559	2.03108489144602	0	0	0	3.43343077331916	0	9.90345018950502	1.41863995906624	0	21.0036282515489	5.72743646187713	9.669095627425	0
338	RXN-16945		22496.0061582888	7.13623871617002	12.3376623376623	4.0707869217454	0	11.858880484115	0.157835400225479	0	5.65001771165427	0	9.25697631402662	3.82478035119914	0.544142397409503	0	0	0	0.393649724495584	2.19018898008828	7.90439903013509	4.11624078368101	0	0	0	0.444393520378511	4.39249496422866	3.13553201733269	0	14.5832304436619	5.03200456302681	4.6242312914304	0	1.10468627531134	6.51221680450419	0.285658562990559	2.03108489144602	0	0	0	3.43343077331916	0	9.90345018950502	1.41863995906624	0	21.0036282515489	5.72743646187713	9.669095627425	0
3120	MANNONDEHYDRAT-RXN	D-MANNONATE > WATER + 2-DEHYDRO-3-DEOXY-D-GLUCONATE; PWY-7242; Chemical-Reactions; Small-Molecule-Reactions	22456.3811952738	16.5932374896415	6.2584989302376	19.7305361863573	0.226376958059626	23.4149576620345	7.77976324689966	6.4975866159447	15.2562538435358	8.01146560319043	10.5637336599988	8.15769591744571	3.7390150606611	19.3936605706222	1.01172861027822	27.8067949968952	7.11258769969119	6.89926584902676	7.8473694338606	11.0460441143765	5.06399564230979	3.53563910789747	5.26977038059118	4.40010344088605	4.77146586911489	28.1244976219303	3.73653021233687	24.7992626763769	4.46356262259007	14.6257090608786	2.80331219129375	6.21054250093886	1.71822056655964	14.4309174020661	8.72330505164038	7.19518540894934	6.99176208772951	5.20420285174752	9.83213062278494	5.30812216976587	8.57612184722916	9.81999938250608	12.4580509925013	38.4479632949751	3.77206323794277	11.7108922128439	10.1807160073949
464	RXN-8505	4-HYDROXYPHENYLACETATE + OXYGEN-MOLECULE + FADH2 ? PROTON + CPD-782 + WATER + FAD; 3-HYDROXYPHENYLACETATE-DEGRADATION-PWY; PWY-7431; Chemical-Reactions; Small-Molecule-Reactions	22348.5223157232	3.40931800860878	12.3376623376623	10.1449834443655	0	21.0004972018483	0	1.0538703523515	11.3295253276656	0	6.66557048938044	2.98722239352777	0	0	0	41.7101924953429	0	0.208293140137371	7.92707503179699	1.25490997029559	0	0	0	0	0	3.13553201733269	0.119906675297222	0	5.15346304824895	0	0.0847884050186766	1.93175355740301	5.02831012802638	0	0	0	0	0	0.153110744228988	0	9.74516147340939	0	0.0449192620698591	0.111754106885276	3.43430310154597	7.93424203352367	0.0829525864667093
826	RXN-12414	CPD-12321 + Acceptor CPD1F-114 + Donor-H2; Composite-Reactions; Small-Molecule-Reactions	22308.3913259544	28.5693771077888	23.8542249218087	9.12798723838312	30.4035876705407	10.9295783415791	30.1678116779406	27.0500470405367	11.2186143932292	7.02891326021934	12.4003975927718	15.7021188733518	38.4747377442136	6.89402928685869	46.7961589998059	2.73710044649457	39.7779138137104	19.1784872616664	18.865858486172	13.6981970804575	12.8081228085948	31.7561957868649	25.2055804044152	13.9991135962055	13.3416814266861	10.296197720482	28.4629165609966	43.8460827986414	21.2267631179476	25.7922290551873	11.7536828015905	20.6270715154168	8.81890304679292	15.6850882909866	11.8260344758789	24.5701576927067	22.0856984855111	24.2790881359625	13.2118930019996	29.7220348781193	22.0827677476722	14.2730319989048	24.4788348589872	58.0834637828249	21.1983023147222	13.6030890686348	16.6562606400327
824	RXN-12410	CPD-12321 + Acceptor ?? CPD1F-98 + Donor-H2; Composite-Reactions; Small-Molecule-Reactions	22308.3913259544	28.5693771077888	23.8542249218087	9.12798723838312	30.4035876705407	10.9295783415791	30.1678116779406	27.0500470405367	11.2186143932292	7.02891326021934	12.4003975927718	15.7021188733518	38.4747377442136	6.89402928685869	46.7961589998059	2.73710044649457	39.7779138137104	19.1784872616664	18.865858486172	13.6981970804575	12.8081228085948	31.7561957868649	25.2055804044152	13.9991135962055	13.3416814266861	10.296197720482	28.4629165609966	43.8460827986414	21.2267631179476	25.7922290551873	11.7536828015905	20.6270715154168	8.81890304679292	15.6850882909866	11.8260344758789	24.5701576927067	22.0856984855111	24.2790881359625	13.2118930019996	29.7220348781193	22.0827677476722	14.2730319989048	24.4788348589872	58.0834637828249	21.1983023147222	13.6030890686348	16.6562606400327
823	RXN-12247	CPD-12321 + Acceptor NEUROSPORENE + Donor-H2; Composite-Reactions; Small-Molecule-Reactions	22308.3913259544	28.5693771077888	23.8542249218087	9.12798723838312	30.4035876705407	10.9295783415791	30.1678116779406	27.0500470405367	11.2186143932292	7.02891326021934	12.4003975927718	15.7021188733518	38.4747377442136	6.89402928685869	46.7961589998059	2.73710044649457	39.7779138137104	19.1784872616664	18.865858486172	13.6981970804575	12.8081228085948	31.7561957868649	25.2055804044152	13.9991135962055	13.3416814266861	10.296197720482	28.4629165609966	43.8460827986414	21.2267631179476	25.7922290551873	11.7536828015905	20.6270715154168	8.81890304679292	15.6850882909866	11.8260344758789	24.5701576927067	22.0856984855111	24.2790881359625	13.2118930019996	29.7220348781193	22.0827677476722	14.2730319989048	24.4788348589872	58.0834637828249	21.1983023147222	13.6030890686348	16.6562606400327
821	RXN-12411	CPD1F-98 + Acceptor CPD1F-114 + Donor-H2; Composite-Reactions; Small-Molecule-Reactions	22308.3913259544	28.5693771077888	23.8542249218087	9.12798723838312	30.4035876705407	10.9295783415791	30.1678116779406	27.0500470405367	11.2186143932292	7.02891326021934	12.4003975927718	15.7021188733518	38.4747377442136	6.89402928685869	46.7961589998059	2.73710044649457	39.7779138137104	19.1784872616664	18.865858486172	13.6981970804575	12.8081228085948	31.7561957868649	25.2055804044152	13.9991135962055	13.3416814266861	10.296197720482	28.4629165609966	43.8460827986414	21.2267631179476	25.7922290551873	11.7536828015905	20.6270715154168	8.81890304679292	15.6850882909866	11.8260344758789	24.5701576927067	22.0856984855111	24.2790881359625	13.2118930019996	29.7220348781193	22.0827677476722	14.2730319989048	24.4788348589872	58.0834637828249	21.1983023147222	13.6030890686348	16.6562606400327
543	FERREDOXIN--NAD+-REDUCTASE-RXN	Reduced-2Fe-2S-Ferredoxins + NAD + PROTON ?? Oxidized-2Fe-2S-Ferredoxins + NADH; Protein-Modification-Reactions	21982.6652063413	34.0833256820136	7.93469672195397	13.0188787236676	44.0045982819606	20.3306606480047	32.7143472848553	39.7778255000614	17.6326371878294	0	15.4060688484846	17.2434108476396	39.459544116889	4.7814103637831	46.6889686911652	22.8105798515627	38.0211629426303	28.2195805141178	17.2239310318285	21.716189999822	35.846060450612	37.2016252025546	45.9029347483231	13.005191683028	13.4883500545457	9.46954875173468	32.2534413707521	51.6231614336091	38.6494320772421	31.017168803469	11.4594350044724	18.1098952915013	18.583652196787	11.9357470169612	15.6315631036741	28.7696373393221	27.0076080346081	22.4989377927879	28.4350998618856	26.3592082302941	12.8167096795015	20.8006186123786	21.8675295611657	61.3694725926081	33.1261256754052	20.8948041703089	18.8066673851035
542	RXN-12365	Reduced-2-4Fe-4S-Ferredoxins + NAD + PROTON <> Oxidized-2-4Fe-4S-Ferredoxins + NADH; Protein-Modification-Reactions	21982.6652063413	34.0833256820136	7.93469672195397	13.0188787236676	44.0045982819606	20.3306606480047	32.7143472848553	39.7778255000614	17.6326371878294	0	15.4060688484846	17.2434108476396	39.459544116889	4.7814103637831	46.6889686911652	22.8105798515627	38.0211629426303	28.2195805141178	17.2239310318285	21.716189999822	35.846060450612	37.2016252025546	45.9029347483231	13.005191683028	13.4883500545457	9.46954875173468	32.2534413707521	51.6231614336091	38.6494320772421	31.017168803469	11.4594350044724	18.1098952915013	18.583652196787	11.9357470169612	15.6315631036741	28.7696373393221	27.0076080346081	22.4989377927879	28.4350998618856	26.3592082302941	12.8167096795015	20.8006186123786	21.8675295611657	61.3694725926081	33.1261256754052	20.8948041703089	18.8066673851035
1307	AKBLIG-RXN	GLY + ACETYL-COA <> PROTON + AMINO-OXOBUT + CO-A; THREONINE-DEG2-PWY; Chemical-Reactions; Small-Molecule-Reactions	21911.7984589864	19.9186961505409	9.54746931032816	16.7863574723533	20.6946269159508	20.5123306195679	3.41162735058322	24.8060700731681	13.863293423502	7.02891326021934	13.8974571906264	13.4736367646171	0.571980251454157	9.25927079033473	0.886682797219022	0.3725716313315	5.21236081287308	22.8116359698793	15.7231742738334	14.4376067579801	16.6494580866041	22.5590545864709	25.4627394173507	4.03346247459756	9.5410892894353	8.08448012841391	4.45989313635871	29.501721420355	25.6039016417073	11.5902616936879	8.23848407631378	8.22413845826053	14.1054376146598	19.7052002542948	4.37723813186206	13.4475712095538	14.4286839227334	13.744434760504	10.6921577094136	11.5981089649157	14.1842654282675	12.2426397420525	13.7313268225612	50.7610039539647	10.9076950107072	16.987445388915	18.2451960087397
3309	RXN0-6510	CPD0-2362 <> CPD0-2363; PWY0-321; Chemical-Reactions; Small-Molecule-Reactions	21867.0650533709	52.4989369409881	68.927168989968	34.754417948817	64.3187468418393	52.7122724162954	37.4406003382187	68.1137716284207	55.0547813674416	7.02891326021934	55.7212208081754	36.4219908060162	49.6098243019049	11.4830477643059	63.1034537535479	0	52.58855643789	44.7500531688945	80.4182940560928	33.8530262852879	54.2201781593695	56.851805515839	65.4639304683728	14.0675227110499	29.512064145308	24.8232501805489	41.4253413142591	68.6876733806342	77.6825224500368	34.6366903601949	11.5364862185207	24.8279030114438	44.0562824511615	23.3784020712932	13.293475562	37.2754521561711	37.8763440516779	31.3821585503141	31.5889460602383	39.5649655822119	60.6800628740438	26.7932910728158	31.1936919060973	88.6243613655957	35.9897938763258	68.2086221766987	24.9568152836211
475	RXN-14206	TETRA-H-BIOPTERIN + PHE + OXYGEN-MOLECULE ? CPD-15159 + TYR + WATER; Chemical-Reactions; Small-Molecule-Reactions	21834.3919530252	35.1707140624067	23.935096004474	19.0770849365966	35.595822806131	17.0658087493696	38.8474962420143	37.4584846730948	18.2202050615972	7.73609726376426	25.2907728465497	16.9281601240459	49.6309560454936	0.708646129950815	61.9751760686145	0	52.1392633042298	20.2784144477226	29.1954301952633	15.6478171680517	32.6482963229345	30.7415562545674	24.5255754064059	12.5432360759518	21.4382966358732	15.1401784341063	35.1171849684681	56.9862515130318	21.7585032842439	36.6532248045506	15.6923333348947	24.2441947225934	14.8960842227363	16.766219659768	14.0306989990994	37.8746798307801	25.2119603305582	38.5878200239678	14.6274816564751	40.2138933223114	24.3498868218388	15.6098699175184	32.2974688424773	60.8721367634623	20.9822633737723	28.5436290735206	17.6762923874446
474	RXN-13907	PHE + 10-FORMYL-THF + OXYGEN-MOLECULE ? TYR + CPD-14931; PWY-7158; Chemical-Reactions; Small-Molecule-Reactions	21834.3919530252	35.1707140624067	23.935096004474	19.0770849365966	35.595822806131	17.0658087493696	38.8474962420143	37.4584846730948	18.2202050615972	7.73609726376426	25.2907728465497	16.9281601240459	49.6309560454936	0.708646129950815	61.9751760686145	0	52.1392633042298	20.2784144477226	29.1954301952633	15.6478171680517	32.6482963229345	30.7415562545674	24.5255754064059	12.5432360759518	21.4382966358732	15.1401784341063	35.1171849684681	56.9862515130318	21.7585032842439	36.6532248045506	15.6923333348947	24.2441947225934	14.8960842227363	16.766219659768	14.0306989990994	37.8746798307801	25.2119603305582	38.5878200239678	14.6274816564751	40.2138933223114	24.3498868218388	15.6098699175184	32.2974688424773	60.8721367634623	20.9822633737723	28.5436290735206	17.6762923874446
473	RXN66-569		21834.3919530252	35.1707140624067	23.935096004474	19.0770849365966	35.595822806131	17.0658087493696	38.8474962420143	37.4584846730948	18.2202050615972	7.73609726376426	25.2907728465497	16.9281601240459	49.6309560454936	0.708646129950815	61.9751760686145	0	52.1392633042298	20.2784144477226	29.1954301952633	15.6478171680517	32.6482963229345	30.7415562545674	24.5255754064059	12.5432360759518	21.4382966358732	15.1401784341063	35.1171849684681	56.9862515130318	21.7585032842439	36.6532248045506	15.6923333348947	24.2441947225934	14.8960842227363	16.766219659768	14.0306989990994	37.8746798307801	25.2119603305582	38.5878200239678	14.6274816564751	40.2138933223114	24.3498868218388	15.6098699175184	32.2974688424773	60.8721367634623	20.9822633737723	28.5436290735206	17.6762923874446
545	NITROGENASE-RXN	Reduced-ferredoxins + NITROGEN-MOLECULE + ATP + WATER ? Oxidized-ferredoxins + HYDROGEN-MOLECULE + AMMONIUM + ADP + Pi + PROTON; N2FIX-PWY; Protein-Modification-Reactions	21758.9708400116	5.95405704968379	0.366622910582241	12.3611159372728	0	27.1921633888048	0.92587373167982	0	11.8419189442037	0	2.20981202426357	6.75677785056812	8.68311768647868	0	0.225925667666132	41.7101924953429	1.79077203241447	4.41692773553528	0	4.52161021781275	0	0	4.00169762891052	5.63729409883256	4.84534125503789	19.4325455266363	5.62273057122515	2.11750956226094	6.03650421446226	1.46154460506349	3.0658599204734	0	5.6550275525384	0	19.4988285725686	0	4.53177556824293	0	5.72359679427109	0	0	5.63551376331672	10.8735911953013	7.70638843126487	0	3.76450543378154	10.6517703222384
2383	RXN-15910		21742.2623032995	62.5363639462648	41.2971318620242	32.3450242507408	69.199545224861	47.0061006889807	63.2528573918326	66.5190325351097	36.0192837080067	1.1463110667996	32.196431577364	34.6154498927655	67.6645490773246	19.1631005520146	80.6951321986163	46.1071882669505	68.5474459335939	50.5745555540085	49.2311845999456	46.5362331992725	43.692802451377	66.8684856294057	67.2763894889324	22.7268293971507	29.1813325692853	40.6539279588521	55.93652615872	83.8679003961681	60.2855059092547	61.3999751845471	20.4750592007046	40.4303279625591	29.2534777271732	39.145273666622	27.6940885201717	52.7102431095895	55.7718113065263	58.4127724905193	49.3699389330987	52.2308775197782	45.3382859295435	37.9544464914424	51.6973132112818	122.62502316668	59.3232108556472	56.1279254417371	42.0124439448558
2382	RXN0-5183	MALTOTRIOSE + WATER ? MALTOSE + Glucopyranose; GLYCOCAT-PWY; Chemical-Reactions; Small-Molecule-Reactions	21742.2623032995	62.5363639462648	41.2971318620242	32.3450242507408	69.199545224861	47.0061006889807	63.2528573918326	66.5190325351097	36.0192837080067	1.1463110667996	32.196431577364	34.6154498927655	67.6645490773246	19.1631005520146	80.6951321986163	46.1071882669505	68.5474459335939	50.5745555540085	49.2311845999456	46.5362331992725	43.692802451377	66.8684856294057	67.2763894889324	22.7268293971507	29.1813325692853	40.6539279588521	55.93652615872	83.8679003961681	60.2855059092547	61.3999751845471	20.4750592007046	40.4303279625591	29.2534777271732	39.145273666622	27.6940885201717	52.7102431095895	55.7718113065263	58.4127724905193	49.3699389330987	52.2308775197782	45.3382859295435	37.9544464914424	51.6973132112818	122.62502316668	59.3232108556472	56.1279254417371	42.0124439448558
2381	RXN-14283	CPD0-1133 + WATER ? MALTOHEXAOSE + ALPHA-GLUCOSE; Chemical-Reactions; Small-Molecule-Reactions	21742.2623032995	62.5363639462648	41.2971318620242	32.3450242507408	69.199545224861	47.0061006889807	63.2528573918326	66.5190325351097	36.0192837080067	1.1463110667996	32.196431577364	34.6154498927655	67.6645490773246	19.1631005520146	80.6951321986163	46.1071882669505	68.5474459335939	50.5745555540085	49.2311845999456	46.5362331992725	43.692802451377	66.8684856294057	67.2763894889324	22.7268293971507	29.1813325692853	40.6539279588521	55.93652615872	83.8679003961681	60.2855059092547	61.3999751845471	20.4750592007046	40.4303279625591	29.2534777271732	39.145273666622	27.6940885201717	52.7102431095895	55.7718113065263	58.4127724905193	49.3699389330987	52.2308775197782	45.3382859295435	37.9544464914424	51.6973132112818	122.62502316668	59.3232108556472	56.1279254417371	42.0124439448558
2380	RXN-14282	MALTOHEXAOSE + WATER ? MALTOPENTAOSE + ALPHA-GLUCOSE; Chemical-Reactions; Small-Molecule-Reactions	21742.2623032995	62.5363639462648	41.2971318620242	32.3450242507408	69.199545224861	47.0061006889807	63.2528573918326	66.5190325351097	36.0192837080067	1.1463110667996	32.196431577364	34.6154498927655	67.6645490773246	19.1631005520146	80.6951321986163	46.1071882669505	68.5474459335939	50.5745555540085	49.2311845999456	46.5362331992725	43.692802451377	66.8684856294057	67.2763894889324	22.7268293971507	29.1813325692853	40.6539279588521	55.93652615872	83.8679003961681	60.2855059092547	61.3999751845471	20.4750592007046	40.4303279625591	29.2534777271732	39.145273666622	27.6940885201717	52.7102431095895	55.7718113065263	58.4127724905193	49.3699389330987	52.2308775197782	45.3382859295435	37.9544464914424	51.6973132112818	122.62502316668	59.3232108556472	56.1279254417371	42.0124439448558
2379	MALTODEXGLUCOSID-RXN	1-4-alpha-D-Glucan + WATER ? 1-4-alpha-D-Glucan + ALPHA-GLUCOSE; Chemical-Reactions; Small-Molecule-Reactions	21742.2623032995	62.5363639462648	41.2971318620242	32.3450242507408	69.199545224861	47.0061006889807	63.2528573918326	66.5190325351097	36.0192837080067	1.1463110667996	32.196431577364	34.6154498927655	67.6645490773246	19.1631005520146	80.6951321986163	46.1071882669505	68.5474459335939	50.5745555540085	49.2311845999456	46.5362331992725	43.692802451377	66.8684856294057	67.2763894889324	22.7268293971507	29.1813325692853	40.6539279588521	55.93652615872	83.8679003961681	60.2855059092547	61.3999751845471	20.4750592007046	40.4303279625591	29.2534777271732	39.145273666622	27.6940885201717	52.7102431095895	55.7718113065263	58.4127724905193	49.3699389330987	52.2308775197782	45.3382859295435	37.9544464914424	51.6973132112818	122.62502316668	59.3232108556472	56.1279254417371	42.0124439448558
2378	RXN-14281	MALTOPENTAOSE + WATER ? MALTOTETRAOSE + ALPHA-GLUCOSE; Chemical-Reactions; Small-Molecule-Reactions	21742.2623032995	62.5363639462648	41.2971318620242	32.3450242507408	69.199545224861	47.0061006889807	63.2528573918326	66.5190325351097	36.0192837080067	1.1463110667996	32.196431577364	34.6154498927655	67.6645490773246	19.1631005520146	80.6951321986163	46.1071882669505	68.5474459335939	50.5745555540085	49.2311845999456	46.5362331992725	43.692802451377	66.8684856294057	67.2763894889324	22.7268293971507	29.1813325692853	40.6539279588521	55.93652615872	83.8679003961681	60.2855059092547	61.3999751845471	20.4750592007046	40.4303279625591	29.2534777271732	39.145273666622	27.6940885201717	52.7102431095895	55.7718113065263	58.4127724905193	49.3699389330987	52.2308775197782	45.3382859295435	37.9544464914424	51.6973132112818	122.62502316668	59.3232108556472	56.1279254417371	42.0124439448558
3288	MANNPISOM-RXN	MANNOSE-6P <> FRUCTOSE-6P; MANNCAT-PWY; PWY-882; PWY-3861; PWY-3881; PWY-5659; Chemical-Reactions; Small-Molecule-Reactions	21600.3953207251	73.2293943611811	70.7576850084362	46.5164210159579	83.0130705743641	39.8069176869817	88.9945165833791	66.2775408707271	43.8974489710404	21.6531295003877	52.9260723384689	47.2306512455405	101.518394331288	8.75652820824967	125.839135263797	15.4400583498428	108.152439143261	45.0178794270308	70.2418230250206	42.6217519987752	35.2473890437232	80.8257644874745	64.264241643865	33.0159118164512	39.0236436156245	39.80425422767	74.467175820615	106.994074157121	69.5398573140013	72.1828029228357	35.1281213704994	54.4735147525488	45.1172615657014	39.2308215207687	33.5264779047572	75.6630926444652	61.3555591746254	75.8616104825196	39.8070652412456	86.5242012741261	69.0813973952327	37.9284006814128	66.8636360154211	122.436539838708	53.9257999243991	63.2826267482671	47.752562394948
402	MHPHYDROXY-RXN	PROTON + 3-HYDROXYPHENYL-PROPIONATE + NADH + OXYGEN-MOLECULE ? 2-3-DIHYDROXYPHENYL-PROPIONATE + WATER + NAD; HCAMHPDEG-PWY; Chemical-Reactions; Small-Molecule-Reactions	21482.9232906121	13.0262232238765	26.0136394705773	13.3393596005225	0	26.580606119505	0	1.91434531844398	18.2252321192279	7.02891326021934	22.1345353202637	11.8982336457875	0.372446980751164	9.3605737500379	0.833322549241941	13.9033974984476	2.35578306052994	7.39139286267288	22.2496405654009	11.7697871890478	0	1.97788580688209	0	1.61888342376147	4.39249496422866	7.15289480019259	2.60075840668973	20.34786628574	10.0640091260536	12.6487500998323	0	3.86617147325973	13.5357344899114	4.32717995255608	1.39020859074703	2.68855690424318	4.46892187699839	0	10.8469394188236	2.68522979092398	24.3433856127539	5.092104228073	2.60701624424573	33.2539927720544	20.250150090054	28.8034668992429	3.7398553572801
401	RXN-10040	CPD-10797 + OXYGEN-MOLECULE + NADH + PROTON ? CPD-10796 + WATER + NAD; PWY-6690; Small-Molecule-Reactions; Chemical-Reactions	21482.9232906121	13.0262232238765	26.0136394705773	13.3393596005225	0	26.580606119505	0	1.91434531844398	18.2252321192279	7.02891326021934	22.1345353202637	11.8982336457875	0.372446980751164	9.3605737500379	0.833322549241941	13.9033974984476	2.35578306052994	7.39139286267288	22.2496405654009	11.7697871890478	0	1.97788580688209	0	1.61888342376147	4.39249496422866	7.15289480019259	2.60075840668973	20.34786628574	10.0640091260536	12.6487500998323	0	3.86617147325973	13.5357344899114	4.32717995255608	1.39020859074703	2.68855690424318	4.46892187699839	0	10.8469394188236	2.68522979092398	24.3433856127539	5.092104228073	2.60701624424573	33.2539927720544	20.250150090054	28.8034668992429	3.7398553572801
313	RXN0-5256	menaquinone hydrogenase (acceptor); Menaquinones + PROTON + HYDROGEN-MOLECULE ? Menaquinols + PROTON; Electron-Transfer-Reactions; Small-Molecule-Reactions	21372.1005480493	11.1347231828234	0.0766793015596843	16.2113633584937	27.100555836281	33.7808463834485	1.63090362977209	18.0439317707694	23.2041961032397	0	4.07166059316694	15.3695474145572	7.23959997938038	4.05768517676361	1.84476725522678	41.7101924953429	0.888839285714286	19.7452049015862	26.4142203166103	11.9832071209081	10.3313927071007	23.1817748546373	38.670047269308	9.39549016472093	2.04803083975828	26.4925373134328	8.63858021516231	0	42.4906521325813	6.1656417219072	2.76621371990357	0.530598659579203	16.5496679028642	0	16.0019324277335	0	13.6747784454032	0	24.4417829791132	0	2.2248708780294	11.5008159222682	15.9003121858299	21.5640335557963	15.9615769461677	8.55851582840899	24.0723665583101
312	RXN0-4141	HYDROGEN-MOLECULE + Acceptor <> Donor-H2; P283-PWY; PWY-6780; Chemical-Reactions; Small-Molecule-Reactions	21372.1005480493	11.1347231828234	0.0766793015596843	16.2113633584937	27.100555836281	33.7808463834485	1.63090362977209	18.0439317707694	23.2041961032397	0	4.07166059316694	15.3695474145572	7.23959997938038	4.05768517676361	1.84476725522678	41.7101924953429	0.888839285714286	19.7452049015862	26.4142203166103	11.9832071209081	10.3313927071007	23.1817748546373	38.670047269308	9.39549016472093	2.04803083975828	26.4925373134328	8.63858021516231	0	42.4906521325813	6.1656417219072	2.76621371990357	0.530598659579203	16.5496679028642	0	16.0019324277335	0	13.6747784454032	0	24.4417829791132	0	2.2248708780294	11.5008159222682	15.9003121858299	21.5640335557963	15.9615769461677	8.55851582840899	24.0723665583101
311	RXN-16420		21372.1005480493	11.1347231828234	0.0766793015596843	16.2113633584937	27.100555836281	33.7808463834485	1.63090362977209	18.0439317707694	23.2041961032397	0	4.07166059316694	15.3695474145572	7.23959997938038	4.05768517676361	1.84476725522678	41.7101924953429	0.888839285714286	19.7452049015862	26.4142203166103	11.9832071209081	10.3313927071007	23.1817748546373	38.670047269308	9.39549016472093	2.04803083975828	26.4925373134328	8.63858021516231	0	42.4906521325813	6.1656417219072	2.76621371990357	0.530598659579203	16.5496679028642	0	16.0019324277335	0	13.6747784454032	0	24.4417829791132	0	2.2248708780294	11.5008159222682	15.9003121858299	21.5640335557963	15.9615769461677	8.55851582840899	24.0723665583101
3265	MALEYLACETOACETATE-ISOMERASE-RXN	4-MALEYL-ACETOACETATE > 4-FUMARYL-ACETOACETATE; TYRFUMCAT-PWY; Chemical-Reactions; Small-Molecule-Reactions	21282.2059615865	23.2903225697319	7.50480621565721	9.37082369150168	20.2916119252148	7.56005653959275	28.080450253664	26.1951773223708	9.07415525248947	8.63916820965674	12.0334944363806	8.91709282237658	37.226518869056	0	46.6691985350029	0	38.49509709939	11.2152282052648	14.7531786167879	9.04282479468225	29.1529038928347	16.9175722047469	12.5853935296958	8.9848194817707	14.5100091536927	8.01206861716762	25.6967237825924	41.7479703027966	5.75131503897585	21.0403539197006	8.65236466389054	18.718051558643	2.59718642124019	10.2656550859387	10.302838769149	25.195189927823	16.3049693918518	29.1515143261793	6.50604570821153	28.0656275801372	6.55840259027727	10.3119641943465	21.1264587095328	37.0830355960263	8.36566940164098	15.3255560257127	11.3017046426396
3200	4.4.1.25-RXN	L-CYSTEATE + WATER > PYRUVATE + HSO3 + AMMONIUM; PWY-6638; Chemical-Reactions; Small-Molecule-Reactions	21223.7645806827	5.318763401698	37.2930880921312	13.6679214686975	0	12.5262329803328	1.04988726042841	6.61737636519818	19.9809599716614	0	22.1409460391733	9.86752973054343	0	0	0	0	0	1.86967442078824	25.5937420621175	1.15467366100277	13.0877461116605	0	2.18734910671173	0	1.72692227547406	10.4018716899374	0	0.69851725929074	15.6980797262184	1.38367542528552	0	0	14.9349424853856	0	0	1.74520178441747	0	0	0	0.376079904936249	29.2354844202282	0.676552664027516	0.841314355256892	0	1.05063037822694	26.3688064100203	0.439729478848959
2725	BETA-LACTAMASE-RXN	WATER + Beta-Lactams > CPD-8550; Chemical-Reactions; Small-Molecule-Reactions	21164.0301284468	91.3352534233726	70.4213109957627	55.6151980533317	77.9329796193364	40.6334810873977	115.839970755038	98.41608626922	45.5994439171597	31.2857578059472	62.475280977789	51.663091761198	139.447222014173	22.4258649552691	173.270643653217	10.9498506756557	148.670214089597	57.9424043924451	75.7564395861686	56.728332346054	82.2717677379322	74.5507736790265	45.9511848969428	40.1946924252064	51.307853361043	59.6370994205438	100.91550189647	129.561376196189	36.378823526728	114.632380718973	44.4234603216721	70.6447381038377	30.5441020228976	71.495567009496	41.3770046089839	110.648648062469	80.3577401929124	110.734562069735	52.5860521325427	115.796285529967	77.2677919404056	55.1223239006095	98.3854637260249	148.311312432766	63.0219182690717	81.5203871440939	64.2338074956729
2368	RXN-12174	CPD-13121 + WATER ? 4S5S-45-DIHYDROXY-26-DIOXOHEXANOATE + RHAMNOSE; PWY-6771; Chemical-Reactions; Small-Molecule-Reactions	21135.2724258089	2.69933295956351	1.37393069450486	8.18413530351041	0	17.527827415766	4.81963021867898	0.332505010839776	5.87527797457394	0	1.31075717128088	0.676096059378139	0.165686301944872	0	0.912070287985496	41.7101924953429	2.8197199208879	0.35923452501115	0.858197667705808	1.43297073335896	0.247482693517936	1.63897172633232	0	0.763074200574201	0.359614850316038	4.07810562703054	0	0.347436192567408	0.176126195455684	1.00188825630084	0.390127050225206	1.52540659927893	0.333730041139594	2.29077112289249	0	1.0440167836682	1.57745442655113	1.95603447828636	0.430795464611569	0.770883514789479	2.15603015143284	0.458179202630497	1.09110522350641	1.5062244130064	0	4.13609780806778	0.636437475135924
3378	RXN1F-151	lycopene &beta;-cyclase; CPD1F-126 > CPD1F-129; PWY-5943; Chemical-Reactions; Small-Molecule-Reactions	21012.2058555575	20.2600663884953	13.6410369933097	5.68447730489697	20.2916119252148	4.08813275453971	28.080450253664	15.1662167137072	4.75781074645315	0	7.50854764309364	8.30529199120197	36.9359573947111	2.27739025590436	46.7809523839438	0	37.6275132181347	11.6765506073472	12.4404086220817	9.92453636496572	7.3399937067338	16.9175722047469	8.93981168517624	8.96549802436294	7.05502448426756	6.11102826120819	26.2417478938356	33.7560314803105	6.23930540591926	20.6205175305487	8.65236466389054	13.7708192464908	3.2104334473748	8.8269039068049	8.00988302826817	22.1700124494242	17.4056332757183	22.4989377927879	9.81436705107978	25.5443684362655	11.2927371904841	9.32848797268941	18.0848457590349	37.000310552848	14.6754552731639	10.1902084698677	10.7666633116341
3377	RXN-12496	Carotenoid-psi-end-group ?? Carotenoid-beta-end-group; Small-Molecule-Reactions; Chemical-Reactions	21012.2058555575	20.2600663884953	13.6410369933097	5.68447730489697	20.2916119252148	4.08813275453971	28.080450253664	15.1662167137072	4.75781074645315	0	7.50854764309364	8.30529199120197	36.9359573947111	2.27739025590436	46.7809523839438	0	37.6275132181347	11.6765506073472	12.4404086220817	9.92453636496572	7.3399937067338	16.9175722047469	8.93981168517624	8.96549802436294	7.05502448426756	6.11102826120819	26.2417478938356	33.7560314803105	6.23930540591926	20.6205175305487	8.65236466389054	13.7708192464908	3.2104334473748	8.8269039068049	8.00988302826817	22.1700124494242	17.4056332757183	22.4989377927879	9.81436705107978	25.5443684362655	11.2927371904841	9.32848797268941	18.0848457590349	37.000310552848	14.6754552731639	10.1902084698677	10.7666633116341
3376	RXN1F-150	lycopene &beta;-cyclase; CPD1F-114 > CPD1F-126; PWY-5943; Chemical-Reactions; Small-Molecule-Reactions	21012.2058555575	20.2600663884953	13.6410369933097	5.68447730489697	20.2916119252148	4.08813275453971	28.080450253664	15.1662167137072	4.75781074645315	0	7.50854764309364	8.30529199120197	36.9359573947111	2.27739025590436	46.7809523839438	0	37.6275132181347	11.6765506073472	12.4404086220817	9.92453636496572	7.3399937067338	16.9175722047469	8.93981168517624	8.96549802436294	7.05502448426756	6.11102826120819	26.2417478938356	33.7560314803105	6.23930540591926	20.6205175305487	8.65236466389054	13.7708192464908	3.2104334473748	8.8269039068049	8.00988302826817	22.1700124494242	17.4056332757183	22.4989377927879	9.81436705107978	25.5443684362655	11.2927371904841	9.32848797268941	18.0848457590349	37.000310552848	14.6754552731639	10.1902084698677	10.7666633116341
3375	RXN-19150		21012.2058555575	20.2600663884953	13.6410369933097	5.68447730489697	20.2916119252148	4.08813275453971	28.080450253664	15.1662167137072	4.75781074645315	0	7.50854764309364	8.30529199120197	36.9359573947111	2.27739025590436	46.7809523839438	0	37.6275132181347	11.6765506073472	12.4404086220817	9.92453636496572	7.3399937067338	16.9175722047469	8.93981168517624	8.96549802436294	7.05502448426756	6.11102826120819	26.2417478938356	33.7560314803105	6.23930540591926	20.6205175305487	8.65236466389054	13.7708192464908	3.2104334473748	8.8269039068049	8.00988302826817	22.1700124494242	17.4056332757183	22.4989377927879	9.81436705107978	25.5443684362655	11.2927371904841	9.32848797268941	18.0848457590349	37.000310552848	14.6754552731639	10.1902084698677	10.7666633116341
3374	RXN-8038	NEUROSPORENE ?? CPD-7419; Chemical-Reactions; Small-Molecule-Reactions	21012.2058555575	20.2600663884953	13.6410369933097	5.68447730489697	20.2916119252148	4.08813275453971	28.080450253664	15.1662167137072	4.75781074645315	0	7.50854764309364	8.30529199120197	36.9359573947111	2.27739025590436	46.7809523839438	0	37.6275132181347	11.6765506073472	12.4404086220817	9.92453636496572	7.3399937067338	16.9175722047469	8.93981168517624	8.96549802436294	7.05502448426756	6.11102826120819	26.2417478938356	33.7560314803105	6.23930540591926	20.6205175305487	8.65236466389054	13.7708192464908	3.2104334473748	8.8269039068049	8.00988302826817	22.1700124494242	17.4056332757183	22.4989377927879	9.81436705107978	25.5443684362655	11.2927371904841	9.32848797268941	18.0848457590349	37.000310552848	14.6754552731639	10.1902084698677	10.7666633116341
3373	RXN-10644	CPD-11447 + Acceptor > CPD-11446 + Donor-H2; PWY-6279; Chemical-Reactions; Small-Molecule-Reactions	21012.2058555575	20.2600663884953	13.6410369933097	5.68447730489697	20.2916119252148	4.08813275453971	28.080450253664	15.1662167137072	4.75781074645315	0	7.50854764309364	8.30529199120197	36.9359573947111	2.27739025590436	46.7809523839438	0	37.6275132181347	11.6765506073472	12.4404086220817	9.92453636496572	7.3399937067338	16.9175722047469	8.93981168517624	8.96549802436294	7.05502448426756	6.11102826120819	26.2417478938356	33.7560314803105	6.23930540591926	20.6205175305487	8.65236466389054	13.7708192464908	3.2104334473748	8.8269039068049	8.00988302826817	22.1700124494242	17.4056332757183	22.4989377927879	9.81436705107978	25.5443684362655	11.2927371904841	9.32848797268941	18.0848457590349	37.000310552848	14.6754552731639	10.1902084698677	10.7666633116341
3372	RXN1F-148	CPD1F-115 > CPD1F-118; PWY-5947; Chemical-Reactions; Small-Molecule-Reactions	21012.2058555575	20.2600663884953	13.6410369933097	5.68447730489697	20.2916119252148	4.08813275453971	28.080450253664	15.1662167137072	4.75781074645315	0	7.50854764309364	8.30529199120197	36.9359573947111	2.27739025590436	46.7809523839438	0	37.6275132181347	11.6765506073472	12.4404086220817	9.92453636496572	7.3399937067338	16.9175722047469	8.93981168517624	8.96549802436294	7.05502448426756	6.11102826120819	26.2417478938356	33.7560314803105	6.23930540591926	20.6205175305487	8.65236466389054	13.7708192464908	3.2104334473748	8.8269039068049	8.00988302826817	22.1700124494242	17.4056332757183	22.4989377927879	9.81436705107978	25.5443684362655	11.2927371904841	9.32848797268941	18.0848457590349	37.000310552848	14.6754552731639	10.1902084698677	10.7666633116341
3371	RXN-19178		21012.2058555575	20.2600663884953	13.6410369933097	5.68447730489697	20.2916119252148	4.08813275453971	28.080450253664	15.1662167137072	4.75781074645315	0	7.50854764309364	8.30529199120197	36.9359573947111	2.27739025590436	46.7809523839438	0	37.6275132181347	11.6765506073472	12.4404086220817	9.92453636496572	7.3399937067338	16.9175722047469	8.93981168517624	8.96549802436294	7.05502448426756	6.11102826120819	26.2417478938356	33.7560314803105	6.23930540591926	20.6205175305487	8.65236466389054	13.7708192464908	3.2104334473748	8.8269039068049	8.00988302826817	22.1700124494242	17.4056332757183	22.4989377927879	9.81436705107978	25.5443684362655	11.2927371904841	9.32848797268941	18.0848457590349	37.000310552848	14.6754552731639	10.1902084698677	10.7666633116341
647	1.2.7.8-RXN	INDOLE_PYRUVATE + CO-A + Oxidized-ferredoxins ?? S-2-INDOL-3-YLACETYL-COA + CARBON-DIOXIDE + Reduced-ferredoxins; Protein-Modification-Reactions	20862.9512040403	14.8565243499095	54.4992924855893	29.6004998010864	0	40.2371409151703	0.74690670800451	13.6908414120342	33.8656119995434	14.0578265204387	43.2253837662077	26.7446878695793	4.60620983482831	10.5335688507865	0.176134118537019	0	7.51192842551854	10.5934272911001	50.7655005195705	14.5234896640759	20.7788930550194	3.95577161376418	6.63262240015069	9.19979586269179	21.8708982652113	37.2656273896174	4.62122627680789	12.5772508000881	28.3524080777504	15.4103459129838	3.16524330387153	9.17988896494824	32.6699216992725	9.39804193158373	12.5069562183895	9.76595448636971	5.98113664530723	6.46412463231289	11.4376319642645	5.17872627420753	47.5090208245926	13.1116615802419	16.3233971296334	14.7849167124291	15.18511106664	51.3244682922516	6.87131914163358
2868	4-CARBOXYMUCONOLACTONE-DECARBOXYLASE-RXN	PROTON + CPD-7737 > CARBON-DIOXIDE + 3-OXOADIPATE-ENOL-LACTONE; PROTOCATECHUATE-ORTHO-CLEAVAGE-PWY; Chemical-Reactions; Small-Molecule-Reactions	20782.5315621658	22.2353284803619	80.0119435159884	36.200490593527	23.1587670540677	46.3142701935195	9.94625707012858	17.3689205219454	41.0400565642058	26.7259641709791	52.9561423579793	34.6399409236138	6.70561979199123	18.0384805859292	1.94658726420807	25.1287146278719	5.16534567983384	26.5730925947292	52.1136436817836	24.4222973195807	14.032097420466	28.5998951482223	37.0208121490991	15.9222514369573	23.362518975507	30.7523552411656	11.3725179696338	9.82423548960548	64.2900407682478	26.2491438547572	9.44323231969766	14.5653017556836	48.6508500611284	12.3526093787565	18.4028970409782	11.9168934046628	17.0937613884498	0.623760758252533	32.6941305103101	9.95991547339943	69.9023873991392	20.2439890139238	16.1547396527089	27.3589655050375	46.5005670068708	60.5270739858533	11.7298224295394
2818	3.6.3.3-RXN	CD+2 + ATP + WATER CD+2 + ADP + Pi + PROTON; Chemical-Reactions; Small-Molecule-Reactions; Transport-Reactions	20758.3318889835	22.4475567094513	23.4227979150193	11.9300329344912	8.13340070742799	22.6957131821329	7.23347715024692	29.1809930948164	14.4587677653057	16.2860972637643	19.2521508519264	11.6514919371315	4.66534389249282	7.88269175130575	1.41624247495526	0.3725716313315	6.18972547564186	21.4384780885213	6.94068045751686	13.3961517475747	34.7411127446573	13.4201376122845	17.3018152789592	6.32113717785484	12.7246981942044	15.2503953401393	7.87231657981391	30.6935452131664	17.4200841985412	14.4271792557504	3.98838012394065	26.0427709604051	7.7147723481979	20.2136320785117	14.3689752003873	13.163131938808	14.9148038231213	7.26078905524515	12.4863415600826	17.69359702074	28.7749724909936	17.7929308779615	15.927445101142	46.3811983168314	11.6578356462697	17.4520401181029	20.0002160355873
2618	3.4.24.71-RXN	WATER + big-endothelin ? endothelin-1 + Peptides-holder; Small-Molecule-Reactions; Chemical-Reactions	20393.3181749239	6.04884815237236	1.39113279065432	2.79289975097006	0	0.462178517397882	1.04988726042841	1.91434531844398	2.67569447653077	7.02891326021934	1.58717626699113	1.71584435304337	0	3.02549831736992	0	0	2.21886141722713	1.04705543756372	0.720471077242813	1.56998410077662	0	1.97788580688209	0	3.08913185085793	0	6.01980019258546	0	12.3037274677889	3.65344142049008	7.0102228256529	0	3.07767092099253	1.0180174587688	2.58453933228256	0	2.01006328457309	1.91863420043432	3.50872332809363	2.06061306312031	2.1100298680027	2.96271071002895	1.57375559737816	9.36822054076935	24.3698962143025	0	5.93603794437281	1.08338186032299
2434	RXN-19379		20377.7768089039	18.1816709020099	24.178295687566	31.9535048503369	0	25.4221750986993	16.7852578963754	26.6080960854093	25.1562005350196	0.818793619142572	26.9554077979077	25.0508384847566	0	7.79617233723498	3.16113735938016	0	4.23671819381823	24.4830100546076	40.948824010609	29.1394655988524	14.29923357008	12.9446325308314	0.372525350072429	3.47517739104278	10.1704652010836	42.3960119740903	3.13801850627943	3.36377614865184	6.98713781729182	34.3184264720983	0.544877446814538	28.8891967356953	5.6416167494718	69.3142165551955	0	17.1609059261565	32.679787252715	28.3912738834503	25.3742855598091	25.5551112823971	36.9023755099077	21.3650128566492	34.4744753753663	46.5903008700235	23.0158094856914	51.1883299157243	42.1103036384083
2433	ALPHA-L-FUCOSIDASE-RXN	WATER + AN-ALPHA-L-FUCOSIDE ? L-Fucopyranoses + Alcohols; Chemical-Reactions; Small-Molecule-Reactions	20377.7768089039	18.1816709020099	24.178295687566	31.9535048503369	0	25.4221750986993	16.7852578963754	26.6080960854093	25.1562005350196	0.818793619142572	26.9554077979077	25.0508384847566	0	7.79617233723498	3.16113735938016	0	4.23671819381823	24.4830100546076	40.948824010609	29.1394655988524	14.29923357008	12.9446325308314	0.372525350072429	3.47517739104278	10.1704652010836	42.3960119740903	3.13801850627943	3.36377614865184	6.98713781729182	34.3184264720983	0.544877446814538	28.8891967356953	5.6416167494718	69.3142165551955	0	17.1609059261565	32.679787252715	28.3912738834503	25.3742855598091	25.5551112823971	36.9023755099077	21.3650128566492	34.4744753753663	46.5903008700235	23.0158094856914	51.1883299157243	42.1103036384083
2432	RXN-19378		20377.7768089039	18.1816709020099	24.178295687566	31.9535048503369	0	25.4221750986993	16.7852578963754	26.6080960854093	25.1562005350196	0.818793619142572	26.9554077979077	25.0508384847566	0	7.79617233723498	3.16113735938016	0	4.23671819381823	24.4830100546076	40.948824010609	29.1394655988524	14.29923357008	12.9446325308314	0.372525350072429	3.47517739104278	10.1704652010836	42.3960119740903	3.13801850627943	3.36377614865184	6.98713781729182	34.3184264720983	0.544877446814538	28.8891967356953	5.6416167494718	69.3142165551955	0	17.1609059261565	32.679787252715	28.3912738834503	25.3742855598091	25.5551112823971	36.9023755099077	21.3650128566492	34.4744753753663	46.5903008700235	23.0158094856914	51.1883299157243	42.1103036384083
914	SARCOX-RXN	OXYGEN-MOLECULE + WATER + SARCOSINE ? GLY + FORMALDEHYDE + HYDROGEN-PEROXIDE; PWY-4722; CRNFORCAT-PWY; PWY-3661; Chemical-Reactions; Small-Molecule-Reactions	20210.2533098667	45.8819850981493	65.3068913668121	52.3902846149146	31.7304362472629	74.268286275855	8.40221407991983	23.2033029939855	46.8125074620763	52.5477527734257	50.1627810032552	46.9521356153815	18.6414214244902	53.792029741212	1.08423171096625	140.236839252097	5.42686456850182	65.7550603107125	24.4140932439849	69.137763949412	36.7390268882884	38.2245734439043	69.4348571697182	43.2994107926235	54.6961828045798	38.83879665893	33.6539308054474	26.7962140542551	75.0897422449501	66.7753349983605	29.3734823228442	49.4564449791024	56.1163367330731	32.6397355632323	51.8959012404405	39.2279821102975	37.215031615101	0	78.2131489049909	22.4277152277875	76.7715103363554	56.8275661032059	46.1757582323519	43.5963938064427	102.597722325434	49.4228144639147	36.4489458753718
1735	SERINE--PYRUVATE-AMINOTRANSFERASE-RXN	PYRUVATE + SER <> L-ALPHA-ALANINE + OH-PYR; Chemical-Reactions; Small-Molecule-Reactions	20120.7385722836	9.93145190125004	41.2011433542534	17.1078743653597	10.4040087586323	17.7015799513254	2.80180539897282	17.2510464815042	28.6337275311771	0	29.660646664426	16.1511831286782	0.267384916748286	2.45491414272155	0	2.97595040263363	0	13.5424707136404	32.9246045491283	8.64192286403061	21.9963738799485	12.4257935373177	17.6375449326681	6.79894983741138	16.103870019217	17.3791024715134	1.27902438360728	2.89220089577496	35.3277210920281	4.2328887469052	2.98433472139599	1.87487663993403	21.7910347242801	1.94473458864254	2.46405043371782	1.58315177923021	2.55967147655863	0.60464102843447	4.23863938347064	1.34213315348299	33.4388160508542	3.34891550300064	8.20901205666723	5.03996583074013	8.02657149845463	29.9792616117743	4.46253812491712
1732	SERINE-GLYOXYLATE-AMINOTRANSFERASE-RXN	GLYOX + SER <> OH-PYR + GLY; PWY-181; PWY-1622; Chemical-Reactions; Small-Molecule-Reactions	20120.7385722836	9.93145190125004	41.2011433542534	17.1078743653597	10.4040087586323	17.7015799513254	2.80180539897282	17.2510464815042	28.6337275311771	0	29.660646664426	16.1511831286782	0.267384916748286	2.45491414272155	0	2.97595040263363	0	13.5424707136404	32.9246045491283	8.64192286403061	21.9963738799485	12.4257935373177	17.6375449326681	6.79894983741138	16.103870019217	17.3791024715134	1.27902438360728	2.89220089577496	35.3277210920281	4.2328887469052	2.98433472139599	1.87487663993403	21.7910347242801	1.94473458864254	2.46405043371782	1.58315177923021	2.55967147655863	0.60464102843447	4.23863938347064	1.34213315348299	33.4388160508542	3.34891550300064	8.20901205666723	5.03996583074013	8.02657149845463	29.9792616117743	4.46253812491712
1731	SERINE--GLYOXYLATE-AMINOTRANSFERASE-RXN	Serine--glyoxylate aminotransferase; GLYOX + SER <> OH-PYR + GLY; PWY-1622; Chemical-Reactions; Small-Molecule-Reactions	20120.7385722836	9.93145190125004	41.2011433542534	17.1078743653597	10.4040087586323	17.7015799513254	2.80180539897282	17.2510464815042	28.6337275311771	0	29.660646664426	16.1511831286782	0.267384916748286	2.45491414272155	0	2.97595040263363	0	13.5424707136404	32.9246045491283	8.64192286403061	21.9963738799485	12.4257935373177	17.6375449326681	6.79894983741138	16.103870019217	17.3791024715134	1.27902438360728	2.89220089577496	35.3277210920281	4.2328887469052	2.98433472139599	1.87487663993403	21.7910347242801	1.94473458864254	2.46405043371782	1.58315177923021	2.55967147655863	0.60464102843447	4.23863938347064	1.34213315348299	33.4388160508542	3.34891550300064	8.20901205666723	5.03996583074013	8.02657149845463	29.9792616117743	4.46253812491712
2600	3.4.23.43-RXN	WATER + type-IV-prepillin ? Cleaved-Type-IV-Prepillins + Peptides-holder; Small-Molecule-Reactions; Chemical-Reactions	20099.3965835032	49.4497354191395	26.6765882776627	33.3627033330885	40.8633484925046	33.0480742346637	41.5619945561384	46.0104079938529	34.0284723958498	23.6672363860799	26.6806584670143	36.1810374430326	41.2204081868584	16.7973515707085	48.0203464121908	28.6247474299457	47.0845816148554	38.8795912670855	36.4417372230965	35.4250910357038	40.1747468007324	43.710381857919	43.8101494951247	21.7094083427097	32.4485812837342	39.7005441763549	32.9079830792068	75.2384758294478	43.5337583650986	48.9790991750106	20.6047659869754	34.8117936017398	28.5586896524226	23.713230179905	24.2193887797109	40.9502469397345	33.2304508531075	36.8869074206652	31.3543773280322	42.0152497601098	29.7008539410997	29.2849581125775	43.696900619255	93.7701127374385	39.7432114999533	30.4800910671222	36.2647875755758
1730	ALANINE--GLYOXYLATE-AMINOTRANSFERASE-RXN	GLYOX + L-ALPHA-ALANINE <> GLY + PYRUVATE; GLYSYN-ALA-PWY; Chemical-Reactions; Small-Molecule-Reactions	20095.8961373455	11.6031648867355	42.6179084073821	20.044111117546	13.051810678794	17.7015799513254	3.33731836402355	21.1656372288352	31.1251668982806	0	32.9810821903866	19.3253084163065	0.267384916748286	2.45491414272155	0	2.97595040263363	1.64036544850498	16.5823054593037	35.3769772543586	10.0046780242541	26.6623812520603	16.009817939186	18.9605772841891	6.79894983741138	18.6460663101109	17.3791024715134	1.27902438360728	2.89220089577496	36.0503270873383	8.68141522242632	9.0620662304184	1.87487663993403	24.770480321112	4.72450246369627	3.32509234858839	4.65400975204897	5.65784853860391	3.4154047281839	4.23863938347064	5.32132189999036	37.4685566717748	4.99730280912044	10.3043610169297	7.51723717127341	8.02657149845463	32.2632918199158	8.92985015249967
382	R621-RXN	NITRIC-OXIDE + OXYGEN-MOLECULE + NADH-P-OR-NOP ? NITRATE + NAD-P-OR-NOP + PROTON; Chemical-Reactions; Small-Molecule-Reactions	20075.0445064327	10.578945533217	4.84758080265599	5.00330375330538	5.70250968502611	6.90426088473087	3.83381678253789	7.63760771466949	2.80848728643628	14.4934577220719	4.05199763787904	7.35500345298982	0.635375482220312	6.26239817347765	1.28786391199968	4.67649348985284	3.6688862961875	4.86661366295802	6.72589024776681	10.5942362916521	4.6606431118703	12.862737788853	9.76118514941789	8.57528951724543	7.91948405256386	6.80547904916661	1.92163167919918	19.140856453257	10.9942539107955	10.4553114577034	5.39009038485746	7.01332413834783	5.72075312575166	6.38693568171768	2.71665942329567	3.84815210034631	3.1157545153728	0.378711888939038	5.30381379075251	4.52071674030437	6.35112621926005	3.77692439425458	7.68981433286427	30.4776536175218	14.1174605900898	6.45954573972016	4.18407108208859
1004	RXN-12730	SELENOHOMOCYSTEINE + CPD-1302 + PROTON > SELENOMETHIONINE + CPD-1301; PWY-6936; Chemical-Reactions; Small-Molecule-Reactions	19829.4089275004	30.0159876178415	61.5499296833513	31.3244701607591	50.5563752737073	37.0799751824802	12.7376664382401	40.8575797963284	30.1715590584975	9.84863109085442	35.5782036825925	29.8466355845741	1.77685811347066	10.4339859552415	1.64567863011855	13.7478439141705	4.3374728179346	32.1712450410043	34.1813329503432	18.4407896943268	26.4098234007259	53.7577793437459	73.7995168258837	12.9068683480655	24.626108763023	22.9998842201581	8.13035888094269	36.2681402706166	81.4088403674249	17.3120874167626	14.3891007868186	14.2032285019587	42.6487521446939	16.041225682489	9.04250867777449	12.2638482069177	19.0117601594368	8.44584623804855	23.1193617704862	10.5574715122263	58.7500894409823	18.8900149700569	14.7065694574711	52.1482201665895	32.5650832319164	40.5843626805482	13.7764640720646
1003	HOMOCYSMET-RXN	CPD-1302 + HOMO-CYS <> CPD-1301 + MET; HSERMETANA-PWY; PWY-702; PWY-5041; HOMOSER-METSYN-PWY; PWY-6151; Chemical-Reactions; Small-Molecule-Reactions	19829.4089275004	30.0159876178415	61.5499296833513	31.3244701607591	50.5563752737073	37.0799751824802	12.7376664382401	40.8575797963284	30.1715590584975	9.84863109085442	35.5782036825925	29.8466355845741	1.77685811347066	10.4339859552415	1.64567863011855	13.7478439141705	4.3374728179346	32.1712450410043	34.1813329503432	18.4407896943268	26.4098234007259	53.7577793437459	73.7995168258837	12.9068683480655	24.626108763023	22.9998842201581	8.13035888094269	36.2681402706166	81.4088403674249	17.3120874167626	14.3891007868186	14.2032285019587	42.6487521446939	16.041225682489	9.04250867777449	12.2638482069177	19.0117601594368	8.44584623804855	23.1193617704862	10.5574715122263	58.7500894409823	18.8900149700569	14.7065694574711	52.1482201665895	32.5650832319164	40.5843626805482	13.7764640720646
2736	SUCCARGDIHYDRO-RXN	PROTON + CPD-421 + WATER > AMMONIUM + N2-SUCCINYLORNITHINE + CARBON-DIOXIDE; AST-PWY; Chemical-Reactions; Small-Molecule-Reactions	19587.0629955434	19.2896958068543	7.67774826183917	8.60086751304952	20.2916119252148	3.18972473758909	28.080450253664	15.1662167137072	5.08979070728539	7.78030353384292	7.69209380782079	7.0114336848192	37.1988858961802	0	46.6691985350029	0	38.2907411440186	7.34473486537875	13.5308994342455	11.2859093391174	7.55126764362132	16.9175722047469	8.93981168517624	8.84956927991637	7.70864213609317	6.32056234285561	25.301476326743	33.7515115148318	5.75131503897585	18.6152747828093	8.65236466389054	15.363519229778	2.55649033640736	10.003481874194	8.00988302826817	25.7331633064749	16.0981157524728	22.4989377927879	6.6647843033041	28.3982480882756	6.26855099608377	8.16311895645402	19.204900318065	31.2710986829192	6.61461877126276	9.10010693600213	11.8575755115193
1185	RXN-7561	ornithine <i>N</i>-succinyltransferase; L-ORNITHINE + SUC-COA ?? PROTON + N2-SUCCINYLORNITHINE + CO-A; Chemical-Reactions; Small-Molecule-Reactions	19401.2181753845	21.9151032619659	13.9557505777431	12.8144283138734	20.2916119252148	5.66271932857863	28.080450253664	17.0805620321512	6.51557887590034	28.2352925350931	9.87070290804186	8.55264020606486	37.1988858961802	3.02549831736992	46.7833262546672	0	41.5061215566771	13.5193042081507	16.6450463764769	14.6300974177434	7.6216922892505	18.895458011629	8.93981168517624	11.5715934400268	8.83655701253899	7.41948812485193	25.7542025792764	40.8950303583122	7.76348311046327	22.3336738406461	8.65236466389054	20.4768373489894	3.53613724828671	14.7362032349082	9.39400964431483	29.7709667406057	17.1668175817069	22.4989377927879	6.6647843033041	33.6996750618767	9.29179376160476	9.34455952687415	26.3319870439128	39.6224127931856	6.61461877126276	11.1919489543223	13.6401355520578
1184	ARGININE-N-SUCCINYLTRANSFERASE-RXN	ARG + SUC-COA > PROTON + CPD-421 + CO-A; AST-PWY; Chemical-Reactions; Small-Molecule-Reactions	19401.2181753845	21.9151032619659	13.9557505777431	12.8144283138734	20.2916119252148	5.66271932857863	28.080450253664	17.0805620321512	6.51557887590034	28.2352925350931	9.87070290804186	8.55264020606486	37.1988858961802	3.02549831736992	46.7833262546672	0	41.5061215566771	13.5193042081507	16.6450463764769	14.6300974177434	7.6216922892505	18.895458011629	8.93981168517624	11.5715934400268	8.83655701253899	7.41948812485193	25.7542025792764	40.8950303583122	7.76348311046327	22.3336738406461	8.65236466389054	20.4768373489894	3.53613724828671	14.7362032349082	9.39400964431483	29.7709667406057	17.1668175817069	22.4989377927879	6.6647843033041	33.6996750618767	9.29179376160476	9.34455952687415	26.3319870439128	39.6224127931856	6.61461877126276	11.1919489543223	13.6401355520578
971	1.8.4.12-RXN	Protein-L-methionine + Ox-Thioredoxin + WATER ?? Protein-L-methionine-R-S-oxides + Red-Thioredoxin; Protein-Modification-Reactions	19356.4818839889	81.7027673045074	52.779713171977	54.6575271043036	85.6607545898602	49.5300644405236	82.2425949104093	95.6852453032738	59.3603541613435	16.5820388042223	60.1997208915708	57.2268180358681	91.1508421145147	21.3941398571448	110.707892593902	33.873887459712	99.0013093477933	67.0204030555042	71.6736143418069	50.939435697745	86.7579412822398	86.3072775530954	74.8266669507011	34.9713075013056	57.7267941043195	48.9671805232585	70.1527684361494	110.289856869877	69.0543908331437	84.3610819612034	50.5834438447014	57.0019259350778	44.2038537242833	53.3894547156953	39.56341030777	81.9975890380359	71.1759964095743	76.6216931505144	46.1093106633894	88.7677948106315	63.5895181179858	49.0020753479772	73.0446510771328	134.803383513113	53.5953418507798	66.2752979289163	63.5747542810086
324	RXN-11219	4-METHYLCATECHOL + OXYGEN-MOLECULE ? CPD-8781 + PROTON; Small-Molecule-Reactions; Chemical-Reactions	19203.3012507221	13.2630393934913	23.9811842744927	17.6762716777415	44.2647801920162	30.0013010590015	6.55263998496806	33.8057802367906	19.0861706708897	0.327517447657029	14.3925966899353	11.4025515720075	1.43050066255689	9.43607909122748	0.391745301847658	38.5703598568852	0.195966940555292	30.5305231561773	11.6498450076837	11.8149974780652	18.7132703301585	38.4713342729142	60.4997926548698	5.4215244749747	5.03239032641604	11.6564198335208	9.885427275124	2.90022692312007	62.0843607781991	7.76266913601955	3.13507240841973	10.1334195978191	26.585837805376	6.82177625312913	6.33854991410657	6.41630508412515	13.9405237039637	1.35020738331284	23.0187528584454	4.20454764428172	26.741703952141	17.8063993570191	8.93695545001103	9.56065366211431	22.9066912588498	20.7378658273808	9.52375445603251
323	CATECHOL-23-DIOXYGENASE-RXN	CATECHOL + OXYGEN-MOLECULE ? CPD-14965 + PROTON; PWY-5419; P183-PWY; Chemical-Reactions; Small-Molecule-Reactions	19203.3012507221	13.2630393934913	23.9811842744927	17.6762716777415	44.2647801920162	30.0013010590015	6.55263998496806	33.8057802367906	19.0861706708897	0.327517447657029	14.3925966899353	11.4025515720075	1.43050066255689	9.43607909122748	0.391745301847658	38.5703598568852	0.195966940555292	30.5305231561773	11.6498450076837	11.8149974780652	18.7132703301585	38.4713342729142	60.4997926548698	5.4215244749747	5.03239032641604	11.6564198335208	9.885427275124	2.90022692312007	62.0843607781991	7.76266913601955	3.13507240841973	10.1334195978191	26.585837805376	6.82177625312913	6.33854991410657	6.41630508412515	13.9405237039637	1.35020738331284	23.0187528584454	4.20454764428172	26.741703952141	17.8063993570191	8.93695545001103	9.56065366211431	22.9066912588498	20.7378658273808	9.52375445603251
322	RXN-11218	CPD-111 + OXYGEN-MOLECULE ? CPD-8782 + PROTON; Chemical-Reactions; Small-Molecule-Reactions	19203.3012507221	13.2630393934913	23.9811842744927	17.6762716777415	44.2647801920162	30.0013010590015	6.55263998496806	33.8057802367906	19.0861706708897	0.327517447657029	14.3925966899353	11.4025515720075	1.43050066255689	9.43607909122748	0.391745301847658	38.5703598568852	0.195966940555292	30.5305231561773	11.6498450076837	11.8149974780652	18.7132703301585	38.4713342729142	60.4997926548698	5.4215244749747	5.03239032641604	11.6564198335208	9.885427275124	2.90022692312007	62.0843607781991	7.76266913601955	3.13507240841973	10.1334195978191	26.585837805376	6.82177625312913	6.33854991410657	6.41630508412515	13.9405237039637	1.35020738331284	23.0187528584454	4.20454764428172	26.741703952141	17.8063993570191	8.93695545001103	9.56065366211431	22.9066912588498	20.7378658273808	9.52375445603251
321	RXN-13704	2,3-dihydroxybenzenesulfonate 2,3-dioxygenase; 3-SULFOCATECHOL + OXYGEN-MOLECULE + WATER ? CPD-8720 + HSO3 + PROTON; Chemical-Reactions; Small-Molecule-Reactions	19203.3012507221	13.2630393934913	23.9811842744927	17.6762716777415	44.2647801920162	30.0013010590015	6.55263998496806	33.8057802367906	19.0861706708897	0.327517447657029	14.3925966899353	11.4025515720075	1.43050066255689	9.43607909122748	0.391745301847658	38.5703598568852	0.195966940555292	30.5305231561773	11.6498450076837	11.8149974780652	18.7132703301585	38.4713342729142	60.4997926548698	5.4215244749747	5.03239032641604	11.6564198335208	9.885427275124	2.90022692312007	62.0843607781991	7.76266913601955	3.13507240841973	10.1334195978191	26.585837805376	6.82177625312913	6.33854991410657	6.41630508412515	13.9405237039637	1.35020738331284	23.0187528584454	4.20454764428172	26.741703952141	17.8063993570191	8.93695545001103	9.56065366211431	22.9066912588498	20.7378658273808	9.52375445603251
320	CATECHOL-2-3-DIOXYGENASE-RXN	Methylcatechol 2,3-dioxygenase; CPD-111 + OXYGEN-MOLECULE ? PROTON + 2H6OH2-4DIENOATE; TOLUENE-DEG-2-OH-PWY; TOLUENE-DEG-DIOL-PWY; PWY-5641; Chemical-Reactions; Small-Molecule-Reactions	19203.3012507221	13.2630393934913	23.9811842744927	17.6762716777415	44.2647801920162	30.0013010590015	6.55263998496806	33.8057802367906	19.0861706708897	0.327517447657029	14.3925966899353	11.4025515720075	1.43050066255689	9.43607909122748	0.391745301847658	38.5703598568852	0.195966940555292	30.5305231561773	11.6498450076837	11.8149974780652	18.7132703301585	38.4713342729142	60.4997926548698	5.4215244749747	5.03239032641604	11.6564198335208	9.885427275124	2.90022692312007	62.0843607781991	7.76266913601955	3.13507240841973	10.1334195978191	26.585837805376	6.82177625312913	6.33854991410657	6.41630508412515	13.9405237039637	1.35020738331284	23.0187528584454	4.20454764428172	26.741703952141	17.8063993570191	8.93695545001103	9.56065366211431	22.9066912588498	20.7378658273808	9.52375445603251
2715	CREATININASE-RXN	WATER + CREATININE <> CREATINE; CRNFORCAT-PWY; Chemical-Reactions; Small-Molecule-Reactions	19156.1496290447	23.2111751844012	48.0332554618194	33.430647394573	28.977261243052	38.8360326968421	5.5635616309658	24.498230866773	35.0375029104869	0.491276171485543	34.7128222608622	28.7362682568162	6.170473311238	27.1664577869124	1.21251800576813	41.8964783110086	5.20674861946664	39.4025245791567	36.1066061905341	18.3778620234266	21.7164010978841	23.8680773996759	49.722930846587	11.4127430598019	23.3442639193623	21.3426594494322	14.4143967499327	7.29434334706149	55.0261591169201	27.8999516107058	13.9276580540479	11.5785029106246	38.239542897428	17.0611865943301	18.6865493573831	15.1289888504421	20.0814656688431	4.02004575661837	33.0498640257059	8.63580306387898	51.0973446854573	29.2556032537061	21.5306412103971	15.2529036449959	34.8072843706224	39.2778322060874	20.181141986429
73	2-DEHYDROPANTOATE-REDUCT-RXN	L-PANTOATE + NADP < PROTON + 2-DEHYDROPANTOATE + NADPH; PANTO-PWY; PWY-6654; Chemical-Reactions; Small-Molecule-Reactions	19131.4746386643	22.2195392239258	75.0305216389812	37.5011771997643	19.1558025939026	47.5462491200215	16.5103943196851	23.4140543145078	50.0568156442227	30.8056876988083	50.6540573254692	28.9139681722529	10.0509964536358	17.4944856842346	2.75296961873464	18.3710636032999	9.39832907795818	31.23115734587	54.5941339011445	22.2552192395673	9.27987053852378	23.6240941782299	27.2466305793455	4.84461815471431	10.696689141587	26.613345767562	11.3681923882037	15.1653702168476	48.1644773885488	15.1156768058234	8.01082673019785	21.4918669961757	38.2608112808011	15.4119522894106	25.8607847196941	13.5461290689115	17.3833889562795	6.43239362364403	17.8683722670398	18.4744855683867	68.1366007520741	20.0190028497171	17.0100008278789	24.1273089856068	17.2848000138666	62.8522688685852	18.1015191536608
2726	IMIDAZOLONEPROPIONASE-RXN	4-IMIDAZOLONE-5-PROPIONATE + WATER > N-FORMIMINO-L-GLUTAMATE; PWY-5028; PWY-5030; HISDEG-PWY; HISHP-PWY; Chemical-Reactions; Small-Molecule-Reactions	18915.1924704809	21.7332800618841	22.2585229640646	15.2012641245411	12.2363483240694	27.161110848629	4.72451772516598	17.3790832613741	17.7123016922314	14.7081738910253	20.0169047901816	14.7108878957116	3.64957506998882	12.0877050094513	0.892847988784645	21.7276284534335	3.58415311813892	21.6241997563789	18.6630925932421	15.6440821749972	17.7197418615023	14.9020390493439	21.6240722331102	10.1207290706104	13.8930590547673	13.4897728639883	7.70367162559922	32.1020135788397	27.0858937258931	19.0894178377898	4.91801437083723	12.2199930938362	19.5881838046122	12.9224090497053	11.4054635680243	12.1409723753941	12.097125542647	8.60938373824309	19.4228707090272	7.02999888092236	25.6099092121245	15.7643645953383	16.6423172766538	48.4485812850949	24.5000897301285	22.876165224284	10.0906827624413
3084	UROCANATE-HYDRATASE-RXN	4-IMIDAZOLONE-5-PROPIONATE < UROCANATE + WATER; PWY-5028; PWY-5030; HISDEG-PWY; HISHP-PWY; Chemical-Reactions; Small-Molecule-Reactions	18842.5605278728	22.8782364196525	23.2424874386466	15.9848520836572	12.2363483240694	27.1744286380099	5.59337341851434	17.3480870745403	19.2353187227455	14.6513372580671	21.2395284734494	14.8230809439378	4.18188456577538	17.8966243275756	0.898992477978698	23.3977251446426	3.61278834030776	22.3491843104397	18.7012672935286	15.6089606097037	19.1416128125259	14.9020390493439	22.7673107936237	11.7792765880794	15.7198031331029	11.5322789806923	9.04527480021058	33.5227848390741	28.6724478424573	15.3290266227621	5.93987001274909	13.380839561157	20.0198420017123	14.0288644195322	13.1263916586346	13.6608294830883	13.5885427531885	8.03615135998838	18.5660674418323	7.15432481949969	25.8104531158459	17.5945437990807	16.5260333221225	48.5049230075956	23.2241052417977	25.1277805484482	11.2759363226345
175	RXN-17790		18833.4875309928	37.0869172196611	56.1262468986435	35.9074144551213	9.42294087923194	48.6782334847847	4.36610414317926	32.5112846156993	48.0025646676908	29.2205771574166	46.4024041371748	33.8090558740818	6.58934417109284	24.6905200109583	1.98633002064254	14.0896833141134	8.65787107845123	52.2136492173797	43.991831668255	33.0591023383829	44.0712516284047	13.7774560734598	25.1621996672312	11.334988325642	30.750386072398	32.3553690863783	10.3981805260957	52.0448902540639	31.8657389958576	24.2558898175249	11.8993041883149	21.06469921999	25.1428195202193	23.8882342268877	20.260547119455	23.559724146255	18.2876768445037	17.4366742927697	20.5797808083307	16.7197048992927	45.5154334537674	22.8555501315386	22.0965095124254	65.8557192513682	25.6171703021813	45.9709650211557	26.7097133754236
174	RXN-11662	S-3-HYDROXYBUTANOYL-COA + NAD <> ACETOACETYL-COA + NADH + PROTON; PWY-6883; PWY-6583; CENTFERM-PWY; PWY-5177; PWY-6863; PWY-7216; PWY-7401; PWY-5789; Chemical-Reactions; Small-Molecule-Reactions	18833.4875309928	37.0869172196611	56.1262468986435	35.9074144551213	9.42294087923194	48.6782334847847	4.36610414317926	32.5112846156993	48.0025646676908	29.2205771574166	46.4024041371748	33.8090558740818	6.58934417109284	24.6905200109583	1.98633002064254	14.0896833141134	8.65787107845123	52.2136492173797	43.991831668255	33.0591023383829	44.0712516284047	13.7774560734598	25.1621996672312	11.334988325642	30.750386072398	32.3553690863783	10.3981805260957	52.0448902540639	31.8657389958576	24.2558898175249	11.8993041883149	21.06469921999	25.1428195202193	23.8882342268877	20.260547119455	23.559724146255	18.2876768445037	17.4366742927697	20.5797808083307	16.7197048992927	45.5154334537674	22.8555501315386	22.0965095124254	65.8557192513682	25.6171703021813	45.9709650211557	26.7097133754236
173	RXN-17777		18833.4875309928	37.0869172196611	56.1262468986435	35.9074144551213	9.42294087923194	48.6782334847847	4.36610414317926	32.5112846156993	48.0025646676908	29.2205771574166	46.4024041371748	33.8090558740818	6.58934417109284	24.6905200109583	1.98633002064254	14.0896833141134	8.65787107845123	52.2136492173797	43.991831668255	33.0591023383829	44.0712516284047	13.7774560734598	25.1621996672312	11.334988325642	30.750386072398	32.3553690863783	10.3981805260957	52.0448902540639	31.8657389958576	24.2558898175249	11.8993041883149	21.06469921999	25.1428195202193	23.8882342268877	20.260547119455	23.559724146255	18.2876768445037	17.4366742927697	20.5797808083307	16.7197048992927	45.5154334537674	22.8555501315386	22.0965095124254	65.8557192513682	25.6171703021813	45.9709650211557	26.7097133754236
172	RXN-12490	(<i>S</i>)-3-hydroxydecanoyl-CoA dehydrogenase; CPD0-2244 + NAD > CPD0-2123 + NADH + PROTON; PWY-7094; Chemical-Reactions; Small-Molecule-Reactions	18833.4875309928	37.0869172196611	56.1262468986435	35.9074144551213	9.42294087923194	48.6782334847847	4.36610414317926	32.5112846156993	48.0025646676908	29.2205771574166	46.4024041371748	33.8090558740818	6.58934417109284	24.6905200109583	1.98633002064254	14.0896833141134	8.65787107845123	52.2136492173797	43.991831668255	33.0591023383829	44.0712516284047	13.7774560734598	25.1621996672312	11.334988325642	30.750386072398	32.3553690863783	10.3981805260957	52.0448902540639	31.8657389958576	24.2558898175249	11.8993041883149	21.06469921999	25.1428195202193	23.8882342268877	20.260547119455	23.559724146255	18.2876768445037	17.4366742927697	20.5797808083307	16.7197048992927	45.5154334537674	22.8555501315386	22.0965095124254	65.8557192513682	25.6171703021813	45.9709650211557	26.7097133754236
171	RXN-17786		18833.4875309928	37.0869172196611	56.1262468986435	35.9074144551213	9.42294087923194	48.6782334847847	4.36610414317926	32.5112846156993	48.0025646676908	29.2205771574166	46.4024041371748	33.8090558740818	6.58934417109284	24.6905200109583	1.98633002064254	14.0896833141134	8.65787107845123	52.2136492173797	43.991831668255	33.0591023383829	44.0712516284047	13.7774560734598	25.1621996672312	11.334988325642	30.750386072398	32.3553690863783	10.3981805260957	52.0448902540639	31.8657389958576	24.2558898175249	11.8993041883149	21.06469921999	25.1428195202193	23.8882342268877	20.260547119455	23.559724146255	18.2876768445037	17.4366742927697	20.5797808083307	16.7197048992927	45.5154334537674	22.8555501315386	22.0965095124254	65.8557192513682	25.6171703021813	45.9709650211557	26.7097133754236
170	RXN-10703	CPD-11527 + NAD > CPD-11528 + NADH + PROTON; PWY-735; Chemical-Reactions; Small-Molecule-Reactions	18833.4875309928	37.0869172196611	56.1262468986435	35.9074144551213	9.42294087923194	48.6782334847847	4.36610414317926	32.5112846156993	48.0025646676908	29.2205771574166	46.4024041371748	33.8090558740818	6.58934417109284	24.6905200109583	1.98633002064254	14.0896833141134	8.65787107845123	52.2136492173797	43.991831668255	33.0591023383829	44.0712516284047	13.7774560734598	25.1621996672312	11.334988325642	30.750386072398	32.3553690863783	10.3981805260957	52.0448902540639	31.8657389958576	24.2558898175249	11.8993041883149	21.06469921999	25.1428195202193	23.8882342268877	20.260547119455	23.559724146255	18.2876768445037	17.4366742927697	20.5797808083307	16.7197048992927	45.5154334537674	22.8555501315386	22.0965095124254	65.8557192513682	25.6171703021813	45.9709650211557	26.7097133754236
169	RXN-17798		18833.4875309928	37.0869172196611	56.1262468986435	35.9074144551213	9.42294087923194	48.6782334847847	4.36610414317926	32.5112846156993	48.0025646676908	29.2205771574166	46.4024041371748	33.8090558740818	6.58934417109284	24.6905200109583	1.98633002064254	14.0896833141134	8.65787107845123	52.2136492173797	43.991831668255	33.0591023383829	44.0712516284047	13.7774560734598	25.1621996672312	11.334988325642	30.750386072398	32.3553690863783	10.3981805260957	52.0448902540639	31.8657389958576	24.2558898175249	11.8993041883149	21.06469921999	25.1428195202193	23.8882342268877	20.260547119455	23.559724146255	18.2876768445037	17.4366742927697	20.5797808083307	16.7197048992927	45.5154334537674	22.8555501315386	22.0965095124254	65.8557192513682	25.6171703021813	45.9709650211557	26.7097133754236
168	RXN-12750	3-[(3a<i>S</i>,4<i>S</i>,5<i>R</i>,7a<i>S</i>)-5-hydroxy-7a-methyl-1-oxo-octahydro-1<i>H</i>-inden-4-yl]-3-hydroxypropanoate dehydrogenase; CPD-13757 + NAD > CPD-13758 + NADH + PROTON; PWY-6944; Chemical-Reactions; Small-Molecule-Reactions	18833.4875309928	37.0869172196611	56.1262468986435	35.9074144551213	9.42294087923194	48.6782334847847	4.36610414317926	32.5112846156993	48.0025646676908	29.2205771574166	46.4024041371748	33.8090558740818	6.58934417109284	24.6905200109583	1.98633002064254	14.0896833141134	8.65787107845123	52.2136492173797	43.991831668255	33.0591023383829	44.0712516284047	13.7774560734598	25.1621996672312	11.334988325642	30.750386072398	32.3553690863783	10.3981805260957	52.0448902540639	31.8657389958576	24.2558898175249	11.8993041883149	21.06469921999	25.1428195202193	23.8882342268877	20.260547119455	23.559724146255	18.2876768445037	17.4366742927697	20.5797808083307	16.7197048992927	45.5154334537674	22.8555501315386	22.0965095124254	65.8557192513682	25.6171703021813	45.9709650211557	26.7097133754236
167	RXN-10702	CPD-11523 + NAD > CPD-11524 + NADH + PROTON; PWY-735; Chemical-Reactions; Small-Molecule-Reactions	18833.4875309928	37.0869172196611	56.1262468986435	35.9074144551213	9.42294087923194	48.6782334847847	4.36610414317926	32.5112846156993	48.0025646676908	29.2205771574166	46.4024041371748	33.8090558740818	6.58934417109284	24.6905200109583	1.98633002064254	14.0896833141134	8.65787107845123	52.2136492173797	43.991831668255	33.0591023383829	44.0712516284047	13.7774560734598	25.1621996672312	11.334988325642	30.750386072398	32.3553690863783	10.3981805260957	52.0448902540639	31.8657389958576	24.2558898175249	11.8993041883149	21.06469921999	25.1428195202193	23.8882342268877	20.260547119455	23.559724146255	18.2876768445037	17.4366742927697	20.5797808083307	16.7197048992927	45.5154334537674	22.8555501315386	22.0965095124254	65.8557192513682	25.6171703021813	45.9709650211557	26.7097133754236
166	RXN0-2044	3-hydroxyadipyl-CoA dehydrogenase; 3-HYDROXYADIPYL-COA + NAD <> PROTON + 3-KETO-ADIPYL-COA + NADH; PWY0-321; PWY-1361; Chemical-Reactions; Small-Molecule-Reactions	18833.4875309928	37.0869172196611	56.1262468986435	35.9074144551213	9.42294087923194	48.6782334847847	4.36610414317926	32.5112846156993	48.0025646676908	29.2205771574166	46.4024041371748	33.8090558740818	6.58934417109284	24.6905200109583	1.98633002064254	14.0896833141134	8.65787107845123	52.2136492173797	43.991831668255	33.0591023383829	44.0712516284047	13.7774560734598	25.1621996672312	11.334988325642	30.750386072398	32.3553690863783	10.3981805260957	52.0448902540639	31.8657389958576	24.2558898175249	11.8993041883149	21.06469921999	25.1428195202193	23.8882342268877	20.260547119455	23.559724146255	18.2876768445037	17.4366742927697	20.5797808083307	16.7197048992927	45.5154334537674	22.8555501315386	22.0965095124254	65.8557192513682	25.6171703021813	45.9709650211557	26.7097133754236
165	RXN-19803		18833.4875309928	37.0869172196611	56.1262468986435	35.9074144551213	9.42294087923194	48.6782334847847	4.36610414317926	32.5112846156993	48.0025646676908	29.2205771574166	46.4024041371748	33.8090558740818	6.58934417109284	24.6905200109583	1.98633002064254	14.0896833141134	8.65787107845123	52.2136492173797	43.991831668255	33.0591023383829	44.0712516284047	13.7774560734598	25.1621996672312	11.334988325642	30.750386072398	32.3553690863783	10.3981805260957	52.0448902540639	31.8657389958576	24.2558898175249	11.8993041883149	21.06469921999	25.1428195202193	23.8882342268877	20.260547119455	23.559724146255	18.2876768445037	17.4366742927697	20.5797808083307	16.7197048992927	45.5154334537674	22.8555501315386	22.0965095124254	65.8557192513682	25.6171703021813	45.9709650211557	26.7097133754236
164	OHACYL-COA-DEHYDROG-RXN	L-3-HYDROXYACYL-COA + NAD ? 3-KETOACYL-COA + NADH + PROTON; FAO-PWY; PWY66-391; PWY-5136; PWY-7007; Chemical-Reactions; Small-Molecule-Reactions	18833.4875309928	37.0869172196611	56.1262468986435	35.9074144551213	9.42294087923194	48.6782334847847	4.36610414317926	32.5112846156993	48.0025646676908	29.2205771574166	46.4024041371748	33.8090558740818	6.58934417109284	24.6905200109583	1.98633002064254	14.0896833141134	8.65787107845123	52.2136492173797	43.991831668255	33.0591023383829	44.0712516284047	13.7774560734598	25.1621996672312	11.334988325642	30.750386072398	32.3553690863783	10.3981805260957	52.0448902540639	31.8657389958576	24.2558898175249	11.8993041883149	21.06469921999	25.1428195202193	23.8882342268877	20.260547119455	23.559724146255	18.2876768445037	17.4366742927697	20.5797808083307	16.7197048992927	45.5154334537674	22.8555501315386	22.0965095124254	65.8557192513682	25.6171703021813	45.9709650211557	26.7097133754236
163	RXN-12570	3-hydroxyhexanoyl-CoA dehydrogenase; OH-HEXANOYL-COA + NAD < K-HEXANOYL-COA + NADH + PROTON; PWY-6863; Chemical-Reactions; Small-Molecule-Reactions	18833.4875309928	37.0869172196611	56.1262468986435	35.9074144551213	9.42294087923194	48.6782334847847	4.36610414317926	32.5112846156993	48.0025646676908	29.2205771574166	46.4024041371748	33.8090558740818	6.58934417109284	24.6905200109583	1.98633002064254	14.0896833141134	8.65787107845123	52.2136492173797	43.991831668255	33.0591023383829	44.0712516284047	13.7774560734598	25.1621996672312	11.334988325642	30.750386072398	32.3553690863783	10.3981805260957	52.0448902540639	31.8657389958576	24.2558898175249	11.8993041883149	21.06469921999	25.1428195202193	23.8882342268877	20.260547119455	23.559724146255	18.2876768445037	17.4366742927697	20.5797808083307	16.7197048992927	45.5154334537674	22.8555501315386	22.0965095124254	65.8557192513682	25.6171703021813	45.9709650211557	26.7097133754236
162	RXN-12705	3-hydroxyacyl-CoA dehydrogenase; CPD-13694 + NAD > CPD-13695 + NADH + PROTON; PWY-6945; PWY-6946; Chemical-Reactions; Small-Molecule-Reactions	18833.4875309928	37.0869172196611	56.1262468986435	35.9074144551213	9.42294087923194	48.6782334847847	4.36610414317926	32.5112846156993	48.0025646676908	29.2205771574166	46.4024041371748	33.8090558740818	6.58934417109284	24.6905200109583	1.98633002064254	14.0896833141134	8.65787107845123	52.2136492173797	43.991831668255	33.0591023383829	44.0712516284047	13.7774560734598	25.1621996672312	11.334988325642	30.750386072398	32.3553690863783	10.3981805260957	52.0448902540639	31.8657389958576	24.2558898175249	11.8993041883149	21.06469921999	25.1428195202193	23.8882342268877	20.260547119455	23.559724146255	18.2876768445037	17.4366742927697	20.5797808083307	16.7197048992927	45.5154334537674	22.8555501315386	22.0965095124254	65.8557192513682	25.6171703021813	45.9709650211557	26.7097133754236
161	RXN-17794		18833.4875309928	37.0869172196611	56.1262468986435	35.9074144551213	9.42294087923194	48.6782334847847	4.36610414317926	32.5112846156993	48.0025646676908	29.2205771574166	46.4024041371748	33.8090558740818	6.58934417109284	24.6905200109583	1.98633002064254	14.0896833141134	8.65787107845123	52.2136492173797	43.991831668255	33.0591023383829	44.0712516284047	13.7774560734598	25.1621996672312	11.334988325642	30.750386072398	32.3553690863783	10.3981805260957	52.0448902540639	31.8657389958576	24.2558898175249	11.8993041883149	21.06469921999	25.1428195202193	23.8882342268877	20.260547119455	23.559724146255	18.2876768445037	17.4366742927697	20.5797808083307	16.7197048992927	45.5154334537674	22.8555501315386	22.0965095124254	65.8557192513682	25.6171703021813	45.9709650211557	26.7097133754236
160	RXN-11245	CPD-12199 + NAD > CPD-10600 + NADH + PROTON; PWY-6435; Chemical-Reactions; Small-Molecule-Reactions	18833.4875309928	37.0869172196611	56.1262468986435	35.9074144551213	9.42294087923194	48.6782334847847	4.36610414317926	32.5112846156993	48.0025646676908	29.2205771574166	46.4024041371748	33.8090558740818	6.58934417109284	24.6905200109583	1.98633002064254	14.0896833141134	8.65787107845123	52.2136492173797	43.991831668255	33.0591023383829	44.0712516284047	13.7774560734598	25.1621996672312	11.334988325642	30.750386072398	32.3553690863783	10.3981805260957	52.0448902540639	31.8657389958576	24.2558898175249	11.8993041883149	21.06469921999	25.1428195202193	23.8882342268877	20.260547119455	23.559724146255	18.2876768445037	17.4366742927697	20.5797808083307	16.7197048992927	45.5154334537674	22.8555501315386	22.0965095124254	65.8557192513682	25.6171703021813	45.9709650211557	26.7097133754236
159	RXN-17781		18833.4875309928	37.0869172196611	56.1262468986435	35.9074144551213	9.42294087923194	48.6782334847847	4.36610414317926	32.5112846156993	48.0025646676908	29.2205771574166	46.4024041371748	33.8090558740818	6.58934417109284	24.6905200109583	1.98633002064254	14.0896833141134	8.65787107845123	52.2136492173797	43.991831668255	33.0591023383829	44.0712516284047	13.7774560734598	25.1621996672312	11.334988325642	30.750386072398	32.3553690863783	10.3981805260957	52.0448902540639	31.8657389958576	24.2558898175249	11.8993041883149	21.06469921999	25.1428195202193	23.8882342268877	20.260547119455	23.559724146255	18.2876768445037	17.4366742927697	20.5797808083307	16.7197048992927	45.5154334537674	22.8555501315386	22.0965095124254	65.8557192513682	25.6171703021813	45.9709650211557	26.7097133754236
158	RXN-10698	CPD-11519 + NAD > CPD-11520 + NADH + PROTON; PWY-735; Chemical-Reactions; Small-Molecule-Reactions	18833.4875309928	37.0869172196611	56.1262468986435	35.9074144551213	9.42294087923194	48.6782334847847	4.36610414317926	32.5112846156993	48.0025646676908	29.2205771574166	46.4024041371748	33.8090558740818	6.58934417109284	24.6905200109583	1.98633002064254	14.0896833141134	8.65787107845123	52.2136492173797	43.991831668255	33.0591023383829	44.0712516284047	13.7774560734598	25.1621996672312	11.334988325642	30.750386072398	32.3553690863783	10.3981805260957	52.0448902540639	31.8657389958576	24.2558898175249	11.8993041883149	21.06469921999	25.1428195202193	23.8882342268877	20.260547119455	23.559724146255	18.2876768445037	17.4366742927697	20.5797808083307	16.7197048992927	45.5154334537674	22.8555501315386	22.0965095124254	65.8557192513682	25.6171703021813	45.9709650211557	26.7097133754236
157	RXN-16133		18833.4875309928	37.0869172196611	56.1262468986435	35.9074144551213	9.42294087923194	48.6782334847847	4.36610414317926	32.5112846156993	48.0025646676908	29.2205771574166	46.4024041371748	33.8090558740818	6.58934417109284	24.6905200109583	1.98633002064254	14.0896833141134	8.65787107845123	52.2136492173797	43.991831668255	33.0591023383829	44.0712516284047	13.7774560734598	25.1621996672312	11.334988325642	30.750386072398	32.3553690863783	10.3981805260957	52.0448902540639	31.8657389958576	24.2558898175249	11.8993041883149	21.06469921999	25.1428195202193	23.8882342268877	20.260547119455	23.559724146255	18.2876768445037	17.4366742927697	20.5797808083307	16.7197048992927	45.5154334537674	22.8555501315386	22.0965095124254	65.8557192513682	25.6171703021813	45.9709650211557	26.7097133754236
2711	RXN-10045	Acyl-homoserine-lactone acylase; CPD-10785 + WATER ?? CPD-15554 + CPD-195; Chemical-Reactions; Small-Molecule-Reactions	18642.6616035014	21.8945684507649	11.5102318221765	12.2044482731994	20.2916119252148	4.87476874864923	29.1303375140924	22.8225753671207	11.0792337451968	14.3986136827612	10.2195502851472	11.1539754949948	36.9359573947111	0	46.4813820514608	0	38.976500189554	16.2736815123509	19.4301504830081	10.8896489539307	20.6390137552818	16.9175722047469	11.127160791888	8.88821219473189	11.9364134641145	7.5679247053901	25.301476326743	37.4880903976333	8.15486185546557	23.9984121913281	8.65236466389054	17.1446980082016	4.95706952524961	10.8599574232903	8.00988302826817	24.1886668247546	16.8885649650447	22.4989377927879	9.53021313552631	28.8999811891227	7.03840821191409	8.83967162048154	20.9989883566528	36.0782845354646	11.4835401240744	16.1397619571064	11.4457879053445
2710	RXN-10041	Acyl-homoserine-lactone acylase; CPD-10781 + WATER CPD-15554 + CPD-335; Chemical-Reactions; Small-Molecule-Reactions	18642.6616035014	21.8945684507649	11.5102318221765	12.2044482731994	20.2916119252148	4.87476874864923	29.1303375140924	22.8225753671207	11.0792337451968	14.3986136827612	10.2195502851472	11.1539754949948	36.9359573947111	0	46.4813820514608	0	38.976500189554	16.2736815123509	19.4301504830081	10.8896489539307	20.6390137552818	16.9175722047469	11.127160791888	8.88821219473189	11.9364134641145	7.5679247053901	25.301476326743	37.4880903976333	8.15486185546557	23.9984121913281	8.65236466389054	17.1446980082016	4.95706952524961	10.8599574232903	8.00988302826817	24.1886668247546	16.8885649650447	22.4989377927879	9.53021313552631	28.8999811891227	7.03840821191409	8.83967162048154	20.9989883566528	36.0782845354646	11.4835401240744	16.1397619571064	11.4457879053445
2709	RXN-10044	Acyl-homoserine-lactone acylase; CPD-10780 + WATER ?? CPD-15554 + CPD-7706; Chemical-Reactions; Small-Molecule-Reactions	18642.6616035014	21.8945684507649	11.5102318221765	12.2044482731994	20.2916119252148	4.87476874864923	29.1303375140924	22.8225753671207	11.0792337451968	14.3986136827612	10.2195502851472	11.1539754949948	36.9359573947111	0	46.4813820514608	0	38.976500189554	16.2736815123509	19.4301504830081	10.8896489539307	20.6390137552818	16.9175722047469	11.127160791888	8.88821219473189	11.9364134641145	7.5679247053901	25.301476326743	37.4880903976333	8.15486185546557	23.9984121913281	8.65236466389054	17.1446980082016	4.95706952524961	10.8599574232903	8.00988302826817	24.1886668247546	16.8885649650447	22.4989377927879	9.53021313552631	28.8999811891227	7.03840821191409	8.83967162048154	20.9989883566528	36.0782845354646	11.4835401240744	16.1397619571064	11.4457879053445
2708	RXN-10043	Acyl-homoserine-lactone acylase; CPD-10784 + WATER ?? CPD-15554 + BUTYRIC_ACID; Chemical-Reactions; Small-Molecule-Reactions	18642.6616035014	21.8945684507649	11.5102318221765	12.2044482731994	20.2916119252148	4.87476874864923	29.1303375140924	22.8225753671207	11.0792337451968	14.3986136827612	10.2195502851472	11.1539754949948	36.9359573947111	0	46.4813820514608	0	38.976500189554	16.2736815123509	19.4301504830081	10.8896489539307	20.6390137552818	16.9175722047469	11.127160791888	8.88821219473189	11.9364134641145	7.5679247053901	25.301476326743	37.4880903976333	8.15486185546557	23.9984121913281	8.65236466389054	17.1446980082016	4.95706952524961	10.8599574232903	8.00988302826817	24.1886668247546	16.8885649650447	22.4989377927879	9.53021313552631	28.8999811891227	7.03840821191409	8.83967162048154	20.9989883566528	36.0782845354646	11.4835401240744	16.1397619571064	11.4457879053445
2707	RXN-10046	Acyl-homoserine-lactone acylase; CPD-10782 + WATER ?? CPD-15554 + CPD-10799; Chemical-Reactions; Small-Molecule-Reactions	18642.6616035014	21.8945684507649	11.5102318221765	12.2044482731994	20.2916119252148	4.87476874864923	29.1303375140924	22.8225753671207	11.0792337451968	14.3986136827612	10.2195502851472	11.1539754949948	36.9359573947111	0	46.4813820514608	0	38.976500189554	16.2736815123509	19.4301504830081	10.8896489539307	20.6390137552818	16.9175722047469	11.127160791888	8.88821219473189	11.9364134641145	7.5679247053901	25.301476326743	37.4880903976333	8.15486185546557	23.9984121913281	8.65236466389054	17.1446980082016	4.95706952524961	10.8599574232903	8.00988302826817	24.1886668247546	16.8885649650447	22.4989377927879	9.53021313552631	28.8999811891227	7.03840821191409	8.83967162048154	20.9989883566528	36.0782845354646	11.4835401240744	16.1397619571064	11.4457879053445
2706	3.5.1.97-RXN	Acyl-homoserine-lactones + WATER ?? CPD-15554 + Carboxylates; Small-Molecule-Reactions; Chemical-Reactions	18642.6616035014	21.8945684507649	11.5102318221765	12.2044482731994	20.2916119252148	4.87476874864923	29.1303375140924	22.8225753671207	11.0792337451968	14.3986136827612	10.2195502851472	11.1539754949948	36.9359573947111	0	46.4813820514608	0	38.976500189554	16.2736815123509	19.4301504830081	10.8896489539307	20.6390137552818	16.9175722047469	11.127160791888	8.88821219473189	11.9364134641145	7.5679247053901	25.301476326743	37.4880903976333	8.15486185546557	23.9984121913281	8.65236466389054	17.1446980082016	4.95706952524961	10.8599574232903	8.00988302826817	24.1886668247546	16.8885649650447	22.4989377927879	9.53021313552631	28.8999811891227	7.03840821191409	8.83967162048154	20.9989883566528	36.0782845354646	11.4835401240744	16.1397619571064	11.4457879053445
2705	RXN-10042	Acyl-homoserine-lactone acylase; CPD-10783 + WATER ?? CPD-15554 + 3-OXODODECANOATE; Chemical-Reactions; Small-Molecule-Reactions	18642.6616035014	21.8945684507649	11.5102318221765	12.2044482731994	20.2916119252148	4.87476874864923	29.1303375140924	22.8225753671207	11.0792337451968	14.3986136827612	10.2195502851472	11.1539754949948	36.9359573947111	0	46.4813820514608	0	38.976500189554	16.2736815123509	19.4301504830081	10.8896489539307	20.6390137552818	16.9175722047469	11.127160791888	8.88821219473189	11.9364134641145	7.5679247053901	25.301476326743	37.4880903976333	8.15486185546557	23.9984121913281	8.65236466389054	17.1446980082016	4.95706952524961	10.8599574232903	8.00988302826817	24.1886668247546	16.8885649650447	22.4989377927879	9.53021313552631	28.8999811891227	7.03840821191409	8.83967162048154	20.9989883566528	36.0782845354646	11.4835401240744	16.1397619571064	11.4457879053445
3332	3PGAREARR-RXN	2-PG <> G3P; PWY-7218; GLYCOLYSIS; P341-PWY; PWY-5484; PWY66-399; PWY66-400; P124-PWY; PWY-6901; P122-PWY; PWY-1622; PWY-6142; PWY-7124; ANAGLYCOLYSIS-PWY; PWY-1042; PWY-2221; PWY-5723; PWY-6886; GLUCONEO-PWY; PWY-7003; Small-Molecule-Reactions; Chemical-Reactions	18542.5596484167	55.1863710776211	85.3859444073521	70.2276043230791	89.0878558194374	71.3269593219302	31.9943401278217	103.339326103381	89.7819789982327	24.8208509392458	69.9548418758148	89.303342593459	12.8408665340975	42.890423920441	5.7889008973241	44.3279320303183	14.1946193349407	106.811974730992	122.490698257381	58.82196503007	78.8178579921074	95.2614071698644	135.193960893277	27.136992982864	62.742576344148	66.3422002249584	28.3760892883254	15.3389360526676	155.506267344471	76.9130757433021	26.1164813352112	31.3322925599696	96.6660988454199	31.7202726653909	36.9844358479782	21.7877993366313	56.9436550461902	24.581619405579	90.1731947140103	24.7607368285127	84.8022047797934	52.7916771767559	50.9055958012776	79.3712692585382	108.505473975549	81.2155952071158	57.0344295663735
60	RXN-7644	D-sorbitol 2-dehydrogenase; SORBITOL + NAD <> CPD-15382 + NADH + PROTON; PWY-4101; PWY-6693; Chemical-Reactions; Small-Molecule-Reactions	18384.0922622433	8.16792329043246	27.624677654881	6.18253181129984	32.5617652012801	13.3339485627837	7.32649515790909	21.3502406566586	6.81650276969202	0	2.37887382294246	10.4749454062365	0	2.45491414272155	0.635547909695579	2.07311471855072	3.04049675305645	17.7635802588835	8.72609013585806	6.20481075461813	12.6577937282783	30.4070546863298	43.0123075272279	3.03400415419646	2.65177930587391	18.5143398009782	3.95412721123829	1.7250276549362	42.7796421465208	24.9049511107054	1.85878409960058	4.93396643799253	19.113478866856	0.647657257486746	1.16163210748973	0.90465815956012	7.62384089366255	2.25204076074269	22.9707074230408	0.766933230561711	27.5363818550861	8.75332597832436	15.329506285291	17.9673375986319	23.4173392924644	8.54969875043821	4.72754737867772
59	L-IDITOL-2-DEHYDROGENASE-RXN	CPD-369 + NAD ?? CPD-15616 + NADH + PROTON; Chemical-Reactions; Small-Molecule-Reactions	18384.0922622433	8.16792329043246	27.624677654881	6.18253181129984	32.5617652012801	13.3339485627837	7.32649515790909	21.3502406566586	6.81650276969202	0	2.37887382294246	10.4749454062365	0	2.45491414272155	0.635547909695579	2.07311471855072	3.04049675305645	17.7635802588835	8.72609013585806	6.20481075461813	12.6577937282783	30.4070546863298	43.0123075272279	3.03400415419646	2.65177930587391	18.5143398009782	3.95412721123829	1.7250276549362	42.7796421465208	24.9049511107054	1.85878409960058	4.93396643799253	19.113478866856	0.647657257486746	1.16163210748973	0.90465815956012	7.62384089366255	2.25204076074269	22.9707074230408	0.766933230561711	27.5363818550861	8.75332597832436	15.329506285291	17.9673375986319	23.4173392924644	8.54969875043821	4.72754737867772
41	RXN-9540	3-oxo-palmitoyl-[acyl-carrier protein] reductase; R-3-Hydroxypalmitoyl-ACPs + NADP < 3-oxo-palmitoyl-ACPs + NADPH + PROTON; PWY-5971; PWY-5994; Protein-Modification-Reactions	18259.9074672657	232.543535872017	330.586603518331	211.270178483865	239.699343102577	263.877367909426	100.795374332222	257.181030765359	255.767555013466	88.035933469433	267.820568561084	223.42627188104	111.528909948484	138.105972736605	102.412533318446	136.139734074534	105.416415917751	271.19444647126	293.581777819115	179.195680083788	229.10136200569	237.814002705267	331.841057900334	98.8427412401656	170.024643170816	192.133839842308	139.284415287686	241.482193641899	401.275989317022	257.2707422436	91.4850252947711	138.609049559592	265.430954698201	144.601081925338	129.220299940691	154.328105093405	182.923323976615	110.961614113997	263.471040831892	123.176447830801	342.754552866041	189.306579386319	183.214641860009	385.6748845642	328.874050589584	328.815746028621	164.509292182147
40	RXN-10060	3-oxo-cerotoyl-ACPs + NADPH > R-3-hydroxycerotoyl-ACPs + NADP; PWYG-321; PWY-6113; Protein-Modification-Reactions	18259.9074672657	232.543535872017	330.586603518331	211.270178483865	239.699343102577	263.877367909426	100.795374332222	257.181030765359	255.767555013466	88.035933469433	267.820568561084	223.42627188104	111.528909948484	138.105972736605	102.412533318446	136.139734074534	105.416415917751	271.19444647126	293.581777819115	179.195680083788	229.10136200569	237.814002705267	331.841057900334	98.8427412401656	170.024643170816	192.133839842308	139.284415287686	241.482193641899	401.275989317022	257.2707422436	91.4850252947711	138.609049559592	265.430954698201	144.601081925338	129.220299940691	154.328105093405	182.923323976615	110.961614113997	263.471040831892	123.176447830801	342.754552866041	189.306579386319	183.214641860009	385.6748845642	328.874050589584	328.815746028621	164.509292182147
39	RXN-9552	3-oxo-petroslinoyl-[acyl-carrier protein] reductase; R-3-hydroxypetroselinoyl-ACPs + NADP < 3-oxo-petroselinoyl-ACPs + NADPH + PROTON; PWY-5367; Protein-Modification-Reactions	18259.9074672657	232.543535872017	330.586603518331	211.270178483865	239.699343102577	263.877367909426	100.795374332222	257.181030765359	255.767555013466	88.035933469433	267.820568561084	223.42627188104	111.528909948484	138.105972736605	102.412533318446	136.139734074534	105.416415917751	271.19444647126	293.581777819115	179.195680083788	229.10136200569	237.814002705267	331.841057900334	98.8427412401656	170.024643170816	192.133839842308	139.284415287686	241.482193641899	401.275989317022	257.2707422436	91.4850252947711	138.609049559592	265.430954698201	144.601081925338	129.220299940691	154.328105093405	182.923323976615	110.961614113997	263.471040831892	123.176447830801	342.754552866041	189.306579386319	183.214641860009	385.6748845642	328.874050589584	328.815746028621	164.509292182147
38	RXN0-2142	b-Hydroxy-cis-D5-dodecenoyl-ACPs + NADP < b-Keto-cis-D5-dodecenoyl-ACPs + NADPH + PROTON; PWY0-862; Protein-Modification-Reactions	18259.9074672657	232.543535872017	330.586603518331	211.270178483865	239.699343102577	263.877367909426	100.795374332222	257.181030765359	255.767555013466	88.035933469433	267.820568561084	223.42627188104	111.528909948484	138.105972736605	102.412533318446	136.139734074534	105.416415917751	271.19444647126	293.581777819115	179.195680083788	229.10136200569	237.814002705267	331.841057900334	98.8427412401656	170.024643170816	192.133839842308	139.284415287686	241.482193641899	401.275989317022	257.2707422436	91.4850252947711	138.609049559592	265.430954698201	144.601081925338	129.220299940691	154.328105093405	182.923323976615	110.961614113997	263.471040831892	123.176447830801	342.754552866041	189.306579386319	183.214641860009	385.6748845642	328.874050589584	328.815746028621	164.509292182147
37	3-OXOACYL-ACP-REDUCT-RXN	OH-ACYL-ACP + NADP < B-KETOACYL-ACP + NADPH + PROTON; FASYN-ELONG-PWY; Protein-Modification-Reactions	18259.9074672657	232.543535872017	330.586603518331	211.270178483865	239.699343102577	263.877367909426	100.795374332222	257.181030765359	255.767555013466	88.035933469433	267.820568561084	223.42627188104	111.528909948484	138.105972736605	102.412533318446	136.139734074534	105.416415917751	271.19444647126	293.581777819115	179.195680083788	229.10136200569	237.814002705267	331.841057900334	98.8427412401656	170.024643170816	192.133839842308	139.284415287686	241.482193641899	401.275989317022	257.2707422436	91.4850252947711	138.609049559592	265.430954698201	144.601081925338	129.220299940691	154.328105093405	182.923323976615	110.961614113997	263.471040831892	123.176447830801	342.754552866041	189.306579386319	183.214641860009	385.6748845642	328.874050589584	328.815746028621	164.509292182147
36	RXN-10659	3-hydroxy-cis-D9-hexaecenoyl-ACPs + NADP < 3-oxo-cis-D9-hexadecenoyl-ACPs + NADPH + PROTON; PWY-6282; Protein-Modification-Reactions	18259.9074672657	232.543535872017	330.586603518331	211.270178483865	239.699343102577	263.877367909426	100.795374332222	257.181030765359	255.767555013466	88.035933469433	267.820568561084	223.42627188104	111.528909948484	138.105972736605	102.412533318446	136.139734074534	105.416415917751	271.19444647126	293.581777819115	179.195680083788	229.10136200569	237.814002705267	331.841057900334	98.8427412401656	170.024643170816	192.133839842308	139.284415287686	241.482193641899	401.275989317022	257.2707422436	91.4850252947711	138.609049559592	265.430954698201	144.601081925338	129.220299940691	154.328105093405	182.923323976615	110.961614113997	263.471040831892	123.176447830801	342.754552866041	189.306579386319	183.214641860009	385.6748845642	328.874050589584	328.815746028621	164.509292182147
35	RXN-9536	3-oxo-meristoyl-[acyl-carrier protein] reductase; R-3-hydroxymyristoyl-ACPs + NADP < 3-oxo-myristoyl-ACPs + NADPH + PROTON; PWY-5971; PWY-5994; Protein-Modification-Reactions	18259.9074672657	232.543535872017	330.586603518331	211.270178483865	239.699343102577	263.877367909426	100.795374332222	257.181030765359	255.767555013466	88.035933469433	267.820568561084	223.42627188104	111.528909948484	138.105972736605	102.412533318446	136.139734074534	105.416415917751	271.19444647126	293.581777819115	179.195680083788	229.10136200569	237.814002705267	331.841057900334	98.8427412401656	170.024643170816	192.133839842308	139.284415287686	241.482193641899	401.275989317022	257.2707422436	91.4850252947711	138.609049559592	265.430954698201	144.601081925338	129.220299940691	154.328105093405	182.923323976615	110.961614113997	263.471040831892	123.176447830801	342.754552866041	189.306579386319	183.214641860009	385.6748845642	328.874050589584	328.815746028621	164.509292182147
34	RXN1G-508	3-oxo-lignoceroyl-[acyl-carrier protein] reductase; 3-oxo-lignoceroyl-ACPs + NADPH > R-3-hydroxylignoceroyl-ACPs + NADP; PWYG-321; Protein-Modification-Reactions	18259.9074672657	232.543535872017	330.586603518331	211.270178483865	239.699343102577	263.877367909426	100.795374332222	257.181030765359	255.767555013466	88.035933469433	267.820568561084	223.42627188104	111.528909948484	138.105972736605	102.412533318446	136.139734074534	105.416415917751	271.19444647126	293.581777819115	179.195680083788	229.10136200569	237.814002705267	331.841057900334	98.8427412401656	170.024643170816	192.133839842308	139.284415287686	241.482193641899	401.275989317022	257.2707422436	91.4850252947711	138.609049559592	265.430954698201	144.601081925338	129.220299940691	154.328105093405	182.923323976615	110.961614113997	263.471040831892	123.176447830801	342.754552866041	189.306579386319	183.214641860009	385.6748845642	328.874050589584	328.815746028621	164.509292182147
33	RXN-16630		18259.9074672657	232.543535872017	330.586603518331	211.270178483865	239.699343102577	263.877367909426	100.795374332222	257.181030765359	255.767555013466	88.035933469433	267.820568561084	223.42627188104	111.528909948484	138.105972736605	102.412533318446	136.139734074534	105.416415917751	271.19444647126	293.581777819115	179.195680083788	229.10136200569	237.814002705267	331.841057900334	98.8427412401656	170.024643170816	192.133839842308	139.284415287686	241.482193641899	401.275989317022	257.2707422436	91.4850252947711	138.609049559592	265.430954698201	144.601081925338	129.220299940691	154.328105093405	182.923323976615	110.961614113997	263.471040831892	123.176447830801	342.754552866041	189.306579386319	183.214641860009	385.6748845642	328.874050589584	328.815746028621	164.509292182147
32	RXN-9524	3-oxo-octanoyl-[acyl-carrier protein] reductase; 3-Hydroxy-octanoyl-ACPs + NADP < 3-Oxo-octanoyl-ACPs + NADPH + PROTON; PWY-5971; PWY-5994; Protein-Modification-Reactions	18259.9074672657	232.543535872017	330.586603518331	211.270178483865	239.699343102577	263.877367909426	100.795374332222	257.181030765359	255.767555013466	88.035933469433	267.820568561084	223.42627188104	111.528909948484	138.105972736605	102.412533318446	136.139734074534	105.416415917751	271.19444647126	293.581777819115	179.195680083788	229.10136200569	237.814002705267	331.841057900334	98.8427412401656	170.024643170816	192.133839842308	139.284415287686	241.482193641899	401.275989317022	257.2707422436	91.4850252947711	138.609049559592	265.430954698201	144.601081925338	129.220299940691	154.328105093405	182.923323976615	110.961614113997	263.471040831892	123.176447830801	342.754552866041	189.306579386319	183.214641860009	385.6748845642	328.874050589584	328.815746028621	164.509292182147
31	RXN-11480	3-oxo-pimeloyl-[acp] methyl ester reductase; 3-hydroxypimeloyl-ACP-methyl-esters + NADP < 3-Ketopimeloyl-ACP-methyl-esters + NADPH + PROTON; PWY-6519; Protein-Modification-Reactions	18259.9074672657	232.543535872017	330.586603518331	211.270178483865	239.699343102577	263.877367909426	100.795374332222	257.181030765359	255.767555013466	88.035933469433	267.820568561084	223.42627188104	111.528909948484	138.105972736605	102.412533318446	136.139734074534	105.416415917751	271.19444647126	293.581777819115	179.195680083788	229.10136200569	237.814002705267	331.841057900334	98.8427412401656	170.024643170816	192.133839842308	139.284415287686	241.482193641899	401.275989317022	257.2707422436	91.4850252947711	138.609049559592	265.430954698201	144.601081925338	129.220299940691	154.328105093405	182.923323976615	110.961614113997	263.471040831892	123.176447830801	342.754552866041	189.306579386319	183.214641860009	385.6748845642	328.874050589584	328.815746028621	164.509292182147
30	RXN1G-157	3-oxo-behenoyl-[acyl-carrier protein] reductase; NADPH + 3-oxo-behenoyl-ACPs ?? R-3-hydroxybehenoyl-ACPs + NADP; Protein-Modification-Reactions	18259.9074672657	232.543535872017	330.586603518331	211.270178483865	239.699343102577	263.877367909426	100.795374332222	257.181030765359	255.767555013466	88.035933469433	267.820568561084	223.42627188104	111.528909948484	138.105972736605	102.412533318446	136.139734074534	105.416415917751	271.19444647126	293.581777819115	179.195680083788	229.10136200569	237.814002705267	331.841057900334	98.8427412401656	170.024643170816	192.133839842308	139.284415287686	241.482193641899	401.275989317022	257.2707422436	91.4850252947711	138.609049559592	265.430954698201	144.601081925338	129.220299940691	154.328105093405	182.923323976615	110.961614113997	263.471040831892	123.176447830801	342.754552866041	189.306579386319	183.214641860009	385.6748845642	328.874050589584	328.815746028621	164.509292182147
29	RXN-16616		18259.9074672657	232.543535872017	330.586603518331	211.270178483865	239.699343102577	263.877367909426	100.795374332222	257.181030765359	255.767555013466	88.035933469433	267.820568561084	223.42627188104	111.528909948484	138.105972736605	102.412533318446	136.139734074534	105.416415917751	271.19444647126	293.581777819115	179.195680083788	229.10136200569	237.814002705267	331.841057900334	98.8427412401656	170.024643170816	192.133839842308	139.284415287686	241.482193641899	401.275989317022	257.2707422436	91.4850252947711	138.609049559592	265.430954698201	144.601081925338	129.220299940691	154.328105093405	182.923323976615	110.961614113997	263.471040831892	123.176447830801	342.754552866041	189.306579386319	183.214641860009	385.6748845642	328.874050589584	328.815746028621	164.509292182147
28	RXN-9528	3-oxo-decanoyl-[acyl-carrier protein] reductase; Beta-hydroxydecanoyl-ACPs + NADP < 3-oxo-decanoyl-ACPs + NADPH + PROTON; PWY-5971; PWY-5994; Protein-Modification-Reactions	18259.9074672657	232.543535872017	330.586603518331	211.270178483865	239.699343102577	263.877367909426	100.795374332222	257.181030765359	255.767555013466	88.035933469433	267.820568561084	223.42627188104	111.528909948484	138.105972736605	102.412533318446	136.139734074534	105.416415917751	271.19444647126	293.581777819115	179.195680083788	229.10136200569	237.814002705267	331.841057900334	98.8427412401656	170.024643170816	192.133839842308	139.284415287686	241.482193641899	401.275989317022	257.2707422436	91.4850252947711	138.609049559592	265.430954698201	144.601081925338	129.220299940691	154.328105093405	182.923323976615	110.961614113997	263.471040831892	123.176447830801	342.754552866041	189.306579386319	183.214641860009	385.6748845642	328.874050589584	328.815746028621	164.509292182147
27	RXN-9532	3-oxo-dodecanoyl-[acyl-carrier protein] reductase; R-3-hydroxydodecanoyl-ACPs + NADP < 3-oxo-dodecanoyl-ACPs + NADPH + PROTON; PWY-5971; PWY-5994; Protein-Modification-Reactions	18259.9074672657	232.543535872017	330.586603518331	211.270178483865	239.699343102577	263.877367909426	100.795374332222	257.181030765359	255.767555013466	88.035933469433	267.820568561084	223.42627188104	111.528909948484	138.105972736605	102.412533318446	136.139734074534	105.416415917751	271.19444647126	293.581777819115	179.195680083788	229.10136200569	237.814002705267	331.841057900334	98.8427412401656	170.024643170816	192.133839842308	139.284415287686	241.482193641899	401.275989317022	257.2707422436	91.4850252947711	138.609049559592	265.430954698201	144.601081925338	129.220299940691	154.328105093405	182.923323976615	110.961614113997	263.471040831892	123.176447830801	342.754552866041	189.306579386319	183.214641860009	385.6748845642	328.874050589584	328.815746028621	164.509292182147
26	RXN-13008	3-HYDROXY-DOCOSAPENTAENOYL-ACP + NADP ?? 3-OXO-EICOSAPENTAENOYL-ACP + NADPH + PROTON; Protein-Modification-Reactions	18259.9074672657	232.543535872017	330.586603518331	211.270178483865	239.699343102577	263.877367909426	100.795374332222	257.181030765359	255.767555013466	88.035933469433	267.820568561084	223.42627188104	111.528909948484	138.105972736605	102.412533318446	136.139734074534	105.416415917751	271.19444647126	293.581777819115	179.195680083788	229.10136200569	237.814002705267	331.841057900334	98.8427412401656	170.024643170816	192.133839842308	139.284415287686	241.482193641899	401.275989317022	257.2707422436	91.4850252947711	138.609049559592	265.430954698201	144.601081925338	129.220299940691	154.328105093405	182.923323976615	110.961614113997	263.471040831892	123.176447830801	342.754552866041	189.306579386319	183.214641860009	385.6748845642	328.874050589584	328.815746028621	164.509292182147
25	RXN-10655	3-hydroxy-cis-D7-tetraecenoyl-ACPs + NADP < 3-oxo-cis-D7-tetradecenoyl-ACPs + NADPH + PROTON; PWY-6282; Protein-Modification-Reactions	18259.9074672657	232.543535872017	330.586603518331	211.270178483865	239.699343102577	263.877367909426	100.795374332222	257.181030765359	255.767555013466	88.035933469433	267.820568561084	223.42627188104	111.528909948484	138.105972736605	102.412533318446	136.139734074534	105.416415917751	271.19444647126	293.581777819115	179.195680083788	229.10136200569	237.814002705267	331.841057900334	98.8427412401656	170.024643170816	192.133839842308	139.284415287686	241.482193641899	401.275989317022	257.2707422436	91.4850252947711	138.609049559592	265.430954698201	144.601081925338	129.220299940691	154.328105093405	182.923323976615	110.961614113997	263.471040831892	123.176447830801	342.754552866041	189.306579386319	183.214641860009	385.6748845642	328.874050589584	328.815746028621	164.509292182147
24	RXN-9514	acetoacetyl-[acyl-carrier protein] reductase; Acetoacetyl-ACPs + NADPH + PROTON > Beta-3-hydroxybutyryl-ACPs + NADP; PWY-5971; PWY-7388; PWY-5994; Protein-Modification-Reactions	18259.9074672657	232.543535872017	330.586603518331	211.270178483865	239.699343102577	263.877367909426	100.795374332222	257.181030765359	255.767555013466	88.035933469433	267.820568561084	223.42627188104	111.528909948484	138.105972736605	102.412533318446	136.139734074534	105.416415917751	271.19444647126	293.581777819115	179.195680083788	229.10136200569	237.814002705267	331.841057900334	98.8427412401656	170.024643170816	192.133839842308	139.284415287686	241.482193641899	401.275989317022	257.2707422436	91.4850252947711	138.609049559592	265.430954698201	144.601081925338	129.220299940691	154.328105093405	182.923323976615	110.961614113997	263.471040831892	123.176447830801	342.754552866041	189.306579386319	183.214641860009	385.6748845642	328.874050589584	328.815746028621	164.509292182147
23	RXN-16626		18259.9074672657	232.543535872017	330.586603518331	211.270178483865	239.699343102577	263.877367909426	100.795374332222	257.181030765359	255.767555013466	88.035933469433	267.820568561084	223.42627188104	111.528909948484	138.105972736605	102.412533318446	136.139734074534	105.416415917751	271.19444647126	293.581777819115	179.195680083788	229.10136200569	237.814002705267	331.841057900334	98.8427412401656	170.024643170816	192.133839842308	139.284415287686	241.482193641899	401.275989317022	257.2707422436	91.4850252947711	138.609049559592	265.430954698201	144.601081925338	129.220299940691	154.328105093405	182.923323976615	110.961614113997	263.471040831892	123.176447830801	342.754552866041	189.306579386319	183.214641860009	385.6748845642	328.874050589584	328.815746028621	164.509292182147
22	RXN-9518	3-hydroxyhexanoyl-[acyl-carrier protein] reductase; R-3-hydroxyhexanoyl-ACPs + NADP < 3-oxo-hexanoyl-ACPs + NADPH + PROTON; PWY-5971; PWY-5994; Protein-Modification-Reactions	18259.9074672657	232.543535872017	330.586603518331	211.270178483865	239.699343102577	263.877367909426	100.795374332222	257.181030765359	255.767555013466	88.035933469433	267.820568561084	223.42627188104	111.528909948484	138.105972736605	102.412533318446	136.139734074534	105.416415917751	271.19444647126	293.581777819115	179.195680083788	229.10136200569	237.814002705267	331.841057900334	98.8427412401656	170.024643170816	192.133839842308	139.284415287686	241.482193641899	401.275989317022	257.2707422436	91.4850252947711	138.609049559592	265.430954698201	144.601081925338	129.220299940691	154.328105093405	182.923323976615	110.961614113997	263.471040831892	123.176447830801	342.754552866041	189.306579386319	183.214641860009	385.6748845642	328.874050589584	328.815746028621	164.509292182147
21	RXN-11476	3-oxo-glutaryl-[acp] methyl ester reductase; 3-Hydroxyglutaryl-ACP-methyl-ester + NADP < 3-Ketoglutaryl-ACP-methyl-ester + NADPH + PROTON; PWY-6519; Protein-Modification-Reactions	18259.9074672657	232.543535872017	330.586603518331	211.270178483865	239.699343102577	263.877367909426	100.795374332222	257.181030765359	255.767555013466	88.035933469433	267.820568561084	223.42627188104	111.528909948484	138.105972736605	102.412533318446	136.139734074534	105.416415917751	271.19444647126	293.581777819115	179.195680083788	229.10136200569	237.814002705267	331.841057900334	98.8427412401656	170.024643170816	192.133839842308	139.284415287686	241.482193641899	401.275989317022	257.2707422436	91.4850252947711	138.609049559592	265.430954698201	144.601081925338	129.220299940691	154.328105093405	182.923323976615	110.961614113997	263.471040831892	123.176447830801	342.754552866041	189.306579386319	183.214641860009	385.6748845642	328.874050589584	328.815746028621	164.509292182147
20	RXN-9633	3-oxo-stearoyl-[acyl-carrier protein] reductase; R-3-hydroxystearoyl-ACPs + NADP < 3-oxo-stearoyl-ACPs + NADPH + PROTON; PWY-5989; PWY3O-355; Protein-Modification-Reactions	18259.9074672657	232.543535872017	330.586603518331	211.270178483865	239.699343102577	263.877367909426	100.795374332222	257.181030765359	255.767555013466	88.035933469433	267.820568561084	223.42627188104	111.528909948484	138.105972736605	102.412533318446	136.139734074534	105.416415917751	271.19444647126	293.581777819115	179.195680083788	229.10136200569	237.814002705267	331.841057900334	98.8427412401656	170.024643170816	192.133839842308	139.284415287686	241.482193641899	401.275989317022	257.2707422436	91.4850252947711	138.609049559592	265.430954698201	144.601081925338	129.220299940691	154.328105093405	182.923323976615	110.961614113997	263.471040831892	123.176447830801	342.754552866041	189.306579386319	183.214641860009	385.6748845642	328.874050589584	328.815746028621	164.509292182147
19	RXN1G-349	3-oxo-arachidoyl-[acp] reductase; 3-oxo-arachidoyl-ACPs + NADPH > R-3-hydroxyarachidoyl-ACPs + NADP; PWYG-321; Protein-Modification-Reactions	18259.9074672657	232.543535872017	330.586603518331	211.270178483865	239.699343102577	263.877367909426	100.795374332222	257.181030765359	255.767555013466	88.035933469433	267.820568561084	223.42627188104	111.528909948484	138.105972736605	102.412533318446	136.139734074534	105.416415917751	271.19444647126	293.581777819115	179.195680083788	229.10136200569	237.814002705267	331.841057900334	98.8427412401656	170.024643170816	192.133839842308	139.284415287686	241.482193641899	401.275989317022	257.2707422436	91.4850252947711	138.609049559592	265.430954698201	144.601081925338	129.220299940691	154.328105093405	182.923323976615	110.961614113997	263.471040831892	123.176447830801	342.754552866041	189.306579386319	183.214641860009	385.6748845642	328.874050589584	328.815746028621	164.509292182147
18	RXN1G-469	3-oxobehenoyl-[acyl-carrier protein] reductase; R-3-hydroxybehenoyl-ACPs + NADP < 3-oxo-behenoyl-ACPs + NADPH + PROTON; PWYG-321; Protein-Modification-Reactions	18259.9074672657	232.543535872017	330.586603518331	211.270178483865	239.699343102577	263.877367909426	100.795374332222	257.181030765359	255.767555013466	88.035933469433	267.820568561084	223.42627188104	111.528909948484	138.105972736605	102.412533318446	136.139734074534	105.416415917751	271.19444647126	293.581777819115	179.195680083788	229.10136200569	237.814002705267	331.841057900334	98.8427412401656	170.024643170816	192.133839842308	139.284415287686	241.482193641899	401.275989317022	257.2707422436	91.4850252947711	138.609049559592	265.430954698201	144.601081925338	129.220299940691	154.328105093405	182.923323976615	110.961614113997	263.471040831892	123.176447830801	342.754552866041	189.306579386319	183.214641860009	385.6748845642	328.874050589584	328.815746028621	164.509292182147
17	RXN-16622		18259.9074672657	232.543535872017	330.586603518331	211.270178483865	239.699343102577	263.877367909426	100.795374332222	257.181030765359	255.767555013466	88.035933469433	267.820568561084	223.42627188104	111.528909948484	138.105972736605	102.412533318446	136.139734074534	105.416415917751	271.19444647126	293.581777819115	179.195680083788	229.10136200569	237.814002705267	331.841057900334	98.8427412401656	170.024643170816	192.133839842308	139.284415287686	241.482193641899	401.275989317022	257.2707422436	91.4850252947711	138.609049559592	265.430954698201	144.601081925338	129.220299940691	154.328105093405	182.923323976615	110.961614113997	263.471040831892	123.176447830801	342.754552866041	189.306579386319	183.214641860009	385.6748845642	328.874050589584	328.815746028621	164.509292182147
16	RXN-9556	3-oxo-<i>cis</i>-vaccenoyl-[acyl-carrier protein] reductase; R-3-hydroxy-cis-vaccenoyl-ACPs + NADP < 3-oxo-cis-vaccenoyl-ACPs + NADPH + PROTON; PWY-5973; Protein-Modification-Reactions	18259.9074672657	232.543535872017	330.586603518331	211.270178483865	239.699343102577	263.877367909426	100.795374332222	257.181030765359	255.767555013466	88.035933469433	267.820568561084	223.42627188104	111.528909948484	138.105972736605	102.412533318446	136.139734074534	105.416415917751	271.19444647126	293.581777819115	179.195680083788	229.10136200569	237.814002705267	331.841057900334	98.8427412401656	170.024643170816	192.133839842308	139.284415287686	241.482193641899	401.275989317022	257.2707422436	91.4850252947711	138.609049559592	265.430954698201	144.601081925338	129.220299940691	154.328105093405	182.923323976615	110.961614113997	263.471040831892	123.176447830801	342.754552866041	189.306579386319	183.214641860009	385.6748845642	328.874050589584	328.815746028621	164.509292182147
2136	DIENELACHYDRO-RXN	TRANS-2-CHLORO-4-CARBOXYMETHYLENEBUT-2-E + WATER <> PROTON + 2-CHLOROMALEYLACETATE; 14DICHLORBENZDEG-PWY; Chemical-Reactions; Small-Molecule-Reactions	18243.5230125998	87.2582786785199	77.7460952526581	54.7316949129606	87.2468923698838	59.9855418823426	78.8636379650507	118.447370843048	72.8235035943024	28.3428832549969	81.2519105527895	58.5541598317528	106.306268865606	19.864139710358	124.74795391684	14.2759691297791	108.535479242392	64.4894741212791	97.1066017333579	48.9457281212265	120.709197555674	81.0760135671846	83.0679586744861	31.5381524567873	54.3176860856866	62.4543597494366	79.1209148917944	109.289719893716	82.2608894245321	100.370630774473	32.7485196965539	53.6742037190673	51.389733928646	45.1773118692479	43.0160781351537	78.2414619878453	65.115035374626	74.5954456082466	53.3024379120249	83.1337784476285	77.1648922554057	51.5095780680004	83.5703651564864	140.212644361006	63.8507104262558	99.8758533401888	48.29613328226
2135	RXN-9887	CPD-10633 + WATER > PROTON + CPD-10634; PWY-6093; Chemical-Reactions; Small-Molecule-Reactions	18243.5230125998	87.2582786785199	77.7460952526581	54.7316949129606	87.2468923698838	59.9855418823426	78.8636379650507	118.447370843048	72.8235035943024	28.3428832549969	81.2519105527895	58.5541598317528	106.306268865606	19.864139710358	124.74795391684	14.2759691297791	108.535479242392	64.4894741212791	97.1066017333579	48.9457281212265	120.709197555674	81.0760135671846	83.0679586744861	31.5381524567873	54.3176860856866	62.4543597494366	79.1209148917944	109.289719893716	82.2608894245321	100.370630774473	32.7485196965539	53.6742037190673	51.389733928646	45.1773118692479	43.0160781351537	78.2414619878453	65.115035374626	74.5954456082466	53.3024379120249	83.1337784476285	77.1648922554057	51.5095780680004	83.5703651564864	140.212644361006	63.8507104262558	99.8758533401888	48.29613328226
2134	RXN-9890	CPD-10636 + WATER > PROTON + CPD-10637; PWY-6094; Chemical-Reactions; Small-Molecule-Reactions	18243.5230125998	87.2582786785199	77.7460952526581	54.7316949129606	87.2468923698838	59.9855418823426	78.8636379650507	118.447370843048	72.8235035943024	28.3428832549969	81.2519105527895	58.5541598317528	106.306268865606	19.864139710358	124.74795391684	14.2759691297791	108.535479242392	64.4894741212791	97.1066017333579	48.9457281212265	120.709197555674	81.0760135671846	83.0679586744861	31.5381524567873	54.3176860856866	62.4543597494366	79.1209148917944	109.289719893716	82.2608894245321	100.370630774473	32.7485196965539	53.6742037190673	51.389733928646	45.1773118692479	43.0160781351537	78.2414619878453	65.115035374626	74.5954456082466	53.3024379120249	83.1337784476285	77.1648922554057	51.5095780680004	83.5703651564864	140.212644361006	63.8507104262558	99.8758533401888	48.29613328226
2133	CARBOXYMETHYLENEBUTENOLIDASE-RXN	4-CARBOXYMETHYLENEBUT-2-EN-4-OLIDE + WATER ? PROTON + CPD-294; PWY-6087; PWY-6193; Chemical-Reactions; Small-Molecule-Reactions	18243.5230125998	87.2582786785199	77.7460952526581	54.7316949129606	87.2468923698838	59.9855418823426	78.8636379650507	118.447370843048	72.8235035943024	28.3428832549969	81.2519105527895	58.5541598317528	106.306268865606	19.864139710358	124.74795391684	14.2759691297791	108.535479242392	64.4894741212791	97.1066017333579	48.9457281212265	120.709197555674	81.0760135671846	83.0679586744861	31.5381524567873	54.3176860856866	62.4543597494366	79.1209148917944	109.289719893716	82.2608894245321	100.370630774473	32.7485196965539	53.6742037190673	51.389733928646	45.1773118692479	43.0160781351537	78.2414619878453	65.115035374626	74.5954456082466	53.3024379120249	83.1337784476285	77.1648922554057	51.5095780680004	83.5703651564864	140.212644361006	63.8507104262558	99.8758533401888	48.29613328226
2132	RXN-9857	CIS-2-CHLORO-4-CARBOXYMETHYLENEBUT-2-EN- + WATER > PROTON + 2-CHLOROMALEYLACETATE; PWY-6084; Chemical-Reactions; Small-Molecule-Reactions	18243.5230125998	87.2582786785199	77.7460952526581	54.7316949129606	87.2468923698838	59.9855418823426	78.8636379650507	118.447370843048	72.8235035943024	28.3428832549969	81.2519105527895	58.5541598317528	106.306268865606	19.864139710358	124.74795391684	14.2759691297791	108.535479242392	64.4894741212791	97.1066017333579	48.9457281212265	120.709197555674	81.0760135671846	83.0679586744861	31.5381524567873	54.3176860856866	62.4543597494366	79.1209148917944	109.289719893716	82.2608894245321	100.370630774473	32.7485196965539	53.6742037190673	51.389733928646	45.1773118692479	43.0160781351537	78.2414619878453	65.115035374626	74.5954456082466	53.3024379120249	83.1337784476285	77.1648922554057	51.5095780680004	83.5703651564864	140.212644361006	63.8507104262558	99.8758533401888	48.29613328226
2131	RXN-9868	CPD-10608 + WATER ? PROTON + CPD-294; PWY-6089; Chemical-Reactions; Small-Molecule-Reactions	18243.5230125998	87.2582786785199	77.7460952526581	54.7316949129606	87.2468923698838	59.9855418823426	78.8636379650507	118.447370843048	72.8235035943024	28.3428832549969	81.2519105527895	58.5541598317528	106.306268865606	19.864139710358	124.74795391684	14.2759691297791	108.535479242392	64.4894741212791	97.1066017333579	48.9457281212265	120.709197555674	81.0760135671846	83.0679586744861	31.5381524567873	54.3176860856866	62.4543597494366	79.1209148917944	109.289719893716	82.2608894245321	100.370630774473	32.7485196965539	53.6742037190673	51.389733928646	45.1773118692479	43.0160781351537	78.2414619878453	65.115035374626	74.5954456082466	53.3024379120249	83.1337784476285	77.1648922554057	51.5095780680004	83.5703651564864	140.212644361006	63.8507104262558	99.8758533401888	48.29613328226
3308	RXN-9031	CPD-9518 > CPD-9521; PWY-5770; Chemical-Reactions; Small-Molecule-Reactions	18217.5882195852	8.65244394216757	32.8163487230473	13.8531442598879	6.77513895907024	23.9974452410708	0	4.51098294269235	20.8664049277758	0	18.8843687970894	10.0418664831581	1.27992164544564	8.76261972560186	0	27.8067949968952	0	14.8923734184644	17.1427094390501	4.9958294641839	5.54247954688483	5.79544371365933	11.5837759536456	6.54669758515912	4.38893519483226	13.6342982667309	4.09488813735692	1.8723430464963	23.5629000570378	9.32433511700343	2.48770573071584	5.32059791717491	16.8040866355971	4.35946318217325	4.32681685259396	5.25614690320573	4.75901250715278	0.60464102843447	9.10275489414474	1.91733307640428	28.7967168873778	8.22389512622494	13.6399809513731	7.81316736835682	9.80308184910947	22.0832506432005	3.07857048136852
3472	6.2.1.34-RXN	FERULIC-ACID + ATP + CO-A ? FERULOYL-COA + AMP + PPI; PWY-1121; PWY-6343; Chemical-Reactions; Small-Molecule-Reactions	18186.1963775582	6.87103497696811	33.5425340210029	12.6286976441896	10.1627084386054	12.775189107413	1.04988726042841	21.0258927475764	19.5515999527689	0	19.5309097453433	9.98365387602178	0.319617621779368	0	0	0	0	14.4805707916785	20.7204710772428	3.0374044931007	30.1096826395757	8.69316557048899	17.5857073877354	0	6.08934152948531	8.26161531054405	1.3111342351717	1.29902458083709	23.0217377527093	2.76735085057104	0	0	14.0217127771342	2.25797232968748	1.53743264878788	0	2.23657320362953	0	3.49720967313314	0	25.2540502361718	4.40976008808352	1.68262871051378	1.70236133992312	5.2231338803282	25.7470469224416	1.65826813419971
462	RXN-15341	CPD0-1958 + FMNH2 + OXYGEN-MOLECULE > CPD-16549 + SO3 + WATER + FMN + PROTON; Small-Molecule-Reactions; Chemical-Reactions	18115.2084344576	15.6985710863972	21.0204513645389	13.7501927931245	12.7547582954354	24.863540299178	1.25137009896029	11.0642942088982	15.4113426772889	20.4738182278561	14.3656927194292	16.317226138399	0.364522576905395	6.06499872899045	0.873295688301616	16.2153621731374	2.42627622163443	22.6529834063908	20.7860920558523	22.4865163600349	4.88881896370883	13.429129730245	19.1154568378132	3.85075586482716	7.95198917102439	11.9841442747858	3.3592052799479	22.5591991151156	23.8766780765721	24.415385834338	2.24638138257703	8.60605616510283	20.4110501649654	3.84466585698137	1.70504645050915	3.66196075137874	5.93368581387802	0	22.7692380425694	5.44251242970773	14.2151256264657	5.5222117584188	4.09898787322202	38.0143375486216	42.7220136106161	20.1826302088593	6.41661780984412
461	RXN0-280	Alkanesulfonates + FMNH2 + OXYGEN-MOLECULE ? Aldehydes + SO3 + WATER + FMN + PROTON; ALKANEMONOX-PWY; Chemical-Reactions; Small-Molecule-Reactions	18115.2084344576	15.6985710863972	21.0204513645389	13.7501927931245	12.7547582954354	24.863540299178	1.25137009896029	11.0642942088982	15.4113426772889	20.4738182278561	14.3656927194292	16.317226138399	0.364522576905395	6.06499872899045	0.873295688301616	16.2153621731374	2.42627622163443	22.6529834063908	20.7860920558523	22.4865163600349	4.88881896370883	13.429129730245	19.1154568378132	3.85075586482716	7.95198917102439	11.9841442747858	3.3592052799479	22.5591991151156	23.8766780765721	24.415385834338	2.24638138257703	8.60605616510283	20.4110501649654	3.84466585698137	1.70504645050915	3.66196075137874	5.93368581387802	0	22.7692380425694	5.44251242970773	14.2151256264657	5.5222117584188	4.09898787322202	38.0143375486216	42.7220136106161	20.1826302088593	6.41661780984412
460	RXN-13418	CPD-3745 + FMNH2 + OXYGEN-MOLECULE ? GLYCOLALDEHYDE + SO3 + WATER + FMN + PROTON; Chemical-Reactions; Small-Molecule-Reactions	18115.2084344576	15.6985710863972	21.0204513645389	13.7501927931245	12.7547582954354	24.863540299178	1.25137009896029	11.0642942088982	15.4113426772889	20.4738182278561	14.3656927194292	16.317226138399	0.364522576905395	6.06499872899045	0.873295688301616	16.2153621731374	2.42627622163443	22.6529834063908	20.7860920558523	22.4865163600349	4.88881896370883	13.429129730245	19.1154568378132	3.85075586482716	7.95198917102439	11.9841442747858	3.3592052799479	22.5591991151156	23.8766780765721	24.415385834338	2.24638138257703	8.60605616510283	20.4110501649654	3.84466585698137	1.70504645050915	3.66196075137874	5.93368581387802	0	22.7692380425694	5.44251242970773	14.2151256264657	5.5222117584188	4.09898787322202	38.0143375486216	42.7220136106161	20.1826302088593	6.41661780984412
459	RXN0-6973	CPD-3744 + OXYGEN-MOLECULE + FMNH2 ? BUTANAL + SO3 + WATER + FMN + PROTON; Chemical-Reactions; Small-Molecule-Reactions	18115.2084344576	15.6985710863972	21.0204513645389	13.7501927931245	12.7547582954354	24.863540299178	1.25137009896029	11.0642942088982	15.4113426772889	20.4738182278561	14.3656927194292	16.317226138399	0.364522576905395	6.06499872899045	0.873295688301616	16.2153621731374	2.42627622163443	22.6529834063908	20.7860920558523	22.4865163600349	4.88881896370883	13.429129730245	19.1154568378132	3.85075586482716	7.95198917102439	11.9841442747858	3.3592052799479	22.5591991151156	23.8766780765721	24.415385834338	2.24638138257703	8.60605616510283	20.4110501649654	3.84466585698137	1.70504645050915	3.66196075137874	5.93368581387802	0	22.7692380425694	5.44251242970773	14.2151256264657	5.5222117584188	4.09898787322202	38.0143375486216	42.7220136106161	20.1826302088593	6.41661780984412
3185	RXN-11322	RIBOSE-5P + GAP + GLN > PROTON + PYRIDOXAL_PHOSPHATE + GLT + Pi + WATER; PWY-6466; Composite-Reactions; Small-Molecule-Reactions	18084.7886886028	13.0331650458776	19.000509627361	13.9738432681739	40.2722587165235	12.3477528401734	13.7616967305524	32.7871166904849	14.3706776764752	0.982552342971087	6.89619816495313	23.1323453704071	0	7.54505495658745	1.93903478000196	24.3534108045773	0.864582715353583	26.0069810915409	29.3779144297346	12.4532180943179	16.6651083340825	44.9043755191525	55.286817962337	15.3100269013731	18.0217753698687	19.1069961611872	7.90659765160008	0.964314419990959	61.4584209680648	25.6620848403254	8.24239283537654	5.90628778395351	32.8807847463263	1.31172087691646	1.46670589090395	1.01576927067123	14.5030561529083	2.84150350956376	28.7072324032067	0.763079294729743	18.9819168430185	13.9223795149553	16.8797695817879	25.9563005987127	44.4020498913521	13.2412351336417	12.5474593758136
331	ARACHIDONATE-15-LIPOXYGENASE-RXN	OXYGEN-MOLECULE + ARACHIDONIC_ACID ? 5Z8Z11Z13E-15S-15-HYDROPEROXYICOS; Chemical-Reactions; Small-Molecule-Reactions	18012.3487859143	12.5738614112011	3.5019729074753	3.68374645277118	13.5277412834765	0.970393343419062	18.7203001691094	10.1108111424715	2.10114830558507	0	3.91862383394823	3.5513859916991	24.623971596474	0	30.9875880343072	0	25.056483469735	4.20848102157226	6.52926913751299	3.85896339377352	4.89332913782253	11.2783814698313	5.95987445678416	5.94479625389569	4.70334965617837	4.01614407799711	16.8676508844953	21.898931176242	4.27238735027568	11.6917977797301	5.76824310926036	10.1281851902539	2.14355755502276	6.85570998710417	5.33992201884545	14.7800082996161	10.7320771683152	14.9992918618586	4.33736380547436	17.0295789575104	4.99301890005108	5.44207930430268	12.0565638393566	21.8543416241411	4.4097458475085	6.32196641097095	6.67540777085267
3353	RXN-11834	23S-rRNA-uridine2457 > 23S-rRNA-pseudouridine2457; Small-Molecule-Reactions; Chemical-Reactions	17905.9362568623	23.1232848379754	9.4793813784757	9.73976308839473	20.2916119252148	13.1288631942944	28.8837197012401	17.5488198961018	7.4125087801363	7.86240089256041	11.3111958001879	9.91895156376565	39.6883080313418	0	47.2876674844111	0.18628581566575	38.7464671152778	11.5294156962252	13.6117933189567	15.3151019212904	8.39949504030687	18.7739411559114	10.3481168517624	8.88821219473189	10.0612708252711	18.9810377117867	27.0567760219891	38.6222276277533	6.14265796311553	21.0146335109397	9.79186496133254	20.8834300522162	2.56038040333991	18.9532264710072	15.4262033895163	27.2534223565969	22.8765067483281	33.7865871373062	11.7311763663743	31.9623793924545	11.5910852069435	13.1029172274887	23.9207664503956	36.569330516793	6.61461877126276	12.7432155893748	17.9742739689696
1309	HOMOSERINE-O-ACETYLTRANSFERASE-RXN	HOMO-SER + ACETYL-COA <> CPD-667 + CO-A; PWY-5344; Chemical-Reactions; Small-Molecule-Reactions	17903.3418320378	49.2101042262666	70.5064695149478	38.4049170490747	48.6590197069227	35.5890733580152	46.9932356257046	56.1098368751427	39.9374913901681	31.1829709284844	45.1181812801501	32.6846528921579	53.8868896040297	9.22806109241522	62.5399636707125	12.3629912179544	57.0143659793044	30.6284179987451	55.9226909913871	21.978897391967	41.3998509095268	53.0332785244495	47.4099468855625	21.4526102267659	26.9621896840281	37.7971633942254	38.7718496198641	66.4010539236423	54.8655415078629	47.1973982122732	16.9490252594095	37.7572527805188	32.7963597654601	30.2239858840291	22.4411794106517	47.2434799434177	33.1499019046841	46.2801176598758	20.5583668363206	48.4668557695102	64.5833602732492	25.0516005642961	50.5992592868587	87.3658574214424	31.3863672534229	53.4858032828855	27.0204668184296
413	CYCLOHEXANONE-MONOOXYGENASE-RXN	CYCLOHEXANONE + NADPH + PROTON + OXYGEN-MOLECULE ? CPD-101 + NADP + WATER; CYCLOHEXANOL-OXIDATION-PWY; Chemical-Reactions; Small-Molecule-Reactions	17882.9382018503	6.25152086347169	26.5394892189151	8.18412450210099	0	8.16338880484115	0	17.6463369738618	20.4805762191522	0	19.1067518521851	10.3257158149526	0	0	0	0	0	9.85407228312324	20.4468306200208	3.91283688752043	35.1119302346489	0	5.83293095123129	0	4.60512606793082	8.92513240250361	0	0	10.0640091260536	8.31403242552512	0	0	11.4905309662994	0.711937399500087	0	0	0	0	3.43343077331916	0	19.6486116629144	1.80414043740671	2.24350494735171	2.38696686802123	8.52911747048229	22.7113648922453	0
638	RXN-14474	2-Oxo-carboxylates + CO-A + Oxidized-ferredoxins ?? ACYL-COA + CARBON-DIOXIDE + Reduced-ferredoxins + PROTON; Protein-Modification-Reactions	17806.5119846122	50.9493880059371	15.7749720375318	29.7886536407423	50.8774970523834	5.08345125003975	68.3348423994739	52.0957323234031	24.2912562333622	0	27.4657603604959	32.2970275946196	88.821809758235	9.5173568598368	109.582041688651	0.3725716313315	89.6024451861005	28.9451430678996	46.2374412802379	25.5566679217457	44.7067180009282	44.8298382740762	30.1164701347768	33.6416690720162	22.9244851357922	22.3834933196919	63.6489957494186	66.5711674915899	30.8235669338854	66.5555599925459	29.3810013035566	35.2392761531264	19.5929347414533	27.9122785021732	25.8773012505543	57.3020973821627	50.8495745730813	58.0498692668047	35.4209513921899	66.5610045926069	22.4617836804964	29.6320955473578	75.313244920262	101.750810727964	40.0002406955985	33.2897108288985	35.9503958548818
610	SUCCGLUALDDEHYD-RXN	CPD-822 + NAD + WATER > N2-SUCCINYLGLUTAMATE + NADH + PROTON; AST-PWY; Chemical-Reactions; Small-Molecule-Reactions	17782.5991889797	27.1435142232919	11.1816637964451	12.3325491869806	33.8193532086913	4.24714949084895	46.8007504227734	25.2770278561787	6.86035098594875	7.69820617512542	11.6749787246313	10.5606049093329	61.8228574926543	0	77.658583856234	0	62.9626081554999	11.9386439061904	20.0748881961282	17.1049279613511	12.4445967814439	28.1959536745782	14.8996861419604	14.3692934708413	12.4050948527636	10.3335793908721	42.5934369800178	44.3516910151419	9.58552506495976	30.2957020142668	14.4206077731509	24.0382739791888	4.01115472652069	15.9581868547847	14.6470535303414	40.6470952166875	27.0522563865919	37.4982296546465	11.0021481087785	45.4814946881048	9.834686580234	13.888321538887	31.6744682697231	35.3042434366535	11.0243646187713	14.600726112266	18.6133260238554
1540	RXN-7793	CPD-12575 + CPD3DJ-82 > Glucosyl-acyl-sphinganines + UDP + PROTON; PWY-5129; Small-Molecule-Reactions; Chemical-Reactions	17713.318995959	5.04850308286464	26.3468588827441	11.3177609183864	0	13.3696520423601	0	0	14.9118330502496	0	13.6457302258616	6.31599320444722	0	0	0	13.9033974984476	0	0.399286401727659	16.7862371550629	2.98144437384944	0	0	0	2.26051495282264	0	15.1614407799711	0	0.740189828587619	12.4675201216807	10.3026914783164	0	3.20666035123515	10.7868202784288	0.728614414672589	0	1.01774042950514	0	1.20928205686894	2.09938878554345	0.862799884381925	23.6574152903116	1.38879875397495	13.7258585110323	8.08926719140887	0.78347008204923	20.1019985264321	0
1539	CERAMIDE-GLUCOSYLTRANSFERASE-RXN	CPD-12575 + N-Acylsphingosine + PROTON ?? Glucosyl-acyl-sphinganines + UDP; Small-Molecule-Reactions; Chemical-Reactions	17713.318995959	5.04850308286464	26.3468588827441	11.3177609183864	0	13.3696520423601	0	0	14.9118330502496	0	13.6457302258616	6.31599320444722	0	0	0	13.9033974984476	0	0.399286401727659	16.7862371550629	2.98144437384944	0	0	0	2.26051495282264	0	15.1614407799711	0	0.740189828587619	12.4675201216807	10.3026914783164	0	3.20666035123515	10.7868202784288	0.728614414672589	0	1.01774042950514	0	1.20928205686894	2.09938878554345	0.862799884381925	23.6574152903116	1.38879875397495	13.7258585110323	8.08926719140887	0.78347008204923	20.1019985264321	0
1538	RXN-18272		17713.318995959	5.04850308286464	26.3468588827441	11.3177609183864	0	13.3696520423601	0	0	14.9118330502496	0	13.6457302258616	6.31599320444722	0	0	0	13.9033974984476	0	0.399286401727659	16.7862371550629	2.98144437384944	0	0	0	2.26051495282264	0	15.1614407799711	0	0.740189828587619	12.4675201216807	10.3026914783164	0	3.20666035123515	10.7868202784288	0.728614414672589	0	1.01774042950514	0	1.20928205686894	2.09938878554345	0.862799884381925	23.6574152903116	1.38879875397495	13.7258585110323	8.08926719140887	0.78347008204923	20.1019985264321	0
633	1.2.4.4-RXN	2-KETO-ISOVALERATE + BCAA-dehydrogenase-lipoyl + PROTON <> BCAA-dehydrogenase-2MP-DH-lipoyl + CARBON-DIOXIDE; PWY-5046; Protein-Modification-Reactions	17678.6185210729	81.6902218883594	85.1362250388049	53.0277414146473	79.2908708101735	55.9489138813455	87.1811736659151	71.5506002217878	47.8281578058528	11.3357506844546	54.8377235085182	48.4416802019148	114.271189577692	19.6487033850558	140.133523146061	42.0827641266744	117.348997186172	60.6200199139347	70.2930966273047	39.2899452192789	46.5722813354417	70.9025516769476	60.8732690468751	42.4655042682061	47.2792307167362	39.5557961704281	87.3277931832192	111.169514002359	63.270729628393	85.3885942857829	43.399425508652	61.803322046755	41.4057743105206	52.3086443154607	37.4439534237306	94.076988917087	69.0424548753532	83.8245779055712	44.7304497001615	92.6407630613416	82.642206849418	49.255696632602	87.733391458953	124.430968817329	46.8309666902504	62.7941341995099	52.2705676808026
632	METHYLVALERATE-RXN	3-methyl-2-oxobutanoate dehydrogenase [(<i>S</i>)-2-methylbutanoyl-transferring); 2-KETO-3-METHYL-VALERATE + BCAA-dehydrogenase-lipoyl ?? BCAA-dehydrogenase-2MB-DH-lipoyl + CARBON-DIOXIDE; Protein-Modification-Reactions	17678.6185210729	81.6902218883594	85.1362250388049	53.0277414146473	79.2908708101735	55.9489138813455	87.1811736659151	71.5506002217878	47.8281578058528	11.3357506844546	54.8377235085182	48.4416802019148	114.271189577692	19.6487033850558	140.133523146061	42.0827641266744	117.348997186172	60.6200199139347	70.2930966273047	39.2899452192789	46.5722813354417	70.9025516769476	60.8732690468751	42.4655042682061	47.2792307167362	39.5557961704281	87.3277931832192	111.169514002359	63.270729628393	85.3885942857829	43.399425508652	61.803322046755	41.4057743105206	52.3086443154607	37.4439534237306	94.076988917087	69.0424548753532	83.8245779055712	44.7304497001615	92.6407630613416	82.642206849418	49.255696632602	87.733391458953	124.430968817329	46.8309666902504	62.7941341995099	52.2705676808026
631	KETOISOCAPROATE-RXN	4-methyl-2-oxopentanoate dehydrogenase (lipoamide); 2K-4CH3-PENTANOATE + BCAA-dehydrogenase-lipoyl + PROTON ?? BCAA-dehydrogenase-3MB-DH-lipoyl + CARBON-DIOXIDE; Protein-Modification-Reactions	17678.6185210729	81.6902218883594	85.1362250388049	53.0277414146473	79.2908708101735	55.9489138813455	87.1811736659151	71.5506002217878	47.8281578058528	11.3357506844546	54.8377235085182	48.4416802019148	114.271189577692	19.6487033850558	140.133523146061	42.0827641266744	117.348997186172	60.6200199139347	70.2930966273047	39.2899452192789	46.5722813354417	70.9025516769476	60.8732690468751	42.4655042682061	47.2792307167362	39.5557961704281	87.3277931832192	111.169514002359	63.270729628393	85.3885942857829	43.399425508652	61.803322046755	41.4057743105206	52.3086443154607	37.4439534237306	94.076988917087	69.0424548753532	83.8245779055712	44.7304497001615	92.6407630613416	82.642206849418	49.255696632602	87.733391458953	124.430968817329	46.8309666902504	62.7941341995099	52.2705676808026
2214	RXN-8748	CPD-8978 + WATER ? Pi + ETOH; PWY-5491; Chemical-Reactions; Small-Molecule-Reactions	17662.7869535779	72.8000826734127	71.9515774657682	47.1526111269777	74.4589186457807	64.7399897616455	66.882770846031	86.8062150114872	64.7095037558279	34.4686092516102	60.596287370733	65.7857648062765	74.985845734474	36.5556305723274	95.7456154095094	14.4622549454449	83.7700366730285	69.7373421043175	76.4157199629341	44.1374340035074	70.6989533698942	69.9115886179083	88.1594736842105	23.4632493824567	31.3596051916142	49.9031800862296	59.9632064898151	95.4968523706957	78.8065767772231	72.8442404696618	18.2004538611362	44.1502272234388	42.3197948163786	35.6863318807641	20.0349614108329	65.6972943910074	53.2072887985423	60.902679122635	48.2360282295409	63.9677831610532	61.5230307684354	38.5424776154092	58.1626315555799	117.062104822317	63.5386901432198	75.7736144241969	49.6888202203515
2212	ALKAPHOSPHA-RXN	Orthophosphoric-Monoesters + WATER ? Alcohols + Pi; Small-Molecule-Reactions; Chemical-Reactions	17662.7869535779	72.8000826734127	71.9515774657682	47.1526111269777	74.4589186457807	64.7399897616455	66.882770846031	86.8062150114872	64.7095037558279	34.4686092516102	60.596287370733	65.7857648062765	74.985845734474	36.5556305723274	95.7456154095094	14.4622549454449	83.7700366730285	69.7373421043175	76.4157199629341	44.1374340035074	70.6989533698942	69.9115886179083	88.1594736842105	23.4632493824567	31.3596051916142	49.9031800862296	59.9632064898151	95.4968523706957	78.8065767772231	72.8442404696618	18.2004538611362	44.1502272234388	42.3197948163786	35.6863318807641	20.0349614108329	65.6972943910074	53.2072887985423	60.902679122635	48.2360282295409	63.9677831610532	61.5230307684354	38.5424776154092	58.1626315555799	117.062104822317	63.5386901432198	75.7736144241969	49.6888202203515
2670	HIPPURATE-HYDROLASE-RXN	WATER + CPD-425 GLY + BENZOATE; Chemical-Reactions; Small-Molecule-Reactions	17653.4641136087	75.8163665728534	101.126962028138	59.4212220022982	47.5325248441974	69.6427460786446	63.9651425573988	41.0068856437736	55.8794721584073	22.2359864849895	84.7108279671825	50.2777872709379	85.202976994628	36.1062378789382	93.5032318729411	53.9416205880324	82.1778626550899	42.1530418597672	70.7813671308995	40.9491686883277	37.7090140020766	50.113637085756	41.9243105230436	46.0887675111547	59.0186016286073	56.7689777905224	69.4245806906509	101.723981251537	63.6665320457777	67.5089795548707	38.54759066865	52.5333455737413	52.2803374162538	48.2384226676294	48.7851223863256	73.6981275347224	56.5423622000036	50.0822093910012	47.5380388377195	66.1740988748648	104.569913755464	55.3903074497017	65.865810325753	112.486142638891	60.6607186534143	88.626328816189	43.5836129828199
2824	FUMARYLACETOACETASE-RXN	WATER + 4-FUMARYL-ACETOACETATE > PROTON + FUM + 3-KETOBUTYRATE; TYRFUMCAT-PWY; Chemical-Reactions; Small-Molecule-Reactions	17605.6551269774	33.8300229856634	26.7341931668999	23.3685108505471	30.4543203638201	31.6636402816659	29.1303375140924	38.408766924367	25.9580476912827	22.8927653547295	29.7739246596567	19.1437301675326	37.670285484419	14.3031730928443	47.1869845828775	13.9033974984476	42.4386360879434	28.1848386383374	32.4259352366098	23.1435157789918	33.7403016272588	30.0471793283132	25.7964027040077	13.2919093956852	20.4577304464885	15.4882071219898	28.5752543790589	51.2225440141893	26.4569410925258	30.6314008972862	8.65236466389054	23.7371106922748	13.6751499772376	22.6781111054822	12.2464136939795	34.4004990473556	25.1689450278723	30.655400007263	15.7776978225496	35.2389498363972	26.2897332837895	18.2324850612322	33.1823168248335	62.4355326581866	20.3318491094657	35.8281143675432	18.8897811922755
541	1.18.1.2-RXN	Reduced-ferredoxins + NADP + PROTON > Oxidized-ferredoxins + NADPH; PWY-101; PWY-7230; Protein-Modification-Reactions	17591.4244083745	46.7954423306907	42.9766601337158	29.6882250560508	41.6036365710932	33.6619274909906	38.6532236471251	38.7553994355136	36.0185592116569	16.6446383073003	37.1804212092683	40.6074940451228	42.1188046962174	13.689555418966	48.5276462147183	27.7501995919453	41.1798939363052	38.5231650740229	44.9916413746618	33.694123758685	37.7199898294834	39.4257220474693	43.6608839151305	19.3772505696548	28.6147268071418	24.5571512594365	35.1266645291885	63.8433978769844	45.3779669115722	45.2848204297825	16.4293508182571	31.961726731179	39.0899425623595	20.2949447836268	23.3161557269367	32.8266386825851	35.1537408619632	32.2524403529796	42.7468079059967	34.903860117324	41.001825736254	30.0140267007924	27.9318002911577	79.8658918159884	49.7603061837102	42.1205153290176	33.6693283794853
540	RXN-17897		17591.4244083745	46.7954423306907	42.9766601337158	29.6882250560508	41.6036365710932	33.6619274909906	38.6532236471251	38.7553994355136	36.0185592116569	16.6446383073003	37.1804212092683	40.6074940451228	42.1188046962174	13.689555418966	48.5276462147183	27.7501995919453	41.1798939363052	38.5231650740229	44.9916413746618	33.694123758685	37.7199898294834	39.4257220474693	43.6608839151305	19.3772505696548	28.6147268071418	24.5571512594365	35.1266645291885	63.8433978769844	45.3779669115722	45.2848204297825	16.4293508182571	31.961726731179	39.0899425623595	20.2949447836268	23.3161557269367	32.8266386825851	35.1537408619632	32.2524403529796	42.7468079059967	34.903860117324	41.001825736254	30.0140267007924	27.9318002911577	79.8658918159884	49.7603061837102	42.1205153290176	33.6693283794853
1638	ALKYLGLYCERONE-PHOSPHATE-SYNTHASE-RXN	CPD-415 + Long-chain-alcohols 1-ALKYL-GLYCERONE-3-PHOSPHATE + Long-Chain-Carboxylates; Small-Molecule-Reactions; Chemical-Reactions	17528.0939777886	4.68092759013582	3.72832908718076	0.428099843632362	29.692605693111	12.016254686575	1.8686192534135	19.3574535389482	5.11883493251603	0	0.95131045113635	7.94652590194154	0	0	0.150617111777421	2.12567885902402	0	23.9300615179136	0	5.20239645258908	10.112229913992	27.9177390143933	39.4534578035302	3.09038328269098	3.31472413234239	1.12787875140427	3.50647473696381	0.168942515567546	36.8676422187748	6.1656417219072	2.13166765814	0.142040180084846	15.1810741136799	0	0.918444709195278	0	7.00165980117928	0	14.8687679811436	0	3.75980475622907	5.92900253098838	0	7.02379910173048	22.0493407155404	2.55323263952846	3.39922625877089
637	PYFLAVOXRE-RXN	pyruvate:flavodoxin oxidoreductase; PYRUVATE + CO-A + Oxidized-flavodoxins + PROTON <> ACETYL-COA + CARBON-DIOXIDE + Reduced-flavodoxins; Protein-Modification-Reactions	17502.6386327893	4.06709907774076	1.45038215373144	9.09754419614992	0	29.179084174244	5.26868915642168	1.33758743404099	10.0532530405006	0	5.28764582993864	12.0113671328138	0.609391003218134	0	2.9205541222137	0	2.64796730982881	1.27630806788573	22.7502597852442	2.28933265772624	6.04390464365291	1.79573988588858	0.445871559633028	2.20365367480752	3.19692618889098	57.2027692040947	0.0119055671175858	0.734169145771356	9.28766081500729	0.782280055221514	0.625814424520552	3.31226512320296	8.34534542335383	1.57615704255624	1.49463879562439	0.173934594413897	2.85518678983079	2.02220518886278	7.3006119326874	1.68609692648617	2.42169168024778	1.53887338568369	5.24326117028112	8.19566448067272	0	1.25483514459385	10.7683331123193
636	PYRUFLAVREDUCT-RXN	PYRUVATE + CO-A + Oxidized-ferredoxins <> ACETYL-COA + CARBON-DIOXIDE + Reduced-ferredoxins + PROTON; PWY-5497; P23-PWY; PWY-5538; NPGLUCAT-PWY; PWY-5493; PWY-5483; PWY-5600; PWY-6863; CENTFERM-PWY; P42-PWY; PWY-6142; GLUDEG-II-PWY; PWY-7003; PWY-6876; PWY-6583; PWY-6587; P142-PWY; PWY-6588; PWY-5392; Protein-Modification-Reactions	17502.6386327893	4.06709907774076	1.45038215373144	9.09754419614992	0	29.179084174244	5.26868915642168	1.33758743404099	10.0532530405006	0	5.28764582993864	12.0113671328138	0.609391003218134	0	2.9205541222137	0	2.64796730982881	1.27630806788573	22.7502597852442	2.28933265772624	6.04390464365291	1.79573988588858	0.445871559633028	2.20365367480752	3.19692618889098	57.2027692040947	0.0119055671175858	0.734169145771356	9.28766081500729	0.782280055221514	0.625814424520552	3.31226512320296	8.34534542335383	1.57615704255624	1.49463879562439	0.173934594413897	2.85518678983079	2.02220518886278	7.3006119326874	1.68609692648617	2.42169168024778	1.53887338568369	5.24326117028112	8.19566448067272	0	1.25483514459385	10.7683331123193
2598	RXN-11146	WATER + Protein-with-LPXTG-motif + CPD-12106 ? CPD-12107 + GLY; Protein-Modification-Reactions	17496.0365213864	9.60327897417075	81.6908430521177	10.8290605279894	14.0030318342597	7.39461397926602	16.9674039037124	16.7962525553431	9.93608841214948	0.818793619142572	8.48994131935316	10.428103884808	1.47335544942757	13.0087781455223	4.07322547845245	11.6906768384636	4.08917985324106	17.9670859389767	13.7637055018793	10.4126110058807	7.96825866910641	12.9507903032531	20.2736813701821	3.40062606083534	6.78591128053639	10.231459492951	9.29797230140042	2.17963064775429	28.8381954333521	14.1673589210463	2.62896032941446	7.16852907416616	11.9175667291541	3.35950498554487	4.23696470220283	3.442561774165	13.3050527646841	2.50363309884363	20.9282692511293	2.38115425378167	62.2602734578138	15.6047861476603	6.86993962400371	9.65846316922313	16.0199930982211	11.7184539302123	10.3016166087685
1294	RXN-13613	&beta;-ketodecanoyl-[acyl-carrier-protein] synthase; CPD-196 + MALONYL-ACP + PROTON > 3-oxo-decanoyl-ACPs + CARBON-DIOXIDE + CO-A; PWY-7094; Protein-Modification-Reactions	17414.9204444727	25.9531237850744	12.8652931028871	11.6673013069246	27.055482566953	4.16990324904546	37.4406003382187	31.9981183785332	12.1466131381115	14.8786837899001	13.4592370963603	12.5209993094533	49.8621869315797	3.02549831736992	62.1773708475473	0	52.5568995057609	17.031760041403	22.6668798830004	11.5895676417828	27.2369864245258	24.5346487465447	14.836214389184	12.4813396886568	14.313565491488	10.2458506239922	33.7353017689906	40.0550147080382	8.71411369541796	28.1745725593701	11.5364862185207	22.3233685607799	3.86285835724698	15.0275167338751	11.991175545275	35.288403344877	22.2959208697785	29.9985837237172	8.83346620604128	38.5627052947267	9.52596466476936	13.5815030795237	28.0369813385608	38.0208367382001	10.2203321993196	15.9330220275008	15.2832209845438
2767	ADENODEAMIN-RXN	PROTON + WATER + ADENOSINE > AMMONIUM + INOSINE; PWY-6611; SALVADEHYPOX-PWY; PWY0-1296; PWY-6609; Chemical-Reactions; Small-Molecule-Reactions	17382.8893938301	27.2724455393674	36.049241712294	25.2502288252731	14.017955196227	34.8501884636158	9.85858552205228	28.6551144653059	36.0740704229477	9.85951747930811	31.6934409747133	27.1384778273317	0.661790161706211	16.8276006721192	2.57643147937163	31.3535192248933	1.89485072744356	32.4862363485852	47.1936994972335	24.9131124172237	36.7425454763403	15.6952626060433	28.8769799881968	8.83826950055843	20.4547215524398	31.2984241618329	7.59881387516173	31.8970441076726	37.6851788578533	27.5280908391363	3.406583382907	10.1606443851022	25.1400936883538	3.77587218571757	4.09673663326426	4.56956593336923	13.1160424617584	1.60583941605839	22.7093391384429	3.94305954763065	30.4384411631801	13.8174682905366	19.6921432890056	55.5448096801424	30.0057590109621	41.7617766197922	11.5941934619536
2766	ADDALT-RXN	PROTON + WATER + DEOXYADENOSINE > AMMONIUM + DEOXYINOSINE; PWY-7179; Chemical-Reactions; Small-Molecule-Reactions	17382.8893938301	27.2724455393674	36.049241712294	25.2502288252731	14.017955196227	34.8501884636158	9.85858552205228	28.6551144653059	36.0740704229477	9.85951747930811	31.6934409747133	27.1384778273317	0.661790161706211	16.8276006721192	2.57643147937163	31.3535192248933	1.89485072744356	32.4862363485852	47.1936994972335	24.9131124172237	36.7425454763403	15.6952626060433	28.8769799881968	8.83826950055843	20.4547215524398	31.2984241618329	7.59881387516173	31.8970441076726	37.6851788578533	27.5280908391363	3.406583382907	10.1606443851022	25.1400936883538	3.77587218571757	4.09673663326426	4.56956593336923	13.1160424617584	1.60583941605839	22.7093391384429	3.94305954763065	30.4384411631801	13.8174682905366	19.6921432890056	55.5448096801424	30.0057590109621	41.7617766197922	11.5941934619536
915	RXN-13067	CPD-124 + OXYGEN-MOLECULE + WATER ? 4-AMINO-BUTYRATE + FORMALDEHYDE + HYDROGEN-PEROXIDE; P181-PWY; Small-Molecule-Reactions; Chemical-Reactions	17369.4578305051	3.47266570908065	12.8596284098676	9.30587247350437	0	14.7884795763994	0	0	11.115568544102	0	8.03060479718448	3.51046214059913	0	0	0	27.8067949968952	0	0.900213610009155	7.90439903013509	5.64018589850206	0	0	0	0.296657604349912	1.75699798569146	3.47887578237843	0	0	5.03200456302681	3.0828208609536	0	3.72962666083704	6.0009159236012	0.566700100300903	0	0.791575889615105	0	0	2.28895384887944	0.671066576741497	10.6510017594642	0	1.09079845494471	2.34944169870035	4.42765659395637	8.25336157671763	0
912	1.5.1.7-RXN	SACCHAROPINE + WATER + NAD > 2-KETOGLUTARATE + LYS + NADH + PROTON; LYSINE-AMINOAD-PWY; Chemical-Reactions; Small-Molecule-Reactions	17362.1456261667	23.4736581532156	9.06084943764369	9.97475630181804	27.055482566953	2.46380965479301	39.018782323151	24.6332065284084	9.07644546778447	0	9.95603292894753	11.1584928595402	49.3920550580663	0	62.2773167840457	0.18628581566575	50.4071207244242	13.5917231989859	14.6103221337028	12.5379198540239	18.7230962869729	22.9037780682762	13.3779816513761	11.7625004109526	11.806780121875	11.5730600310659	33.7423569198751	34.9847746692512	8.40991190823246	24.4364382123746	11.6353184045778	17.8398183725229	3.48837446223697	11.8534173950423	10.6798440376909	29.7493631197335	21.6233548598054	30.2807612095933	8.67472761094871	34.0591579150207	7.40887272668304	11.335193717957	25.0813780774493	32.5846508759274	9.5199119471683	12.7296002947136	13.4100673891816
3513	UDP-NACMUR-ALA-LIG-RXN	L-ALPHA-ALANINE + UDP-N-ACETYLMURAMATE + ATP ? PROTON + CPD0-1456 + Pi + ADP; PWY-6386; PWY-6387; Chemical-Reactions; Small-Molecule-Reactions	17302.7698834964	53.5061330912717	40.7774826764111	34.0439212814628	54.87817079333	36.0110632022271	57.8551802454157	52.8727297022741	35.2021084430377	15.5147731408948	36.1390610213519	33.628458018342	65.9052627211511	15.9910045036128	79.8226803876483	26.0801029007363	67.8361287119783	39.9130177070504	43.5391816989667	34.2516679307147	43.8712384763406	51.6148166682553	47.3536526827051	27.8771955601914	36.076775462286	35.9369294279259	50.8119681090347	75.0632531516337	48.6846834991098	52.0325803723507	22.019503831814	37.3794800086927	29.4803490776758	29.337104228089	26.176078705585	52.862281886853	41.3985193029584	46.888602607401	36.7647616264485	53.7410803760393	37.8869967264848	32.4627187074429	49.0880017128739	88.15349943444	41.554422811167	41.8552857203846	34.4432798653761
2089	2.9.1.1-RXN	SEPO3 + L-seryl-SEC-tRNAs > Pi + Charged-SEC-tRNAs + PROTON; PWY0-901; Chemical-Reactions; tRNA-Reactions	17298.4656375757	14.2304339673021	40.5540589441518	24.4102513655444	23.9542866767728	20.4308135127969	6.48874170111487	22.0276040933587	23.4489713349031	7.02891326021934	22.4975174278666	24.5291605122371	1.99458719824855	14.3253871571927	1.04274457848128	2.97595040263363	3.18689812112777	21.9788600251943	31.2575049525113	10.6638234133451	15.8719673129402	25.9945667715184	41.5790281604353	12.4517611938426	16.2718669666123	19.2328950598053	7.09946747652825	6.15361481419954	50.9763044714399	18.5022104041681	6.84339679528021	9.50837531997228	28.1099765345163	10.5940004888615	6.23211179847223	7.90089159846945	9.72627559975188	1.60971783418673	19.2682402142892	2.68522979092398	37.8201006266631	14.9175653647792	17.9281171913564	15.9714939593349	22.2732391841054	28.1257348685795	12.0258781406741
2883	HYDROXYBENZOYLFORMATE-DECARBOXYLASE-RXN	Hydroxybenzoylformate decarboxylase; PROTON + CPD-142 > 4-HYDROXYBENZALDEHYDE + CARBON-DIOXIDE; 4-HYDROXYMANDELATE-DEGRADATION-PWY; Chemical-Reactions; Small-Molecule-Reactions	17195.6036572235	3.80951103212382	32.8124029080967	7.94048377444451	6.77513895907024	11.2379223398891	0.415727170236753	4.51098294269235	12.513874129177	0	13.6784746593079	6.9849107187659	0	0	0.453524858796458	0	0.413413621262458	7.43995054889165	15.8087980602702	1.74769178461162	2.08936438011328	5.79544371365933	9.25321100917431	0	0	6.27106403466538	0.888542027980113	0	18.4637809747132	0	0.402141582391434	0	12.666684625953	0.342790275588671	0.229611177298819	0	1.49104880241968	0	2.33147311542209	0	24.7543371738843	1.4822506327471	0	0.805418268350723	7.38443065839504	16.3602873457359	0.453520753215754
2882	BENZOYLFORMATE-DECARBOXYLASE-RXN	PHENYLGLYOXYLATE + PROTON > CARBON-DIOXIDE + BENZALDEHYDE; PWY-1501; Chemical-Reactions; Small-Molecule-Reactions	17195.6036572235	3.80951103212382	32.8124029080967	7.94048377444451	6.77513895907024	11.2379223398891	0.415727170236753	4.51098294269235	12.513874129177	0	13.6784746593079	6.9849107187659	0	0	0.453524858796458	0	0.413413621262458	7.43995054889165	15.8087980602702	1.74769178461162	2.08936438011328	5.79544371365933	9.25321100917431	0	0	6.27106403466538	0.888542027980113	0	18.4637809747132	0	0.402141582391434	0	12.666684625953	0.342790275588671	0.229611177298819	0	1.49104880241968	0	2.33147311542209	0	24.7543371738843	1.4822506327471	0	0.805418268350723	7.38443065839504	16.3602873457359	0.453520753215754
245	GLYC3PDEHYDROGBIOSYN-RXN	GLYCEROL-3P + NAD-P-OR-NOP < DIHYDROXY-ACETONE-PHOSPHATE + NADH-P-OR-NOP + PROTON; PWY-5981; PWY0-1319; PWY-5667; Chemical-Reactions; Small-Molecule-Reactions	17157.2094086462	48.7339425293602	41.2635909253717	34.3763797168093	49.9293468516194	39.6706111342331	40.4887299189426	52.8565778967775	41.0388166668746	15.5652945924132	36.4293422556165	36.9276863029311	41.6460756511224	16.7406965598785	49.0945843289221	26.266388716402	44.7333128874102	46.4864064141423	45.5669818245056	30.000639679998	45.4656865127287	50.7500859580321	51.709763399324	22.5454216645	34.1524424035544	35.1741051588847	35.2191315138843	64.1120088479313	53.2271022052732	43.502081550614	22.5214950046956	32.9322304936262	33.441477024224	28.4122653704961	23.1703724475122	38.6883328640098	37.8408078489478	37.6623941683657	34.15085054942	41.480051217691	41.8538949211633	31.6427752295343	40.2547742845102	86.2410315654477	37.742294589352	39.6884280379202	33.0936324097216
2623	RXN-11698	WATER + Protein-S-farnesyl-L-cysteines ? PROTEIN-C-TERMINAL-S-ETC-CYSTEINE + Peptides-holder; Small-Molecule-Reactions; Chemical-Reactions	17007.3100492134	11.3141481481455	5.55676381035233	8.67336859648784	18.7030486777834	20.1654199828981	1.74159150695227	19.0534625925471	9.3183712636538	14.0578265204387	8.3269266022661	13.0332944983019	0.63983189749945	7.52653378203469	0.125514259814518	0.18628581566575	5.20611089728007	19.1228147177451	6.1497902474695	6.55269852956975	9.16842627037718	21.8441203571315	24.58071784967	3.93205797802421	5.42923788323109	11.201041165142	2.18522372528616	14.6913481987977	24.4712565131972	6.68343849000346	4.05182100601494	5.92656506492765	13.996145650853	9.11259970387352	3.53469034099072	6.06736521769201	10.5112092854088	3.2574354504848	8.43544291266969	8.55894916016315	9.12386249692567	9.43089359827259	9.41319646542145	31.0880079568505	5.20312187312387	5.97042119481795	11.3335120664041
885	RXN-7563	D-arginine dehydrogenase; CPD-220 + WATER + Acceptor > CPD-824 + AMMONIUM + Donor-H2; PWY-6422; Chemical-Reactions; Small-Molecule-Reactions	17000.3025403501	26.5200567980478	9.40614708258249	9.46072871823581	33.8193532086913	6.71210408033502	46.8007504227734	29.6886120996441	7.27347532176172	0	11.1928222202226	10.928044797125	63.208622222795	0	77.4689700857681	0	62.187655730897	11.82312817383	17.3519224108071	11.6095024349244	20.9584869189967	28.1959536745782	17.1177348852576	14.3499720134336	12.9096556574286	12.5602635583603	43.2367342817241	39.0070246432245	9.58552506495976	30.1519447328488	15.0027330745066	23.3111715019849	3.64638614261469	14.5695817611565	17.0521142697532	36.9500207490404	27.6906566362772	37.4982296546465	11.9301683986741	42.5739473937759	9.0975020653209	15.126267628966	30.7022858352294	33.1862224662884	11.7247848709226	16.1650856511328	16.6885194271317
366	1.14.11.2-RXN	PROCOLLAGEN-L-PROLINE + 2-KETOGLUTARATE + OXYGEN-MOLECULE ? CPD-6321 + SUC + CARBON-DIOXIDE; Chemical-Reactions; Small-Molecule-Reactions	16991.6827202865	35.350992690657	14.1078652209035	16.0531590242813	47.3470944921678	5.33570554256636	65.5210505918827	40.4481053179802	9.99010361317747	7.02891326021934	18.9262284502544	16.4380424428732	86.5669134402047	3.02549831736992	108.456558120075	0	88.8126228121708	17.6291280904915	29.3211907482815	17.0349935826377	17.2675012736372	41.4522209512916	20.8595605987446	20.7705867037481	23.7714931930263	14.6440403827636	59.2043318864864	51.0830406167462	15.1712287786069	42.7801693155499	20.3165678706432	31.5459576918615	6.04094844546468	23.3232714015061	20.1193741982876	53.7400923332296	38.3940366222513	52.4975215165051	15.4114044191858	61.7135562192889	14.229651071129	20.9251910381909	43.9376815754531	43.3301677153203	15.8142921185782	22.3259897563265	24.0769806873938
431	RXN-10891	VANILLATE + OXYGEN-MOLECULE + NADH + PROTON ? 3-4-DIHYDROXYBENZOATE + FORMALDEHYDE + NAD + WATER; PWY-7098; Chemical-Reactions; Small-Molecule-Reactions	16941.8234363514	6.45106742306334	16.3919743277911	13.096784650232	0	26.2795623534176	0	0	12.3256953716571	15.554291886246	13.6448888688923	7.15631181169342	0.699989006376302	0	0.596699258717249	27.8067949968952	1.5312166290935	8.70922321047435	12.8865465881538	25.8431709860487	0	0	0	0	8.33469671260878	4.09961368273838	0	10.06018029542	5.03200456302681	11.4027441517299	0	4.5332559066861	8.78313751297238	3.61256894265563	2.61280337977279	2.18067795019242	0	0	6.86686154663832	3.62494482907336	12.4408896600621	1.8249494619056	2.23919998286631	7.41797314691329	11.4548729237543	21.0398641632423	5.35054921982054
2697	3.5.1.87-RXN	N-Carbamoyl-L-Amino-Acids + WATER + PROTON ?? L-2-AMINO-ACID + AMMONIUM + CARBON-DIOXIDE; Chemical-Reactions; Small-Molecule-Reactions	16917.9678115251	16.7835965231322	56.0264675792022	29.8542653866821	12.7547582954354	42.8368401968695	4.05097551045973	12.0723060770919	31.9892978982723	17.9226012438874	38.9273099846932	21.4315265678085	5.93813350176402	20.9298823194683	0.975111782865775	16.0290763574716	4.1330443426192	24.7364428166023	37.631003743612	14.1891379606271	9.49840552961273	15.7996905510846	23.2975746283841	10.5878508008033	17.3133886533706	17.6785986436582	9.67003733323566	9.3350424411391	40.6649616998618	15.0811915533724	7.26213027165843	12.6026439308025	30.3654289987933	12.0190876919139	15.7449602219427	11.5966159157926	12.9308399821089	0.319306102438797	20.8964778143697	8.19588202368335	51.0779558678192	16.3727565420813	12.8113658104122	14.8911089009816	28.3373134992106	43.3456266931822	8.37646339857301
2077	RXNI-2	acetoacetate CoA-transferase; SUC-COA + 3-KETOBUTYRATE <> SUC + ACETOACETYL-COA; PWY66-368; REDCITCYC; Chemical-Reactions; Small-Molecule-Reactions	16905.0312208849	75.0574527905877	65.6565147619146	49.6041705976532	76.6616472966145	40.240851013121	108.250677220343	80.4338535062244	47.3052780666126	30.0731266517907	60.5889792121948	49.502894996335	123.912298366947	11.7618128094442	156.12229314377	22.6528677173581	131.106676568812	54.0237408903799	72.9893995477091	51.5410839284347	69.4271854116096	76.8821608998189	48.341804817855	44.8746600005981	49.7037620932932	41.2860778791335	86.667099656889	102.544412168835	49.0775050406164	82.7427169339636	38.8617059951087	60.4221447065701	28.5934135340029	50.7174026523283	30.231528656085	97.1063124838413	65.7871901059537	92.8169698950503	32.0973873242386	102.54468592717	60.1307877379616	38.3658966535926	88.9935485794579	112.186963820781	41.9241656104774	71.6471751839575	50.8994300047206
2076	3-OXOACID-COA-TRANSFERASE-RXN	A-3-OXO-ACID + SUC-COA ?? 3-KETOACYL-COA + SUC; Small-Molecule-Reactions; Chemical-Reactions	16905.0312208849	75.0574527905877	65.6565147619146	49.6041705976532	76.6616472966145	40.240851013121	108.250677220343	80.4338535062244	47.3052780666126	30.0731266517907	60.5889792121948	49.502894996335	123.912298366947	11.7618128094442	156.12229314377	22.6528677173581	131.106676568812	54.0237408903799	72.9893995477091	51.5410839284347	69.4271854116096	76.8821608998189	48.341804817855	44.8746600005981	49.7037620932932	41.2860778791335	86.667099656889	102.544412168835	49.0775050406164	82.7427169339636	38.8617059951087	60.4221447065701	28.5934135340029	50.7174026523283	30.231528656085	97.1063124838413	65.7871901059537	92.8169698950503	32.0973873242386	102.54468592717	60.1307877379616	38.3658966535926	88.9935485794579	112.186963820781	41.9241656104774	71.6471751839575	50.8994300047206
977	1.8.98.1-RXN	CPD-7323 + CPD-1281 + CoM <> CPD-1282 + DIHYDROMETHANOPHENAZINE; PWY-5207; Chemical-Reactions; Small-Molecule-Reactions	16830.169580743	4.14337013592149	2.89877586528304	11.2972561662259	0	1.5839636913767	0.669391206313416	4.01276230212296	8.7849805171803	0	2.29460991631423	18.5614177717657	0.267384916748286	0	0.251028519629036	0	0.786856312292359	1.66897490669233	25.5940422583997	1.50036112061429	0	3.0311695739205	0	13.1536862306093	9.34101870816582	14.1234352431391	0.0124934963579605	0	14.0851765004119	0	0	7.91372148947023	4.65538224844278	4.72847112766872	0.996425863749594	0	4.48622578271887	4.15077895195555	0.857471875276818	5.05829077945852	5.51677166695045	3.54338373677721	27.4035663262606	22.0635792299713	0	0	10.9401936082748
2407	3.2.1.25-RXN	Beta-D-Mannosides + WATER ? CPD-12601 + Non-Glycosylated-sugar-Acceptors; Chemical-Reactions; Small-Molecule-Reactions	16766.2676878599	5.84682781158314	3.91930939404905	8.93238180486766	0	17.5151815431165	1.74544892271076	2.6158168691455	9.4728673808052	0.491276171485543	4.82834638699656	5.45631379151088	2.95963209140556	8.31072251577307	0.334704692838714	27.8067949968952	0.710450655552919	6.18728680998467	7.8524506408036	5.12823863844816	2.53488333659455	0.847378251653345	2.88115775421455	2.68688130537678	8.52157476639333	8.7328756878895	3.31178528933891	2.91028149296268	4.40458464899364	11.8247574327231	2.41768223069308	5.13963801902019	7.72276912839433	4.09450849045737	6.8470835363394	4.81038147042889	4.66310364620492	2.89070640021996	10.1936187436358	0.936072839387224	6.91008040085323	6.39748021122846	5.92349737132802	6.45049125574936	14.6884130478287	3.3359248263682	4.13377409377755
1705	RXN-8953	CPD-9387 + 2-KETOGLUTARATE <> GDP-4-DEHYDRO-6-DEOXY-D-MANNOSE + GLT; PWY-5739; Chemical-Reactions; Small-Molecule-Reactions	16655.1013630176	5.17411996090008	15.4321754800224	6.91086240291371	23.7129863567458	12.0453857791225	0	16.8131059025647	9.37891132365096	0	7.61963799487421	7.37790585148706	0	0	0	0	0	16.2620595760663	12.5736058191895	2.45923138328202	8.11291917648117	20.2840529978076	30.8256880733945	0	0	11.4814034665383	3.05931321540062	0.740189828587619	32.7232397490335	7.53933391901605	0	1.32624061794068	14.7677115978078	1.51526006591202	0.803639120545868	0	5.2186708084689	1.20928205686894	10.2595446895208	0	13.3605766502072	6.93442144201441	6.05852161490026	5.73555433522485	7.28437062237342	10.7215877693866	3.37422092560668
617	BADH-RXN	BETAINE_ALDEHYDE + NAD + WATER <> PROTON + BETAINE + NADH; CHOLINE-BETAINE-ANA-PWY; BETSYN-PWY; PWY-3722; PWY1F-353; Chemical-Reactions; Small-Molecule-Reactions	16649.370106585	19.6867065722418	42.5011274233722	17.1008112826753	40.6150244231093	28.3434081894487	7.01860359513967	29.0761400713977	23.3947728759086	14.1460064251689	21.0910693995324	27.2495961413077	4.39378592614426	22.0561441891405	2.22629598597946	26.6672481938161	1.39258028792912	40.3765528362339	27.1047752628409	33.1355953425143	19.6810918199879	41.2907253836622	59.8394549395995	13.6694167191905	21.4642637763586	10.1914223159975	15.5894051942859	9.26664622422473	66.8447832709242	38.433250700914	9.84754155509782	13.563365306565	41.2786602321342	6.47189608039806	13.2817747767291	8.83855571761505	23.7481614381993	1.3505719577296	52.8559107473112	4.71405518296188	39.5086187037389	24.5267248996544	7.64162684716499	29.0816218731405	68.9582788168089	31.3297016153785	13.6705603972346
2308	RXN-17750		16648.944196219	10.496164809121	13.1740637751403	8.18546492163302	33.8756947953512	30.9918972653671	5.21313416009019	32.1567069482464	13.9543084862227	14.0578265204387	7.65274979830006	10.0789984555683	0.467539826900398	12.7675638361634	1.34425730106549	10.0205801472545	4.00347799003322	28.1946848225952	16.9824152188676	12.4070021666666	12.7011709970332	33.6443816922441	44.0366972477064	2.0366057625673	1.84989077585608	17.5486209326352	7.40972161939238	5.78691648434274	40.5923523058572	16.7438702978995	0.228893068170167	9.10810115098463	15.2191522566374	13.7327846635144	2.95433834157058	7.18483763875921	15.4831123733887	3.9925118930893	20.6987142302576	6.25739473937759	16.4933830902246	15.731146929483	12.8203168757696	21.0756604547618	16.8150378416026	25.1156836429148	11.4153571337549
2307	RXN-17738		16648.944196219	10.496164809121	13.1740637751403	8.18546492163302	33.8756947953512	30.9918972653671	5.21313416009019	32.1567069482464	13.9543084862227	14.0578265204387	7.65274979830006	10.0789984555683	0.467539826900398	12.7675638361634	1.34425730106549	10.0205801472545	4.00347799003322	28.1946848225952	16.9824152188676	12.4070021666666	12.7011709970332	33.6443816922441	44.0366972477064	2.0366057625673	1.84989077585608	17.5486209326352	7.40972161939238	5.78691648434274	40.5923523058572	16.7438702978995	0.228893068170167	9.10810115098463	15.2191522566374	13.7327846635144	2.95433834157058	7.18483763875921	15.4831123733887	3.9925118930893	20.6987142302576	6.25739473937759	16.4933830902246	15.731146929483	12.8203168757696	21.0756604547618	16.8150378416026	25.1156836429148	11.4153571337549
2306	PHOSPHOLIPASE-C-RXN	PHOSPHATIDYLCHOLINE + WATER ? PHOSPHORYL-CHOLINE + DIACYLGLYCEROL + PROTON; LIPASYN-PWY; Chemical-Reactions; Small-Molecule-Reactions	16648.944196219	10.496164809121	13.1740637751403	8.18546492163302	33.8756947953512	30.9918972653671	5.21313416009019	32.1567069482464	13.9543084862227	14.0578265204387	7.65274979830006	10.0789984555683	0.467539826900398	12.7675638361634	1.34425730106549	10.0205801472545	4.00347799003322	28.1946848225952	16.9824152188676	12.4070021666666	12.7011709970332	33.6443816922441	44.0366972477064	2.0366057625673	1.84989077585608	17.5486209326352	7.40972161939238	5.78691648434274	40.5923523058572	16.7438702978995	0.228893068170167	9.10810115098463	15.2191522566374	13.7327846635144	2.95433834157058	7.18483763875921	15.4831123733887	3.9925118930893	20.6987142302576	6.25739473937759	16.4933830902246	15.731146929483	12.8203168757696	21.0756604547618	16.8150378416026	25.1156836429148	11.4153571337549
2305	RXN-17734		16648.944196219	10.496164809121	13.1740637751403	8.18546492163302	33.8756947953512	30.9918972653671	5.21313416009019	32.1567069482464	13.9543084862227	14.0578265204387	7.65274979830006	10.0789984555683	0.467539826900398	12.7675638361634	1.34425730106549	10.0205801472545	4.00347799003322	28.1946848225952	16.9824152188676	12.4070021666666	12.7011709970332	33.6443816922441	44.0366972477064	2.0366057625673	1.84989077585608	17.5486209326352	7.40972161939238	5.78691648434274	40.5923523058572	16.7438702978995	0.228893068170167	9.10810115098463	15.2191522566374	13.7327846635144	2.95433834157058	7.18483763875921	15.4831123733887	3.9925118930893	20.6987142302576	6.25739473937759	16.4933830902246	15.731146929483	12.8203168757696	21.0756604547618	16.8150378416026	25.1156836429148	11.4153571337549
2304	RXN-17737		16648.944196219	10.496164809121	13.1740637751403	8.18546492163302	33.8756947953512	30.9918972653671	5.21313416009019	32.1567069482464	13.9543084862227	14.0578265204387	7.65274979830006	10.0789984555683	0.467539826900398	12.7675638361634	1.34425730106549	10.0205801472545	4.00347799003322	28.1946848225952	16.9824152188676	12.4070021666666	12.7011709970332	33.6443816922441	44.0366972477064	2.0366057625673	1.84989077585608	17.5486209326352	7.40972161939238	5.78691648434274	40.5923523058572	16.7438702978995	0.228893068170167	9.10810115098463	15.2191522566374	13.7327846635144	2.95433834157058	7.18483763875921	15.4831123733887	3.9925118930893	20.6987142302576	6.25739473937759	16.4933830902246	15.731146929483	12.8203168757696	21.0756604547618	16.8150378416026	25.1156836429148	11.4153571337549
3167	4.3.1.15-RXN	PROTON + 23-Diaminopropanoate + WATER > AMMONIUM + PYRUVATE; Small-Molecule-Reactions; Chemical-Reactions	16630.3523590657	4.95025532983272	25.5147268998944	8.4431285110326	10.1627084386054	11.6011057626186	0.415727170236753	6.76647441403853	13.3143114707939	0	15.5185550158105	7.95934137617112	2.807991891019	0	0.453524858796458	0	1.72288318218551	6.42637135639647	15.8087980602702	2.16229866229866	3.13404657016992	8.69316557048899	14.8219319423619	0.466176235407005	0	6.81060423688012	2.95268819486281	0.3005206119847	21.9316813486279	0	1.29473371113685	0.677330029876849	14.8981169688317	0.890528729044276	7.06641225923809	1.24390496939517	3.55595090071291	0	5.16357329678168	1.05453319202235	21.7481128327374	4.59407493079788	1.99190433356262	2.39947525779486	4.07944766860116	17.7884278872721	1.69978662101723
2780	RXN-15123	PROTON + CPD-16013 + WATER > 2-OXOBUTANOATE + AMMONIUM; PWY-5826; PWY-701; ILEUSYN-PWY; PWY-5437; HOMOCYSDEGR-PWY; Small-Molecule-Reactions; Chemical-Reactions	16535.5414067274	13.147111673715	35.012225812465	23.262591911246	17.3070574364157	23.2227151249076	6.11953045310571	22.6839468974987	28.206241522627	0	24.2383402495085	21.7787915836219	1.9898304404498	0	1.78074725436786	0.3725716313315	5.11199824776574	22.6548185286255	37.5850876077402	9.06054105896476	13.1618156073002	18.9877074340364	20.6006359331453	4.84245252754868	11.2341899438738	22.0134253803833	3.78843094562608	4.33649928774323	34.1592317992382	18.3467265470201	9.46285861261906	12.1651723109884	27.0559782340841	14.7001189963309	6.92793988320481	7.34971642978179	11.8452549916604	8.94423314864676	11.3247076861609	12.8419565147574	35.3988096327898	11.0338828452531	20.668436221138	20.2898348322193	9.46975586926959	30.022350226878	11.778127800348
2779	RXN-15127	PROTON + CPD-16015 + WATER > PYRUVATE + AMMONIUM; LCYSDEG-PWY; PWY-5497; PWY-3661; SERDEG-PWY; Chemical-Reactions; Small-Molecule-Reactions	16535.5414067274	13.147111673715	35.012225812465	23.262591911246	17.3070574364157	23.2227151249076	6.11953045310571	22.6839468974987	28.206241522627	0	24.2383402495085	21.7787915836219	1.9898304404498	0	1.78074725436786	0.3725716313315	5.11199824776574	22.6548185286255	37.5850876077402	9.06054105896476	13.1618156073002	18.9877074340364	20.6006359331453	4.84245252754868	11.2341899438738	22.0134253803833	3.78843094562608	4.33649928774323	34.1592317992382	18.3467265470201	9.46285861261906	12.1651723109884	27.0559782340841	14.7001189963309	6.92793988320481	7.34971642978179	11.8452549916604	8.94423314864676	11.3247076861609	12.8419565147574	35.3988096327898	11.0338828452531	20.668436221138	20.2898348322193	9.46975586926959	30.022350226878	11.778127800348
264	RXN-12778	OXYGEN-MOLECULE + CHOLESTEROL ? CPD-13684 + HYDROGEN-PEROXIDE; PWY-6945; Chemical-Reactions; Small-Molecule-Reactions	16530.6630153176	6.42970996894411	3.48521096128752	4.8014131001332	20.3254168772107	8.97824444717032	1.04988726042841	16.4719597496625	10.8083372064625	7.02891326021934	5.43134880544651	11.1500223013454	0.258863858961802	9.60334123924598	0.865256442552308	0	1.8765573089701	22.5751994279876	9.46291722966472	13.8823512273288	7.06823698642452	19.3642169478601	26.4220183486239	2.7027027027027	0	0.587536109773712	5.32347162459025	0.368324125230203	28.9239784854388	18.8143918217395	0	2.12444507467462	15.7689846248988	4.09979939819458	1.65507780064262	2.01006328457309	11.7739159551293	0	25.0322512543624	2.1100298680027	4.85694420795732	9.36695940537851	4.74099158685645	20.2744505840989	34.1384830898539	9.88752843836653	7.79861415297553
263	CHOLESTEROL-OXIDASE-RXN	OXYGEN-MOLECULE + CHOLESTEROL ? CPD-323 + HYDROGEN-PEROXIDE; Composite-Reactions; Small-Molecule-Reactions	16530.6630153176	6.42970996894411	3.48521096128752	4.8014131001332	20.3254168772107	8.97824444717032	1.04988726042841	16.4719597496625	10.8083372064625	7.02891326021934	5.43134880544651	11.1500223013454	0.258863858961802	9.60334123924598	0.865256442552308	0	1.8765573089701	22.5751994279876	9.46291722966472	13.8823512273288	7.06823698642452	19.3642169478601	26.4220183486239	2.7027027027027	0	0.587536109773712	5.32347162459025	0.368324125230203	28.9239784854388	18.8143918217395	0	2.12444507467462	15.7689846248988	4.09979939819458	1.65507780064262	2.01006328457309	11.7739159551293	0	25.0322512543624	2.1100298680027	4.85694420795732	9.36695940537851	4.74099158685645	20.2744505840989	34.1384830898539	9.88752843836653	7.79861415297553
397	RXN-9408	Limonenes + NADPH + PROTON + OXYGEN-MOLECULE ? Limonene-1-2-epoxides + NADP + WATER; Small-Molecule-Reactions; Chemical-Reactions	16511.1449033383	4.00691865956866	25.3153545019574	8.72956120538213	0	8.16338880484115	0	5.45056653168078	14.5919431652694	0	15.2549066658668	7.73331039475854	0	0	0	0	0	2.5231019616128	20.4145017896317	1.54673661002775	8.72516407444035	0	1.45823273780782	0	3.09613113843162	6.93458112662494	0	0	11.1097027695038	4.00527114447728	0	0	11.5530292826163	0	0	0	0	0	2.28895384887944	0	19.4903229468188	0.451035109351678	0.560876236837928	1.59131124534749	4.51871122673604	17.5792042733468	0
396	RXN-9407	CPD-8785 + NADH-P-OR-NOP + PROTON + OXYGEN-MOLECULE ? 4R-Limonene-1-2-epoxides + NAD-P-OR-NOP + WATER; PWY-5923; Chemical-Reactions; Small-Molecule-Reactions	16511.1449033383	4.00691865956866	25.3153545019574	8.72956120538213	0	8.16338880484115	0	5.45056653168078	14.5919431652694	0	15.2549066658668	7.73331039475854	0	0	0	0	0	2.5231019616128	20.4145017896317	1.54673661002775	8.72516407444035	0	1.45823273780782	0	3.09613113843162	6.93458112662494	0	0	11.1097027695038	4.00527114447728	0	0	11.5530292826163	0	0	0	0	0	2.28895384887944	0	19.4903229468188	0.451035109351678	0.560876236837928	1.59131124534749	4.51871122673604	17.5792042733468	0
395	RXN-9409	CPD-4886 + NADH-P-OR-NOP + PROTON + OXYGEN-MOLECULE ? 4S-limonene-1-2-epoxides + NAD-P-OR-NOP + WATER; PWY-5924; Chemical-Reactions; Small-Molecule-Reactions	16511.1449033383	4.00691865956866	25.3153545019574	8.72956120538213	0	8.16338880484115	0	5.45056653168078	14.5919431652694	0	15.2549066658668	7.73331039475854	0	0	0	0	0	2.5231019616128	20.4145017896317	1.54673661002775	8.72516407444035	0	1.45823273780782	0	3.09613113843162	6.93458112662494	0	0	11.1097027695038	4.00527114447728	0	0	11.5530292826163	0	0	0	0	0	2.28895384887944	0	19.4903229468188	0.451035109351678	0.560876236837928	1.59131124534749	4.51871122673604	17.5792042733468	0
1610	RXN-15734		16487.6769148865	3.21237351112645	24.6968907288883	12.4110538406594	0	8.16338880484115	2.1489751659777	0	11.3000354233085	0	13.1557635202016	8.37561802587338	0	0	0.531260023708249	0	2.10926135853461	0	15.8087980602702	0	0	0	0.423577981651376	1.87909803294419	2.24783872656397	6.6184646029813	0	0.711503045757189	12.678243234679	0.487181535021164	0.382034503271862	0	15.5107396532062	0	0	0.147514149692799	0	0	0	0	19.4903229468188	1.43098189369849	3.62453039843378	2.56879614375496	0	17.1233192116412	0
1609	RXN-10009	CPD-7652 + DIHYDROPTERIN-CH2OH-PP > PROTON + CPD-10766 + PPI; PWY-6148; Chemical-Reactions; Small-Molecule-Reactions	16487.6769148865	3.21237351112645	24.6968907288883	12.4110538406594	0	8.16338880484115	2.1489751659777	0	11.3000354233085	0	13.1557635202016	8.37561802587338	0	0	0.531260023708249	0	2.10926135853461	0	15.8087980602702	0	0	0	0.423577981651376	1.87909803294419	2.24783872656397	6.6184646029813	0	0.711503045757189	12.678243234679	0.487181535021164	0.382034503271862	0	15.5107396532062	0	0	0.147514149692799	0	0	0	0	19.4903229468188	1.43098189369849	3.62453039843378	2.56879614375496	0	17.1233192116412	0
2747	RXN-14197	CPD0-2018 + WATER + PROTON ?? THYMINE + AMMONIUM; Chemical-Reactions; Small-Molecule-Reactions	16479.2113765953	15.2731393573378	23.0081187585952	19.0647204629943	0	27.7624903095446	1.32906567080045	2.71807628844529	20.1860274267757	9.67942917279906	23.1387447262382	14.7440344100467	7.47185800347254	25.9624069944074	1.15454985003831	41.7101924953429	1.48868231885778	16.6657011240346	19.9698811825634	16.8487115018522	9.74997223559027	0	10.2041827806372	11.3792156235595	18.9915859415934	12.2555611861178	13.8750026793822	12.0425505634536	16.80753519772	22.2809064786099	8.74702940771786	12.8781802907473	19.9757190194354	10.1045948354317	21.3962428764098	13.2019110282699	14.4779916791745	1.50761520862839	27.8682701162394	3.44527816393603	25.6115210062306	23.1162684728091	11.7206713796499	9.34151100122351	34.0379779048531	29.8559813765636	10.6293912628532
2746	CYTDEAM-RXN	PROTON + WATER + CYTOSINE > AMMONIUM + URACIL; PWY-7194; PWY-7195; Chemical-Reactions; Small-Molecule-Reactions	16479.2113765953	15.2731393573378	23.0081187585952	19.0647204629943	0	27.7624903095446	1.32906567080045	2.71807628844529	20.1860274267757	9.67942917279906	23.1387447262382	14.7440344100467	7.47185800347254	25.9624069944074	1.15454985003831	41.7101924953429	1.48868231885778	16.6657011240346	19.9698811825634	16.8487115018522	9.74997223559027	0	10.2041827806372	11.3792156235595	18.9915859415934	12.2555611861178	13.8750026793822	12.0425505634536	16.80753519772	22.2809064786099	8.74702940771786	12.8781802907473	19.9757190194354	10.1045948354317	21.3962428764098	13.2019110282699	14.4779916791745	1.50761520862839	27.8682701162394	3.44527816393603	25.6115210062306	23.1162684728091	11.7206713796499	9.34151100122351	34.0379779048531	29.8559813765636	10.6293912628532
2745	RXN-14129	PROTON + CPD-15121 + WATER ?? CPD0-1327 + AMMONIUM; Chemical-Reactions; Small-Molecule-Reactions	16479.2113765953	15.2731393573378	23.0081187585952	19.0647204629943	0	27.7624903095446	1.32906567080045	2.71807628844529	20.1860274267757	9.67942917279906	23.1387447262382	14.7440344100467	7.47185800347254	25.9624069944074	1.15454985003831	41.7101924953429	1.48868231885778	16.6657011240346	19.9698811825634	16.8487115018522	9.74997223559027	0	10.2041827806372	11.3792156235595	18.9915859415934	12.2555611861178	13.8750026793822	12.0425505634536	16.80753519772	22.2809064786099	8.74702940771786	12.8781802907473	19.9757190194354	10.1045948354317	21.3962428764098	13.2019110282699	14.4779916791745	1.50761520862839	27.8682701162394	3.44527816393603	25.6115210062306	23.1162684728091	11.7206713796499	9.34151100122351	34.0379779048531	29.8559813765636	10.6293912628532
3217	ASPARTATE-RACEMASE-RXN	L-ASPARTATE ?? CPD-302; Small-Molecule-Reactions; Chemical-Reactions	16476.4499034818	42.0514479070039	49.0650903358299	28.8594588299232	35.8221997641907	36.7657317634677	38.874400188551	50.4109651958004	39.933282908141	0	44.4840810107072	30.8066294394513	52.8409085671487	8.79472420601686	62.3512343593928	13.9033974984476	51.9423322317537	27.3785733687818	50.5406865967178	19.2333594407138	53.801005864901	31.1133034664633	30.5276318156427	15.6396833106909	24.7688162770839	32.0183912033759	39.2752256567839	56.512631693164	35.6091383566169	39.9453091355542	18.543135633827	24.9167088611296	29.3564260998097	19.4834156999476	19.4372837838699	39.6524539808661	30.7154568209521	33.5567382067763	23.9226785104187	39.0015897485307	45.8897395006208	22.3086609684434	33.4538183779449	61.6953157084354	31.8685518397653	54.1828949364046	22.4871960534472
3344	ISOCHORSYN-RXN	CHORISMATE <> ISOCHORISMATE; PWY-6406; PWY-5791; PWY-5837; PWY-5901; Chemical-Reactions; Small-Molecule-Reactions	16439.9485790587	8.68796802825318	13.5929918627173	9.18820145760441	31.766245578575	19.6315185165755	7.99781263125318	26.2321853896377	12.0860119495417	0.655034895314058	3.8637794199832	10.6253459845051	1.69179596886437	0.151566140305462	1.11417450092289	26.266388716402	0.781104651162791	26.5719357292848	8.45026809942778	8.18055173209727	12.3161916749078	31.7065103421981	44.279724008234	5.56268990884375	10.2147687018129	2.34301771503016	5.38537515148461	4.6779291559622	42.7779943675545	6.1656417219072	5.03021562428839	1.85744471490045	17.5850956328768	2.29022925717957	6.11716294421566	1.96138949406923	8.43993664158274	1.41338925808912	16.529098875645	0	9.79102075166899	7.27221633675592	0.754490013937275	7.91648079183379	27.3346819115091	4.5393227232485	6.31931737594693
330	PROTOCATECHUATE-34-DIOXYGENASE-RXN	OXYGEN-MOLECULE + 3-4-DIHYDROXYBENZOATE ? PROTON + CPD-245; PROTOCATECHUATE-ORTHO-CLEAVAGE-PWY; Chemical-Reactions; Small-Molecule-Reactions	16392.6705745437	16.1191311965609	47.6044844732151	28.7444936334411	27.5831564763349	31.9908894340634	7.5320740166604	19.2601409852606	24.0012889053334	17.4172704109893	26.4599052379431	21.5763485469943	2.314079363381	16.5007360606331	0.920029814946488	33.9449816178282	1.71461447951274	20.1002009049757	26.0392762835575	13.117964531314	16.8442319659141	30.6470307882947	43.1962419089638	14.1643101507355	19.4218889556239	13.9175876625727	8.11938255817181	8.61187100698827	54.9620857870579	13.4873465388605	8.89538206716357	10.7091011505652	30.2151417559921	11.3330297615536	8.52612393381484	8.67878091929098	10.6939074234192	0	20.1560609553606	6.35991371465887	44.7140346484243	15.7862352480286	9.57343944262362	13.2448819311715	37.0817601672114	32.1877312085299	10.7043740804699
329	RXN-9731	CPD-10418 + OXYGEN-MOLECULE > PROTON + CPD-10419; PWY-6041; Small-Molecule-Reactions; Chemical-Reactions	16392.6705745437	16.1191311965609	47.6044844732151	28.7444936334411	27.5831564763349	31.9908894340634	7.5320740166604	19.2601409852606	24.0012889053334	17.4172704109893	26.4599052379431	21.5763485469943	2.314079363381	16.5007360606331	0.920029814946488	33.9449816178282	1.71461447951274	20.1002009049757	26.0392762835575	13.117964531314	16.8442319659141	30.6470307882947	43.1962419089638	14.1643101507355	19.4218889556239	13.9175876625727	8.11938255817181	8.61187100698827	54.9620857870579	13.4873465388605	8.89538206716357	10.7091011505652	30.2151417559921	11.3330297615536	8.52612393381484	8.67878091929098	10.6939074234192	0	20.1560609553606	6.35991371465887	44.7140346484243	15.7862352480286	9.57343944262362	13.2448819311715	37.0817601672114	32.1877312085299	10.7043740804699
1964	RXN0-262	PROTON + CPD-8123 + GTP > CPD-582 + PPI; PWY-5964; Chemical-Reactions; Small-Molecule-Reactions	16378.936523169	26.1517042450689	31.7934339416497	22.5197000789803	19.5856493178373	27.9671972503861	2.52254791431793	33.6157497546516	28.8716977315191	15.0870847774138	25.6354439462371	24.5734851123216	4.39311563998763	12.6659788947937	0.375229600054012	13.9033974984476	5.37124989539562	28.5215683503789	28.9784865334323	17.63647368669	37.3608450285698	21.8772885262198	32.0795410003692	7.57783889100452	18.2289150191695	24.6573846559367	6.96061027723858	32.7512823071741	34.1595302054197	22.309705877133	9.27695098129858	14.8306645767914	20.8168712485447	16.3421400892278	14.4722734692141	12.5391100037207	16.2031033943102	11.3391209359874	19.5356559391272	11.6030837604014	32.5491086334611	17.773026083854	21.0805611748	51.6334472185815	17.3157106862543	27.2203057016166	17.4562728760337
1963	RXN-16427		16378.936523169	26.1517042450689	31.7934339416497	22.5197000789803	19.5856493178373	27.9671972503861	2.52254791431793	33.6157497546516	28.8716977315191	15.0870847774138	25.6354439462371	24.5734851123216	4.39311563998763	12.6659788947937	0.375229600054012	13.9033974984476	5.37124989539562	28.5215683503789	28.9784865334323	17.63647368669	37.3608450285698	21.8772885262198	32.0795410003692	7.57783889100452	18.2289150191695	24.6573846559367	6.96061027723858	32.7512823071741	34.1595302054197	22.309705877133	9.27695098129858	14.8306645767914	20.8168712485447	16.3421400892278	14.4722734692141	12.5391100037207	16.2031033943102	11.3391209359874	19.5356559391272	11.6030837604014	32.5491086334611	17.773026083854	21.0805611748	51.6334472185815	17.3157106862543	27.2203057016166	17.4562728760337
1962	RXN-16456		16378.936523169	26.1517042450689	31.7934339416497	22.5197000789803	19.5856493178373	27.9671972503861	2.52254791431793	33.6157497546516	28.8716977315191	15.0870847774138	25.6354439462371	24.5734851123216	4.39311563998763	12.6659788947937	0.375229600054012	13.9033974984476	5.37124989539562	28.5215683503789	28.9784865334323	17.63647368669	37.3608450285698	21.8772885262198	32.0795410003692	7.57783889100452	18.2289150191695	24.6573846559367	6.96061027723858	32.7512823071741	34.1595302054197	22.309705877133	9.27695098129858	14.8306645767914	20.8168712485447	16.3421400892278	14.4722734692141	12.5391100037207	16.2031033943102	11.3391209359874	19.5356559391272	11.6030837604014	32.5491086334611	17.773026083854	21.0805611748	51.6334472185815	17.3157106862543	27.2203057016166	17.4562728760337
1460	TEICHOICSYN2-RXN	ACETYL-D-GLUCOSAMINYLDIPHOSPHO-UNDECAPRE + UDP-MANNAC > PROTON + ACETYL-ETCETERA-GLUCOSAMINYLDIPHOSPHOUND + UDP; TEICHOICACID-PWY; Chemical-Reactions; Small-Molecule-Reactions	16369.3366909777	10.3679441838436	23.5450791234284	10.325691000941	29.0921340744484	16.2849594278641	1.18764231219964	30.8395368544326	15.8157397567599	7.02891326021934	14.4312754710487	14.7312902182844	0	6.70786953145224	0.373280444467708	0	3.89187031159363	21.7005043626137	11.7542334312471	11.8010183050971	20.6661871797177	29.9447967872689	37.5696121036536	3.41826351922506	2.97318885879003	8.46916336376871	4.09308449273196	1.35328561690909	41.364276174712	18.6891916817841	4.50474802617995	7.25019717622013	25.4682694869258	7.15658881406123	1.70901131843329	7.56797616165808	10.8142251832475	4.4782480973651	16.4893256599635	7.97162539743713	25.8128123319252	10.5988924221775	13.5326159004253	20.5997722163734	25.29076185869	16.8989071038251	11.2860343254853
2946	RXN-7929	3S-CITRYL-COA <> OXALACETIC_ACID + ACETYL-COA; PWY-5392; Chemical-Reactions; Small-Molecule-Reactions	16343.9741284852	56.5021149520008	84.9455755177058	40.776453667557	54.3615293919488	63.5436711069698	46.9276566931608	51.7744372179272	59.4165944766485	7.02891326021934	61.8043468095073	50.0354003548252	54.8291481993076	18.5488674022197	63.0259532246841	44.6599938890367	53.4574071377106	42.7973662548351	72.0226638831419	39.342898273927	47.7881566723606	57.9671146697169	59.0294199203142	30.3026521253538	39.0934280289875	48.239754568173	44.9736017124398	65.6125190109464	78.4490680911736	54.8427441897612	23.9091549516265	29.759437518894	54.6821335163619	20.0013612265368	25.685656463729	39.7348964277069	38.0098545573635	29.9985837237172	45.4793567861219	40.33139566004	73.359782053465	30.4128813295051	33.1311709614265	89.3740454978538	66.9380072487937	73.2463516107031	30.2154420005818
2945	CITRYLY-RXN	citryl-CoA lyase; Citrate-Lyase-Citryl-Form > OXALACETIC_ACID + CITRATE-LYASE; PWY-6038; Protein-Modification-Reactions	16343.9741284852	56.5021149520008	84.9455755177058	40.776453667557	54.3615293919488	63.5436711069698	46.9276566931608	51.7744372179272	59.4165944766485	7.02891326021934	61.8043468095073	50.0354003548252	54.8291481993076	18.5488674022197	63.0259532246841	44.6599938890367	53.4574071377106	42.7973662548351	72.0226638831419	39.342898273927	47.7881566723606	57.9671146697169	59.0294199203142	30.3026521253538	39.0934280289875	48.239754568173	44.9736017124398	65.6125190109464	78.4490680911736	54.8427441897612	23.9091549516265	29.759437518894	54.6821335163619	20.0013612265368	25.685656463729	39.7348964277069	38.0098545573635	29.9985837237172	45.4793567861219	40.33139566004	73.359782053465	30.4128813295051	33.1311709614265	89.3740454978538	66.9380072487937	73.2463516107031	30.2154420005818
3032	RXN-8965	CPD-627 < CPD-14205 + WATER; PWY-5744; Chemical-Reactions; Small-Molecule-Reactions	16300.6133635532	22.9142800427063	42.8624790281489	18.760837146001	20.2916119252148	14.899462934947	28.080450253664	15.1662167137072	21.1388474481594	0	29.6040000123056	14.1228683254124	39.5738665652869	0	46.4813820514608	0	37.5248219856576	7.49986592947439	33.5071007966747	6.78475215722051	7.3399937067338	16.9175722047469	10.1555172939592	9.18860654203056	9.69052146280475	15.8232050433317	27.0096476395202	30.9359512422496	20.8473287280563	17.5376966695951	9.58376514605968	13.8194836690406	17.1227741709544	9.73219658976931	13.9335777844916	23.0746706089843	17.4748576972555	22.4989377927879	8.24485992419262	26.3113016668272	35.919178159941	9.87517377062619	19.331472564686	30.8149770295067	7.31103662197318	33.902925745251	10.013111656279
652	RXN-982	ARSENATE + Red-Glutaredoxins + PROTON <> CPD-763 + Ox-Glutaredoxins + WATER; PWY-4202; PWY-4621; Protein-Modification-Reactions	16249.4066472051	66.5212177460844	69.425037838827	44.8009624152209	44.5889169614283	66.5920640713026	44.9263680805816	61.1222573241359	57.1552919219114	29.9341926601149	56.8831960821443	49.8840767419758	57.5022308821719	32.2683426296056	65.2020905471933	28.5519382595582	61.1460225571576	62.8633148299207	58.950661499173	50.1117752038184	62.0100384361388	45.0738087294779	47.2063462210216	27.0711146768701	43.2860022329212	47.9260180117726	48.6695760143925	88.2711235524863	51.8819852960772	66.6697992079189	28.1412124931518	43.1188670693929	42.5019151744383	40.5418246919425	36.1772886112422	62.297808041154	48.8829840264486	49.3115549727899	48.5355927195283	55.7316959957434	67.1031878995334	44.174820769868	53.0571864094451	108.333473291032	49.8035561494377	61.9543747460313	47.0083341037073
3176	HISTIDINE-AMMONIA-LYASE-RXN	HIS > AMMONIUM + UROCANATE; PWY-5028; PWY-5030; HISDEG-PWY; HISHP-PWY; Chemical-Reactions; Small-Molecule-Reactions	16228.8919730445	27.5365881728544	28.8941625889155	25.1402378837085	20.5307296505784	36.4226490768449	8.23549339220844	23.4875581994452	24.6493643860589	27.4458948551172	27.4979290411777	20.4357766302668	4.4658500422696	20.4959734444743	1.30580295797217	26.181219629991	4.95905287277986	32.622370397967	26.2084599588592	23.0275882575159	22.9225227535948	21.1396991071712	31.7379700375241	14.2912927428502	20.590619637728	13.56495190161	11.2612068072687	39.4908242264297	39.7982844782765	20.4293736625177	6.09083694340146	19.8984606148075	25.0096642095167	23.097068396992	14.9508847702077	19.7852725742924	18.4230070347129	10.895932745034	26.237635984685	13.177743742464	31.7006950026477	22.6100015078895	24.7210569774404	56.7487334937088	37.8712714943052	31.3629709265196	19.35010780686
218	HYDROXYPYRUVATE-REDUCTASE-RXN	GLYCERATE + NAD-P-OR-NOP <> OH-PYR + NADH-P-OR-NOP + PROTON; PWY-1622; Chemical-Reactions; Small-Molecule-Reactions	16202.5051971932	20.6176740333133	51.5203081711153	29.7254156981223	0	43.0419757527574	2.6508470566919	3.40458440708471	31.3570485115443	17.3794956400639	38.5815104439257	24.63601358283	11.4629764798336	31.3544664565282	0.453524858796458	41.7101924953429	3.30891695340927	31.6169549671545	25.4084899742139	21.7706419097921	12.7890048327939	2.34319496076002	13.9175131141684	15.0303901186254	28.1020259869899	28.802481913364	14.2866648357136	12.8765145314239	26.5921198316452	22.4355744795056	10.6448818796124	19.7259650224651	23.0531393121709	20.048856240925	32.1084617068338	18.1691024218935	17.1729244400329	1.74759414605803	26.5255504724354	8.73204310596641	50.4024570204191	29.3070744757867	23.4756416399743	11.7774600081895	22.925955573344	37.1659944549996	18.6326420903419
2067	RXN0-7075	ACETYL-COA + OXALATE ?? OXALYL-COA + ACET; Chemical-Reactions; Small-Molecule-Reactions	16188.2468681436	3.15365898151924	30.9482383645063	7.94048377444451	0	10.5609682299546	0.284103720405862	0	11.3000354233085	0	13.1557635202016	5.8638595585758	1.64869323160988	0	0	0	0	0.0665712072486561	15.8087980602702	1.47111256089767	0	0	0.759816005489339	0	0	6.27106403466538	1.06760707048579	0	10.551999492997	0	0.582125301355709	0	9.95662832359042	0.342790275588671	3.70230922263962	0	0.860463715489164	0	1.08675888498818	0	24.1981194543769	1.07003425885761	0	0	0	15.8684840670473	0
3532	UREA-CARBOXYLASE-RXN	ATP + UREA + CARBON-DIOXIDE + WATER ? PROTON + ADP + Pi + CPD-578; PWY-5703; Chemical-Reactions; Small-Molecule-Reactions	16180.0152798898	2.91770533087472	6.77313117504505	4.20264087565877	0	16.5303988247934	0	0	3.78633841067422	0	0	1.8054450441926	0.267384916748286	0	0.195005631237414	27.993080812561	0	1.61709819018333	0	6.67333754054881	0	0	0	0	0	5.4329260953298	0	0.741189169546124	0.487990366943406	11.3169874610654	0	1.71685111317401	2.04520352361197	0	0.996425863749594	0	0.856699092618328	0.60464102843447	6.48507396580742	0	6.01907032181168	0.694399376987475	4.62722895391291	5.45548843736653	7.6365819491695	1.2744059679499	0.827144940989259
3239	RXN0-5298	CPD-10329 <> CPD0-1107; Chemical-Reactions; Small-Molecule-Reactions	16158.896275219	4.4696849977423	2.95019573727708	7.96511264261308	0	10.4125264750378	5.40216415765855	0	6.17599480458142	0	5.3068211737338	3.7995096879637	1.54285014691479	10.2381568728967	0.320317039722939	34.4871817617316	1.07714431624315	3.43592873406728	0	3.05655338883187	3.45311516677155	0	4.45678416224046	4.24380297457221	6.14593318052372	2.74118319691863	3.2268249219563	2.0683530290775	3.57494137778059	4.17298937784522	2.48770573071584	3.11819572979669	3.35572856334689	3.32848545636911	4.09720567529514	4.12532420375558	3.2679637047331	0	5.88032598104349	0.958666538202139	5.7855723934389	6.04724511649036	4.38552304354728	1.0830435047898	6.85131078647188	4.57216991782482	3.01863148123591
843	1.4.1.21-RXN	L-ASPARTATE + WATER + NAD-P-OR-NOP ?? OXALACETIC_ACID + AMMONIUM + NADH-P-OR-NOP + PROTON; Small-Molecule-Reactions; Chemical-Reactions	16111.9929203823	4.98077647251367	27.1457173561029	9.19651108257052	0	13.319144844581	0.604550518065174	0	13.4684628367819	0	16.9870035819401	7.25314150950159	1.2779813120155	3.28721962510088	0.270594013289781	0	0.908180501930502	3.41150787678279	15.8087980602702	4.08263736353544	2.23436863732277	0	1.79651773794984	3.06508405377184	2.83989924371499	8.41408174969555	2.08404618350982	1.63286885569796	12.3772064881469	2.70016959742926	1.60969194340437	4.7199334736445	12.1279820998737	3.10607593087385	3.98218386238932	3.52077039966313	2.11456475012142	0	3.70220360267413	2.96020811253493	24.3982242877286	4.84261454598064	4.01098719820221	1.51626090670572	5.08865319191515	19.7192058916152	1.76373862102857
217	GLYOXYLATE-REDUCTASE-NADP+-RXN	GLYCOLLATE + NADP < GLYOX + NADPH + PROTON; Chemical-Reactions; Small-Molecule-Reactions	16103.921579628	9.44432189864647	20.1684236112888	13.7310616685044	0	26.8081363824693	0.803269447576099	1.03898228821532	16.3246421560168	0	19.7050971319793	10.0537900021266	5.39714493148154	15.0516717170948	0.630151314413221	27.993080812561	0.413413621262458	12.7028009898986	11.8000230920217	9.81596555389217	5.89060822566912	0	8.07819886296535	7.40645431369413	15.5813496684358	8.00497925458098	7.20247488748498	5.49778885699667	12.1761276156321	7.11862893867714	5.57727536989936	7.08440891667364	11.2765914964892	7.0825735844321	15.0624461302702	7.48299494089575	6.95150355873912	0	11.4991691684856	2.01319973022449	20.7261753595624	13.5292227222855	8.37312587345113	2.27439136005858	12.0306183710226	18.1534359104577	4.47802600684883
3381	RXN66-579		16080.1308763993	9.30129854608007	10.5235932582944	10.0894541666498	29.1070574364157	10.5256737675648	3.79489305398973	22.954333183349	12.0678539292814	0.491276171485543	7.45965067548387	15.6736049355381	0	6.39094825475229	0.951233501125419	2.97595040263363	1.38227090254707	21.3358611064824	20.476941680163	12.377420448755	14.4535663056745	29.3037524227115	37.8449648586298	6.3339063915987	9.25268574471533	10.2766344687851	5.64372658298257	0.493017188459177	40.5609208122317	20.9354950350079	7.03615572741093	2.14708127934099	19.9677103744941	3.44828533218704	1.37766706379292	2.31695888231836	12.5029317406645	2.47848349493409	23.2774886985334	2.65279249767158	13.1989093213765	10.1933607304494	9.09307370760358	19.1774407695665	34.898694772419	13.0808357975769	11.78572053269
3380	MYO-INOSITOL-1-PHOSPHATE-SYNTHASE-RXN	D-glucopyranose-6-phosphate > 1-L-MYO-INOSITOL-1-P; PWY1G-0; PWY-6372; PWY-2301; PWY-6664; PWY-6580; PWY-4661; Chemical-Reactions; Small-Molecule-Reactions	16080.1308763993	9.30129854608007	10.5235932582944	10.0894541666498	29.1070574364157	10.5256737675648	3.79489305398973	22.954333183349	12.0678539292814	0.491276171485543	7.45965067548387	15.6736049355381	0	6.39094825475229	0.951233501125419	2.97595040263363	1.38227090254707	21.3358611064824	20.476941680163	12.377420448755	14.4535663056745	29.3037524227115	37.8449648586298	6.3339063915987	9.25268574471533	10.2766344687851	5.64372658298257	0.493017188459177	40.5609208122317	20.9354950350079	7.03615572741093	2.14708127934099	19.9677103744941	3.44828533218704	1.37766706379292	2.31695888231836	12.5029317406645	2.47848349493409	23.2774886985334	2.65279249767158	13.1989093213765	10.1933607304494	9.09307370760358	19.1774407695665	34.898694772419	13.0808357975769	11.78572053269
864	AMINEOXID-RXN	Aliphatic-amine oxidase; Aliphatic-Amines + WATER + OXYGEN-MOLECULE ? Aldehydes + AMMONIUM + HYDROGEN-PEROXIDE; Chemical-Reactions; Small-Molecule-Reactions	16027.1507360793	4.53517992976158	13.2759584912695	6.59165460126252	23.7129863567458	13.2130079386122	4.52531003382187	16.8131059025647	4.35470539615067	0	0.431926572482678	3.0831595019462	0	0	0.160857179684319	20.583784263284	0	12.9429669100099	1.82542431589886	4.61123396657783	8.11291917648117	20.2840529978076	30.8256880733945	1.87909803294419	0	0.991454020221473	3.06509423054688	0	31.5005386906648	3.0828208609536	0	1.53584007384197	11.1937717195119	2.08633041983092	0.803639120545868	0	5.2186708084689	0	10.4491097528568	0	11.691128894943	5.18787721461484	3.06894544684904	7.47330526572701	13.2239343606164	2.78734573586296	2.56530964063122
863	AMINEPHEN-RXN	PHENYLETHYLAMINE + OXYGEN-MOLECULE + WATER ? PHENYLACETALDEHYDE + AMMONIUM + HYDROGEN-PEROXIDE; PWY-5751; 2PHENDEG-PWY; Chemical-Reactions; Small-Molecule-Reactions	16027.1507360793	4.53517992976158	13.2759584912695	6.59165460126252	23.7129863567458	13.2130079386122	4.52531003382187	16.8131059025647	4.35470539615067	0	0.431926572482678	3.0831595019462	0	0	0.160857179684319	20.583784263284	0	12.9429669100099	1.82542431589886	4.61123396657783	8.11291917648117	20.2840529978076	30.8256880733945	1.87909803294419	0	0.991454020221473	3.06509423054688	0	31.5005386906648	3.0828208609536	0	1.53584007384197	11.1937717195119	2.08633041983092	0.803639120545868	0	5.2186708084689	0	10.4491097528568	0	11.691128894943	5.18787721461484	3.06894544684904	7.47330526572701	13.2239343606164	2.78734573586296	2.56530964063122
862	RXN-9597	Primary-Amines + WATER + OXYGEN-MOLECULE ? Aldehydes + AMMONIUM + HYDROGEN-PEROXIDE; Chemical-Reactions; Small-Molecule-Reactions	16027.1507360793	4.53517992976158	13.2759584912695	6.59165460126252	23.7129863567458	13.2130079386122	4.52531003382187	16.8131059025647	4.35470539615067	0	0.431926572482678	3.0831595019462	0	0	0.160857179684319	20.583784263284	0	12.9429669100099	1.82542431589886	4.61123396657783	8.11291917648117	20.2840529978076	30.8256880733945	1.87909803294419	0	0.991454020221473	3.06509423054688	0	31.5005386906648	3.0828208609536	0	1.53584007384197	11.1937717195119	2.08633041983092	0.803639120545868	0	5.2186708084689	0	10.4491097528568	0	11.691128894943	5.18787721461484	3.06894544684904	7.47330526572701	13.2239343606164	2.78734573586296	2.56530964063122
861	AMACETOXID-RXN	AMINO-ACETONE + WATER + OXYGEN-MOLECULE ? METHYL-GLYOXAL + AMMONIUM + HYDROGEN-PEROXIDE; THRDLCTCAT-PWY; Chemical-Reactions; Small-Molecule-Reactions	16027.1507360793	4.53517992976158	13.2759584912695	6.59165460126252	23.7129863567458	13.2130079386122	4.52531003382187	16.8131059025647	4.35470539615067	0	0.431926572482678	3.0831595019462	0	0	0.160857179684319	20.583784263284	0	12.9429669100099	1.82542431589886	4.61123396657783	8.11291917648117	20.2840529978076	30.8256880733945	1.87909803294419	0	0.991454020221473	3.06509423054688	0	31.5005386906648	3.0828208609536	0	1.53584007384197	11.1937717195119	2.08633041983092	0.803639120545868	0	5.2186708084689	0	10.4491097528568	0	11.691128894943	5.18787721461484	3.06894544684904	7.47330526572701	13.2239343606164	2.78734573586296	2.56530964063122
2283	RXN-11365	CPD-12334 + WATER ? CPD-12335 + Pi; PWY-6478; Chemical-Reactions; Small-Molecule-Reactions	15993.5705671296	13.6097002709727	34.2149997558832	23.3935704755294	6.1782044803773	24.2376373708758	2.73593104096204	21.2977052399067	30.4751923303996	21.9518033201981	31.1774542480003	20.7348227438533	3.33405750980221	6.75964276469065	0.476201101736281	0.18628581566575	9.50992404661425	14.6801943777974	28.6781357041142	11.389420499945	24.4692079474962	13.6365138372573	6.80633213889383	1.86252265579189	15.0416505826119	28.2409402718016	1.90862640064006	7.77741540131108	11.9011706336632	17.5490097271504	15.4185976044613	9.96797512770777	19.6733423899448	19.3967198094818	11.30339599278	15.6980314759649	13.8934156859061	8.90452845262737	3.45874652083304	19.0976679166691	38.0008270292622	10.7040041832071	12.8911081040777	14.6482435470171	1.05063037822694	32.1953287124946	15.6593337915516
2282	RXN0-4361	D-BETA-D-HEPTOSE-17-DIPHOSPHATE + WATER ? D-BETA-D-HEPTOSE-1-P + Pi; PWY0-1241; Chemical-Reactions; Small-Molecule-Reactions	15993.5705671296	13.6097002709727	34.2149997558832	23.3935704755294	6.1782044803773	24.2376373708758	2.73593104096204	21.2977052399067	30.4751923303996	21.9518033201981	31.1774542480003	20.7348227438533	3.33405750980221	6.75964276469065	0.476201101736281	0.18628581566575	9.50992404661425	14.6801943777974	28.6781357041142	11.389420499945	24.4692079474962	13.6365138372573	6.80633213889383	1.86252265579189	15.0416505826119	28.2409402718016	1.90862640064006	7.77741540131108	11.9011706336632	17.5490097271504	15.4185976044613	9.96797512770777	19.6733423899448	19.3967198094818	11.30339599278	15.6980314759649	13.8934156859061	8.90452845262737	3.45874652083304	19.0976679166691	38.0008270292622	10.7040041832071	12.8911081040777	14.6482435470171	1.05063037822694	32.1953287124946	15.6593337915516
2870	O-PYROCATECHUATE-DECARBOXYLASE-RXN	PROTON + 2-3-DIHYDROXYBENZOATE ?? CARBON-DIOXIDE + CATECHOL; Chemical-Reactions; Small-Molecule-Reactions	15982.6292770361	2.71664882061032	24.6753246753247	7.63884867087508	0	8.16338880484115	0	0	11.3000354233085	0	13.1557635202016	5.8407346078579	0	0	0	0	0	0	15.8087980602702	1.52837612577416	0	0	0	0	0	6.27106403466538	0	0.901561835954101	10.0640091260536	0	0	0	9.95662832359042	0	0	0	0	0	0	0	19.4903229468188	0	0	0	0	17.9107800699945	0
2420	RXN-2043	CELLULOSE + WATER ? Cellodextrins; PWY-6788; Chemical-Reactions; Polysaccharide-Reactions	15959.7849442457	17.4785318628934	22.6883311066924	16.5790050055421	30.7145022738757	37.3082219248234	3.02644786071136	35.1631718817084	24.5349083654078	21.7417746759721	15.716789289272	22.0414540144178	6.90305123028643	22.1518156779612	2.18639705181787	28.1793666282267	6.31947592244	32.6062033331583	25.2264067661835	27.7814927617226	12.1108513890138	36.3706408213843	44.4986962819894	3.40077286711902	2.70832465096895	21.3418530726265	12.909745222026	2.64245831410218	39.3760521838566	31.8764532727874	2.49965470370636	19.9350418114847	28.4579294383614	21.6925777331996	16.6331452325325	9.34256665629215	25.7804337894667	6.39205562386192	36.5263876287645	15.2426052606224	31.2371992897278	27.3825492275934	18.7444440909646	38.6925342898612	53.3417199926255	19.6294474819028	21.1420005073367
2464	RXN0-5297	CPD-1181 + WATER ? GLC-6-P + CPD-173; Chemical-Reactions; Small-Molecule-Reactions	15958.9424275909	8.17359338434625	2.99439585534083	2.1227398661517	15.5876705406771	7.71058611179141	4.46870278274033	17.9985454634467	8.52505959732315	0	5.272132386143	9.40001188380818	1.87893924024066	6.86685183759996	1.39053095433283	0	3.81373422247592	16.7476839075406	6.30054213668624	19.9930488160867	8.43477479097366	17.3474542805398	17.6146788990826	0.996310342464189	1.14398833090227	1.6337222298645	9.05126123105103	3.6509429661419	16.3591540568805	8.93399659999772	1.06051197422452	14.3445563860087	11.7141366815019	5.69300838898856	4.34820563481045	3.51073762838469	10.9808757305587	5.52940718721305	10.8594314358887	7.47904422391367	6.01735139824702	12.1413658661426	6.2620185245833	12.6052027557387	17.0485338447163	8.60835702160071	13.3162889716397
2463	6-PHOSPHO-BETA-GLUCOSIDASE-RXN	CPD-507 + WATER ? GLC + GLC-6-P; Chemical-Reactions; Small-Molecule-Reactions	15958.9424275909	8.17359338434625	2.99439585534083	2.1227398661517	15.5876705406771	7.71058611179141	4.46870278274033	17.9985454634467	8.52505959732315	0	5.272132386143	9.40001188380818	1.87893924024066	6.86685183759996	1.39053095433283	0	3.81373422247592	16.7476839075406	6.30054213668624	19.9930488160867	8.43477479097366	17.3474542805398	17.6146788990826	0.996310342464189	1.14398833090227	1.6337222298645	9.05126123105103	3.6509429661419	16.3591540568805	8.93399659999772	1.06051197422452	14.3445563860087	11.7141366815019	5.69300838898856	4.34820563481045	3.51073762838469	10.9808757305587	5.52940718721305	10.8594314358887	7.47904422391367	6.01735139824702	12.1413658661426	6.2620185245833	12.6052027557387	17.0485338447163	8.60835702160071	13.3162889716397
2462	RXN0-5295	CPD-1162 + WATER ? GLC-6-P + HYDROQUINONE; Chemical-Reactions; Small-Molecule-Reactions	15958.9424275909	8.17359338434625	2.99439585534083	2.1227398661517	15.5876705406771	7.71058611179141	4.46870278274033	17.9985454634467	8.52505959732315	0	5.272132386143	9.40001188380818	1.87893924024066	6.86685183759996	1.39053095433283	0	3.81373422247592	16.7476839075406	6.30054213668624	19.9930488160867	8.43477479097366	17.3474542805398	17.6146788990826	0.996310342464189	1.14398833090227	1.6337222298645	9.05126123105103	3.6509429661419	16.3591540568805	8.93399659999772	1.06051197422452	14.3445563860087	11.7141366815019	5.69300838898856	4.34820563481045	3.51073762838469	10.9808757305587	5.52940718721305	10.8594314358887	7.47904422391367	6.01735139824702	12.1413658661426	6.2620185245833	12.6052027557387	17.0485338447163	8.60835702160071	13.3162889716397
2461	RXN0-7002	CPD0-2501 + WATER > N-ACETYL-D-GLUCOSAMINE-6-P + GLUCOSAMINE; PWY0-1309; Chemical-Reactions; Small-Molecule-Reactions	15958.9424275909	8.17359338434625	2.99439585534083	2.1227398661517	15.5876705406771	7.71058611179141	4.46870278274033	17.9985454634467	8.52505959732315	0	5.272132386143	9.40001188380818	1.87893924024066	6.86685183759996	1.39053095433283	0	3.81373422247592	16.7476839075406	6.30054213668624	19.9930488160867	8.43477479097366	17.3474542805398	17.6146788990826	0.996310342464189	1.14398833090227	1.6337222298645	9.05126123105103	3.6509429661419	16.3591540568805	8.93399659999772	1.06051197422452	14.3445563860087	11.7141366815019	5.69300838898856	4.34820563481045	3.51073762838469	10.9808757305587	5.52940718721305	10.8594314358887	7.47904422391367	6.01735139824702	12.1413658661426	6.2620185245833	12.6052027557387	17.0485338447163	8.60835702160071	13.3162889716397
2460	RXN0-6994	CPD0-2499 + WATER ? GLC-6-P + METOH; Chemical-Reactions; Small-Molecule-Reactions	15958.9424275909	8.17359338434625	2.99439585534083	2.1227398661517	15.5876705406771	7.71058611179141	4.46870278274033	17.9985454634467	8.52505959732315	0	5.272132386143	9.40001188380818	1.87893924024066	6.86685183759996	1.39053095433283	0	3.81373422247592	16.7476839075406	6.30054213668624	19.9930488160867	8.43477479097366	17.3474542805398	17.6146788990826	0.996310342464189	1.14398833090227	1.6337222298645	9.05126123105103	3.6509429661419	16.3591540568805	8.93399659999772	1.06051197422452	14.3445563860087	11.7141366815019	5.69300838898856	4.34820563481045	3.51073762838469	10.9808757305587	5.52940718721305	10.8594314358887	7.47904422391367	6.01735139824702	12.1413658661426	6.2620185245833	12.6052027557387	17.0485338447163	8.60835702160071	13.3162889716397
116	RXN-16003		15956.2078946194	10.6552691673095	5.75317684707637	5.52561967915677	20.2916119252148	1.45559001512859	28.080450253664	15.1662167137072	3.15172245837761	0	5.87793575092234	5.32707898754865	36.9359573947111	0.708646129950815	46.4813820514608	0	36.8915593853821	6.42832914720312	9.79390370626948	6.04719295244612	7.3399937067338	16.9175722047469	8.93981168517624	8.1346753558292	9.75999843717441	6.02421611699567	25.301476326743	11.0210390990225	5.75131503897585	20.3010542288955	8.65236466389054	15.1326437367922	2.18783168556882	8.57035391889956	8.00988302826817	23.9114379084967	16.0981157524728	26.9106353010754	6.50604570821153	25.5443684362655	6.69731539814973	8.16311895645402	21.2807820519604	2.12337543474282	6.61461877126276	8.90785872167987	10.013111656279
1982	2.7.8.23-RXN	1-CARBOXYVINYL-CARBOXYPHOSPHONATE ?? CARBON-DIOXIDE + 3-HYDROHYDROXYPHOSPHORYLPYRUVATE; Chemical-Reactions; Small-Molecule-Reactions	15951.247535155	2.80757098807788	24.6753246753247	8.05398866173755	0	8.16338880484115	0	0	11.667020899752	0	14.655455239276	6.67731637790346	0	0	0	0	0	0.842155504956848	15.8087980602702	0.753601702968792	0	0	0	0	0	6.27106403466538	0	0.688836945743023	10.0640091260536	0	0	0	9.95662832359042	0.228526850392447	0	0	0	0	0	0	19.6169539196953	0	0	0	0	15.8684840670473	1.41751757061398
1981	RXN-10828	1-carboxyvinyl carboxyphosphonate phosphorylmutase (decarboxylating); CPD-11740 > 3-HYDROHYDROXYPHOSPHORYLPYRUVATE + CARBON-DIOXIDE; PWY-6322; Chemical-Reactions; Small-Molecule-Reactions	15951.247535155	2.80757098807788	24.6753246753247	8.05398866173755	0	8.16338880484115	0	0	11.667020899752	0	14.655455239276	6.67731637790346	0	0	0	0	0	0.842155504956848	15.8087980602702	0.753601702968792	0	0	0	0	0	6.27106403466538	0	0.688836945743023	10.0640091260536	0	0	0	9.95662832359042	0.228526850392447	0	0	0	0	0	0	19.6169539196953	0	0	0	0	15.8684840670473	1.41751757061398
1980	RXN-10827	carboxyvinyl-carboxyphosphonate phosphorylmutase; 1-CARBOXYVINYL-CARBOXYPHOSPHONATE > CPD-11740; PWY-6322; Chemical-Reactions; Small-Molecule-Reactions	15951.247535155	2.80757098807788	24.6753246753247	8.05398866173755	0	8.16338880484115	0	0	11.667020899752	0	14.655455239276	6.67731637790346	0	0	0	0	0	0.842155504956848	15.8087980602702	0.753601702968792	0	0	0	0	0	6.27106403466538	0	0.688836945743023	10.0640091260536	0	0	0	9.95662832359042	0.228526850392447	0	0	0	0	0	0	19.6169539196953	0	0	0	0	15.8684840670473	1.41751757061398
2404	RXN-12399	xyloglucan XLXG oligosaccharide &beta;-galactosidase; CPD-13377 + WATER ? CPD-13375 + GALACTOSE; PWY-6807; Complex-Processes; Chemical-Reactions; Small-Molecule-Reactions	15898.0990112631	18.7828550916443	17.4623412871021	20.5938428418949	10.8418393127842	32.9831909179638	32.3023853794542	20.9271382991778	23.4101490571336	9.9765702891326	21.4270615625684	23.235583902833	1.07633045333706	24.0830721350395	6.18359254715978	35.057955587096	11.1446902099804	30.2594549726835	30.176815346806	36.1669256606451	8.30965117324463	20.2223442088684	15.0202655721874	3.46220242854858	5.45996561783705	40.2698604535098	9.79972231103344	3.93735933311916	15.7792575424238	41.6027502367451	1.29353240701397	30.0982122540225	13.4882971197153	31.4994215684243	2.22239802348875	12.7207813166419	28.1363994972688	15.1670304629096	27.629919781594	16.2441950091531	30.2915831115149	22.0726282031556	32.1050871168529	44.5788140654972	36.3197918751251	45.6748833278224	29.8634867628536
2403	RXN-19765		15898.0990112631	18.7828550916443	17.4623412871021	20.5938428418949	10.8418393127842	32.9831909179638	32.3023853794542	20.9271382991778	23.4101490571336	9.9765702891326	21.4270615625684	23.235583902833	1.07633045333706	24.0830721350395	6.18359254715978	35.057955587096	11.1446902099804	30.2594549726835	30.176815346806	36.1669256606451	8.30965117324463	20.2223442088684	15.0202655721874	3.46220242854858	5.45996561783705	40.2698604535098	9.79972231103344	3.93735933311916	15.7792575424238	41.6027502367451	1.29353240701397	30.0982122540225	13.4882971197153	31.4994215684243	2.22239802348875	12.7207813166419	28.1363994972688	15.1670304629096	27.629919781594	16.2441950091531	30.2915831115149	22.0726282031556	32.1050871168529	44.5788140654972	36.3197918751251	45.6748833278224	29.8634867628536
2402	RXN-12398	xyloglucan XXLG oligosaccharide &beta;-galactosidase; CPD-13376 + WATER ? CPD-13375 + GALACTOSE; PWY-6807; Complex-Processes; Chemical-Reactions; Small-Molecule-Reactions	15898.0990112631	18.7828550916443	17.4623412871021	20.5938428418949	10.8418393127842	32.9831909179638	32.3023853794542	20.9271382991778	23.4101490571336	9.9765702891326	21.4270615625684	23.235583902833	1.07633045333706	24.0830721350395	6.18359254715978	35.057955587096	11.1446902099804	30.2594549726835	30.176815346806	36.1669256606451	8.30965117324463	20.2223442088684	15.0202655721874	3.46220242854858	5.45996561783705	40.2698604535098	9.79972231103344	3.93735933311916	15.7792575424238	41.6027502367451	1.29353240701397	30.0982122540225	13.4882971197153	31.4994215684243	2.22239802348875	12.7207813166419	28.1363994972688	15.1670304629096	27.629919781594	16.2441950091531	30.2915831115149	22.0726282031556	32.1050871168529	44.5788140654972	36.3197918751251	45.6748833278224	29.8634867628536
2401	KETOLACTOSE-RXN	3-ketolactose hydrolase; 3-KETOLACTOSE + WATER ? CPD-1242 + GLC; LACTOSEUTIL-PWY; Chemical-Reactions; Small-Molecule-Reactions	15898.0990112631	18.7828550916443	17.4623412871021	20.5938428418949	10.8418393127842	32.9831909179638	32.3023853794542	20.9271382991778	23.4101490571336	9.9765702891326	21.4270615625684	23.235583902833	1.07633045333706	24.0830721350395	6.18359254715978	35.057955587096	11.1446902099804	30.2594549726835	30.176815346806	36.1669256606451	8.30965117324463	20.2223442088684	15.0202655721874	3.46220242854858	5.45996561783705	40.2698604535098	9.79972231103344	3.93735933311916	15.7792575424238	41.6027502367451	1.29353240701397	30.0982122540225	13.4882971197153	31.4994215684243	2.22239802348875	12.7207813166419	28.1363994972688	15.1670304629096	27.629919781594	16.2441950091531	30.2915831115149	22.0726282031556	32.1050871168529	44.5788140654972	36.3197918751251	45.6748833278224	29.8634867628536
2400	RXN-12400	xyloglucan XLLG oligosaccharide &beta;-galactosidase; CPD-13378 + WATER ? CPD-13375 + GALACTOSE; PWY-6807; Complex-Processes; Chemical-Reactions; Small-Molecule-Reactions	15898.0990112631	18.7828550916443	17.4623412871021	20.5938428418949	10.8418393127842	32.9831909179638	32.3023853794542	20.9271382991778	23.4101490571336	9.9765702891326	21.4270615625684	23.235583902833	1.07633045333706	24.0830721350395	6.18359254715978	35.057955587096	11.1446902099804	30.2594549726835	30.176815346806	36.1669256606451	8.30965117324463	20.2223442088684	15.0202655721874	3.46220242854858	5.45996561783705	40.2698604535098	9.79972231103344	3.93735933311916	15.7792575424238	41.6027502367451	1.29353240701397	30.0982122540225	13.4882971197153	31.4994215684243	2.22239802348875	12.7207813166419	28.1363994972688	15.1670304629096	27.629919781594	16.2441950091531	30.2915831115149	22.0726282031556	32.1050871168529	44.5788140654972	36.3197918751251	45.6748833278224	29.8634867628536
2399	3.2.1.23-RXN	Beta-D-Galactosides + WATER ? Non-Galactosylated-Galactose-Acceptors + GALACTOSE; Chemical-Reactions; Small-Molecule-Reactions	15898.0990112631	18.7828550916443	17.4623412871021	20.5938428418949	10.8418393127842	32.9831909179638	32.3023853794542	20.9271382991778	23.4101490571336	9.9765702891326	21.4270615625684	23.235583902833	1.07633045333706	24.0830721350395	6.18359254715978	35.057955587096	11.1446902099804	30.2594549726835	30.176815346806	36.1669256606451	8.30965117324463	20.2223442088684	15.0202655721874	3.46220242854858	5.45996561783705	40.2698604535098	9.79972231103344	3.93735933311916	15.7792575424238	41.6027502367451	1.29353240701397	30.0982122540225	13.4882971197153	31.4994215684243	2.22239802348875	12.7207813166419	28.1363994972688	15.1670304629096	27.629919781594	16.2441950091531	30.2915831115149	22.0726282031556	32.1050871168529	44.5788140654972	36.3197918751251	45.6748833278224	29.8634867628536
2484	AMP-NUCLEOSID-RXN	AMP + WATER ? RIBOSE-5P + ADENINE; PWY-6617; Chemical-Reactions; Small-Molecule-Reactions	15897.9574196933	24.949318706227	23.5289930900202	18.0969519802243	13.5277412834765	17.5870741991761	19.430633064011	20.5049034646378	17.8710302997962	7.86240089256041	22.6472275995132	12.9391796831131	28.3699679186072	8.76261972560186	31.1131022941218	13.9033974984476	26.4128036662056	14.0206735535617	21.1743361043759	14.4724460605999	27.2147689472265	11.7205978139993	12.6152100434573	10.6596726254325	16.6369563847627	14.2835171315758	21.4407518210198	37.6337655626624	14.0021215660356	19.2858179211306	8.99330755502677	17.1968752252866	10.5076474489475	16.255653155612	15.5366472376885	25.6164590939256	16.6490844437178	21.4577674712984	12.1432478518912	21.6511580159571	22.4444347597336	15.4842783923875	19.6479103202739	36.4172138755003	12.661897138283	26.3590295128087	14.1675037572382
2195	3.1.21.3-RXN	ATP + DNA-N + WATER ? Double-Stranded-DNA-with-terminal-PO4s + ADP + Pi; Small-Molecule-Reactions; Chemical-Reactions	15885.1360006222	40.9840032547338	31.8963402028956	32.2608423764028	70.4159171298636	28.7119624830202	86.2775035382132	56.0869619312526	30.5826742430884	11.5302133282692	29.1112819018163	44.3142782279358	94.259045456267	8.18706316334455	114.385933487075	9.35298697970569	95.8624829298404	49.2862095232384	37.5914176701143	31.1437207310802	36.614428811172	75.3986759058785	53.8636283570668	33.1648235037658	43.6150696501086	60.2549628605555	66.3074102327716	31.7339876709797	46.2426391954328	57.9170754719373	40.7935809152815	43.5397686088519	23.321663264767	38.6084380778632	42.8340329781935	63.1458817271765	59.1711966719299	62.599968419114	29.1459972831535	74.1512246186974	32.9017476151563	35.3068849197122	61.9577942762942	19.9764849146617	28.6641373713117	31.8751629728911	59.0025528479737
1205	RXN-1381	Long-Chain-Acyl-CoAs + GLYCEROL-3P > ACYL-SN-GLYCEROL-3P + CO-A; TRIGLSYN-PWY; PWY-5667; Chemical-Reactions; Small-Molecule-Reactions	15862.5126355475	87.9986284757537	96.0465202631727	71.362277370717	80.2761832575375	62.1618533155244	74.7551863273625	91.3357205479699	85.6599816525428	37.5945077466015	73.8062594229009	69.9375056256994	95.5912521987247	24.9935283458452	112.656587611413	28.1793666282267	100.414448804166	79.1312140075969	116.342941272019	55.8795028546895	73.3251954192797	74.1336431794145	67.4130484468051	37.9023365706644	58.8335139206637	83.833175775225	73.7319926340966	114.058325093383	79.5970525390391	87.3981625472381	36.5828894710402	68.9136688389241	57.5709340623204	58.3344733852257	48.2224018671863	81.3816275481386	68.2530573115708	74.7002093935951	56.5451108797314	91.3699078459843	91.0783298738645	58.8751554401409	90.6867533477083	141.509470347539	51.2622585362241	77.2761074021981	68.2320004455806
1204	RXN-16024		15862.5126355475	87.9986284757537	96.0465202631727	71.362277370717	80.2761832575375	62.1618533155244	74.7551863273625	91.3357205479699	85.6599816525428	37.5945077466015	73.8062594229009	69.9375056256994	95.5912521987247	24.9935283458452	112.656587611413	28.1793666282267	100.414448804166	79.1312140075969	116.342941272019	55.8795028546895	73.3251954192797	74.1336431794145	67.4130484468051	37.9023365706644	58.8335139206637	83.833175775225	73.7319926340966	114.058325093383	79.5970525390391	87.3981625472381	36.5828894710402	68.9136688389241	57.5709340623204	58.3344733852257	48.2224018671863	81.3816275481386	68.2530573115708	74.7002093935951	56.5451108797314	91.3699078459843	91.0783298738645	58.8751554401409	90.6867533477083	141.509470347539	51.2622585362241	77.2761074021981	68.2320004455806
1203	RXN-16117		15862.5126355475	87.9986284757537	96.0465202631727	71.362277370717	80.2761832575375	62.1618533155244	74.7551863273625	91.3357205479699	85.6599816525428	37.5945077466015	73.8062594229009	69.9375056256994	95.5912521987247	24.9935283458452	112.656587611413	28.1793666282267	100.414448804166	79.1312140075969	116.342941272019	55.8795028546895	73.3251954192797	74.1336431794145	67.4130484468051	37.9023365706644	58.8335139206637	83.833175775225	73.7319926340966	114.058325093383	79.5970525390391	87.3981625472381	36.5828894710402	68.9136688389241	57.5709340623204	58.3344733852257	48.2224018671863	81.3816275481386	68.2530573115708	74.7002093935951	56.5451108797314	91.3699078459843	91.0783298738645	58.8751554401409	90.6867533477083	141.509470347539	51.2622585362241	77.2761074021981	68.2320004455806
1202	RXN-13805	CPD-14772 + GLYCEROL-3P CO-A + CPD-14828; Chemical-Reactions; Small-Molecule-Reactions	15862.5126355475	87.9986284757537	96.0465202631727	71.362277370717	80.2761832575375	62.1618533155244	74.7551863273625	91.3357205479699	85.6599816525428	37.5945077466015	73.8062594229009	69.9375056256994	95.5912521987247	24.9935283458452	112.656587611413	28.1793666282267	100.414448804166	79.1312140075969	116.342941272019	55.8795028546895	73.3251954192797	74.1336431794145	67.4130484468051	37.9023365706644	58.8335139206637	83.833175775225	73.7319926340966	114.058325093383	79.5970525390391	87.3981625472381	36.5828894710402	68.9136688389241	57.5709340623204	58.3344733852257	48.2224018671863	81.3816275481386	68.2530573115708	74.7002093935951	56.5451108797314	91.3699078459843	91.0783298738645	58.8751554401409	90.6867533477083	141.509470347539	51.2622585362241	77.2761074021981	68.2320004455806
1201	RXN-15045	glycerol-3-phosphate 1-<i>O</i>-acyltransferase; GLYCEROL-3P + OLEOYL-COA > L-1-LYSOPHOSPHATIDATE + CO-A; PWY-7411; Chemical-Reactions; Small-Molecule-Reactions	15862.5126355475	87.9986284757537	96.0465202631727	71.362277370717	80.2761832575375	62.1618533155244	74.7551863273625	91.3357205479699	85.6599816525428	37.5945077466015	73.8062594229009	69.9375056256994	95.5912521987247	24.9935283458452	112.656587611413	28.1793666282267	100.414448804166	79.1312140075969	116.342941272019	55.8795028546895	73.3251954192797	74.1336431794145	67.4130484468051	37.9023365706644	58.8335139206637	83.833175775225	73.7319926340966	114.058325093383	79.5970525390391	87.3981625472381	36.5828894710402	68.9136688389241	57.5709340623204	58.3344733852257	48.2224018671863	81.3816275481386	68.2530573115708	74.7002093935951	56.5451108797314	91.3699078459843	91.0783298738645	58.8751554401409	90.6867533477083	141.509470347539	51.2622585362241	77.2761074021981	68.2320004455806
1200	RXN-10462	acyl-ACP:sn-glycerol-3-phosphate 1-O-acyltransferase; ACYL-ACP + GLYCEROL-3P > ACYL-SN-GLYCEROL-3P + ACP; PWY0-1319; Protein-Modification-Reactions	15862.5126355475	87.9986284757537	96.0465202631727	71.362277370717	80.2761832575375	62.1618533155244	74.7551863273625	91.3357205479699	85.6599816525428	37.5945077466015	73.8062594229009	69.9375056256994	95.5912521987247	24.9935283458452	112.656587611413	28.1793666282267	100.414448804166	79.1312140075969	116.342941272019	55.8795028546895	73.3251954192797	74.1336431794145	67.4130484468051	37.9023365706644	58.8335139206637	83.833175775225	73.7319926340966	114.058325093383	79.5970525390391	87.3981625472381	36.5828894710402	68.9136688389241	57.5709340623204	58.3344733852257	48.2224018671863	81.3816275481386	68.2530573115708	74.7002093935951	56.5451108797314	91.3699078459843	91.0783298738645	58.8751554401409	90.6867533477083	141.509470347539	51.2622585362241	77.2761074021981	68.2320004455806
1199	RXN-17017		15862.5126355475	87.9986284757537	96.0465202631727	71.362277370717	80.2761832575375	62.1618533155244	74.7551863273625	91.3357205479699	85.6599816525428	37.5945077466015	73.8062594229009	69.9375056256994	95.5912521987247	24.9935283458452	112.656587611413	28.1793666282267	100.414448804166	79.1312140075969	116.342941272019	55.8795028546895	73.3251954192797	74.1336431794145	67.4130484468051	37.9023365706644	58.8335139206637	83.833175775225	73.7319926340966	114.058325093383	79.5970525390391	87.3981625472381	36.5828894710402	68.9136688389241	57.5709340623204	58.3344733852257	48.2224018671863	81.3816275481386	68.2530573115708	74.7002093935951	56.5451108797314	91.3699078459843	91.0783298738645	58.8751554401409	90.6867533477083	141.509470347539	51.2622585362241	77.2761074021981	68.2320004455806
1198	RXN-17016		15862.5126355475	87.9986284757537	96.0465202631727	71.362277370717	80.2761832575375	62.1618533155244	74.7551863273625	91.3357205479699	85.6599816525428	37.5945077466015	73.8062594229009	69.9375056256994	95.5912521987247	24.9935283458452	112.656587611413	28.1793666282267	100.414448804166	79.1312140075969	116.342941272019	55.8795028546895	73.3251954192797	74.1336431794145	67.4130484468051	37.9023365706644	58.8335139206637	83.833175775225	73.7319926340966	114.058325093383	79.5970525390391	87.3981625472381	36.5828894710402	68.9136688389241	57.5709340623204	58.3344733852257	48.2224018671863	81.3816275481386	68.2530573115708	74.7002093935951	56.5451108797314	91.3699078459843	91.0783298738645	58.8751554401409	90.6867533477083	141.509470347539	51.2622585362241	77.2761074021981	68.2320004455806
1197	RXN-17018		15862.5126355475	87.9986284757537	96.0465202631727	71.362277370717	80.2761832575375	62.1618533155244	74.7551863273625	91.3357205479699	85.6599816525428	37.5945077466015	73.8062594229009	69.9375056256994	95.5912521987247	24.9935283458452	112.656587611413	28.1793666282267	100.414448804166	79.1312140075969	116.342941272019	55.8795028546895	73.3251954192797	74.1336431794145	67.4130484468051	37.9023365706644	58.8335139206637	83.833175775225	73.7319926340966	114.058325093383	79.5970525390391	87.3981625472381	36.5828894710402	68.9136688389241	57.5709340623204	58.3344733852257	48.2224018671863	81.3816275481386	68.2530573115708	74.7002093935951	56.5451108797314	91.3699078459843	91.0783298738645	58.8751554401409	90.6867533477083	141.509470347539	51.2622585362241	77.2761074021981	68.2320004455806
1429	CELLULOSE-SYNTHASE-UDP-FORMING-RXN	CPD-12575 + CELLULOSE ?? CELLULOSE + UDP; PWY-1001; Small-Molecule-Reactions; Chemical-Reactions	15831.9455779919	2.92715526195987	1.32044988504319	5.2828806393699	0	10.7547491304958	0	0	7.39014308594542	0	2.25933488742811	2.71262983591751	1.47197020464972	3.68237121408232	0	27.8067949968952	0	1.40317038422717	3.82122156794827	5.9975255263633	0	0	0.557198404025515	0.466176235407005	0	3.40951492537313	0.782911851689578	0.940338689113417	0	5.84617842025397	0.426891887660854	2.00357064781753	1.02260176180599	0.890528729044276	2.71502676326905	1.24390496939517	0.631006724692054	0	3.24464895963001	1.05453319202235	2.75725069527215	0.784691789828911	5.46563310228054	4.90603453535908	4.77586551931159	5.60522418433859	0.808911284975467
654	1.20.98.1-RXN	CPD-763 + WATER + Oxidized-Azurins > ARSENATE + Reduced-Azurins + PROTON; PWY-7429; Protein-Modification-Reactions	15812.1730271584	1.92546963446317	0	4.20264087565877	0	10.4125264750378	0	0	3.78633841067422	0	0	1.88383045525903	0	2.9510742945897	0	27.8067949968952	0	0	0	0	0	0	3.36069531627233	0	0	0	0	0.570194078481371	0	0	0	0	0	0	0	0	0	0	0	0	0	0	0	0	0	0	0
2900	RXN-9380	PROTON + CPD-9995 > NORSPERMIDINE + CARBON-DIOXIDE; PWY-6562; Chemical-Reactions; Small-Molecule-Reactions	15803.4620260223	23.2760436591648	9.39627637701449	10.7303516514139	22.8236825376127	8.16685855430988	29.6149534837422	19.5778009571727	12.8290048587739	0	10.9667102314532	11.9066232938863	38.2847013967193	7.23632450650465	46.7835227668921	14.2759691297791	38.0624862924053	14.5435984211113	11.3456875649463	12.3600209315144	19.5264224632584	17.2508893677574	13.0111611327293	12.6405812430775	13.4859638866957	11.6522056178935	28.7422229577024	34.8614106162025	9.85745760373989	22.5129116697394	11.0886656789426	16.3170252470552	5.97493277435432	12.9294544081199	13.0961919856115	25.1556962896512	19.5373341870505	22.7699766936952	13.2376268699039	26.7108988683726	9.83817358886344	15.5376845108716	22.5466429861527	32.5764463310672	12.9440164098459	12.7949424658425	14.1954490170542
3546	RXN1G-4355	cerotoyl-CoA carboxylase; ATP + CPD1G-277 + HCO3 ? CPD1G-332 + ADP + Pi + PROTON; PWYG-321; Chemical-Reactions; Small-Molecule-Reactions	15770.2115393822	85.9487416377882	70.0726086130264	61.9852643808786	110.855044635338	65.4256358495409	79.6004298196167	111.63529096958	71.0369458602002	22.2330508474576	65.5108433401843	71.4417548309874	80.6837371089474	40.1555356101484	95.3534190604827	77.1573573040796	81.9850483145612	87.3094106662951	86.012411311554	62.2727741931033	99.872087381208	115.93754567407	130.710634564465	51.4303146397907	64.1446753442642	46.3435720103821	73.290283358893	95.2823496060734	134.559868195228	96.462145947749	37.1175333310005	45.2889507050999	71.4297991134405	41.4895377659589	35.6712622880843	68.3072839641788	71.7889269975137	46.9860914406072	87.366302420808	63.0029172153173	71.0401777715456	57.8143043068073	64.2480365181683	147.464440137172	131.477675494185	78.4901394820999	59.7943273755485
3545	PROPIONYL-COA-CARBOXY-RXN	PROPIONYL-COA + ATP + HCO3 <> PROTON + D-METHYL-MALONYL-COA + Pi + ADP; PWY-7384; PROPIONMET-PWY; PWY-5743; PWY-5789; PWY-6728; Chemical-Reactions; Small-Molecule-Reactions	15770.2115393822	85.9487416377882	70.0726086130264	61.9852643808786	110.855044635338	65.4256358495409	79.6004298196167	111.63529096958	71.0369458602002	22.2330508474576	65.5108433401843	71.4417548309874	80.6837371089474	40.1555356101484	95.3534190604827	77.1573573040796	81.9850483145612	87.3094106662951	86.012411311554	62.2727741931033	99.872087381208	115.93754567407	130.710634564465	51.4303146397907	64.1446753442642	46.3435720103821	73.290283358893	95.2823496060734	134.559868195228	96.462145947749	37.1175333310005	45.2889507050999	71.4297991134405	41.4895377659589	35.6712622880843	68.3072839641788	71.7889269975137	46.9860914406072	87.366302420808	63.0029172153173	71.0401777715456	57.8143043068073	64.2480365181683	147.464440137172	131.477675494185	78.4901394820999	59.7943273755485
3469	RXN-10819	PHENYLACETATE + ATP + CO-A ? CPD-207 + AMP + PPI; PWY0-321; PWY-1341; PWY-6318; Chemical-Reactions; Small-Molecule-Reactions	15761.4260145041	14.514310248403	32.57633753806	20.4280755311943	18.7343776318006	46.8202719753457	4.3396702367531	17.2539711757407	23.8777848139564	14.5491026919242	25.6958166598075	30.3469051271638	4.31450979484531	13.7787577572395	1.37911449765574	4.62392934937954	7.0084111520158	20.6121691238179	32.182599220448	16.002133443709	8.94802810992238	25.5184840974804	29.587682589703	10.5122874353644	20.7810582291591	37.6103385468294	6.80182930030672	6.3541899088955	38.3834310621813	17.7980991933552	5.50520262583884	11.128121458873	25.8201721696913	14.2872744923729	12.138637869104	8.02062224066581	13.3735369973503	2.16868213676145	17.4428590338384	7.47316697176992	35.3014295926461	13.2594169087506	21.0379348116452	22.5936143447126	21.3860538545349	29.2353379815653	14.2278382679192
1662	ACETYLHOMOSER-CYS-RXN	CPD-667 + HS <> PROTON + HOMO-CYS + ACET; PWY-5344; Chemical-Reactions; Small-Molecule-Reactions	15755.1316119303	19.9104470142257	53.4524203090999	34.1605337001912	18.9756779518275	47.0576696485343	22.6439449455092	29.5185586807478	35.5432526121796	14.8766201395813	36.2861336106069	27.8621491170322	7.43761389330721	14.0744551120992	1.78488873522241	41.1718659136383	7.78097727551501	19.9291924513297	42.079011242878	13.6803364813359	31.2886828740307	30.323221775127	36.4257070920738	18.9907583155604	25.7935861705938	43.5787583360559	8.21056703546142	8.89736705882492	51.7829795401088	18.9134919721423	12.2324436743886	15.1818387859571	35.6161363447872	13.8649224435419	18.8936664919437	10.654615407044	11.7227666361809	3.92112255458889	16.384601336028	6.86482320069371	50.281081375993	19.4680468211251	18.5511440338486	16.455096971793	29.2809833756772	38.7447291751061	11.9239910060298
1661	O-ACETYLHOMOSERINE-THIOL-LYASE-RXN	CPD-667 + CPD-7671 > PROTON + ACET + MET; PWY-7174; Chemical-Reactions; Small-Molecule-Reactions	15755.1316119303	19.9104470142257	53.4524203090999	34.1605337001912	18.9756779518275	47.0576696485343	22.6439449455092	29.5185586807478	35.5432526121796	14.8766201395813	36.2861336106069	27.8621491170322	7.43761389330721	14.0744551120992	1.78488873522241	41.1718659136383	7.78097727551501	19.9291924513297	42.079011242878	13.6803364813359	31.2886828740307	30.323221775127	36.4257070920738	18.9907583155604	25.7935861705938	43.5787583360559	8.21056703546142	8.89736705882492	51.7829795401088	18.9134919721423	12.2324436743886	15.1818387859571	35.6161363447872	13.8649224435419	18.8936664919437	10.654615407044	11.7227666361809	3.92112255458889	16.384601336028	6.86482320069371	50.281081375993	19.4680468211251	18.5511440338486	16.455096971793	29.2809833756772	38.7447291751061	11.9239910060298
2536	3.4.15.5-RXN	OLIGOPEPTIDES + WATER ? Peptides-holder + DIPEPTIDES; Chemical-Reactions; Small-Molecule-Reactions	15733.884771368	25.8739286306406	12.3432977051633	17.9043909297672	17.8250131759822	15.5493434209906	25.4041623606414	24.3253671207101	15.0541129831249	14.5491026919242	16.6472859214722	14.6245994709791	27.3673840828666	12.4216187510469	31.2386165539363	20.0270853662143	30.887534606866	14.9954751677147	16.4998944719438	17.6453229667237	25.1418814221724	17.623502684841	14.2553863142248	13.8740796574507	14.6139284736608	10.726972068618	20.8954240535691	37.3992172811421	9.81309484310867	33.5897934607115	12.7047511627046	18.8368593730577	8.99185916116399	19.308910670749	13.2256321466378	31.4755410176658	18.5220423625314	25.0019174201983	16.6611609575813	26.5272213571587	17.4751266072195	16.6300268257707	28.4020304478827	49.5631622836455	19.509405643386	20.6362285944984	15.8119033093472
478	RXN-18851		15724.7028774588	11.1863772428987	5.25295936121295	7.42519690739561	20.2916119252148	3.2757377574246	29.1303375140924	15.1662167137072	4.83966784265668	0	7.36591009258156	7.19764962915648	37.5751926382698	4.75130657450098	47.1063739633923	0	36.8915593853821	8.69236960135648	14.0841822771854	10.7555056510496	7.3399937067338	16.9175722047469	8.93981168517624	8.1346753558292	7.05502448426756	6.58166074867597	27.246264116614	8.89061835954101	6.7447240002535	21.1076990655698	8.65236466389054	13.0469897318436	3.2104334473748	8.57035391889956	10.3959147939475	22.1700124494242	18.8259822603606	22.4989377927879	10.9217002679001	25.5443684362655	5.36352800953516	12.260979449705	18.0848457590349	2.85130105393697	13.0845007004203	14.5320805932106	12.4123872081868
477	MONOPHENOL-MONOOXYGENASE-RXN	TYR + OXYGEN-MOLECULE ? DOPAQUINONE + WATER; PWY-5399; PWY-6481; Composite-Reactions; Small-Molecule-Reactions	15724.7028774588	11.1863772428987	5.25295936121295	7.42519690739561	20.2916119252148	3.2757377574246	29.1303375140924	15.1662167137072	4.83966784265668	0	7.36591009258156	7.19764962915648	37.5751926382698	4.75130657450098	47.1063739633923	0	36.8915593853821	8.69236960135648	14.0841822771854	10.7555056510496	7.3399937067338	16.9175722047469	8.93981168517624	8.1346753558292	7.05502448426756	6.58166074867597	27.246264116614	8.89061835954101	6.7447240002535	21.1076990655698	8.65236466389054	13.0469897318436	3.2104334473748	8.57035391889956	10.3959147939475	22.1700124494242	18.8259822603606	22.4989377927879	10.9217002679001	25.5443684362655	5.36352800953516	12.260979449705	18.0848457590349	2.85130105393697	13.0845007004203	14.5320805932106	12.4123872081868
3163	RXN-1981	ISOCHORISMATE > CPD-110 + PYRUVATE; PWY-6406; Chemical-Reactions; Small-Molecule-Reactions	15665.5520629095	27.8341092729083	10.8415168923884	11.9375663597228	33.8193532086913	8.23668691016497	46.8007504227734	31.8944042213769	10.1461421519206	6.21413853677064	14.7824169122019	12.9637778399031	61.5599289911851	3.68237121408232	77.4689700857681	0	62.7480507411416	16.0574809944109	19.9658823076627	15.8697483650015	25.5323428931044	28.1959536745782	17.0870352486721	14.2920076412103	15.7643396689787	11.2723279483917	42.1777987339577	40.4923309874732	10.3270169212244	37.6394746349942	14.4206077731509	23.5339401843493	5.98603780942888	16.0285591468282	13.3498050471136	40.7298991201419	26.830192920788	37.4982296546465	15.4213172114448	44.6489590549905	9.94697607290831	14.2817509247842	31.877312984562	34.9969123365301	22.893486091655	17.6881176047505	17.9067398223047
2731	AGMATINE-DEIMINASE-RXN	WATER + AGMATHINE > AMMONIUM + CPD-597; ARGDEG-III-PWY; PWY-43; Chemical-Reactions; Small-Molecule-Reactions	15624.8449580335	32.426744563046	16.8220080528949	21.0101144678413	28.8206838470608	6.95436804342704	43.2376068677189	37.6074780442603	15.9150383114251	12.3967011663422	18.6264111774299	17.8697251491486	51.3362879529873	6.22684372179583	62.7767944361627	6.86667258050208	52.6066494957727	22.5435827113679	28.601482654053	20.9488709198573	32.1592196349906	26.2624236306857	18.361017221954	12.1006625008149	15.0775648365896	16.219425707161	37.2960091545001	46.0446359887025	10.8187126919674	38.7474325355625	16.6192433927429	27.2608610531595	7.41721676782974	21.2127475048215	15.9434636629481	36.90632063525	28.697582985176	34.9260468382799	15.8894431802513	42.3072978656869	16.0132250742497	18.5473605866234	34.3149245066158	49.7301902716118	14.653170642543	26.6079568789632	25.3492371947658
190	1.1.1.39-RXN	MAL + NAD > PYRUVATE + CARBON-DIOXIDE + NADH; PWY-7115; PWY-7117; GLUCONEO-PWY; PWY-7118; PWY-7384; Chemical-Reactions; Small-Molecule-Reactions	15592.0182053383	8.53273354750691	7.75921984713851	4.75328576020423	23.7129863567458	26.4401282511359	3.44973123982341	22.2826298027325	11.1450385048296	0.818793619142572	6.79303768751008	10.3653463292983	0.657025325311319	9.09439665526256	2.84166997532682	0	2.94780560011691	21.3320983927888	11.5828954469608	13.9254089366561	7.31277533039648	21.5670957759712	31.6440849831	0.530233345137191	3.48293047162603	28.1898275220957	7.59093894783475	2.70566243649786	32.108684583361	11.2719816422696	1.18847445387366	4.18520898394239	20.0214021800248	0.396716808791782	2.26422768822907	0.19633779437701	13.0252783941939	1.04331412541049	22.7557790791113	2.612849105845	10.5737525641961	10.6710888795913	1.70255602126272	13.0653907827223	30.386435798487	10.2500457378543	9.20269293973551
2678	PYRAZIN-RXN	PYRAZINAMIDE + WATER ?? AMMONIUM + PYRAZINOIC-ACID; Chemical-Reactions; Small-Molecule-Reactions	15587.2853315529	91.9043695833707	182.839023214882	90.2285653919644	176.029021391275	126.252723286553	78.8864317142678	161.411111046694	123.940558232065	25.2733561221099	123.85118777301	90.596070145468	95.6231797500175	24.8560596426549	110.026719157049	48.4129828400209	92.3631669363747	127.639378692488	159.377148845263	60.1581596083604	126.645781219977	155.818631956643	205.901872824998	36.9381372946998	63.9702570685147	60.7874048599338	92.6851932557528	71.0634433903667	235.074047913267	85.8653450662271	38.9480694461298	57.9674580728586	133.108017822901	42.012384030844	48.5959468141432	75.0523130820956	90.5169183811698	62.8025395701368	97.3291213569373	74.5429663044592	165.443750237481	77.6166534927032	69.1388829963495	85.3422487124204	116.113966061177	155.9263970051	60.0433902626104
2677	R311-RXN	Acrylamidase; ACRYLAMIDE + WATER > AMMONIUM + ACRYLATE; PWY-7308; Chemical-Reactions; Small-Molecule-Reactions	15587.2853315529	91.9043695833707	182.839023214882	90.2285653919644	176.029021391275	126.252723286553	78.8864317142678	161.411111046694	123.940558232065	25.2733561221099	123.85118777301	90.596070145468	95.6231797500175	24.8560596426549	110.026719157049	48.4129828400209	92.3631669363747	127.639378692488	159.377148845263	60.1581596083604	126.645781219977	155.818631956643	205.901872824998	36.9381372946998	63.9702570685147	60.7874048599338	92.6851932557528	71.0634433903667	235.074047913267	85.8653450662271	38.9480694461298	57.9674580728586	133.108017822901	42.012384030844	48.5959468141432	75.0523130820956	90.5169183811698	62.8025395701368	97.3291213569373	74.5429663044592	165.443750237481	77.6166534927032	69.1388829963495	85.3422487124204	116.113966061177	155.9263970051	60.0433902626104
2676	RXN-17608		15587.2853315529	91.9043695833707	182.839023214882	90.2285653919644	176.029021391275	126.252723286553	78.8864317142678	161.411111046694	123.940558232065	25.2733561221099	123.85118777301	90.596070145468	95.6231797500175	24.8560596426549	110.026719157049	48.4129828400209	92.3631669363747	127.639378692488	159.377148845263	60.1581596083604	126.645781219977	155.818631956643	205.901872824998	36.9381372946998	63.9702570685147	60.7874048599338	92.6851932557528	71.0634433903667	235.074047913267	85.8653450662271	38.9480694461298	57.9674580728586	133.108017822901	42.012384030844	48.5959468141432	75.0523130820956	90.5169183811698	62.8025395701368	97.3291213569373	74.5429663044592	165.443750237481	77.6166534927032	69.1388829963495	85.3422487124204	116.113966061177	155.9263970051	60.0433902626104
2675	RXNN-404	indole acetamide hydrolase; CPD-237 + WATER > INDOLE_ACETATE_AUXIN + AMMONIUM; PWY-581; PWY-5025; PWY-3161; Chemical-Reactions; Small-Molecule-Reactions	15587.2853315529	91.9043695833707	182.839023214882	90.2285653919644	176.029021391275	126.252723286553	78.8864317142678	161.411111046694	123.940558232065	25.2733561221099	123.85118777301	90.596070145468	95.6231797500175	24.8560596426549	110.026719157049	48.4129828400209	92.3631669363747	127.639378692488	159.377148845263	60.1581596083604	126.645781219977	155.818631956643	205.901872824998	36.9381372946998	63.9702570685147	60.7874048599338	92.6851932557528	71.0634433903667	235.074047913267	85.8653450662271	38.9480694461298	57.9674580728586	133.108017822901	42.012384030844	48.5959468141432	75.0523130820956	90.5169183811698	62.8025395701368	97.3291213569373	74.5429663044592	165.443750237481	77.6166534927032	69.1388829963495	85.3422487124204	116.113966061177	155.9263970051	60.0433902626104
2674	AMIDASE-RXN	Monocarboxylic-Acid-Amides + WATER ?? Monocarboxylates + AMMONIUM; Small-Molecule-Reactions; Chemical-Reactions	15587.2853315529	91.9043695833707	182.839023214882	90.2285653919644	176.029021391275	126.252723286553	78.8864317142678	161.411111046694	123.940558232065	25.2733561221099	123.85118777301	90.596070145468	95.6231797500175	24.8560596426549	110.026719157049	48.4129828400209	92.3631669363747	127.639378692488	159.377148845263	60.1581596083604	126.645781219977	155.818631956643	205.901872824998	36.9381372946998	63.9702570685147	60.7874048599338	92.6851932557528	71.0634433903667	235.074047913267	85.8653450662271	38.9480694461298	57.9674580728586	133.108017822901	42.012384030844	48.5959468141432	75.0523130820956	90.5169183811698	62.8025395701368	97.3291213569373	74.5429663044592	165.443750237481	77.6166534927032	69.1388829963495	85.3422487124204	116.113966061177	155.9263970051	60.0433902626104
2673	RXN-14728	ACETAMIDE + WATER ?? ACET + AMMONIUM; Chemical-Reactions; Small-Molecule-Reactions	15587.2853315529	91.9043695833707	182.839023214882	90.2285653919644	176.029021391275	126.252723286553	78.8864317142678	161.411111046694	123.940558232065	25.2733561221099	123.85118777301	90.596070145468	95.6231797500175	24.8560596426549	110.026719157049	48.4129828400209	92.3631669363747	127.639378692488	159.377148845263	60.1581596083604	126.645781219977	155.818631956643	205.901872824998	36.9381372946998	63.9702570685147	60.7874048599338	92.6851932557528	71.0634433903667	235.074047913267	85.8653450662271	38.9480694461298	57.9674580728586	133.108017822901	42.012384030844	48.5959468141432	75.0523130820956	90.5169183811698	62.8025395701368	97.3291213569373	74.5429663044592	165.443750237481	77.6166534927032	69.1388829963495	85.3422487124204	116.113966061177	155.9263970051	60.0433902626104
2672	RXN-14727	PROPIONAMIDE + WATER ?? PROPIONATE + AMMONIUM; Chemical-Reactions; Small-Molecule-Reactions	15587.2853315529	91.9043695833707	182.839023214882	90.2285653919644	176.029021391275	126.252723286553	78.8864317142678	161.411111046694	123.940558232065	25.2733561221099	123.85118777301	90.596070145468	95.6231797500175	24.8560596426549	110.026719157049	48.4129828400209	92.3631669363747	127.639378692488	159.377148845263	60.1581596083604	126.645781219977	155.818631956643	205.901872824998	36.9381372946998	63.9702570685147	60.7874048599338	92.6851932557528	71.0634433903667	235.074047913267	85.8653450662271	38.9480694461298	57.9674580728586	133.108017822901	42.012384030844	48.5959468141432	75.0523130820956	90.5169183811698	62.8025395701368	97.3291213569373	74.5429663044592	165.443750237481	77.6166534927032	69.1388829963495	85.3422487124204	116.113966061177	155.9263970051	60.0433902626104
2671	GUANIDINOBUTANAMIDE-NH3-RXN	4-GUANIDO-BUTYRAMIDE + WATER > AMMONIUM + CPD-592; ARGDEG-V-PWY; Small-Molecule-Reactions; Chemical-Reactions	15587.2853315529	91.9043695833707	182.839023214882	90.2285653919644	176.029021391275	126.252723286553	78.8864317142678	161.411111046694	123.940558232065	25.2733561221099	123.85118777301	90.596070145468	95.6231797500175	24.8560596426549	110.026719157049	48.4129828400209	92.3631669363747	127.639378692488	159.377148845263	60.1581596083604	126.645781219977	155.818631956643	205.901872824998	36.9381372946998	63.9702570685147	60.7874048599338	92.6851932557528	71.0634433903667	235.074047913267	85.8653450662271	38.9480694461298	57.9674580728586	133.108017822901	42.012384030844	48.5959468141432	75.0523130820956	90.5169183811698	62.8025395701368	97.3291213569373	74.5429663044592	165.443750237481	77.6166534927032	69.1388829963495	85.3422487124204	116.113966061177	155.9263970051	60.0433902626104
405	RXN0-2042	CPD-207 + OXYGEN-MOLECULE + NADPH + PROTON ? CPD0-2362 + NADP + WATER; PWY0-321; Chemical-Reactions; Small-Molecule-Reactions	15559.1014706521	11.7285945092909	30.8419136684687	16.7424137564912	27.5831564763349	28.5399185545671	8.1377333082801	27.1082920876454	19.6464381982361	14.0578265204387	18.7846451218843	18.064847674692	0.707913410222071	14.3397723377014	1.44977174208051	14.8590831583824	3.7531146179402	20.7186936838096	32.1126324280637	14.6986854853119	13.4534822739669	35.3334207098148	38.2494983636461	10.3002825310518	17.1347994952652	8.38430328197721	6.02551810395203	2.44476831919782	46.1846761411317	3.71775417298938	5.96866944279199	5.09295566076708	20.4053067348495	13.5302753498591	3.33121581785536	5.89174188193796	15.0029497597071	2.28590623524712	13.2982813516355	6.31245784757684	29.1768166940992	13.536172843236	4.91728839268392	13.7603462582034	21.3803393146999	24.5425984328407	11.6709623051382
2761	GUANINE-DEAMINASE-RXN	PROTON + WATER + GUANINE > AMMONIUM + XANTHINE; PWY-5497; P164-PWY; PWY-6606; PWY-6608; Chemical-Reactions; Small-Molecule-Reactions	15553.3902261658	11.8377462083886	34.9451908623388	20.0200189185537	13.051810678794	23.9530771049165	2.86099367405737	13.2178317721329	21.2619750462471	16.2995996138568	25.1316820988917	17.1004217352554	1.63123688260809	11.7881180429718	0.722219253911604	16.8793479010812	5.5821905050518	18.0814512886835	24.0716252934611	12.4084398482114	12.6651682699512	17.9877037460681	19.2664198723107	9.43632389786236	16.9309155015761	17.8069033671886	4.10120837669095	5.15453948712726	29.6492243558598	14.8472110980537	11.9519135435257	8.2845317038132	23.350002715273	10.4876548011381	6.49919027504861	10.6190578288929	8.68895610234611	2.81076369974943	10.3420143502525	9.30429545617907	32.8160573406955	10.9731573075723	9.9211494351343	10.3320812352846	16.1636537478042	25.1050879212799	7.99170099081252
2760	RXN-15261	dihydropterin deaminase; CPD0-1718 + WATER + PROTON > CPD-16458 + AMMONIUM; PWY-7442; Chemical-Reactions; Small-Molecule-Reactions	15553.3902261658	11.8377462083886	34.9451908623388	20.0200189185537	13.051810678794	23.9530771049165	2.86099367405737	13.2178317721329	21.2619750462471	16.2995996138568	25.1316820988917	17.1004217352554	1.63123688260809	11.7881180429718	0.722219253911604	16.8793479010812	5.5821905050518	18.0814512886835	24.0716252934611	12.4084398482114	12.6651682699512	17.9877037460681	19.2664198723107	9.43632389786236	16.9309155015761	17.8069033671886	4.10120837669095	5.15453948712726	29.6492243558598	14.8472110980537	11.9519135435257	8.2845317038132	23.350002715273	10.4876548011381	6.49919027504861	10.6190578288929	8.68895610234611	2.81076369974943	10.3420143502525	9.30429545617907	32.8160573406955	10.9731573075723	9.9211494351343	10.3320812352846	16.1636537478042	25.1050879212799	7.99170099081252
3191	METHIONINE-GAMMA-LYASE-RXN	MET + WATER ? CPD-7671 + 2-OXOBUTANOATE + AMMONIUM; Composite-Reactions; Chemical-Reactions; Small-Molecule-Reactions	15507.587560976	30.575290166609	26.720252639986	18.9061103794566	27.055482566953	23.0234095857591	39.7168827508455	22.6886431808614	17.8702279512744	0	20.6781042426893	18.8114381339785	50.4525753298381	7.61369773787736	63.6856364906849	13.9033974984476	51.2640763005429	22.9205918098124	27.7125194597531	15.7965942101658	13.0366490208418	22.5567629396626	15.848186724231	15.7890237363254	15.6719343082096	13.7275606077771	38.0868166096221	42.4432583644582	18.2687592789955	33.4767566958099	15.179065837411	21.6494741042538	17.4601652278463	14.7795310572542	14.5360376144393	33.3961113857308	26.1659853553334	29.9985837237172	20.1128715220646	34.9219577994026	22.4820074671416	19.0982366412405	28.2373816509942	45.530884978394	28.5137074370607	24.5443273484107	17.6168744531655
2866	RIBULOSE-BISPHOSPHATE-CARBOXYLASE-RXN	G3P + PROTON <> D-RIBULOSE-15-P2 + CARBON-DIOXIDE + WATER; PWY-5723; CALVIN-PWY; PWY-5532; Chemical-Reactions; Small-Molecule-Reactions	15505.5248933472	7.3317735071494	4.12055296237677	6.40986546932435	0	13.844733276327	0	0	11.6665345639059	0	8.17602794855191	4.43293692608761	6.15698777681081	11.4842675356449	0	27.8067949968952	0	7.56731030786459	1.9548781895855	7.21383595061927	4.46873727464554	0	5.11266748687836	9.42218793802504	7.43679647312144	6.72085728851001	6.30330650799123	2.81476306214131	8.65073086716149	8.48316005581212	4.38363448952016	4.56931639585045	6.05225201526962	4.63604258152609	17.1908010001814	5.7976358299311	9.80520284800363	0	15.7255022629497	1.62973311494364	8.01244645653255	9.96591513905568	12.4457534323322	8.57007749100006	13.0380228136882	6.73880646769073	7.34129503810542
2394	RXN-5341	LINAMARIN + WATER ? 2-HYDROXY-2-METHYLPROPANENITRILE + GLC; PWY-3121; PWY-7091; Chemical-Reactions; Small-Molecule-Reactions	15477.4398014356	112.841837411031	84.4468239543171	72.8144586520764	145.745376452754	85.6375422885682	165.566196336201	130.494440971293	69.8117146529364	33.2357111206064	73.0470091029509	71.5721579126106	169.132461135699	36.3134379525785	207.482874862869	65.6763949259292	174.487070217028	112.978573971215	117.947829560952	97.9675485601628	68.660860379394	133.291207940139	122.124123865918	42.3555945585144	48.9663488011722	96.0252426729498	132.551423111	134.755534368972	114.518304423606	159.393261574523	41.4390967742	87.4758365165693	71.7005927203374	74.5797653933932	56.0442477497763	125.116142918073	118.447225939139	114.648786632531	113.346280041726	129.837783635148	86.2939051295605	73.8995697710547	110.519552486838	187.010927887283	152.289715955558	128.518422743111	84.3685452320975
[truncated: 3,103 more rows]
[truncated: 117 more columns]
