# Supplementary material for: Composition, Seasonal Dynamics and Metabolic Potential of the Rhizosphere Microbiome Associated with Wild White Poplar
Source: BioTech (Basel). 2024 Dec 1;13(4):52. doi: 10.3390/biotech13040052 (PMC11674042; doi:10.3390/biotech13040052)
Supplement: Supplementary file 1 [file biotech-13-00052-s001.zip › Supplementary Table S7.txt]

Entry	Description	Div. score	Avg. norm. ratio (0%...100%)	Cfo_100 s	Cfo_101 s	Cfo_103 s	Cfo_106 s	Cfo_14 s	Cfo_16 s	Cfo_27 s	Cfo_30 s	Cfo_33 s	Cfo_39 s	Cfo_39 s2	Cfo_44 s	Cfo_45 s	Cfo_51 s	Cfo_54 s	Cfo_55 s	Cfo_76 s	Cfo_79 s	Cfo_80 s	Cfo_86 s	Cfo_89 s	Cfo_93 s	Cfo_94 s	Cfo_nn s	Pfo_1 s	Pfo_1 a	Pfo_10 s	Pfo_10 a	Pfo_11 s	Pfo_11 a	Pfo_12 s	Pfo_12 a	Pfo_14 s	Pfo_14 a	Pfo_15 s	Pfo_15 a	Pfo_16 s	Pfo_16 a	Pfo_17 a	Pfo_18 s	Pfo_18 a	Pfo_19 a	Pfo_19 s	Pfo_2 a	Pfo_20 a	Pfo_20 s
251	PWY-6396	superpathway of 2,3-butanediol biosynthesis || Super-Pathways	36311.5892601485	24.1558841891754	13.0912722358747	9.10405628036564	0	0.593157860464069	0	0	12.5508783296636	29.6000886230198	3.5739623658042	5.34238550115411	5.30044058366559	30.9582420672007	4.49388175077619	0	5.36387448390332	11.9683830793193	22.3461854635106	6.87192377176497	0	0	7.6179191754562	0	9.96739121243349	9.35310660387167	10.4463711492865	55.1287476138626	2.52731682046338	12.8561243299379	8.17712798537411	9.30899340706931	6.12856249536851	4.86102128487021	15.1548607136243	5.00815599493507	10.6014937786721	0	17.6943128083394	6.92610097736695	4.40827229955427	10.1996483748929	5.85675175443628	75.9506566839934	10.0522078622383	6.09448896647317	4.2337212403255
392	SUCSYN-PWY	sucrose biosynthesis I (from photosynthesis) || Super-Pathways	31934.2085685235	12.1151878747822	0.127471527224941	0.474409861963266	0	15.3874045502799	2.14413828689626	0	9.87496146212268	0	0	0	0	0	0	0	0	0.442565206869199	0	22.6402999576573	0	0	0	0	0	22.4575051151818	0	53.5876065422949	0	0	0	0.971707183385938	0	0	0	0	0	3.37371252953918	0	0	0	0	0	51.3052536014141	0	0	5.75064548001243
219	PWY-5971	palmitate biosynthesis II (bacteria and plants) || Palmitate-Biosynthesis	30977.6472250178	39.3591594202615	88.3443203679622	108.01756621557	0	93.2188717700159	12.6088790021505	0	87.2735104546391	0	0	75.5257053317018	50.2785918626309	0	13.0665277896945	92.1628470101726	0	0	0	47.7739452389227	81.0118956979657	50.9463260849429	56.0447211941395	0	87.1396108162249	104.05090319529	71.4462752554793	0	64.7009283826036	0	0	0	0	0	119.170557139927	0	0	0	0	0	0	86.9878318956803	95.1975019976999	0	62.4981667121705	0	0
163	PWY-5273	<i>p</i>-cumate degradation || Super-Pathways	27149.2316619408	7.18088649346188	0	0	55.2222397293718	0	0	58.4268636937691	0	0	0	30.1322149040976	0	0	0	0	0	24.2546096676273	0	36.7221330015604	0	0	0	25.3047531830811	0	0	0	0	0	44.4768900731263	27.142896624732	0	14.8563879271428	0	0	0	0	0	35.099889450234	0	0	0	0	9.16974208878929	44.0299954368439	0	0
162	PWY-5266	<I>p</I>-cymene degradation || Super-Pathways	27149.2316619408	7.18088649346188	0	0	55.2222397293718	0	0	58.4268636937691	0	0	0	30.1322149040976	0	0	0	0	0	24.2546096676273	0	36.7221330015604	0	0	0	25.3047531830811	0	0	0	0	0	44.4768900731263	27.142896624732	0	14.8563879271428	0	0	0	0	0	35.099889450234	0	0	0	0	9.16974208878929	44.0299954368439	0	0
329	PWY-7332	superpathway of UDP-<I>N</i>-acetylglucosamine-derived O-antigen building blocks biosynthesis || UDP-Sugar-Biosynthesis	24496.5990287652	8.85673311801639	0	30.1404242083118	0	50.517916877481	0	0	32.4008353820988	0	4.03251477992744	9.29206143544749	0	0	0	0	0	8.86096943545243	0	11.3977666149303	9.16799738744699	9.11610779102658	0	0	0	0	13.3442117982657	0	21.7885728986588	0	0	0	15.8638588033358	0	3.83583440842589	0	21.7310955902139	0	27.5845674423185	0	8.73594981486082	19.9867719030289	0	12.4959591658826	24.5583342297115	7.81647146606083	7.3262247657439
330	PWY-7347	sucrose biosynthesis III || Sucrose-Biosynthesis	23379.829798014	7.1764846540066	0.0382968624948898	0.143148360297878	0	5.75388537591277	0.688384245110418	0	3.53085644538414	0	0	0	0	0	0	0	0	0.133605885424316	0	8.71867106356332	0	0	0	0	0	8.76909599212863	0	30.9475390745243	0	0	0	0.294522917077892	0	0	0	0	0	1.08856580326503	0	0	0	0	0	30.9426076828953	0	0	1.85776944858726
194	PWY-5741	ethylmalonyl-CoA pathway || Energy-Metabolism	19736.136578425	9.34661756021227	20.5094607582295	17.6241959869416	0	24.3770497640577	0	0	23.4305844441567	0	10.9825133407448	11.3962222625003	3.21169107814412	0	0	48.3484047450904	0	12.9142637624113	21.0800825993942	10.9958022394772	3.12664384614804	0	0	0	4.99490868731501	12.8415240044123	5.07507744884111	0	11.9715280025172	2.64946311383751	6.15522765500638	0	19.4492119348701	3.54438736582471	12.1244674671525	0	13.1479668541637	0.848350059273692	16.6206120870582	0	4.63892993925965	8.08397777145384	5.52108461350448	2.40492162419135	4.20072687686143	6.23096339592253	9.35025099111752
136	PWY-3661	glycine betaine degradation I || Glycine-Betaine-Degradation	19290.0395655284	23.763866739764	1.3787231233887	27.4374494001827	0	0	0	0	30.9658594246471	0	54.2037685088278	39.3842789617903	4.98731653946239	45.0127212933848	0	0	0	49.7547351823742	0	45.7194579475127	53.396815882953	0	36.4224831035918	59.235493533017	40.8945960756854	39.4659111157021	28.4967784439904	11.2120959977817	51.138957632753	41.4172463525627	45.2705225950766	33.749035549313	31.3484250120575	44.4724312320427	11.0048453142777	30.9764991499601	32.0857836630469	4.01112374021168	50.0441868588386	0	63.6107560014602	41.9177279912344	41.0641344111285	0	39.4779962910947	49.9602358463667	44.1973596532412
283	PWY-6895	superpathway of thiamine diphosphate biosynthesis II || Thiamine-Biosynthesis	18970.5760754339	10.3158529096272	0	18.5181695856436	0	0	36.7104547663119	66.4554922089944	0	0	0	14.7821944395117	0	0	37.0376153224058	0	37.150098809179	25.2603706599066	7.41139558963995	0	0	0	25.785857317255	0	15.3445553447618	0	18.1836986872288	1.57248627941151	35.9718443619488	0	24.2837383298872	8.49850868845815	8.88741928920926	0	1.2045601302553	0	0	0	22.4673731464464	0	0	0	8.20683149832419	18.4838353731268	29.3211716149504	0	0
245	PWY-6339	syringate degradation || Super-Pathways	18723.5421336333	6.14624177205793	0	0	0	23.4080628717044	0	0	0	0	0	16.9195616611851	10.1101158085232	0	0	0	0	20.2544948266007	0	31.5504478213078	0	0	0	0	0	16.6137127051535	22.117916551129	0	0	0	0	0	0	0	33.4168704952586	0	29.0743433224368	0	26.9439577073252	0	0	29.6228468127462	0	24.9625321284459	0	0	0
97	P164-PWY	purine nucleobases degradation I (anaerobic) || Purine-Degradation	18645.3694931772	18.8760406648645	33.8761356680631	37.0132686496534	0	31.4299062346091	0	0	53.6631506988211	48.0931510358329	32.4822240586963	40.9461252338507	0	51.183222489537	33.9623702705863	0	0	36.5950458194578	0	31.3566896409033	70.0107906147791	0	24.347375109401	21.6669098906419	16.1633440255691	45.8657316533989	25.1768957808254	17.4857010019024	14.4296776766862	26.9551565055306	10.6044173281871	40.626783664829	30.8711410003238	36.7208539777848	0	36.2331599815034	16.9286565484142	42.8990868749498	26.7212486350799	0	39.7016486675042	19.8956366203653	31.8646958004023	0	6.56867374431769	29.5937295535048	34.2644954845177
93	P125-PWY	superpathway of (<i>R,R</i>)-butanediol biosynthesis || Super-Pathways	18640.6539322669	34.630234446369	23.6326854749157	26.3843601174333	11.1103074100367	25.3599981051326	0	9.35645801303182	30.0989493891821	51.7655137405046	32.192597981844	21.4900364710251	3.37221513420101	79.1120164478345	7.78891523572876	0	5.23010281229827	36.6900516260398	58.7621998961857	55.1329487438362	9.06131281004046	0	7.29279020650346	23.0634571326722	15.9004591868853	8.44658393233553	31.3248122295392	48.9272161580143	14.764324764843	20.4524433668981	15.6074498631732	27.5907071698199	17.2673715887799	13.9336025644448	10.8660658579192	15.2388692816819	42.3075082165738	0	43.1116120862161	12.3241639882581	17.8806366991104	44.1533898178103	14.9997661673848	67.0993796895374	18.4406337659713	67.2079937321628	30.1755822782397
27	CRNFORCAT-PWY	creatinine degradation I || Creatinine-Degradation	18601.9674732631	8.76001824256624	14.646715108228	16.1499992749567	0	10.4400792593049	0	0	22.0830419083486	0	22.3104993031663	11.860832385192	0	44.2107647775657	0	0	0	21.1027199757113	35.0626171380442	29.8962440325548	0	0	0	0	0	0	18.8950776067853	0	0	0	0	7.90308436315114	0	4.27176742509439	0	0	23.5365626772692	0.969453424357355	25.2856955905002	0	0	26.2823212132815	0	9.86648368691002	0	37.5772743690092	17.3163139787878
279	PWY-6749	CMP-legionaminate biosynthesis I || CMP-Legionaminate-Biosynthesis	18303.3842379798	10.9951449730136	10.0261856111117	26.0236063460581	14.6692367514129	29.4594966432001	8.38993494648816	19.7549337116066	29.207207526169	15.3883502568642	11.138583785804	12.2832372481899	1.96142995099996	8.38577705579648	0	62.3584917289525	6.09561753147102	11.0962489005161	12.426193429455	7.36634768425999	35.4875233375428	12.7005099305203	7.26988512352995	5.81464900632839	6.7459199294875	2.9535024358406	7.27760892284978	1.42131135026794	1.19730109064718	3.82523532605883	2.91111204908176	10.5189639898243	4.26858626116281	14.056017107319	2.59306994927754	5.78146135935239	4.65401571438814	11.0852897665522	5.91071902941565	7.21779961713105	10.1472413599413	4.26885524132073	7.03088385205402	9.49952817608485	0	7.13304489814439	12.6379330756705
293	PWY-7013	(<i>S</i>)-propane-1,2-diol degradation || Fermentation-to-propanoate	18141.2417148665	18.7127845760706	0.153195220692705	9.11976744949364	25.8483205342867	0	0	13.670014845747	0	0	26.171364508287	20.0679072226549	10.9422286382984	40.678455419361	0	0	0	24.8786712663367	0	21.3625396357787	27.3599334195094	0	22.5888058199395	56.2529372405994	34.5808481871783	18.9488399806828	26.5068521463807	10.7804066286761	29.3296515243783	42.4453514100551	39.9751707623771	20.6965962275202	32.2571508884487	20.5467949558711	33.0208200722423	24.5261216114653	26.8673598934485	0	51.747704050325	0	36.2967832558068	46.9315502981134	23.1905433059595	5.89915589781766	56.3529996783081	25.2831058780221	21.7278660640522
34	ENTBACSYN-PWY	enterobactin biosynthesis || Super-Pathways	17083.1216036698	14.4682667836764	0.135945883007888	0	0	0	12.5995132889838	0	8.24514705171539	0	0	2.73494351235165	27.4200038723755	0	15.4858885857277	0	12.1605965446331	2.75925191267745	0	10.345897892544	0	0	24.0763336626225	0	16.11414537197	0	26.7565938192009	23.4255921841219	0	9.83308027784294	24.0563059766849	19.7371632953077	4.56797004518627	0	46.1288217771577	20.995954353109	23.5266296310132	17.8505735373009	29.1092068689601	0	0	32.2613265390446	15.5386091338517	6.78629107563397	12.5431258761791	14.3668803020164	0
384	PYRIDOXSYN-PWY	pyridoxal 5_-phosphate biosynthesis I || Vitamin-B6-Biosynthesis	16949.5786410277	19.3275877112549	32.0941587183343	31.6774628438946	0	23.4515688804391	27.7915857428065	0	5.06830701249706	62.2410258546719	15.2642949634977	5.22695141879975	12.6522625865148	0	23.3819788404451	0	38.2538347833644	19.24898294592	28.0571535943519	9.53613008855291	3.63606011593913	0	19.0273189977926	0	13.7552539884373	6.98010995330438	15.425012877975	54.546485650586	0	20.4535374099922	17.2067076290361	36.3436188486358	7.95491137859025	29.302294522085	45.3849592800259	21.7468011022874	8.85089072380568	0	7.7755038897271	31.4025494975745	18.0021828243707	18.515509957407	37.9230770553594	24.5310406470415	0	16.980535579709	12.9985086080712
65	HEXITOLDEGSUPER-PWY	superpathway of hexitol degradation (bacteria) || Super-Pathways	16812.062179721	9.25230835414224	0.203190163895801	12.0400056104259	0	2.06916686510386	28.4202751308388	14.6131870943312	12.821195887434	0	0	25.4162117232744	0	0	8.00704287016462	33.0043038526705	0	17.9761719345862	2.88984666928382	9.87946572373853	0	0	18.8545109829508	0	5.24247707389126	1.65987562684868	21.1375139787732	0.774424703950022	16.5421907530375	0	15.922338961174	5.27590786604407	7.35383580254911	0	1.03891290462658	0	21.9682319347438	0	42.4351229588395	0	0	23.1319847814672	4.0934797881428	18.5291277897626	26.4895993336741	8.80867349460502	13.4232368186022
4	ALL-CHORISMATE-PWY	superpathway of chorismate metabolism || Super-Pathways	16702.3374919833	7.47799739666211	1.25382805392306	0	0	0	0	0	26.9697743482456	0	0	12.1023613229137	0	0	0	0	10.9542607509257	15.7394330246425	0	29.4192660404501	0	0	0	0	18.783638437618	0	15.2982334551703	1.91055053227888	0	0	0	0	11.6019044759742	0	2.66245811453864	3.21717917322919	28.006999345504	0	24.2785160363205	0	0	21.7158604462272	0	16.7783030975325	0	20.0762012019987	0
189	PWY-5676	acetyl-CoA fermentation to butanoate II || Super-Pathways	16677.2994433227	12.2439085340206	30.6350935470115	22.2676569688881	2.835238904497	29.7987287669423	4.5772342826079	4.25033262313533	27.0907496119517	0	21.2951290568928	15.7214675698868	2.36723519677338	0	0	53.4748095792168	0.683373776136093	17.7938145723872	21.473171184522	8.84700440374725	4.87138336336117	3.32507964944941	7.03432071775131	0	11.3725267732011	12.7811816585276	11.3122065859283	0	8.36458631181714	9.08752718499736	5.51926841359365	7.6439625676411	19.735711130736	8.83351470585757	9.66681167819447	3.39811326064164	10.0283445668794	6.66873552123687	13.4922404185837	3.33094615417841	16.9630827729013	14.8361149788317	6.03440600149282	5.45417766846011	2.46866587240813	18.0554876469938	10.5926509230285
164	PWY-5304	superpathway of sulfur oxidation (<i>Acidianus ambivalens</i>) || Super-Pathways	16487.9086500434	6.16446215159395	1.92319642080408	1.15422482191463	0	11.631467473525	13.5146561443067	17.3763651981838	4.43972133663951	0	4.42925702630553	21.4374099481732	1.33692458374143	0	0.230109476326616	22.957509092522	3.21843853820598	5.56442337034342	3.76861794250087	3.53835481050671	18.9517216578261	51.1486035649604	45.620473201352	0	37.457439049802	22.1256018295619	3.8891779396462	0.62508853945318	53.5268394701819	2.76335755930038	2.20107079119572	3.92771259928587	1.79143880822176	1.4543630892678	4.98212931874797	0	4.28349546309164	0	4.28735937638409	0	1.50122027356831	1.04270231682783	3.93671622837187	4.99420342912929	31.5289173504102	11.376404494382	3.033417318658
321	PWY-7237	<i>myo</i>-, <i>chiro</i>- and <i>scyllo</i>-inositol degradation || Super-Pathways	16475.9006916782	31.9797862329352	25.2342012054931	30.7523020791104	4.66568974229409	18.4266263237519	13.5146561443067	20.2929193766106	35.235860196009	2.85809238949817	32.7079396502595	43.9119588826047	6.03168462291871	92.874708775563	9.43448852939126	22.957509092522	0	39.6305251050445	64.7592656737097	51.3732086516897	26.5485930054841	53.9891335430369	51.7286335103815	16.8079321925476	51.7342154615545	19.0223278767453	36.3325962539022	30.6594418472871	63.7112618036631	22.214679338711	10.9458655562165	18.1920862785105	7.70857466124296	11.9931222238143	19.5205783602296	13.175640626621	48.3650780675223	0.435777317790609	59.2080786606431	0	27.5781826437369	52.0886494905575	12.439811630245	44.9447800353896	56.5839503702221	65.5714680419967	37.143614905185
99	P221-PWY	octane oxidation || Other-Degradation	16383.590086968	16.1325590437168	22.0549402218144	23.5373007223767	0	40.5272678229931	13.2014877940354	0	25.1107326913844	68.8178301728134	11.4579211518654	24.6348878496668	3.45279608690327	0	0.551782412223845	67.711826075425	8.60986892435828	20.3706954768259	15.9761774435736	30.6052546040681	18.2496340464848	47.6548909130278	42.2016866056323	0	40.2921530799553	28.6347853045438	0	25.6454546658676	47.522432120184	15.5965924414627	0	21.9478209066498	8.90873571053794	14.0879390651558	12.5388996983172	12.1173685737123	14.0628399533533	0.869985665184854	16.3439309524125	19.8143578584517	10.0943537667381	2.07569562640653	12.4275854494125	19.2663343385922	28.790478785912	12.6057615694781	16.1414551205138
292	PWY-7007	methyl ketone biosynthesis (engineered) || Energy-Metabolism	16361.4967542654	14.6090488546057	13.9345086479864	16.9312581537275	9.01494706500425	24.9062061491143	22.5461625579313	4.64315325813528	24.2648988397966	0	19.9865232561222	31.2450289940461	0	39.5731797630065	6.16837626454356	35.4339752236234	0	20.7685520304663	40.4054941492309	28.3896177070083	17.6299817950068	45.0914668546642	37.306934392241	10.4946914719216	31.6603053270233	11.7032597490307	18.3319047024097	0	46.2119585002177	3.80266794859556	7.3048374818788	8.8446084812573	8.74001588425788	2.87865823331839	0	0	27.4011402849925	0	33.6171185505836	0	13.2013168326973	22.3158736204181	0	15.4569053822435	38.1175507752514	47.9757327735668	21.9813960990276
334	PWY-7376	cob(II)yrinate <i>a,c</i>-diamide biosynthesis II (late cobalt incorporation) || Cobyrinate-diamide-Biosynthesis	16335.4348538199	28.155418575032	26.5229242637926	27.0832218775539	0	23.052488219019	0	0	28.2982989250484	0	25.5868350432869	26.1534504573641	11.8369562166007	28.916721198888	0	46.766126604362	0	28.9321639073286	17.2208237618436	28.7528808956546	20.4754399487625	0	28.8733445407861	18.1968637445634	31.8123716302952	24.3871243323603	16.4104644256958	41.0238320603047	40.2155794192631	20.4917889745964	15.1561239280789	17.3928254263528	20.3261443522891	13.7933243349295	31.3946138455252	14.0786280721979	21.5121441462049	0.773573607875423	29.5960485136003	0	31.8035700383632	24.3881073971132	13.7150859887816	49.0515446332118	31.2486039630666	33.9715354219628	16.6139839103134
130	PWY-1861	formaldehyde assimilation II (assimilatory RuMP Cycle) || Formaldehyde-Assimilation	16246.0571046321	30.4136527105904	22.0504471960162	33.111702770459	28.7099714520356	21.2535783363536	21.9405982848849	54.2221140768345	37.6367083665476	0	43.4626275942846	32.0985361257577	9.79200827201694	85.7548465323511	11.7448745966997	35.8642462528952	1.47382664866641	53.3064040596942	58.8765043727469	50.0978646539419	25.6003739597825	0	21.2110401699473	39.2082406692679	32.2645142278891	17.7154379093408	46.8994059187772	10.436723497724	35.3535219202956	33.0599173958411	35.0550938244932	32.2952794160495	26.4348371252619	19.3688273195397	28.4002923487082	21.253980026218	54.1921088542412	0	63.4091155904553	0	31.5896793791213	60.9483205866121	22.3957151815718	30.9982885766855	50.8274459046895	69.1456721146705	39.9340200129284
350	PWY-7616	methanol oxidation to carbon dioxide || Super-Pathways	16242.2829375527	11.6035439378756	17.7482517131501	20.4140647792098	6.90302464302258	9.09043605774158	12.8493303444447	3.5243358080771	16.2146791145963	0	14.0623435892328	24.2119887258155	0	34.0562618489449	4.67921670074558	21.9222962918688	0	16.4145013523976	33.8005405794694	21.6869373332756	14.0291364753244	36.5684587084102	31.7925750264391	8.51036252396888	26.9511728121127	10.313168834419	14.3202681751064	0	37.870901531319	4.38951440529	5.69539258290187	9.09899696335908	7.48976038893294	0	0	0	21.778819861741	0	24.0821078576711	0	0	18.9443500161406	0	22.2732312902401	33.481810453263	42.8099271360318	16.2091478648475
81	NADSYN-PWY	NAD <i>de novo</i> biosynthesis II (from tryptophan) || Super-Pathways	16124.7745905586	8.90918116035431	9.76225906728956	12.3291620654595	0	30.4521246375965	0	7.36040559086323	11.264109504004	0	13.333501901491	4.40727057098631	0	0	0	0	0	12.8227638810705	20.3900905699511	7.39640558776054	5.88477517136331	0	0	0	18.9535114009692	20.087340876291	0.413444173168765	21.9326166246516	0	0	0	18.1411961073573	0	14.7656546546212	0	19.4211062267507	0	18.5413899316375	0	0	4.19268095752392	0	0	3.68786978196894	0	16.4676922786852	8.53524532184637
214	PWY-5910	superpathway of geranylgeranyldiphosphate biosynthesis I (via mevalonate) || Super-Pathways	15992.6042859331	3.65317751572041	0	4.58452294807994	0	0.895560122606673	23.3306666865928	0	2.33780611244074	0	1.42581821456168	19.2188537153707	0	0	1.58012291560686	37.1227914177336	0	0	1.51381646178949	1.65414568980054	17.1478631040351	44.1974719238843	40.3236196676989	0	32.0400251949239	14.0204414482832	2.60161590160388	0.264405340344191	40.8466470503659	0	2.9952360298829	0	0	0	0.20192915864799	0	0	0	0	0	0	4.57033721832193	1.57866660214744	0	29.4700746151577	0	0
105	P381-PWY	adenosylcobalamin biosynthesis II (aerobic) || Super-Pathways	15986.3516100028	5.59277561677358	21.4783658905341	15.9172181188062	0	18.9431819180735	0	0	0	0	17.138621389224	17.9102629876848	2.73090923327515	25.8075583181199	0	0	0	25.9881638966164	6.03093149240216	6.01461745655447	12.4479451430504	0	27.6297666729359	0	5.84108437189262	20.2362635942904	0	0	34.6620025530253	6.1940077902186	0	0	19.3912628200792	0	0	0	0	0	0	0	4.25274423267619	0	5.08125162388412	0	0	18.6136467582635	0
404	VALDEG-PWY	L-valine degradation I || VALINE-DEG	15902.620522597	4.023929724353	31.8811190316955	10.8289644082462	0	11.4833372339683	0	0	15.5435305433916	0	18.1126791206477	8.37017095836801	0	0	0	0	0	13.3660253663361	21.915643387183	0	0	0	0	0	0	8.90215030743553	0	0	13.9932635095289	0	0	0	13.3087702499024	0	0	0	0	0	0	0	25.4757472524186	0	0	0	0	21.946938578612	0
260	PWY-6545	pyrimidine deoxyribonucleotides <i>de novo</i> biosynthesis III || Pyrimid-Deoxyribonucleot-De-Novo-Biosyn	15779.7441912721	29.8351184195645	53.3740289359012	51.8276751070372	46.7391669835075	32.5171603158271	67.0675830792813	31.7200638426564	57.672678529208	0	56.9299916227605	56.9747926538895	34.5936288505315	22.4438818116327	4.51745812575958	82.794241270587	12.1248933156552	37.7847017870127	40.6945339288239	42.2968413488245	54.8186392312748	73.0497033208436	70.5216887142039	69.1779732021641	57.8659583701607	48.5000787679085	22.260392542439	5.99895842745375	74.594098975328	22.3221982147766	64.4148441923347	14.9072196140659	58.9441809378021	43.0476086097412	47.1987439713061	0	18.2693764869879	3.25656693479745	29.008910692184	7.91519517525968	39.4853093423593	27.9880202482287	14.3090988125588	14.8143533452211	55.7874215762784	48.779732945462	28.2819264398731
199	PWY-5838	superpathway of menaquinol-8 biosynthesis I || Super-Pathways	15748.875410597	16.1408192280739	23.0337952171053	36.3194327677151	0	43.016058503221	13.9832786481993	15.2009927437122	35.4355952280367	9.22932919604697	25.3040844091888	16.6941064558434	0	5.44345324634885	9.31337868359357	0	7.53879137036683	28.1995993319642	43.9280939629316	45.7428764946214	8.38043761960964	5.07473792962786	10.5168801777066	6.77711689934927	13.5749548639694	5.23080052295537	12.9910690364129	2.19985824562119	14.64901692753	6.4809746627519	12.5374760290121	13.0754365591903	22.7410709998046	18.3155650745867	1.20049220458973	2.60742747695614	25.7853083500907	0	23.9165175147032	0	21.3583150406764	18.3294766936835	0	23.4773852334527	24.1778999813736	35.525453272782	27.0227469290647
143	PWY-5022	4-aminobutanoate degradation V || Acetyl-CoA-Butyrate	15635.3000320934	33.451195126781	46.6596280379713	45.6886579693624	0	26.2636020211257	48.1164651973115	47.6196761024353	40.7176941489734	27.2955834534076	43.6557559375219	54.5345648074547	23.7922497576161	61.2720629848162	0	0	22.2484262656816	48.5585096237457	62.1856277665104	47.3798076104069	0	63.6575683926633	0	33.734959322608	56.5115002059188	45.9558064974922	0	25.8066996086117	64.8743886514375	41.2144979076944	0	44.2632660473056	0	29.7066896724886	46.2893561255387	34.901710900724	55.6296923220714	0	54.2301321432637	31.8979502756461	42.7379620034587	53.1763506283989	35.9327599468432	40.4545184752504	0	64.4993770583291	43.4557629636244
213	PWY-5899	superpathway of menaquinol-13 biosynthesis || Super-Pathways	15590.9719058881	15.1932707801261	21.6048455584278	34.2759714500221	0	40.2743192948459	12.9410110142913	14.17157301695	33.2374033086882	8.82141791282847	23.7990005450923	15.4629717839011	0	4.84333247229836	8.73427442904546	0	7.01705082924286	26.7189802863567	42.1049777515996	44.4307690803264	7.70530335260893	4.6266716797496	9.81526600581394	6.11132561907816	12.7708459589664	4.68111728085232	11.9569902725438	2.00523994977325	13.9120791045313	5.97065323896432	11.577153674087	12.2906397131251	21.5902716638795	16.8277721747879	1.13615506514764	2.33428708573951	24.1938202046088	0	22.5144388359386	0	20.0512465709904	17.0190521347875	0	22.0318039853531	23.0842783622608	33.6814196845892	25.6803445764122
212	PWY-5898	superpathway of menaquinol-12 biosynthesis || Super-Pathways	15590.9719058881	15.1932707801261	21.6048455584278	34.2759714500221	0	40.2743192948459	12.9410110142913	14.17157301695	33.2374033086882	8.82141791282847	23.7990005450923	15.4629717839011	0	4.84333247229836	8.73427442904546	0	7.01705082924286	26.7189802863567	42.1049777515996	44.4307690803264	7.70530335260893	4.6266716797496	9.81526600581394	6.11132561907816	12.7708459589664	4.68111728085232	11.9569902725438	2.00523994977325	13.9120791045313	5.97065323896432	11.577153674087	12.2906397131251	21.5902716638795	16.8277721747879	1.13615506514764	2.33428708573951	24.1938202046088	0	22.5144388359386	0	20.0512465709904	17.0190521347875	0	22.0318039853531	23.0842783622608	33.6814196845892	25.6803445764122
211	PWY-5897	superpathway of menaquinol-11 biosynthesis || Super-Pathways	15590.9719058881	15.1932707801261	21.6048455584278	34.2759714500221	0	40.2743192948459	12.9410110142913	14.17157301695	33.2374033086882	8.82141791282847	23.7990005450923	15.4629717839011	0	4.84333247229836	8.73427442904546	0	7.01705082924286	26.7189802863567	42.1049777515996	44.4307690803264	7.70530335260893	4.6266716797496	9.81526600581394	6.11132561907816	12.7708459589664	4.68111728085232	11.9569902725438	2.00523994977325	13.9120791045313	5.97065323896432	11.577153674087	12.2906397131251	21.5902716638795	16.8277721747879	1.13615506514764	2.33428708573951	24.1938202046088	0	22.5144388359386	0	20.0512465709904	17.0190521347875	0	22.0318039853531	23.0842783622608	33.6814196845892	25.6803445764122
200	PWY-5840	superpathway of menaquinol-7 biosynthesis || Super-Pathways	15369.4537259367	15.3176111794007	22.1426002615953	35.0567181910004	0	41.0383688899267	13.8901670836608	15.1762112927448	34.4432731121795	7.34934514811799	24.5006833841673	16.5585463160647	0	5.43390602371927	8.666145817767	0	7.19658129305221	27.5257608627811	43.2564048120385	42.7323695910213	8.298042869001	5.06635545016101	10.5331874145153	6.77267784561087	13.4830087865179	5.18022647067204	12.6623671944472	2.08061685821815	14.7123660305044	6.25104702208919	12.4886057000544	12.3583387981216	22.8419620470488	17.415781009995	1.11853995448493	2.17945264510433	24.4314010726645	0	23.2920900520925	0	19.8157059937241	17.7961998013054	0	22.1752024924889	24.2896247987765	34.5364677584915	26.0186719944644
109	P461-PWY	hexitol fermentation to lactate, formate, ethanol and acetate || Super-Pathways	15302.9053500539	5.86446155228406	0.302134890880027	0.282146381912419	0	20.5788124324425	18.1640041444195	30.3626809792665	9.71648712441243	0	0	9.63544475528117	0	0	10.2417241502393	21.0126815186134	5.45591194272028	0.982324301838383	13.9172003767971	24.0537488507836	0	0	5.89509428781053	0	0.958555879557033	0.293193952530032	21.9817601195413	0.266068349376879	3.94382341485862	0	7.93947091985579	2.54722770424716	1.63557193088974	0	0.203430105982018	0	20.5077691861853	0	23.5998138328736	0	0	22.9989369283367	1.47077793187671	5.90424094497933	7.98801369352089	0	1.32575698767645
223	PWY-6107	chlorosalicylate degradation || Chloroaromatic-Compounds-Degradation	15216.5395744225	5.04582109036018	0	0	0	8.26381977838795	0	0	10.794994676357	0	10.1150780818194	5.85821067900132	0	28.3415721432973	3.14482950979709	0	0	9.04154819229649	24.7775430297693	15.4093049299926	0	0	0	0	0	0	12.4939913651042	0	0	0	0	4.03265757645347	0	0	0	0	16.7958676756313	0	14.0757138361531	0	0	15.7662674680797	0	6.88796387885856	0	23.0669928638056	9.48412652827286
302	PWY-7159	3,8-divinyl-chlorophyllide <i>a</i> biosynthesis III (aerobic, light independent) || Chlorophyllide-a-Biosynthesis	15204.8304999976	2.34499447279008	0	15.0510093516697	0	30.1701230493497	0	0	14.0614215602753	0	0	1.52221038219415	0	0	0	0	0	1.72971058294322	0	21.002175925896	0	0	0	0	0	1.5345596111199	0	0	0	0	0	0	0	0	0	0	0	0	0	0	0	0	0	0	0	0	3.1555996486796
181	PWY-5531	3,8-divinyl-chlorophyllide <i>a</i> biosynthesis II (anaerobic) || Chlorophyllide-a-Biosynthesis	15204.8304999976	2.34499447279008	0	15.0510093516697	0	30.1701230493497	0	0	14.0614215602753	0	0	1.52221038219415	0	0	0	0	0	1.72971058294322	0	21.002175925896	0	0	0	0	0	1.5345596111199	0	0	0	0	0	0	0	0	0	0	0	0	0	0	0	0	0	0	0	0	3.1555996486796
110	P562-PWY	<I>myo</I>-inositol degradation I || SUGAR-ALCOHOLS-DEG	15102.1392164992	15.3792541271709	8.70168557642813	13.5634438686588	0	7.49148502235151	10.0379541913805	18.0882123677649	17.64802470171	0	19.5789302067012	29.3056629153948	3.55827762804744	52.3399571515259	3.53793319852172	17.1827000929625	0	23.1230783146089	24.4270662709255	27.2410863944087	22.1662385814423	37.0036329083181	38.5344446573457	9.88369257242539	36.9107657206198	14.6835193588479	19.5873333696279	3.42030007679984	50.5548716300676	12.9331751558886	6.45410848181308	12.2249197721594	4.61020309934263	6.59852277515019	11.6443074131972	7.18671306906601	24.2413962044993	0.435777317790609	36.9386195479577	0	18.8994155332598	30.8068913093845	7.23163742553702	11.0325060376161	48.1607206758787	30.9868655287795	20.7090315047585
388	RUMP-PWY	formaldehyde oxidation I || Formaldehyde-Oxidation	15072.7694692048	22.6183570203963	16.3962847969872	23.6978861397973	19.2568445172302	15.2895987386363	14.9699854284196	41.2423736272242	27.6040614949547	0	32.2432804257376	23.9061514116543	6.50329982402898	68.9567254862911	7.29878874370713	22.9859279250459	1.09293984483311	39.6831758379852	45.1754632205158	38.414480495604	18.8750554121296	0	15.2460966207122	25.5420068153718	23.9557001946839	13.2528719373535	33.8749625979856	8.46278162019649	25.6464112716937	25.5155163618714	24.7647330315977	24.482408451694	19.2575510825141	14.3759517252404	20.2876939143335	16.1989320966647	39.7618362785151	0	47.489410064654	0	23.1754482293507	45.9860870238851	17.0833550100194	25.895800873265	39.0291486331806	53.6417451645632	30.6784972899615
155	PWY-5181	toluene degradation III (aerobic) (via <i>p</i>-cresol) || TOLUENE-DEG	15061.4960210572	7.31829400243601	27.7396872267087	15.2519668936493	0	8.23645133329711	0	0	9.78594393762849	0	4.95882852654768	7.59938039583506	0	0	0.931684226351062	0	0	11.7536271841559	24.1935323130122	3.35860989279033	0	0	0	0	6.52453847007059	22.5494525247171	0	17.3694559388594	0	5.38159334011593	0	13.4506856272047	5.79742021018897	7.1019227719251	0	7.52975975363273	0	0	0	0	6.35275657967211	3.3693079532239	3.4949702552785	11.9403058436822	3.56060291767263	13.9909730635948	9.66945017129467
121	PROTOCATECHUATE-ORTHO-CLEAVAGE-PWY	protocatechuate degradation II (ortho-cleavage pathway) || Protocatechuate-Degradation	15030.6646510314	47.5576125755307	74.4337181327318	40.1898831322702	12.8192244908292	36.3040756069157	16.1943143416668	9.808958232582	42.4911478250694	50.8197765934756	56.3409717573672	55.4387763529132	16.3622749706417	58.1594853957606	4.74525208823228	26.1754671516171	6.33486324576888	46.3797820147878	78.3346261985071	45.2865614862342	33.8736182727327	55.9330338205586	57.0173213633482	20.8854955615263	69.5995268711178	43.5663217388777	30.3317302027715	55.3136560743733	73.9444436181473	27.0495705341381	17.6982060222465	30.5131347941343	55.0169312474176	24.1015044503693	40.7438171958277	22.1465520745047	41.57108933908	0.848692216142869	49.3796356285197	14.7911885798464	45.4210452786076	48.007247262867	19.8354316644461	76.6784085907315	57.8741416772402	84.2476839968784	35.936059531043
373	PWY0-42	2-methylcitrate cycle I || Methyl-Citrate-Cycle	15027.6912609865	17.8029692323174	20.1054693214724	28.7923541101518	12.8164681864069	48.9787056955937	7.74905668062673	3.77154821444904	22.1867873777682	36.416253683941	20.0302696440924	16.251201513329	4.09225101666482	30.157670508788	4.6928610100234	61.2782168424706	7.80012434732089	16.8999654196994	30.0603557681967	22.1172086981999	13.5495659417515	2.24877456348975	6.34631851365894	0	8.4346042473734	26.7083434430093	12.9456868029886	26.1947185585965	3.20867964611731	11.4715278574161	4.48750904181204	22.2975845209081	2.94772293308941	11.5981443558665	23.5182567551155	14.7162375267681	19.9192328394608	12.8028744356724	17.2732702570758	10.3533376431076	14.7379894831694	20.0747311049599	11.7853685560612	19.1269587013556	7.81112008062625	29.8183893384742	12.917587220368
276	PWY-6728	methylaspartate cycle || Energy-Metabolism	15025.0010203782	4.6714288368155	0.380670065660969	13.0456372002233	0	0	0	0	17.198106683566	0	18.6056385247376	17.2923185097603	0	0	0	0	0	20.7182307185993	0	14.9304193425619	0	0	0	0	0	18.925226727993	0.383335824494185	0	22.4307206481215	5.02537516102739	0	0	16.1605839087629	6.66926619115671	0	0	8.79031085545966	0	8.59140662679417	0	8.4895027235336	0	11.3355555085615	0	0	11.2024431723153	11.9084019928863
280	PWY-6876	isopropanol biosynthesis (engineered) || Energy-Metabolism	15016.6064010168	12.1573808276809	20.1551108711637	14.7676358606076	8.56303262623285	7.63954478028616	0	4.62247486227802	18.9319665223852	0	28.1976620433174	21.9431076236838	1.76873124158007	31.1438326794795	0.45431202334093	0	0	30.2579537184328	10.3357326109472	13.116607163999	24.9505224618465	0	19.891094933105	32.7089467506491	20.6491124807047	18.9924051694803	13.1983745966568	4.24416850216143	32.725825612415	13.8532785156032	23.9484468064063	18.5519540070347	24.4516182684833	16.8727821355296	0	11.0738312016898	6.42769981273848	0	24.0268183506123	0	37.2553758735821	12.1983134648929	17.7833840475844	1.71466268109789	17.1734762914586	5.44598809390953	17.06855171327
371	PWY0-321	phenylacetate degradation I (aerobic) || Phenylacetate-Degradation	14936.5239452269	6.68557495033337	25.8376854748636	17.3554776635576	0	9.25289016376555	0	0	11.0457084963656	39.4198115207804	5.40280380436893	7.96788221716938	0	0	1.10695745569424	0	6.90403704424865	12.7085357645226	26.1942578508041	3.75924190698692	0	0	0	0	4.61867525843945	13.6919045003533	0	4.63318323873756	0	12.3354455082412	0	13.9548733315193	8.41906107742657	10.6463209192866	0	9.87748370585572	0	0	0	14.1342309874816	9.11873515675484	3.71064614425664	11.7607356182168	13.0504671252672	3.82032616880942	15.5338439639135	11.0599430973968
207	PWY-5861	superpathway of demethylmenaquinol-8 biosynthesis I || Super-Pathways	14918.4039756691	11.9022655817486	16.6547528386373	27.6602529371147	0	33.2889722502408	9.82345779413191	10.7412025526167	26.6923018449685	6.40620678997486	18.6728577622787	11.9039616484088	0	3.71249372294407	6.42136424006167	0	5.16569575257657	21.2508102416569	34.5008508037156	35.9647125843733	5.76488311553309	3.44551686527376	7.34817974224238	4.65253551937958	9.65898639706565	3.55557587026537	9.13041486052699	1.48033349307513	10.400285310909	4.44272423377949	8.79788294857486	9.18666837958694	16.5504140816092	13.1184684090524	0.804790136324272	1.75539506126242	19.0101058922036	0	17.7589036406525	0	15.5539849324701	13.2937491969136	0	17.1696148540906	18.2570540260224	27.3884494501792	20.0598967661024
72	KETOGLUCONMET-PWY	ketogluconate metabolism || Super-Pathways	14915.4942022176	5.84235108085955	12.8911504279494	12.4981230074715	0	10.6280943950786	0	0	3.98370453717842	0	15.6996959269597	8.69209996511548	0.738810167436569	21.7021096483588	0.537330608382512	0	0	18.7443300729472	12.8980128761084	9.83665937263022	0	0	0	0	8.46541205079742	10.9636869175725	0	1.81090134965141	0	3.58171461039818	0	12.000636653589	1.17695271666731	0	2.61425566479719	0	13.3923884267318	0	7.91296895186891	0	0	8.42739099712381	0	23.0403408153775	0	14.5494338689039	9.55540307404644
91	P122-PWY	heterolactic fermentation || Pyruvate-Ethanol-Fermentation	14881.8510360246	21.3363009373677	10.8296342676216	18.3070005261026	13.2683596703492	38.1902113145083	38.3593738004505	13.1577660039342	45.5564669115287	0	38.837802397121	33.1814732566513	7.37170958102638	40.9536503259079	8.18735154392862	39.9655072307761	0	36.9561730675592	47.4281404711042	48.0515240429256	11.1110650742579	29.9950417694792	45.4702036087898	0	42.1519874442857	24.5984115923623	14.2485688182366	8.48200083298713	51.2667996206811	4.52705839164909	19.6357567444572	25.0183279238877	25.1291474308711	4.20374934171916	26.1222930029263	0	44.2928347465179	3.65241035412826	36.7745299738258	0	6.48685340255385	43.7000036754722	12.9233281123994	31.4913296957176	42.6542483686045	55.0690499758459	34.1927432947125
282	PWY-6892	thiazole biosynthesis I (facultative anaerobic bacteria) || Thiazole-Biosynthesis	14867.4410123306	21.8298617959083	30.868244402788	35.9722170609765	26.4789651753377	54.8256879190969	31.4034762011338	32.1938631821773	44.5321736643304	17.9072990009718	24.7252423568174	24.1283405539668	1.46919003277627	31.8802785328997	13.2074326936777	72.6006835442976	36.8456495062315	35.3161600542455	29.796518950787	13.1991282080777	21.2845950594762	31.7758252341887	36.276961369074	15.5754972843632	30.7065047134986	39.5818530069217	5.39201606407396	5.33484444697362	28.9608343267508	22.4194387813556	42.2019304895422	37.1976347152377	47.9635645787986	43.575152540483	6.20044440903907	26.4968035325546	28.6780266305614	25.5463084823853	16.1461430435302	43.8816156643016	43.2388257619323	15.9279822109176	24.5408887372958	25.3568379070481	0	25.0898453916392	26.1611502913229
128	PWY-1622	formaldehyde assimilation I (serine pathway) || Formaldehyde-Assimilation	14835.2528624494	9.33051060424256	0	15.5221275723846	0	21.5894114914984	0	0	29.3325650228733	0	17.518233507545	19.1447457291618	4.80789241602083	0	0	0	0	22.5018235192212	0	21.9263960098953	5.75502818436993	0	0	14.7097839944694	19.0729244531408	21.6259051842401	7.91119805265873	0	24.1438980659768	4.88897518292833	10.852811351895	3.15098092492063	19.4008229825746	6.50173112293337	17.1193778932198	0	22.6235299791189	0	28.6535994769612	0	6.31602779411466	13.4326777697232	10.5912858109985	0	16.9570225223503	9.1061142053857	16.3079904316548
264	PWY-6588	pyruvate fermentation to acetone || Pyruvate-Degradation	14805.54075665	12.4078410948544	20.1551108711637	14.7676358606076	8.56303262623285	7.63954478028616	0	4.62247486227802	18.9319665223852	0	28.1976620433174	21.9431076236838	1.76873124158007	31.1438326794795	0.45431202334093	0	0	30.2579537184328	10.3357326109472	13.116607163999	24.9505224618465	0	19.891094933105	32.7089467506491	20.6491124807047	18.9924051694803	13.1983745966568	4.24416850216143	32.725825612415	13.8532785156032	23.9484468064063	18.5519540070347	24.4516182684833	16.8727821355296	0	11.0738312016898	6.42769981273848	0	24.0268183506123	0	37.2553758735821	12.1983134648929	17.7833840475844	1.71466268109789	17.1734762914586	5.44598809390953	17.06855171327
129	PWY-181	photorespiration || Photosynthesis	14781.8775372255	24.7956490072278	55.5179233643569	48.5120318225172	0	40.3945040094898	17.9174147247651	7.70413921041575	55.8473316013666	0	52.6499596926581	44.3235544801602	11.3789322653103	0	7.14544641647008	0	14.3508540988863	45.6517477669373	48.3647778253176	51.2951428380011	18.6392356610518	6.03165034089131	23.339684833812	0	39.3878872627263	48.030782646436	16.5120482343432	18.7606046694293	21.8627367304917	24.8848730227101	21.2510615755078	35.1570081090984	18.6564264439996	42.5714086278683	39.0916166076693	26.6121296116464	41.5175625509046	15.0197511492889	44.7789721429265	14.9973911388601	48.7771397649456	35.6801049257879	35.376648314477	30.1085978457252	0	55.9629977036699	49.8486687879344
88	P101-PWY	ectoine biosynthesis || Polyamine-Biosynthesis	14775.5753810897	5.45718562414249	0	1.4399913535643	7.49527900721364	19.160148084215	16.3876021638405	3.88068383741971	7.07685888614911	0	5.98912417566269	16.8628518759976	0.929884014461813	0	6.10151963783142	17.8365852522685	6.00963408420463	6.11793408206535	3.11795605918831	2.13056933611909	17.9073185801443	36.8197514725227	39.46113890679	10.9715218282287	31.0430515034181	11.7854378634879	0.385403713217448	2.22517775807937	36.4409203132814	4.46804936459574	12.6892250819188	2.33749942384082	7.27530105017218	5.46515823666739	3.40187263791484	0	0	0	3.34930530410245	0	0	2.48144120179143	0	2.32849096358092	26.2684631828372	15.8551647370149	0
2	3-HYDROXYPHENYLACETATE-DEGRADATION-PWY	4-hydroxyphenylacetate degradation || AROMATIC-COMPOUNDS-DEGRADATION	14495.4670704501	7.24774464410948	23.2453716785294	19.1828430748956	0	20.1971087219926	6.2484314872156	0	3.74726755612034	33.3414509465795	12.4842326781811	14.3447139603059	0	0	0	0	3.84033989080458	19.181840678926	20.159661687077	12.136273946371	1.39102335934852	4.46985591293526	8.51876748023187	0	19.0144950549835	16.3566763745906	0.178804942217279	13.0057601457441	11.4949451275921	6.28027580501253	0	14.3026899389457	2.67019695460094	9.1809264654862	0	5.28634770768761	0	0	0	8.45355861454996	8.64095950740822	0	5.99772995279802	11.6282633123492	12.382909695582	14.273791453364	7.05278061887227
323	PWY-7254	TCA cycle VII (acetate-producers) || TCA-VARIANTS	14493.9294263052	51.8512032464234	70.8239608397213	60.0685499381356	0	72.6263827946556	15.9343252423309	48.3033524391968	43.6780040611563	79.3805541259199	58.9278449904292	33.1391737565576	28.3984742500968	50.9103153423185	10.2330023163354	79.1654866008039	12.3062256807028	55.8483999339079	86.8095370837667	47.7056997289353	10.6452584227417	5.51394675960689	11.686182734672	5.45996148695668	30.3666067583646	35.7527249515775	33.167803152246	80.2868525680539	24.9752547980132	19.0593949430653	9.12266396996372	51.4135093561917	20.812942272141	56.306728199498	48.0164637174909	40.9552364567955	46.3841394474585	28.7811332689121	38.1745243374072	37.9691718289818	51.1820783953153	36.6295412540942	28.5248117021472	92.1551639372081	32.9221531938691	82.3343439691719	42.3969515541531
183	PWY-5651	L-tryptophan degradation to 2-amino-3-carboxymuconate semialdehyde || TRYPTOPHAN-DEG	14462.1231884	6.24009587620287	6.43081646101314	8.242852374409	0	22.430905053243	0	4.80245517602199	7.42546628740131	0	8.95392550646872	2.81534425311969	0	0	0	0	0	8.68011086993534	14.40359880892	4.82371735618926	3.7808380691186	0	0	0	13.2618679545984	13.9231267022979	0.2595569696006	15.8289954443586	0	0	0	12.666907491993	0	9.97343399807801	0	13.7651360156904	0	12.7319895250558	0	0	2.67795765501525	0	0	2.34343892740029	0	11.3950983503269	5.59183923686887
167	PWY-5384	sucrose degradation IV (sucrose phosphorylase) || SUCROSE-DEG	14407.6560261748	19.3239099944783	30.410621185803	24.4504053516393	0	20.0248215638451	16.3857780796701	14.2345355435297	13.9995833785681	57.8433692662984	15.0246254499051	14.0714489868029	10.2799330305478	22.2970366831408	6.30498151033898	0	25.9587937922249	19.8709702024556	18.6728147600173	37.5131341489941	0.840637390817059	14.5456657997025	5.80392801541574	6.33536540314103	14.0624538073635	33.1228254696272	8.1083932770237	48.6909852025647	2.28280921543567	27.2833710625729	5.292546201171	37.8319805041951	4.07221717800382	29.6259983179434	30.3509692290733	32.9510682211438	16.152950284042	10.0388558466206	10.0016512795761	30.5898463304863	20.9854000772209	11.9039930225612	33.2138341209024	33.9550339309836	16.5339532301843	20.8120758146144	23.6606937561425
326	PWY-7315	dTDP-<i>N</i>-acetylthomosamine biosynthesis || dTDP-Sugar-Biosynthesis	14282.7558790976	3.12203152180435	2.87643792078823	10.7265718335373	0	13.1646597338908	10.9877054085091	4.00396112272347	3.02414462896594	0	4.85027250474252	2.15128553510225	0	0	0.337321749602744	20.2204656200876	0	3.64740062534521	8.7921638199796	20.950419153612	3.15067966256706	0	0	3.66448835552681	2.33802402197992	12.574000282341	0.103949465861394	0.0566244115819026	6.1409761923719	0	0	0	0.684435028665996	5.88650290719038	0	0	0	0	0	0	2.20007938856058	0	5.8952128347769	6.7894438001844	0	4.16602135196952	3.82014920460705
172	PWY-5420	catechol degradation II (<I>meta</I>-cleavage pathway) || Super-Pathways	14222.4184618156	11.8708268557534	6.43002712301683	9.08853320730239	11.7912519304904	16.9170974472652	0	12.1387602440996	9.4314910459919	0	9.38697635501765	10.1684930697108	11.3074002316664	0	0	0	0	14.1302757388627	12.3589048727698	26.0787555911926	10.9297646235582	5.75613413215276	0	13.0204340046597	8.68887813466257	15.7245558743779	4.86540444229974	2.77446805489518	4.57137789884841	7.8475849912415	9.69855614417999	10.6820565185369	9.03851797171446	12.764648674441	29.5298766822793	5.78967361981595	34.9644596570874	9.40105384202482	32.1703134908609	4.96855273870866	5.16476194875109	8.09041202699325	6.87684042817646	8.49205348576993	0	23.2022143147027	16.608857698317
92	P124-PWY	Bifidobacterium shunt || Sugars-And-Polysaccharides-Degradation	14190.8900376849	39.3000686523547	13.6421422079375	21.1283212453428	15.3187826026657	46.7880668049438	49.471448885206	14.7664004305913	58.5840283886713	10.4611155741992	47.665637742057	65.4768778129135	10.2886465903649	79.4431170708211	10.0064310193659	72.1715761912345	0	53.2211208983888	52.7355365677485	67.3746700245748	59.4344552276615	90.1250121931898	79.3871137621821	37.4651483129904	77.7249744196968	76.163796976972	48.4446145092975	14.520868101894	92.1402749420026	38.1806733314828	28.1482921334482	42.3089386388208	29.7377038630616	28.2462924137861	30.886138548608	22.3497966750025	56.7825354183666	7.27097155883363	66.4108159637093	9.25681245356618	43.6973557804208	62.5292214149117	33.8849965021631	36.8582311271734	77.2169701899495	76.1470936642402	58.4490935871671
359	PWY0-1277	3-phenylpropanoate and 3-(3-hydroxyphenyl)propanoate degradation || Super-Pathways	14169.8003020657	4.59949188508723	0	0	22.2334649867709	16.077153502428	0	20.1375009700077	9.68194853987591	0	7.89965251775005	13.1366602851855	0	0	1.19548003277104	0	0	11.957094357957	0	9.42505744757648	0	0	0	22.3312223788715	0	0	0	0	17.0423131847959	0	19.1564135176039	0	15.7438673444483	0	0	0	9.39972027984446	0	9.53236432808912	0	0	0	0	4.95086512259717	0	11.8477135352667	4.0117494650522
324	PWY-7255	ergothioneine biosynthesis I (bacteria) || Ergothioneine-Biosynthesis	14138.5593497156	6.0301457279172	0	1.73063366904742	6.85344018682275	0	9.74284526711514	4.19831133349494	10.3951664151708	0	3.28438055400674	20.0055648546702	0	0	0	13.2045684452352	0	7.9232486971177	0	5.37991658049702	14.8976332415807	33.3531843571476	29.7708777007834	9.358497995714	25.7863583166862	10.1281985925334	4.17771019024539	0	34.6740637561001	3.6036418729766	6.63667957586928	2.73886708667848	9.67231610888465	0	1.13606488565993	0	9.64608559037989	0	14.4669987666589	0	13.2291179822664	6.81686916935492	0.823064984908855	6.9907200858813	29.7594748719628	25.8448958609922	7.31530595878435
247	PWY-6383	mono-<i>trans</i>, poly-<i>cis</i> decaprenyl phosphate biosynthesis || Polyprenyl-Biosynthesis	14080.2420901417	10.1474022278091	8.18102652244464	13.259171383923	7.30809168639119	19.3948154435208	18.6372091338113	4.47163146114316	11.810759258811	0	14.2437888420095	25.706191843282	0	17.2662166042679	2.48332537428456	32.7871817698209	0	15.310439479702	15.6534673549736	20.1693087348593	15.9824021662509	40.0312597040729	36.1061283742109	9.53765822225603	29.544812794259	10.781999546288	13.2800650135274	0	39.2911000812885	3.94560063312735	6.65833606105054	7.30339717312773	7.38612048099807	0	0	0	18.0943784681661	0	20.1078103459928	0	11.1666197819199	17.5977519105158	0	10.7957251912797	42.1259851598756	23.5256773489247	16.1073478017303
222	PWY-6071	superpathway of phenylethylamine degradation || Super-Pathways	14074.8874287587	4.76806337474054	21.2222509515962	16.0441237455568	0	10.1013858565893	0	0	11.2127458272228	0	5.89052155787216	8.57621142254601	0	0	1.2547969902226	0	0	12.6828432949356	25.606426453291	4.41102826273554	0	0	0	0	4.32955110528938	3.63666289458268	0	0	0	9.31325131277544	0	12.5175061071286	7.89372195034236	0	0	0	0	0	0	0	0	4.2937875170648	0	13.3981617417185	4.35939579626541	16.8980473716958	11.1730584690968
377	PWY1G-0	mycothiol biosynthesis || Reductants	14048.2036462133	9.60668708767399	9.80600866278623	13.7707120549917	7.22343234225587	7.57176441699143	13.7212266447504	7.34706637451086	17.6867067947904	0	12.7075082730493	21.7949763098018	0	25.2583429029948	3.17693325638795	25.0590507317761	0	14.0732903381273	33.6997593264878	18.4287352026577	11.7842626439399	29.9667001600808	27.1784286069586	8.69144607701423	26.5616168524983	7.80513202978461	11.3695302169123	0	31.0474889172148	3.407624654295	6.24708816679241	5.84708879684477	13.6685595173935	0	0	0	17.1060345474219	0	16.241018492309	0	0	14.5398247461848	0	10.0786731123102	32.3016267436863	29.597657984484	12.4725641703821
201	PWY-5845	superpathway of menaquinol-9 biosynthesis || Super-Pathways	14045.2612397991	8.200027206777	13.208908792833	24.3131882457217	0	8.23391219224868	0	12.8439453608142	28.0194122963145	7.34934514811799	16.7022968334866	13.8880961158871	0	0	0	0	6.43228907691111	24.9737398547985	37.6975626341297	36.2955252665814	6.13653006031625	4.43041131901242	0	0	12.4015754296019	3.21236042613128	9.58313239047049	1.00762178253189	0	0	0	0	8.52208554507681	3.69646981899434	1.11853995448493	2.17945264510433	19.9476630112229	0	16.2568516504672	0	10.8065594029403	14.5780033055044	0	12.6428972947897	0	13.0748002591535	13.7033300033761
51	GLUCOSE1PMETAB-PWY	glucose and glucose-1-phosphate degradation || Sugars-And-Polysaccharides-Degradation	14036.7229549708	19.2587793892835	32.6324480069164	25.4580306437611	0	20.3486378026107	6.26593297007079	14.618003051939	14.3360566964525	52.5808299126382	15.4474860452565	14.5817267877473	5.73117174594115	22.7587647870003	4.65675586663954	0	26.0872599541063	20.8877389663034	19.0412180876684	39.1005023299518	0.842538396351921	15.1291831048495	5.91383014841311	6.41141257262524	15.044362482968	36.8476487592783	4.12820895650467	48.768393108772	0	29.1435302946426	5.3306417206779	41.4296286210657	4.13737024382665	32.660778742503	28.7136654528257	36.0331692838706	16.4255260481774	10.3098154147408	10.140788287214	32.8433964823856	22.9415223402785	12.1229591383366	35.8446544737337	32.4489644238727	17.893451324363	21.2987827853285	25.1806818217347
277	PWY-6731	starch degradation III || Starch-Degradation	14033.5516099453	4.4807956389922	0	0	0	11.895169153959	0	0	12.2377855919136	0	12.3542622303684	8.16457851386628	0	21.3406699058201	4.19883514615388	0	0	11.784003095353	17.936062347951	22.8141410080826	0	0	0	0	0	0	4.47953913731989	0	0	0	0	6.97374020379851	0	0	0	0	14.415702788613	0	9.84112506441394	0	0	11.5233321097306	0	12.8797993572268	0	18.9901853547727	14.1628293555357
156	PWY-5182	toluene degradation II (aerobic) (via 4-methylcatechol) || TOLUENE-DEG	13955.0077223983	34.3561075648877	22.425232304214	27.5113355291978	55.2222397293718	23.9839665712599	75.570564413771	58.4268636937691	25.9951291264836	0	23.6999601361825	33.4354083976699	89.4883304468571	0	106.147964317972	15.0595077824331	87.8208906878706	31.5901273437948	31.6115909718839	50.0182259180891	38.3098476808029	74.4523091079272	52.4794743205775	27.1890201357804	42.2856286965349	29.5842393646556	61.4031252395096	21.3046351728234	48.2491415881482	44.4768900731263	27.142896624732	31.1209536063969	21.4595360834268	21.5458329403015	35.1439738481819	50.9251966598335	56.594121654225	53.0049256852433	47.0508814915565	58.4920477300417	21.9774333182108	33.8035383426024	42.6829393474878	15.1785327472847	46.4965554307248	37.8114278706623	33.5919780658311
154	PWY-5180	toluene degradation I (aerobic) (<I>via</I> <i>o</I>-cresol) || TOLUENE-DEG	13955.0077223983	34.3561075648877	22.425232304214	27.5113355291978	55.2222397293718	23.9839665712599	75.570564413771	58.4268636937691	25.9951291264836	0	23.6999601361825	33.4354083976699	89.4883304468571	0	106.147964317972	15.0595077824331	87.8208906878706	31.5901273437948	31.6115909718839	50.0182259180891	38.3098476808029	74.4523091079272	52.4794743205775	27.1890201357804	42.2856286965349	29.5842393646556	61.4031252395096	21.3046351728234	48.2491415881482	44.4768900731263	27.142896624732	31.1209536063969	21.4595360834268	21.5458329403015	35.1439738481819	50.9251966598335	56.594121654225	53.0049256852433	47.0508814915565	58.4920477300417	21.9774333182108	33.8035383426024	42.6829393474878	15.1785327472847	46.4965554307248	37.8114278706623	33.5919780658311
184	PWY-5654	2-amino-3-carboxymuconate semialdehyde degradation to 2-hydroxypentadienoate || CARBOXYLATES-DEG	13932.0747647194	5.28487838357005	2.14888202712897	3.87763036090651	2.73557757152833	12.5447605178607	0	3.65136114876663	3.74343304400618	0	3.49210089637621	2.85230069641509	5.71300349866128	0	0	0	0	5.61750786725443	5.06326500542139	13.9307600011458	2.56640064248187	0	0	0	1.92867305845426	8.41907744010395	0	1.20660426771002	0	0	0	1.70713415917731	0.701089460086658	4.59756802965987	16.4986207900435	0	17.698908559041	0	16.5955736147089	0	0	0	0	1.64653975168766	0	3.7644286341837	3.34466322445413
210	PWY-5896	superpathway of menaquinol-10 biosynthesis || Super-Pathways	13902.3809442174	7.85276627493899	13.208908792833	24.3131882457217	0	8.23391219224868	0	12.8439453608142	28.0194122963145	7.34934514811799	16.7022968334866	13.8880961158871	0	0	0	0	6.43228907691111	24.9737398547985	37.6975626341297	25.4442587224435	6.13653006031625	4.43041131901242	0	0	12.4015754296019	1.39034821597769	9.58313239047049	1.00762178253189	0	0	0	0	8.52208554507681	3.69646981899434	1.11853995448493	2.17945264510433	19.9476630112229	0	16.2568516504672	0	10.8065594029403	14.5780033055044	0	12.6428972947897	0	13.0748002591535	13.7033300033761
202	PWY-5850	superpathway of menaquinol-6 biosynthesis I || Super-Pathways	13902.3809442174	7.85276627493899	13.208908792833	24.3131882457217	0	8.23391219224868	0	12.8439453608142	28.0194122963145	7.34934514811799	16.7022968334866	13.8880961158871	0	0	0	0	6.43228907691111	24.9737398547985	37.6975626341297	25.4442587224435	6.13653006031625	4.43041131901242	0	0	12.4015754296019	1.39034821597769	9.58313239047049	1.00762178253189	0	0	0	0	8.52208554507681	3.69646981899434	1.11853995448493	2.17945264510433	19.9476630112229	0	16.2568516504672	0	10.8065594029403	14.5780033055044	0	12.6428972947897	0	13.0748002591535	13.7033300033761
46	GALLATE-DEGRADATION-II-PWY	gallate degradation I || GALLATE-DEG	13825.4881151625	7.93439719675607	4.39695440582157	0	6.58685610676812	15.6694789286102	0	4.02239256464879	10.6995093582785	0	11.3154911422355	7.44189563351098	10.6612969767755	28.7350615795578	3.14482950979709	0	0	11.9782832291538	24.3293832468872	18.5934652482965	0	0	7.31462334618139	8.35193028314651	0	11.2681968318724	12.6740812872635	0.531984634631673	0	3.19582309360882	9.26788551643707	4.52403820510528	5.16592646653605	0	24.3238385613188	0	17.4452105302397	0	15.2633710924393	0	0	17.5615207065144	0	9.38991615292039	4.27337798027654	24.7225437409264	9.43321910162404
342	PWY-7413	dTDP-6-deoxy-&alpha;-D-allose biosynthesis || dTDP-Sugar-Biosynthesis	13794.5203438693	2.26519480746007	0	0	0	0	11.9178980642091	0	0	0	0	16.4456716578266	0	0	0	20.8361071819061	0	0	0	0	17.3269176569919	39.6145605607997	35.198512334007	0	29.9046267262326	11.505915259989	0	0	36.8932595280042	0	0	0	0	0	0	0	0	0	0	0	0	0	0	0	22.2821138269389	0	0
13	ASPASN-PWY	superpathway of L-aspartate and L-asparagine biosynthesis || Super-Pathways	13671.0420871659	24.4876484948756	44.0550800321215	48.199608750851	0	53.7844782333723	16.2399935920776	29.6493224206045	37.0243442804119	28.9006169476731	38.3468899508388	26.8164778978631	4.99222498041915	28.5785558249513	18.7956886264317	47.6168337317681	12.3229531400424	41.7932718352933	62.6350193609454	54.940601940111	4.20214356962006	3.6912642460478	5.79541465687271	6.85626108530853	21.4600350595972	21.1063825840214	32.9393000895665	15.2145199840006	20.3505626617409	13.8414086352715	7.32392448659452	26.9836782242596	20.8391533287606	31.3242709123255	20.9475878616187	14.5107631678215	49.1921347936275	11.0708338811665	39.1124189781449	18.8474334351143	21.4129260730302	37.008711977909	29.2474133242779	40.9683494662129	24.8151334630354	60.5861871329052	33.5368175163585
261	PWY-6562	norspermidine biosynthesis || Polyamine-Biosynthesis	13650.3213880294	8.02986620861661	3.03798757747709	2.02438370870835	8.47648401645481	8.14937521023252	21.6870742841823	4.45182790850924	12.4045004396795	0	14.2208669118726	15.1244542374392	0.620423333332077	0.79165467298422	7.16490903200444	0	6.14223458606461	16.068167778128	17.7274702302853	12.2147351026035	16.8111270435859	33.3622933643579	26.2761460513597	9.53549749036285	25.9079534526705	15.7421846791578	13.5765191933813	0	17.1426062542283	0	7.5485748336616	8.96585636384643	5.5575512126951	3.18612916464033	2.85906546013181	0	13.167764006011	0	16.9317484290075	0	0	16.1223999697095	0	2.59943500121484	20.8387928140592	21.0031007393369	14.2733430266114
42	GALACT-GLUCUROCAT-PWY	superpathway of hexuronide and hexuronate degradation || Super-Pathways	13636.2881858909	23.0286370428792	24.8988600709707	25.6404519587405	0	17.093542017269	20.6593431002526	16.2425059860049	12.2180872066872	0	30.6297841092617	18.7792472899071	52.2134842387035	0	0	0	22.1161371171091	21.4064896100234	32.3688042838408	21.106505292265	14.7206625666909	16.6685645379783	21.3663356555427	3.63340284866908	26.3590314777077	23.4198697174128	45.7047443752209	31.9397874112722	13.4234917723873	10.7439628804735	20.0280378937178	19.403989445787	7.74807978353425	44.9340538717438	54.9827800407321	29.2518692035361	47.6498554742879	31.6148150691498	38.869871777549	31.0854577243266	30.4427268108309	37.1135461021826	30.8553173235941	26.1680056205104	16.4369911554491	35.5639516364191	25.9723629822725
197	PWY-5747	2-methylcitrate cycle II || Methyl-Citrate-Cycle	13457.37324231	20.6679645440575	21.614756689998	30.2050084175344	12.8843901032885	53.0711965237355	9.18749998029396	10.7484476880022	24.7924563933405	51.7052994303324	23.0079579055092	17.5146416565281	12.4139920173356	31.8424456281648	6.35499642485795	63.8349753535189	12.4948089700997	18.1552818707942	32.9714532339733	23.7425805603327	13.8605468527135	11.2333499131152	9.0126270357729	4.78693607298584	9.37337407718329	26.4812437233089	15.0676326744698	26.9812006094804	3.46302753031051	13.3991929786229	7.28334886286183	23.3551205675448	3.28431370129323	21.9939281014949	39.2544602751501	19.7964263527512	23.9753655132982	23.7934834350412	18.3375576374979	15.1031876803494	17.2855973476339	21.5755033000625	18.0604338575141	22.8132812342868	7.19028819889336	32.8734452994652	13.1325679403399
100	P23-PWY	reductive TCA cycle I || Reductive-TCA-Cycles	13422.8692017488	52.5491654861736	71.7937171895558	86.1379073865473	65.9755178729194	86.5852483152304	55.2005072413543	98.9274659109161	100.515530078502	70.4477698596634	73.0841937864364	74.2839860620677	6.41237502155604	59.8128683627774	45.1594154307911	54.130104057631	69.4902019080012	74.8860218837556	38.2039951616728	45.0293379301835	90.3344290984152	80.2508313703872	73.7790159202515	45.0283957976446	56.4529068435671	65.9009695301079	42.4136496039501	15.6281615530854	89.0270295842439	40.6623935887062	43.2251595183876	84.8140595028418	68.054134533106	68.4792155107604	0	36.8888200639612	21.2540429217877	102.905765389989	57.9928982187127	76.9657939529444	81.7266173960355	34.1292220202915	63.6794091012585	65.8558163457113	43.4221915292109	17.3408843299318	58.6283134329519
79	METHYLGALLATE-DEGRADATION-PWY	methylgallate degradation || AROMATIC-COMPOUNDS-DEGRADATION	13338.2921455829	11.7658869205663	9.27472014193102	7.80168066139702	7.83156720150271	19.8469010922002	0	13.5230391491269	14.5652540167438	31.5406507749479	23.6834331991034	16.0448085385794	10.4337666187417	39.5456253707913	3.8329280329147	0	9.0048825466372	14.293946219586	30.3283993069973	26.5804668633462	0	15.4542035761891	8.96088541994756	13.5061931869609	18.3839813534715	15.0896543267133	18.8784371799791	2.21293370295086	0	10.5849795639787	11.0938495576008	9.732683966858	6.33452056433375	14.7300794288922	27.2946912535985	8.77573039312878	25.2211901239063	0	24.4404461648936	9.37343291247952	10.0483752494482	26.2008880972946	8.00051624298401	20.3343959513178	5.23679943123543	30.5752737515489	13.0969459827409
375	PWY0-845	superpathway of pyridoxal 5_-phosphate biosynthesis and salvage || Vitamin-B6-Biosynthesis	13323.0248370568	16.643096362227	36.1107360424866	34.7809773578817	0	33.8610799615072	23.1655465841423	0	10.136662682125	36.0823104461841	22.4540315008534	9.51613231785912	14.7281569974998	0	10.1640549892805	0	15.6553510816161	25.2410951028055	37.4928391315456	15.5327354586623	5.67985679963101	0	15.1794725978307	0	19.9359053607878	10.5325899554622	21.6180508326763	30.5080567200824	0	19.5349105986305	14.2341735658774	31.6241755176897	12.7360172841094	14.8222725960983	39.3185504387356	20.7067675753089	15.1506687987843	0	14.2342015257342	10.1906615020201	22.1974051087639	26.7473987486763	20.2221593147583	19.0078622123536	0	26.9030692776015	18.1873514194385
133	PWY-2941	L-lysine biosynthesis II || LYSINE-SYN	13278.7325707829	2.88088101309306	0	0.548071511851483	0	3.43965366211073	7.18584094462697	46.7520721251278	0	0	2.37241125449993	1.41467052300214	0.914818263196595	0	2.14556530601192	0	1.48113333643273	11.6785967122249	1.16070727843717	4.00393628152115	0	0	0	0	1.90030474684293	0.584984269511625	2.42945384373586	0.530630638202237	15.179715203194	0	0	0	0	0	0.40598951595798	0	0	0	0	0	0	2.42078575229763	2.0662198748514	0	0	0	0
14	AST-PWY	L-arginine degradation II (AST pathway) || ARGININE-DEG	13244.7771413292	10.0822333907635	10.7849706827126	10.1160517000803	3.82147655027494	5.04500243469973	6.53691728566651	5.33333673027295	2.72639846020849	24.6667405191832	6.09532013669654	9.81836800129124	4.84862352231169	0	7.30809779517014	0	11.3203587120423	7.96854783665848	8.73387502091045	5.77854185452586	4.73392970891421	4.26986032800982	6.0749209447975	0	5.52801207464038	3.012938922508	8.13683129364916	29.2837237720531	0	11.9493660350829	5.54700123939864	17.7245094299346	2.56766934930814	12.0420950006659	22.2621351274097	11.00365027153	5.57674778558563	8.93373085810042	6.33798936299668	14.8627643126624	7.26375498829523	11.314494335037	18.4870416360469	13.8245444739637	0	7.14755918961493	10.8844819135776
80	NAD-BIOSYNTHESIS-II	NAD salvage pathway III (to nicotinamide riboside) || NAD-SYN	13182.3530087379	9.35103149058472	10.2429972485755	12.1564658698988	0	3.97769904736064	0.659726782869415	11.8696990883944	8.01718102569876	0	14.8844331304574	9.68032807973342	1.83811125869051	0	0.55068742526764	0	0	15.9429711005163	14.9586406004565	10.5588308733772	9.18590067407528	7.19240067782286	0	0	11.3484106923992	13.5359756332957	7.00067039588347	0.622832241914669	1.15641098220027	3.78505414342163	0	9.12396470085507	0	35.9507133739955	7.82008282949674	17.2880489406595	22.6605810353966	20.1726932576242	11.0721302231855	18.8755304840621	19.9175249965856	13.4593971422517	14.5611349489802	18.3019354411374	0	26.8520608159297	19.3725836332046
169	PWY-5415	catechol degradation I (<I>meta</I>-cleavage pathway) || Super-Pathways	13178.5311572886	23.486078378349	15.9618919360013	17.5269875555889	30.3198606427479	16.9544030421569	15.1902431054882	46.4963324080416	14.8252049710849	0	20.3618559511008	29.6276417273308	12.6540221390971	0	17.1185656124214	14.1751322112992	7.44181592040066	26.4646927972307	26.9677805465794	39.6706200219212	31.7220596490189	25.284034212201	19.7435453844894	24.9010869544959	22.5754894544226	23.5456826949612	47.3485453631275	9.41454368948812	39.9287405259578	22.5784181210022	22.1792879188476	26.5961446301591	15.966285947368	19.2746286333533	28.301553722696	18.9610418909056	50.8854878566356	13.470983817705	39.0758536656929	8.56463735458716	20.8312529543874	24.533249164005	19.7252572017565	10.3927124022602	43.5116737677357	34.1563867526864	28.593867120164
18	CATECHOL-ORTHO-CLEAVAGE-PWY	catechol degradation to &beta;-ketoadipate || Catechol-Degradation	13061.6424311128	10.388091536197	18.4459739958458	14.6794196649312	6.58685610676812	20.7176426698574	0	3.33789061090137	13.5636557699911	25.371504534017	13.7412293085675	13.763752416777	0.618198549908088	25.9750464534213	3.82124833610346	0	2.49762695775985	15.7630213875744	31.9922609667327	22.4980441321907	0	0	0	8.17534243330351	2.46178472758761	1.61413677404791	11.1062296862643	10.1558376147951	6.80078662953475	6.17891826485617	5.63039645110514	11.0143787848483	11.5128214400201	3.78580266777837	2.30295010453324	3.83896102483163	17.3923519577676	0	16.077419808767	5.91303869076294	5.73078245101737	15.8382119839146	3.95449741888482	14.8926340054657	3.1330889627089	37.1796572916525	12.0782431081752
94	P161-PWY	acetylene degradation || Pyruvate-Ethanol-Fermentation	13058.6707990578	43.1388108140199	32.1685139400344	41.7003231180608	23.6965681210947	68.8543350380453	73.943994289766	63.4512520971444	43.7507155767606	21.0642952973182	32.3835666162299	68.806162320562	42.7491410410981	20.1676005119758	18.1640355011899	97.7761937621707	51.9729779009681	45.4073944090412	41.4135510583181	63.9503158683547	45.1801467123832	71.7162428836948	76.9261814002564	41.8306663736023	52.8314991943461	52.3269596061042	57.5494548438917	32.6454407744049	74.1094800100114	36.4394099450585	49.7182460003282	47.0954906604528	52.9412922728106	37.2861606765533	75.5819418787799	34.2765076196994	63.6735208149566	13.9810749410379	64.2811303950797	38.1131530126461	42.3279787578747	47.1652955815317	46.991401956761	19.886953265642	48.024970493006	50.6156014096398	46.3224032315954
171	PWY-5419	catechol degradation to 2-hydroxypentadienoate II || Catechol-Degradation	13057.9584880301	9.42233853280332	4.41757735153297	6.55488100600887	7.34307018808084	17.8340020390048	0	7.56460703972997	7.39121878547642	0	6.71292384391423	6.68646994738426	6.79983115792527	0	0	0	0	10.4907205438588	8.86320536055945	20.6315387865475	7.1548126821601	3.3902184715866	0	9.35142652391448	5.39709937423555	12.1684954686007	2.86955116458044	1.6704092111386	2.71330210373155	4.82282569726742	6.4396880529355	7.04535232770719	6.71368198721251	9.4813045110868	24.8298315443106	3.46420365255692	27.3672524263422	5.77451556647786	28.9220434078927	2.93804936452456	3.25354796479504	5.37236086220473	4.19647359206848	7.3365415662268	0	18.8551029019277	12.5053595620095
45	GALLATE-DEGRADATION-I-PWY	gallate degradation II || GALLATE-DEG	13001.2847851977	10.3209904197812	7.69799662901863	6.45726377393821	6.58685610676812	17.7114794809835	0	11.4910421208625	12.2353992410714	28.1156530408774	21.0356467441225	13.5803596063915	10.6612969767755	36.0082837173181	3.14482950979709	0	7.5062292358804	11.9536691516287	26.0590040165395	23.4014006669554	0	12.8994084146077	7.31462334618139	11.5874774824783	15.5722386813366	13.3459803366452	16.7784267849497	1.7858407706474	0	9.36227138407475	9.26788551643707	8.18334183487575	5.16592646653605	12.888665997994	24.3238385613188	8.04025313829235	22.8125544606019	0	21.5586689198104	8.44011947201079	8.47320136000104	23.5967677196237	6.68818456002963	18.0975044236988	4.27337798027654	26.7088662549797	11.0869883072448
378	PWY490-3	nitrate reduction VI (assimilatory) || Nitrate-Reduction	12965.6240325426	6.73804200371103	16.075170019377	7.10583877389262	0	6.60886362109986	6.09104733661284	6.49972208195301	7.02511972947368	4.26193391387227	11.187196036748	4.50492394945779	1.08565460358938	0	0	0	0.560240787305746	6.98000137130799	12.274576007901	20.2569652630832	4.97028073369431	2.82146277554991	0	1.31703054105216	5.52602116531723	9.31693313767419	2.73167077719789	2.1173326193008	15.6277729180757	4.12269234802916	0	3.65446442847323	12.2691067559914	26.2869809296034	1.96752259620848	7.18414610507498	9.8452657309572	8.72549227739622	8.644761109142	8.01436468501985	9.24132293423259	4.78697823778213	6.04430937401887	8.51590716308019	7.73547466076208	14.0184295081367	9.49167552247711
98	P184-PWY	protocatechuate degradation I (<I>meta</I>-cleavage pathway) || Protocatechuate-Degradation	12931.6338669146	8.84497266965788	9.34548262589305	7.78874911173358	7.57398762592167	17.0917885012178	0	12.1576459023967	8.57411058299757	33.038091547694	15.4332768032103	14.986110431278	10.8639203748045	33.4820491987929	0	0	9.27043832753244	8.99226644344694	13.6756899398242	24.9453189547743	0	14.7651204959495	8.44473351792992	10.6093366807377	0	15.557153925676	16.0976194927702	2.28931520571954	0	9.97463206975171	10.7951066787987	9.52638558805507	5.94090394669785	15.3568446221309	27.2674367114155	9.25540973932125	21.7264970976905	0	18.6018380186756	9.84327951029867	9.93997714762227	23.5638220980289	8.24270500072203	19.7725798857709	4.82168842619784	16.9610454422509	9.20189209554028
290	PWY-6992	1,5-anhydrofructose degradation || Energy-Metabolism	12923.4057257229	7.81984695149629	0	5.38473642804836	0	0	0	0	6.63500123712959	0	13.0764348627475	8.77812971486931	4.61413313966868	29.4729184499313	0	0	0	12.1285928471915	0	9.21772960195963	12.0262404894073	0	9.72553015084593	13.1493901379759	14.9217225708906	9.15145072516897	11.2852964500331	6.44206121059337	14.9503741971204	15.1862171965627	8.78863093625412	8.8244318185936	6.61648703625665	8.89450096852318	13.8502228341576	10.5336944697237	11.4216779955741	0	19.500802625717	0	18.2012901118476	20.0414597060997	9.94149103006869	0	20.3970162321839	13.6354095299247	9.4837754533966
29	DENITRIFICATION-PWY	nitrate reduction I (denitrification) || Nitrate-Reduction	12878.5753280548	7.54911357696389	8.67622646347447	10.728835302796	0	13.9613006714952	0	4.03659159432854	2.98019793692926	23.5426865208407	7.30199330646756	5.03972207112048	9.2145575226305	0	0	0	2.18542358803987	6.2557497060627	6.43401369891905	7.00754685759576	5.16553051070654	3.53210205492742	7.24870533652129	0	9.21353105025512	14.4956191124166	8.39121116204269	8.83933747715302	3.73000692479983	3.89056638127972	3.78133206706587	10.6393222962276	1.76116133045796	11.3322520349509	21.1873611655825	4.14097536130073	7.14220623619697	2.25699378835375	9.16280285848694	7.99797970180581	8.55491562928592	8.10695298426403	7.20086406034384	11.0384931324145	0	5.58957098859946	6.14216093542352
396	TEICHOICACID-PWY	poly(glycerol phosphate) wall teichoic acid biosynthesis || Teichoic-Acids-Biosynthesis	12813.370146358	3.82790878370345	1.0802126088951	4.4227758300074	0	2.44114997093242	11.8867171698352	0	5.93754131895932	0	3.6922730418844	18.6471851629335	0	0	0.834339863225181	15.7269460572005	0.73948880661474	7.806434131284	0	3.31655279927347	12.7585764461626	32.5519944567176	27.0991583119209	0	21.5005428358131	9.04624655293223	1.17227966899151	0.772326576349547	31.7163729551667	0	0	2.62424689920404	3.10727690002171	0	0.546128999825292	0	4.94013047833788	0	4.6876089131527	0	0	0	2.00208563046931	3.15765246071964	17.1427530077591	2.59165562991798	5.72292451563665
299	PWY-7097	vanillin and vanillate degradation I || Vanillin-Degradation	12740.5546318576	3.86306688542053	0	0	0	4.80359192941072	0	6.19636882411022	0	0	0	7.42676782988478	10.6042362484249	0	0	0	0	1.33485299873285	0	15.6918110085776	0	0	7.49211928748327	7.35893090841439	0	1.48433717345264	11.5969153626363	0	0	4.98348958043439	7.07939261597622	0	0	0	26.1662881234089	0	11.729445066612	0	14.2248411346027	0	0	13.7181765449321	0	3.46849422943147	0	0	0
244	PWY-6338	superpathway of vanillin and vanillate degradation || Vanillin-Degradation	12740.5546318576	3.86306688542053	0	0	0	4.80359192941072	0	6.19636882411022	0	0	0	7.42676782988478	10.6042362484249	0	0	0	0	1.33485299873285	0	15.6918110085776	0	0	7.49211928748327	7.35893090841439	0	1.48433717345264	11.5969153626363	0	0	4.98348958043439	7.07939261597622	0	0	0	26.1662881234089	0	11.729445066612	0	14.2248411346027	0	0	13.7181765449321	0	3.46849422943147	0	0	0
300	PWY-7098	vanillin and vanillate degradation II || Vanillin-Degradation	12720.4655068763	3.64736044482704	0	0	0	5.31463840775596	0	6.59850334965376	0	0	0	8.06245574561227	10.6963620928141	0	0	0	0	1.49455746516646	0	16.7783329410171	0	0	8.09622908600659	7.78234658608006	0	1.65973477273903	0	0	0	5.43515799074318	7.14087059204876	0	0	0	27.349131990112	0	12.7152019327807	0	15.2443016542197	0	0	12.3190726832343	0	3.83404119895863	0	0	0
209	PWY-5863	superpathway of phylloquinol biosynthesis || Super-Pathways	12705.2431007463	9.44687834994886	13.5117566891635	20.2144988657094	0	20.948853363962	7.34012448220936	8.55474005808595	18.6173772732668	8.4049578226681	14.6911109265344	8.5879795766279	0	2.00817733204835	5.53345328750922	0	4.47808965945902	17.1373397634048	26.4326110913154	32.8658730308836	4.29485669097851	2.40674232236207	6.10490262514562	2.78090061897366	8.62967228959	2.06446727454964	6.35151773454662	1.05754222734983	10.176644160995	3.4142700132239	6.36280574416632	8.59518702299744	14.246627169969	8.69716357834933	0.962240244177873	1.04508715812363	14.3656401136884	0	13.6258361854995	0	12.8046019995882	9.4733437064045	0	13.7427106787415	14.8767961862526	20.3366160362329	17.8697502317943
52	GLUCUROCAT-PWY	superpathway of &beta;-D-glucuronosides degradation || Super-Pathways	12691.4632249196	44.9782498851542	29.6172201329046	38.6600325666341	51.6848326136263	27.7475954166238	83.1531138304136	49.5691801124179	36.2592764256571	0	50.6090495226493	39.2597691791895	98.8563967870959	59.400540444627	108.222587068716	18.4296814051945	94.5092405898512	46.3832933844437	62.9437338053898	55.0701885390766	36.7298808555587	47.2988039502444	39.6345250572103	36.8041304281591	47.5103334539254	34.9638789867079	89.1547059243341	33.9239008135921	33.3979717695665	65.3729762635885	37.6389940279829	52.4659936960084	14.9806385366053	49.8674974780003	56.8514922830778	72.9154842700851	75.3383375863723	60.8997936483701	62.2053171539779	67.8101196568061	42.4409393927908	61.7232054896537	63.1994328934806	24.4164946152564	46.0069384889112	63.0913351672829	50.8166534810417
355	PWY-922	mevalonate pathway I || Mevalonate-Pathways	12658.0254480937	2.65731316242333	0	3.26190523321937	0	0.6287160156839	17.2331814691796	0	1.64946175894896	0	1.00375732189626	13.9916708868527	0	0	1.14091941311463	27.3145599818587	0	0	1.06570246071678	1.16538632680279	12.4081619360994	32.4555202910824	29.6510092719507	0	23.4730922990997	10.1847649801498	1.85303404015034	0.185513871987578	30.0113500651687	0	2.12093461558691	0	0	0	0.142244571848992	0	0	0	0	0	0	3.27438285124633	1.11483385008641	0	21.7472137181694	0	0
386	RHAMCAT-PWY	L-rhamnose degradation I || L-rhamnose-Degradation	12656.3681296995	13.8238261368727	4.73303349578357	10.7263450228447	6.7608874450438	18.6132613061303	17.8313945969988	8.3630379617397	19.0107948663952	4.352114202293	18.2182548060373	25.4873870433602	1.26231357579016	38.3707324082615	3.14482950979709	25.4252671265766	2.82298213143741	19.5976145752675	26.9648797236688	25.1317938387035	23.5560784468471	31.2416139855938	29.7893621964721	12.1304703738284	26.7923282115256	15.6797679872223	17.5392263754132	2.19588663647883	37.5336644348983	10.0055043123677	9.5500093404782	15.2228632592823	7.99169257336929	9.22250573694403	0	5.01058709033504	21.8660281375302	7.15143090565072	30.3450275829975	5.12159626440787	12.6820600136455	20.576905058518	10.8230803166143	19.969519784213	34.9549950006418	29.9690523974058	21.4821622799835
239	PWY-6263	superpathway of menaquinol-8 biosynthesis II || Super-Pathways	12630.1874116207	22.1071006383422	32.7142533897774	32.0143144883223	30.1524228235828	25.6521052737072	23.1183851773641	58.860492396023	39.3177965788422	0	29.4301277209398	45.8746081198069	0.738266946615048	33.2831874345976	0.496274288986441	38.2226632876976	15.826402864385	30.027469534239	22.185654985523	27.3256872853447	49.8227565942054	61.0430777832305	46.2172994200346	24.9783047528166	43.1748514935682	38.2837550701511	20.2402692896634	6.09615749935156	54.7775549422912	21.7025463328546	39.9673908160763	26.7795361199769	34.7147365786737	35.3302163877733	0.5768689559317	0	29.9355229599197	0	29.9385302280877	9.37726237643073	30.7335927887882	26.1035963248132	13.384244849523	35.2432411177258	32.9450557064602	29.2613553428416	38.577455616141
255	PWY-6471	peptidoglycan biosynthesis IV (Enterococcus faecium) || Super-Pathways	12507.7357300679	3.33394878884933	0	0.677991919321778	0	3.6098152360897	27.7680552427279	0	0	0	5.36567630614403	2.30725958566401	3.93984927721209	0	6.15515583475456	0	0	1.55166250536189	0	3.73173593461632	0	0	0	0	0	1.38022525388159	5.45303243648214	1.25432433056903	0	0	0	0	5.45211631828897	0	0.957425978322719	0	0	0	0	0	0	5.45555531494498	0	0	0	0	5.12303264538495
144	PWY-5028	L-histidine degradation II || HISTIDINE-DEG	12465.2799645411	17.4455992555088	31.3952474731345	28.0264190714263	0	31.9159593205154	0	19.5887320097459	17.1453670290601	59.4250766621036	37.4207034526155	11.7392704481986	20.3367093729779	24.8697477363784	0	0	20.7732856076386	23.8314688657223	24.611351782191	15.5316709084028	3.86415895497327	17.5057569502756	9.62533522987185	10.9979703616997	33.5494866720727	35.1629914646697	13.3798086172485	18.1146698954766	4.83094631594448	21.5785504053631	7.09889381846829	24.6900200210261	14.2147360241614	34.2438282397213	37.2704408085193	23.4969610944535	17.6263657979417	1.07906997026465	13.2606369281952	26.8711227410817	20.4621862809657	21.7542012841441	26.0877357342436	28.549857839768	0	18.8696123621515	14.7208797709751
234	PWY-6182	superpathway of salicylate degradation || Super-Pathways	12447.8988694159	6.39631978261418	19.1242361749492	11.8372482592357	0	21.0554225344184	0	0	7.93451963884438	0	11.8906377013118	10.7368753848439	0.681694665764426	3.19864241376751	1.44300625231098	0	0	10.2020209671504	19.9000138616732	14.8224293271365	0	0	0	0	3.08156617546891	2.63268573340569	0	9.1370712295577	3.13340158963746	5.1022972892926	0	10.2648238138703	9.28632961583275	4.16002165477521	2.53461016004533	4.1760350306415	4.40472100832551	0	4.10861493845376	0	4.43752291980101	3.24293917892214	4.07739258937293	8.70242493018913	2.29132480050906	11.8451661630162	7.63870962127373
68	HOMOSER-METSYN-PWY	L-methionine biosynthesis I || Methionine-De-novo-Biosynthesis	12445.0858157505	47.1599135719498	61.679367763383	68.2937414694324	29.6002320737878	78.587733949138	24.3313631899267	52.0926168639239	84.4732531373336	22.9411892146314	60.4958170825866	62.6624396497799	16.8797574548913	89.4800561393287	18.8967586349734	84.5426575573571	13.6936381659211	67.1369098976198	93.2418133778051	74.3052132876881	43.7429759492813	51.7073666411794	41.0825325600442	26.5170403200906	36.3030205950407	37.7279196342377	51.3006693733362	30.2189904423532	63.9848271379888	13.2509750198685	18.7607322078983	42.720925345074	26.2607421268928	20.3708821020612	43.5977153320369	28.1086296202977	63.2427719968076	26.9841227469945	68.4632670708403	11.2465518027388	37.3336048419915	57.350947367881	28.4562561373736	50.9807122039334	54.1222123393525	100.051751024072	59.8239237353318
198	PWY-5837	2-carboxy-1,4-naphthoquinol biosynthesis || DHNA-Biosynthesis	12439.6101106162	8.61312197635585	12.2366554266642	18.4168615437622	0	19.0520139313146	6.4805924047487	7.63103870650028	16.8588153197688	7.51321185770186	13.3390722994149	7.578040352626	0	1.76651190003886	5.49716345334283	0	4.04075738214543	15.6640699738452	24.4680196973435	31.1136648124897	3.77322938154935	2.10835257964844	5.35965539033779	2.44825873562944	7.59427975674299	1.81189208865132	5.76071074720227	0.933219425737731	8.95219029208321	3.03329435851339	5.64234310285405	7.70909659874108	12.813328272769	7.77587999206596	0.871853162890766	0.91890501483555	13.2536877927356	0	12.4644644680525	0	11.5978358836801	8.57675134979824	0	12.5282485506376	13.1834532540026	18.6200596605896	16.3584199947924
208	PWY-5862	superpathway of demethylmenaquinol-9 biosynthesis || Super-Pathways	12357.2100375514	5.83532407015924	9.21820942753112	17.684195691218	0	5.63879969463987	0	8.99214068889798	20.5473902884735	5.05885788103585	11.8930519794435	9.78859155438929	0	0	0	0	4.38957758161169	18.5432858965934	28.877988414736	27.5175460045131	4.18561348284832	3.00102514622275	0	0	8.77306094546509	2.16716768588352	6.64076190223655	0.674620375460993	0	0	0	0	5.86597142405044	2.49922880621838	0.749565421273017	1.4649033983241	14.3620965579644	0	11.646811465373	0	7.52634981041936	10.3860843545928	0	8.84996133627257	0	9.17321782195011	9.63350680451668
236	PWY-621	sucrose degradation III (sucrose invertase) || SUCROSE-DEG	12336.9931911346	29.9351730333199	30.410621185803	24.4504053516393	0	21.9602867916004	46.0745520499657	29.6472681032031	28.9622850880536	82.9199154254606	28.0226718041258	31.7444606830162	5.7470608401296	71.4745209916232	19.3629300968076	50.3539787004063	25.9587937922249	31.3610306435634	65.9107787709158	42.453766512939	16.9372889604332	39.8389197537861	38.1142434694492	6.33536540314103	28.0504843645212	33.1228254696272	35.27995441705	48.6909852025647	38.2119286243907	27.2833710625729	5.292546201171	37.8319805041951	4.07221717800382	29.6259983179434	30.3509692290733	32.9510682211438	44.0180907072262	10.0388558466206	35.2098363911064	30.5898463304863	20.9854000772209	43.2971155412295	33.2138341209024	33.9550339309836	32.84062422936	60.5664890561246	26.4836180537636
108	P441-PWY	superpathway of <i>N</i>-acetylneuraminate degradation || Super-Pathways	12315.1926510956	3.771920806435	3.28495446212485	0.396747202351934	0	1.69992316361839	31.1611026843034	14.5736901399776	4.8393425798982	0	0	2.98571104417376	1.68335033036288	0	11.6299327731147	0	15.5390914973585	7.20878052260909	0	17.3853772803469	0	0	13.7172672676769	0	0	8.37529977185031	4.13237000737049	0.668859935461	18.7043742016927	0	11.7187400609938	0	2.5426293398639	0	0.571994543112681	0	0	0	0	0	0	12.4333610198467	0	0	0	0	2.15421460704865
331	PWY-7371	1,4-dihydroxy-6-naphthoate biosynthesis II || 14-Dihydroxy-6-Naphthoate-Biosynthesis	12273.984923316	15.2116989415084	16.1364425668808	17.690816002505	14.744820616473	11.0652276568405	12.1154311507114	38.4525786081994	21.8654446330383	13.2269857095381	16.0412999545814	29.3107824899119	0.264446620959843	16.7486409526275	0.167352346419357	21.2808267218113	8.36794019933555	14.3997001245922	9.17353654312435	12.3456859099425	42.1990334502019	43.5400911612293	29.0294543698696	14.6719152193928	28.256668055845	25.8465527114781	8.96852237252862	4.71458090497055	38.7747837799531	17.576853396704	26.3511873501266	21.7650919302246	19.0527437262855	32.3083843718669	2.83223221054912	18.2384064737006	15.1129924023154	23.8722058401358	15.2936486845602	20.1818769792075	27.2315087579799	12.1088545213598	24.0721136761993	24.3471275260731	17.8607164298579	13.8515380364708	24.1263772235154
367	PWY0-1533	methylphosphonate degradation I || Methylphosphonate-Degradation	12189.7243998491	23.6543892400656	50.3310771834854	29.3230772451979	0	35.0655191726122	0.587214836392112	0	29.4628817826757	30.1959937038701	44.2408319291465	25.3992860370772	9.71226389800855	39.7937035783269	0	0	3.83644761038524	34.6117259623166	32.916452161913	26.4436448801055	22.2631907110731	0	18.4331150739684	23.846627209102	30.8836999163038	29.4129609452258	22.9845294451412	22.8837208567086	28.7168011977567	33.0120456365975	17.5210877692498	32.108149367209	36.3185349761074	24.4735799203335	27.3981442363781	26.1994768837849	22.9097289427053	1.38606469187488	35.3259274898854	8.90102739233736	45.0338998646431	37.3191345771146	25.0636580696708	6.52291021966298	34.4807624500708	36.6735140470895	26.29228258065
174	PWY-5431	aromatic compounds degradation via &beta;-ketoadipate || Super-Pathways	12173.4027405303	6.42860601521267	17.7130705195489	10.8695914603343	0	20.3359882377539	0	0	7.14447527072597	24.2182543279253	10.7286364159391	10.2554344469786	0.587034045668277	2.76978023321463	1.32362627860434	0	2.38409845967985	9.17836022175922	18.5567773779622	13.9374390911068	0	0	0	0	2.69721424169002	2.29153898423364	0	9.60706303698158	2.78234313334697	4.61137299855733	0	10.3845539400296	8.43056344147209	3.74836423068622	2.18843048605169	3.93588218597275	3.85528228837734	0	3.57673388174688	5.64426420481917	3.9141005502025	2.81459323069252	3.85601812697898	8.76798723011409	2.00051272867526	10.5778487728105	7.03475052295931
170	PWY-5417	catechol degradation III (ortho-cleavage pathway) || Super-Pathways	12173.4027405303	6.42860601521267	17.7130705195489	10.8695914603343	0	20.3359882377539	0	0	7.14447527072597	24.2182543279253	10.7286364159391	10.2554344469786	0.587034045668277	2.76978023321463	1.32362627860434	0	2.38409845967985	9.17836022175922	18.5567773779622	13.9374390911068	0	0	0	0	2.69721424169002	2.29153898423364	0	9.60706303698158	2.78234313334697	4.61137299855733	0	10.3845539400296	8.43056344147209	3.74836423068622	2.18843048605169	3.93588218597275	3.85528228837734	0	3.57673388174688	5.64426420481917	3.9141005502025	2.81459323069252	3.85601812697898	8.76798723011409	2.00051272867526	10.5778487728105	7.03475052295931
206	PWY-5860	superpathway of demethylmenaquinol-6 biosynthesis I || Super-Pathways	12165.4778680712	5.57855743639732	9.21820942753112	17.684195691218	0	5.63879969463987	0	8.99214068889798	20.5473902884735	5.05885788103585	11.8930519794435	9.78859155438929	0	0	0	0	4.38957758161169	18.5432858965934	28.877988414736	18.5303791007419	4.18561348284832	3.00102514622275	0	0	8.77306094546509	0.931660971172697	6.64076190223655	0.674620375460993	0	0	0	0	5.86597142405044	2.49922880621838	0.749565421273017	1.4649033983241	14.3620965579644	0	11.646811465373	0	7.52634981041936	10.3860843545928	0	8.84996133627257	0	9.17321782195011	9.63350680451668
24	CODH-PWY	reductive acetyl coenzyme A pathway I (homoacetogenic bacteria) || Autotrophic-CO2-Fixation	12122.4826192214	3.07410629815085	8.43376335486592	14.6390060058709	6.21487831598481	17.7844201220579	3.16917250206865	2.33497887727968	11.32527110261	0	0.974345810508189	4.63028340682876	0	0	2.66227944933158	10.1397661152238	2.39760414553952	1.246150008232	1.49690370658384	3.83676457074727	3.45444106149703	4.57145516305668	8.87145279255695	8.51464783822937	0	4.68904948346549	0	2.12784922458784	0	5.43212913655923	9.06604801556128	2.76485509183556	10.7973681834055	4.31576496840593	0	0	0	0	0	2.46072097589841	4.72847231402759	4.41732771740352	1.55316165283999	0	0	0	0
285	PWY-6901	superpathway of glucose and xylose degradation || Super-Pathways	12071.8892299526	37.4870173658289	29.939251121192	47.3406196976282	27.7841609950634	60.4623781992567	48.7072137109782	62.2841037876986	62.067760293476	0	58.3372696075969	50.9979003309864	16.4341196539758	74.9136610665833	10.4350586323848	57.6072879848484	25.8483897903729	50.4834626234063	71.409140708972	65.6160840397882	21.9526965029653	49.9999502067	61.487324800836	0	61.8918577327624	41.0467897760552	25.9359119961911	20.7714775188989	68.2466783534168	9.55930949523716	40.4859649009094	41.9565368524032	54.7070927321027	9.45377734469687	50.0177738922419	0	58.5457248186875	9.82587702615161	53.0263385065007	0	13.770520276123	57.7151547805845	24.7623723557677	58.6209201700753	53.7390834661553	71.4559386210799	50.6333011720552
258	PWY-6507	4-deoxy-L-<i>threo</i>-hex-4-enopyranuronate degradation || Sugar-Derivatives	12052.9636146813	40.2188159825017	35.8836180539098	33.4664593001676	51.4565138439443	15.200152857151	85.3406945486649	72.7656424314067	24.761255629765	43.6192797402921	40.5393642297338	25.2893423985387	94.9036931856294	33.4575832642535	101.355069721503	0	98.3697620954186	30.9612612183351	51.2426682267449	30.936731838338	26.9926430412079	57.3790293493754	31.4273728330198	29.8231516139367	33.9336753030596	38.2571302604378	72.6887565518588	42.9114829110626	21.9820995621897	58.3922579802001	32.3324235955734	52.792403106687	8.98502321257513	64.1923125668656	48.9185043288805	77.5174292705235	59.5704408366127	68.3440990174432	36.5369763433858	76.3988687503253	36.9640250051013	40.9039270627124	63.5208666257103	33.8819423830433	26.8286979830792	49.1150507506301	40.5692217198552
235	PWY-6185	4-methylcatechol degradation (<i>ortho</i> cleavage) || AROMATIC-COMPOUNDS-DEGRADATION	12041.1668316644	4.30169419513895	16.5429847233415	10.2740832838941	0	5.77202255493628	0	0	6.44348930580913	0	3.04946153336299	4.77180994262285	0	0	0.631381978687451	0	0	7.54414394636003	17.0570887422469	2.14451079641657	0	0	0	0	2.96153041029615	1.97184042964274	0	9.92821007803346	0	3.25770569645549	0	9.21813813349673	3.73887519106486	3.79320184111045	0	4.15580659524239	0	0	0	0	3.23476203072132	2.1178037371716	2.08312349504069	7.13301432003439	1.93783768261822	9.24316106870974	6.32043990786387
337	PWY-7391	isoprene biosynthesis II (engineered) || ISOPRENOIDS	12032.2741171753	2.04436091227915	0	2.94238589742496	0	0.540320586026458	16.706315440491	0	0	0	0	12.929792978788	0	0	1.0770951536204	26.6177897448157	0	0	0	0	11.9460735144584	31.3994481374748	28.5796329874864	0	22.5936948674811	9.39528641002756	0	0	28.8767852146867	0	0	0	0	0	0	0	0	0	0	0	0	0	0	0	19.5593703807563	0	0
366	PWY0-1479	tRNA processing || Nucleic-Acid-Processing	11943.0317408213	32.954619402353	42.9496721358507	44.9661560266435	52.171476885789	60.1286490861467	27.5977922186453	40.8517660024842	43.664575138429	59.5750993130453	45.6276507251345	46.7149219116507	17.6634908441937	51.4099122831641	28.4810498099293	0	63.7092376128248	36.7326284509821	25.8877553437698	64.6139833849895	49.6030135032481	46.8629252197158	24.8553688788803	24.065425207156	42.072304774122	59.9999904291261	0	24.2232696324801	18.3102171595008	50.1092805665479	27.0492003832267	41.2860610517899	0	51.2529394525918	41.461848098473	49.114089864754	46.7387696641643	63.6533158851112	31.3579284367715	48.5031130469749	46.6251931130589	33.1538517905121	50.6118018892582	55.8575658319728	0	28.161201658137	48.0589259624868
132	PWY-2221	Entner-Doudoroff pathway III (semi-phosphorylative) || Entner-Duodoroff-Pathways	11942.3901134257	2.46412043136346	2.45858760117548	0	0	0	0	0	6.13775264548956	0	0	3.80893992306527	0	0	0	0	0	9.11288164669612	0	0	0	6.12090422441289	0	0	0	0	0	0	16.0402717338231	0	0	0	0	0	0	0	0	0	21.5932080335276	0	0	0	0	0	19.4055488819529	0	4.89664170132971
48	GLUCARDEG-PWY	<i>D</i>-glucarate degradation I || D-Glucarate-Degradation	11897.1368784114	8.23979856056775	12.5079354720072	10.3636730157029	0	21.020210588247	3.70931903675539	8.75129288431534	20.9483782380034	34.2937351088728	24.768678313816	12.5355525047591	3.25814442297108	23.2975045620724	0	0	8.86409233610924	12.8541313740215	18.2938689074988	15.8757276249785	0	11.8963095333045	2.0865242724987	5.86111125710521	12.411278944448	23.2209386990876	0	4.58995647056607	11.0457866625287	12.9019197297458	1.89105854720741	12.2336286456955	4.51654193205882	15.9141772642984	8.36385427521573	12.8786574191023	13.3389484252902	1.62873348979506	9.68634359576058	11.6002561276757	20.8146840114405	7.82717404426493	11.9182561518481	17.6180125944148	1.68877135618746	18.8048086825833	15.8999003995008
218	PWY-5941	glycogen degradation II || Glycogen-Degradation	11878.7913431599	20.5168947101993	8.67583486827297	11.7406495322629	0	3.14301095550535	0	0	24.2986727980239	0	22.3609802045773	19.3525623947579	10.7782929293486	42.9790560633205	0	0	0	25.2826453535538	3.72176284347618	17.6633265701922	21.717149725932	9.41691921120378	16.7168650792035	23.0615438972799	23.2772041916774	22.0920097587008	20.7593177697626	38.9131245666419	31.6312682169499	24.2346722876468	17.1897962997493	25.1763451890416	11.0764989455588	23.1568381310315	30.4649585093297	23.3382744113031	22.8745283104968	0	40.5435492793162	4.02201413304896	28.148930331535	33.1768794924851	28.5594710645892	7.90947342933136	36.2873285541172	23.0430281430892	26.3290991783218
397	THISYN-PWY	superpathway of thiamine diphosphate biosynthesis I || Thiamine-Biosynthesis	11876.9860851586	49.0948985951789	68.491942625536	71.986948068411	63.1890278945062	81.8292223527466	72.2297632077369	66.0194518665208	79.8642655268754	47.5061697041897	59.9362299071397	57.0959445955115	6.95836365148852	60.8094601566024	45.659766505344	100.519995545521	81.3907862821532	64.5319207240424	65.4779871763913	41.9470215109879	57.4443303076191	72.8368120735499	65.158338040781	44.3734551865105	58.5441315484436	75.3653934354771	22.0488411683652	21.6341410622345	59.0148896282722	55.7226989594968	71.6503812398607	72.5700512851867	70.8632719613645	78.6677961075403	23.6153428938071	65.9326937799538	66.9529440895101	67.7991193244007	44.5871416464152	85.2143306139072	75.2101839136804	44.6151618643216	61.6236294076622	64.3869885976816	0	62.0504999495643	62.1769559092562
344	PWY-7431	aromatic biogenic amine degradation (bacteria) || AMINE-DEG	11589.4928368747	31.1386075048063	24.8491857972181	18.1461532559083	0	4.67542513973322	0	5.94861404622385	28.5688461890942	0	35.5495248510898	25.2659273399596	10.2984239162506	65.980174537061	0	0	0	28.0003329069431	25.4237997916795	30.6387668371786	27.7560278249205	6.20604143795796	18.9764045821677	21.8677941092739	30.976905402973	42.9736929148974	31.8545924854511	50.8594044483565	33.2230554079869	29.8180412044109	14.3278089224152	21.2154082778268	28.1377495274027	39.0251937157145	28.242044167523	29.8977302363731	42.3015328343653	7.80962768445007	48.3092270640314	8.58396219684957	44.9994518725621	49.827803235442	24.3636544007048	55.6167593383479	48.981190151671	45.9760811901165	29.9147564725422
333	PWY-7374	1,4-dihydroxy-6-naphthoate biosynthesis I || 14-Dihydroxy-6-Naphthoate-Biosynthesis	11557.4362645651	7.3306188009897	5.47476136804569	8.67001821071919	0	7.10518732416414	9.19805691396007	27.8551349646185	6.512560139335	0	6.17149746660104	19.8057862487405	0.264446620959843	0	0	15.8625970504988	3.12236574602073	5.99424971009622	5.02509821791932	4.444266167053	17.7208006451026	33.9892076160967	26.1748248670148	2.01751976659017	22.9458628020692	15.3903483246798	5.67717348294762	2.44125868713874	31.2745415881009	7.53980576135832	5.4685266704577	6.84948299509131	3.11590523281753	20.9996072836859	1.93868289341813	8.64784026937777	10.0186384937509	10.7670988393156	8.97938855424375	9.64011445863776	15.6290782297935	5.74489158918002	9.84870385118411	11.7943049456967	17.0483798358009	9.6410995626549	8.73290273732879
30	DENOVOPURINE2-PWY	superpathway of purine nucleotides <i>de novo</i> biosynthesis II || Super-Pathways	11340.604453002	41.032547517243	55.2029122248477	71.7294655865536	49.1170785200089	89.0610794055875	81.1596672190402	79.6677986329955	59.8944241517005	70.5979448136395	20.0591925191762	57.603747137162	25.5532044034974	42.6170784109519	44.5332612524352	97.802263862505	76.0287541807899	47.2827757442706	53.9355497006399	27.2030751653944	18.1536812450031	49.9846895301389	60.5631100118612	0	58.4740901179768	38.3571155014196	34.5360571453954	50.8667924531563	63.8407523117626	36.3038248650706	36.861349230146	56.0525242363688	64.3618015765696	34.9282665961385	13.7557493804857	27.2909652080656	12.3734677548996	14.0470701341328	22.3648989354466	46.6611863443645	40.5754203196694	32.7635617779376	39.9043628921947	46.6504320125162	31.3978234136719	27.3214146436183	28.2489851650026
182	PWY-5647	2-nitrobenzoate degradation I || Super-Pathways	11270.98965716	2.57716465194803	2.26422107322037	3.85686665377003	0	12.9221548578782	0	3.03313603391285	3.74542114949686	0	3.57405602987723	1.95084549015915	0	0	0	0	0	5.10901386979796	5.38728306985596	4.32871293628373	2.2899112439035	0	0	0	2.23936471160937	8.00594489810297	0	1.45662533436838	0	0	0	1.98969554072864	0	4.57458033149598	0	0	0	0	0	0	0	0	0	1.45306440563948	0	3.98267398904391	3.10285887278496
256	PWY-6478	GDP-D-<i>glycero</i>-&alpha;-D-<i>manno</i>-heptose biosynthesis || GDP-Sugar-Biosynthesis	11259.4544753169	25.4977391767031	41.9828033681534	31.9713612779666	31.8045366757075	18.449477998485	4.97061832594947	33.0734598103779	41.3959639892294	36.5745753202908	31.5276618438413	32.1987048495553	11.964488003132	28.7681292273166	0	12.8896907184731	13.6802334984522	30.7621836896259	24.5862335078585	21.3847996174345	55.2480319106972	29.8885589753201	18.7133073034442	22.9645498695704	16.4363635764695	34.0582513400924	20.6051119426381	7.17868663177199	19.7403081246615	25.8924753570119	33.9538062658501	31.525297343155	32.0262686816814	43.0698999628675	33.671878075146	26.5296859893755	29.9652647706968	35.1371711725853	33.1872319954605	27.8428715568942	51.9831900859411	30.8601892939137	31.5686113081833	31.2374720914337	13.4613206032404	30.8086659013856	31.945558908134
365	PWY0-1415	superpathway of heme <i>b</i> biosynthesis from uroporphyrinogen-III || Super-Pathways	11217.4802275615	38.8154637615598	32.9737356628369	41.9720137803741	33.9038733155937	44.7957462990192	49.2031641434284	53.5412960871587	48.9284499103029	25.8306484315692	43.3903795963929	55.8139711479631	0.788729893439422	55.3680665927134	29.7491686262902	44.196355755871	8.78766545121458	44.9879009453865	69.5682513179525	61.2509295295437	57.4506013784721	72.2820415722059	63.5004471375839	20.449900857702	58.827820567001	53.6149394805232	53.8569211492482	6.96311219147137	65.7220649305599	28.6023621441425	15.9768601668203	37.7380916199201	26.5407763552762	25.9333304318823	5.89689998405847	20.5723642433975	63.0187571333072	31.0689685511463	51.6409290010024	17.2088648254946	38.5653442666014	55.8252700480356	27.0602290441997	43.5513956591367	49.3912647065518	68.9294881333122	45.0360118466313
49	GLUCARGALACTSUPER-PWY	superpathway of D-glucarate and D-galactarate degradation || Super-Pathways	11150.5871966541	4.7033481034697	12.2405556162229	8.55562826875976	0	19.3826164516244	0	8.75129288431534	5.36820686657012	34.2937351088728	13.3047894446738	6.21422035176872	0.721844598198623	16.0287336799246	0	0	8.86409233610924	8.69359704669542	5.01115459446954	5.58803414770551	0	9.24272174194542	0	4.58871436381684	7.90659951257379	16.175423842155	0	3.9708838156522	0.499301991256246	10.7387243738335	0	8.91804315459425	0.757715839539057	14.5733514203671	2.56679792707254	11.0980946997394	5.36236725599988	0.973290515089084	1.89921597751315	11.278157700114	12.6546347428705	5.89091442604987	10.1399368256355	14.6840098569064	1.14901087849377	8.54642155204675	4.58040990517591
43	GALACTARDEG-PWY	D-galactarate degradation I || D-Galactarate-Degradation	11150.5871966541	4.7033481034697	12.2405556162229	8.55562826875976	0	19.3826164516244	0	8.75129288431534	5.36820686657012	34.2937351088728	13.3047894446738	6.21422035176872	0.721844598198623	16.0287336799246	0	0	8.86409233610924	8.69359704669542	5.01115459446954	5.58803414770551	0	9.24272174194542	0	4.58871436381684	7.90659951257379	16.175423842155	0	3.9708838156522	0.499301991256246	10.7387243738335	0	8.91804315459425	0.757715839539057	14.5733514203671	2.56679792707254	11.0980946997394	5.36236725599988	0.973290515089084	1.89921597751315	11.278157700114	12.6546347428705	5.89091442604987	10.1399368256355	14.6840098569064	1.14901087849377	8.54642155204675	4.58040990517591
146	PWY-5100	pyruvate fermentation to acetate and lactate II || Super-Pathways	10894.712501306	26.4701708433024	30.2543902822836	39.9361459848088	18.3353111796969	57.3794786311793	40.9377856045831	45.2946151372592	47.7657170005411	41.337220472291	31.2954325871907	31.1083364194872	15.5634816010507	41.3194769745837	9.60193008930192	79.6007910153109	25.5988334772807	31.7768421290942	35.286555678903	23.5289014659749	34.9985320211904	31.9863262195787	38.1125184112887	39.3950467853397	20.6232575420853	25.8674570945819	26.4717587879604	4.70418533181809	41.874705380591	13.0672159987376	44.7926008389995	31.556166055592	41.2287876891625	25.6485508543805	31.8638148355532	10.8768809750876	25.3683007905339	12.2281062497087	29.5180476162487	22.8254998970571	31.8057650366322	29.3493440279663	22.1086701269628	25.5317001312697	23.77456316689	27.5811315926434	22.0636038786047
338	PWY-7392	taxadiene biosynthesis (engineered) || Super-Pathways	10877.6611990913	40.3540356557945	29.898961446407	46.5626907689184	34.0029078741453	56.4131291066368	62.9799605029418	61.6220715775032	34.3277863248824	0	51.701818501098	72.0707899627493	5.79828864231012	38.2251727497588	7.74602629125368	84.987044485596	0	52.0076865783557	38.6147998271359	48.3345204874159	72.7469365647765	102.607922297604	87.1945062047445	51.8838848525407	88.9356455687394	68.1268914442654	37.0563035752277	22.1225918506532	98.0149585237006	38.3459199980586	45.5962793928339	36.605238622203	38.356994974665	59.1109908219561	15.0471811991119	46.4928896896507	43.3201743541255	27.3369046892084	53.8055028175957	27.5047657726229	48.5186376571252	47.4012161324056	38.3073359226159	33.6459305903697	77.9242270150105	49.6564481004551	50.8956882455444
281	PWY-6891	thiazole biosynthesis II (aerobic bacteria) || Thiazole-Biosynthesis	10840.0888932868	2.87766479179795	0	4.37929447984428	0	0	10.119301566346	32.7172757073616	0	0	0	3.42327512514741	0	0	9.88071634269841	0	9.97035063783274	6.72164437684491	1.58268868072404	0	0	0	6.90921244140997	0	3.6628800810851	0	4.2796922510847	0.31887666698871	11.2609302926251	0	6.2573756995914	1.83041899601268	1.94975953245071	0	0.243875979833807	0	0	0	5.8025079454488	0	0	0	1.75790442572945	4.30499546198713	9.27861547159658	0	0
173	PWY-5430	<i>meta</i> cleavage pathway of aromatic compounds || Super-Pathways	10673.6377219504	3.41523454362699	2.2364066055143	0	5.18129803802309	7.67138314847734	0	5.4570144494601	3.02461147498672	0	1.98841918373541	5.55776623749198	2.54473181779118	0	0	0	0	8.38359263712966	2.4063067885327	20.8772494561221	0	0	0	0	3.05398287660388	0	0	0	0	0	0	0	3.52298374388548	0	8.9177305911749	0	5.52682896471389	0	14.6892907197692	0	0	0	0	3.13583042402043	0	3.15954725972126	4.85043852141925
259	PWY-6519	8-amino-7-oxononanoate biosynthesis I || 7-Keto-8-aminopelargonate-Biosynthesis	10658.382863184	53.2648326976417	50.6567304898818	77.8184790637171	29.1704528225286	79.714301184423	9.74975585286064	32.2364327811576	63.5661443281883	94.8937348045275	46.616774565361	41.3945417394673	36.3203639126219	40.7086220912619	8.90643385626483	77.5547181592752	42.7627935117251	45.101276034341	37.6880041681128	44.5964624154225	42.4846541349229	25.2357094287755	24.6607723344494	21.5847714572367	40.7545734379907	73.4511457586507	30.2934982479604	93.5267214154688	18.6009248136263	41.8831703912214	21.2981830920903	58.7041060974973	11.6943443295758	63.1255747014733	83.4353097432732	57.9582691065744	41.116395425347	53.6381409498488	39.1769744032671	47.791736912426	43.4214642022675	44.032345765285	55.0250533865675	69.8467455466957	11.1766656340868	37.8942669971259	49.784224071267
311	PWY-7210	pyrimidine deoxyribonucleotides biosynthesis from CTP || Pyrimidine-Nucleotide-Salvage	10642.8663500305	1.35953599438159	0	0	0	0	0	0	22.3678306366336	0	0	0	0	0	0	0	0	0	0	0	0	0	0	0	0	0	0	0	0	0	5.22381016988291	0	0	0	0	0	0	0	0	0	0	0	0	0	0	0	26.0922832647623
356	PWY0-1061	superpathway of L-alanine biosynthesis || Super-Pathways	10606.4532043562	47.3741219771339	43.5543076029741	47.7679229338929	30.3696589794749	65.8874717028494	46.0999409313214	22.0372979010386	58.837651795416	77.3406835152949	57.0536097008412	57.8419935908389	17.8130466445655	95.5562625259105	32.5652604510917	51.6228918099834	36.6302138511167	54.8387324074755	93.834785216431	86.1740606637796	49.1916673216343	67.2753428073334	60.8209086190136	9.28996600509083	60.6492828042592	62.6080618300264	54.8205772536465	69.3655959513564	53.0429061628559	26.3806018772192	14.9174731193493	55.3834105083665	7.54703728946353	47.2411216839148	44.1010742843167	41.3237712323003	76.354858114987	48.675909901968	60.7243789022744	33.5447168170011	26.2331823080046	65.0110507349144	34.1895693600879	58.4535512850289	46.2107318101767	85.2285951364291	59.5898000205365
185	PWY-5655	L-tryptophan degradation IX || TRYPTOPHAN-DEG	10601.7750175801	2.8691200753578	4.2521406144342	6.67366293916795	0	14.4620928486076	0	5.33448134413998	6.10369902026185	0	6.4544738833803	3.21653989277289	0	0	0	0	0	6.26626258337114	9.53865136089942	6.68841003182808	4.05070138950088	0	0	0	4.74567280162803	12.6226491433144	0	3.17998389405417	0	0	0	4.19748251429141	0	8.01140980336702	0	0	0	0	0	0	0	0	0	2.47829551748669	0	7.54283107572456	5.24597872769529
177	PWY-5505	L-glutamate and L-glutamine biosynthesis || Super-Pathways	10568.4407192737	36.7254280823032	52.7808899323624	41.8346344873096	53.3178731446169	58.3271831435332	14.5912196075908	54.4070104396633	48.245786460229	44.9220434746344	51.0986210306311	48.9076318985977	5.84036065191638	42.9748650336192	1.49684255240834	21.9346515401411	32.165260547416	47.9105251360132	43.0302911019072	64.0348883273147	43.5171511249528	50.73171306371	22.5226487296914	34.609331650652	33.30006564901	53.4840508772809	19.0961750832618	21.5935445419564	37.1331640371494	57.3596155264401	40.1360830808879	49.9454143327785	30.5047692002711	51.2820018399647	24.9591442077234	54.0077700624854	56.4861674939012	65.928666871287	47.1781928890846	58.314567919087	57.6614419095513	42.2596030293928	58.4175085271667	37.8811304810141	19.5356840221144	51.80278145745	53.3607041954106
176	PWY-5499	vitamin B<sub>6</sub> degradation || COFACTOR-DEGRADATION	10545.0574411247	4.50675955253945	0.55614242217113	2.33393177737881	0	0	0	0	0.398512221041445	0	6.94231980563304	4.7235543321649	2.81586679725759	11.176546725343	0	0	0	6.83023872679045	0	4.71167369901547	7.596871347658	0	6.10816030902945	8.40396609627379	9.65565742863097	4.95155272026962	7.08571800208117	2.76066015016291	7.86488370619177	9.18057663125948	5.47293277810827	5.5053559717263	3.21516122949274	5.54162487462387	9.01386331636521	6.58782031331051	7.18956919807079	0	12.587474532731	0	9.88137805777854	13.3039132974236	6.21990581512249	0	13.1578947368421	6.59191379627924	5.77509614109535
304	PWY-7187	pyrimidine deoxyribonucleotides <i>de novo</i> biosynthesis II || Pyrimid-Deoxyribonucleot-De-Novo-Biosyn	10515.1105901002	33.6301845116967	43.2045108444492	56.2281927221275	41.0026919189079	68.7256112758402	66.4923907086429	61.5679727910929	46.9358853708064	51.2565524947389	16.8682226026554	44.7196995181789	22.0278351432368	35.5240761960566	38.6506019544609	75.4253399701961	63.4333538254265	37.1764900485646	44.1210532392291	22.8922238548294	15.2202888141873	39.1740689828548	41.215525259976	0	43.7078670588883	31.8245519715671	29.4922036360223	42.5873890324787	43.4959186781239	30.2188011343904	29.2185299929125	44.2806944589273	44.4824688029234	28.9216731471854	11.607804548454	23.3194335560541	10.6755633704973	12.1254267877354	18.8621892882741	38.7176859842161	31.8074206360605	27.3754022682292	33.3125992112052	39.1208413872818	25.512928181771	23.0729406461778	23.9359438226393
61	GOLPDLCAT-PWY	superpathway of glycerol degradation to 1,3-propanediol || Super-Pathways	10499.7295219561	3.20894791802176	0	2.60361301703485	0	0	3.83066125763984	0	0	0	0	6.77272889674583	4.44898295290101	0	0	0	0	1.83793541609737	0	7.39367140790359	7.99311445014379	0	8.53953402894161	0	10.9120877933729	6.26988802763785	9.09430705485813	1.38099401451151	11.2206222870107	3.26888776604343	5.94069901441109	2.83724650041156	2.99017234788246	0	13.255311437189	0	6.82231997678414	0	13.2175088390533	0	0	11.2004159497419	1.33142704597177	0	14.4312994161919	0	0
322	PWY-7242	D-fructuronate degradation || SUGAR-ACIDS-DEG	10488.0765031594	64.0719137022074	72.0990426002336	71.6108366198174	80.3506076447305	43.7633470702889	110.194091241172	96.947967274316	56.5878619018179	51.3651949381207	76.7440913348507	55.0319008611511	111.655766853226	69.2997631353495	121.843436164765	28.2116773186981	120.903658817202	68.3322877329886	89.9867492339439	66.2580163444804	60.6032206066338	87.1395092297329	54.3345680835353	55.5317860183962	66.3406845675942	67.0930769997916	101.263900762655	60.0624521824176	44.1877708438336	85.9349552010614	54.8235587811359	80.8026159335833	23.6530001189758	93.0913863440092	65.3767605477716	106.183206784195	88.5131527572512	95.1917771895338	75.905180797482	100.011398317602	67.996117192528	69.8907090885418	90.9594520887895	56.3779445233136	59.0495534826073	85.7222277164486	72.2642400895206
9	ARGORNPROST-PWY	L-arginine degradation (Stickland reaction) || Super-Pathways	10479.9123333971	10.44927734965	19.3461092985287	15.7939748087249	7.90709810669402	12.316890760134	12.0518377027179	4.26498226147815	10.9378559547272	32.2904697265329	16.4818622888261	13.2579771329265	0	0	4.84796260437316	13.7499207337559	11.4428413875812	16.695877969987	9.97580220442789	9.00574884707027	7.01903362466692	9.70032838077703	16.7581006314676	14.9652806402549	22.511109932776	11.5001504630032	0.155107623018721	17.5147111261444	12.4078687874819	16.2213460265801	14.6571637193106	17.4426005879241	21.9815566948557	15.4964336364127	0.792935576149864	9.61920581389789	5.19963105145776	0	4.95254515245471	15.0953446059151	15.4841706627638	12.4547111136117	9.83400036982666	11.3896064729482	0	26.5658110676057	7.5868684745579
120	PPGPPMET-PWY	ppGpp biosynthesis || Metabolic-Regulators	10266.74764712	24.5988937726317	10.272524417038	22.3193209165769	0	12.8398260969023	6.82069560504912	17.5511988274563	15.8567816763964	48.2133635433503	29.8519732250015	23.6678209012444	13.3128999212229	50.9814099453542	8.03051748137063	0	23.0400002467658	23.0140825217318	9.17645390003292	30.479917676424	17.12761309451	18.1271103360852	20.0341043868594	24.0512280347868	28.6360231538502	31.5477544847493	20.177079226212	40.2046689512357	17.7660338654209	36.1507736539732	17.5875708914393	33.8565293292684	7.57872704406225	36.2565523875167	46.0623402602496	46.6040811637294	31.8689521829861	12.5634389349439	33.7636325469896	21.115552565717	30.8235914385563	37.5894683957192	35.7475506349972	22.9196937484463	29.3169973261211	27.7583574689956	23.2515552949786
193	PWY-5705	allantoin degradation to glyoxylate III || Super-Pathways	10224.2092501654	11.5673967832849	15.666696668908	12.5139916680279	0	11.7583765966375	1.65424560356975	3.41395584021673	16.0724425652211	5.09736272570394	22.2974767528429	11.5093050410244	4.9108683262893	25.2273402453654	1.24829725921416	0	0	20.0488408578989	22.171708582928	14.252258005592	2.88913425600993	2.40331817835996	5.41569828528927	8.95137181361187	5.50550616490196	10.5314944155279	14.1655451159705	11.5289762983496	10.278184000999	3.36101118866782	6.76971261336066	11.5166902211734	8.90080931773192	16.694436625031	15.047738183531	6.83080227557888	16.2994128742424	6.00801312207783	21.4751582879449	6.15807960027038	17.8087441968568	19.3181240001452	6.70389585581749	18.1276403506419	13.9037397392003	29.7383279152456	11.0169173151309
31	DHGLUCONATE-PYR-CAT-PWY	glucose degradation (oxidative) || Sugars-And-Polysaccharides-Degradation	9942.50913812215	3.16554140998431	11.5126575922232	10.5180176831271	0	0	0	0	0	10.7743586453141	3.19442833480493	1.29083877318062	0	0	0	0	4.19919872819221	5.88029075257679	6.78010941863554	2.03815901900688	0	0	0	0	3.60056504239408	1.78566975589076	0	13.1743909971053	0	6.10069849218977	0	11.469067831259	2.02399070276301	5.87166742220379	0	6.19101226937459	0	0	0	9.81630023750139	5.4024843365867	0	6.37632014712289	7.06348390495492	0	4.91319381447113	3.65828181197248
297	PWY-7090	UDP-2,3-diacetamido-2,3-dideoxy-&alpha;-D-mannuronate biosynthesis || UDP-Sugar-Biosynthesis	9898.32209846067	3.06373650936811	4.58471602130079	6.95277384259248	0	15.5940135204857	0	9.1942655601734	4.87995077478283	22.6573028168243	6.53894756794184	3.41950253574076	0	13.7774672827831	0	0	4.80922733077905	6.42716868437389	4.68386916071367	2.60518406080982	1.87133806345781	8.54514044964781	0	3.91131944775669	0	2.79601160730225	0	2.65399604547884	0	8.42165998238441	0	6.9480738897414	0	12.2631140372433	0	8.90268194110314	4.12022432265156	0	0	7.59067373353224	6.84469018835236	4.29951898696197	7.79681997254467	11.8851681409356	0	3.90733093870964	4.01145394030063
153	PWY-5178	toluene degradation IV (aerobic) (via catechol) || TOLUENE-DEG	9703.70165647423	3.35127022731765	7.52244324629738	6.41379792176352	8.40017370608897	4.39224123295364	0	5.17098996630379	2.44871040880078	0	4.02304411070766	9.19914704738747	0	0	0.684292054731395	0	0	8.4838507811795	0	17.2809898837362	0	0	0	9.35982163132384	5.18695727536224	2.81435349807992	0	9.21947655253105	4.05038974349308	0	6.7374705819979	10.0547571172834	6.2751826229676	3.7123888736699	0	7.31044508809203	0	0	11.7481068193593	0	0	0	0	3.20939174731681	0	6.21173662409961	4.57315610968939
107	P42-PWY	incomplete reductive TCA cycle || Reductive-TCA-Cycles	9678.29725404931	60.4534419566886	73.9787694841639	85.8356325147959	62.6746993423449	93.3635797940764	78.7317495237609	100.708377161107	85.2761140370836	75.8506661378862	65.3552436188014	55.1606710048327	9.40498129643262	73.8720676938261	27.3116148917649	133.169306967069	56.6954709765534	67.3300767049346	75.7989521762604	77.9293467593698	80.8191310966396	59.1290933700103	63.6304448093896	71.0677959601093	60.1275293194701	46.4463006730656	45.765829011658	43.1680977446219	73.3860124687716	59.1402595057462	73.5369295760034	67.6395278215859	69.4865845943055	74.5035365869508	28.576133478974	58.8983763780293	69.5289257758595	83.4211131444237	69.6375737531229	56.8468588097771	75.9882172572482	67.3297724104324	63.7748264792306	64.9935803793974	60.5319118026033	80.7810512639795	63.8672336130572
265	PWY-6590	superpathway of <i>Clostridium acetobutylicum</i> acidogenic fermentation || Super-Pathways	9649.08031804836	2.37163115989694	0.0765262479989557	0	0	11.6746907358808	6.79836525165328	0	0	0	0	4.76656925853568	0	0	0.768599599506118	0	4.7526709170283	7.31282610825958	0	0	0	0	0	5.16789861795274	4.30826601917668	0.644766459196704	0	0.389621250449654	9.64159364666697	0	0	0	2.43778174625467	0	0	0	0	0	0	0	0	0	8.81796680502189	6.86374819262734	0	0	2.13045253075619
401	TYRFUMCAT-PWY	L-tyrosine degradation I || TYROSINE-DEG	9589.26349758439	52.6663455481682	42.1337348021897	38.8025331887023	51.4835866716743	32.7243532134366	63.52948426145	46.3747760455116	23.764587327479	75.0418093974278	50.1565161894737	36.8484552485912	81.1404386449008	46.8743127010118	100.671842675693	0	93.6356538683252	43.2796318374876	38.5059689416267	36.2168461382351	44.4046874314944	59.0059624707406	35.8538954586814	31.3351169482368	52.7552868734735	51.2825035278109	59.8566860872248	72.6285523095078	31.1902487527824	60.9183231347298	25.0733535462857	54.0574239317123	14.8309935575639	58.6083429798374	40.9059656826232	75.1590478868179	51.5764923177766	64.0516919111018	41.7162831477648	75.2624886029755	50.86174586552	40.7400050966491	63.6882420858788	76.9044016733379	36.7203539625219	50.8243178213261	41.6397777586775
243	PWY-6317	D-galactose degradation I (Leloir pathway) || GALACTOSE-DEGRADATION	9447.92698293613	42.1873630308581	52.9345280817671	66.1433653468731	35.5312734285712	42.0029606131951	60.8603022245467	72.8306466131167	64.5789402552029	48.5100803686447	62.6764809897839	61.6247967821211	5.54476827691273	75.533760040092	14.1289261385216	60.8905147753678	33.5098093079505	51.2864475941614	75.4651684976366	61.1045302342295	65.5934869437926	75.9933575256619	59.5657467093834	62.0562271086558	58.3336936816971	46.3192149352111	40.73022151609	24.0518386125095	64.686174825054	37.6233454113839	54.070815458722	43.8001191012771	48.2937074876304	64.9835828239549	5.18488321571875	33.5700731458495	50.6514268839719	34.7271766015089	54.7244757328859	33.2339645599716	50.3724309986165	52.1699940215936	39.6136652998094	58.3865202312931	68.2747292231113	68.3431369946357	55.7499849961631
77	METH-ACETATE-PWY	methanogenesis from acetate || METHANOGENESIS	9400.17418926128	1.57116593454985	7.16690804380893	0	14.2693573080214	7.23625276455482	0	12.8593939998593	0	0	0	1.67826090948472	0	14.588979095	0	0	0	8.46545300862294	0	0	4.73787395223678	14.8674103826612	23.2830351422111	0	0	9.76585066649755	0	0	19.7554319982504	1.83133612381186	0	0	6.42512988913299	0	0	0	0	0	0	0	0.57818380107497	0	1.09388720837692	0	0	0	0
117	POLYAMINSYN3-PWY	superpathway of polyamine biosynthesis II || Super-Pathways	9365.7297939573	22.9243807989963	39.8946204591067	26.2553387581327	22.0408311304622	30.1078091007907	0.65272219693821	45.4682110460894	23.5012222813078	48.6616342458576	30.4366866967506	17.5134076318285	12.1988973268452	10.7856960412571	0	0	7.80572687340533	32.3737672479766	29.2016226844166	13.0150592919225	8.34673664395059	14.2751147485683	21.2048987661484	9.42328461324936	26.7287597537193	32.9658886592808	16.0504333435957	41.1802140602435	23.4528757701768	16.6844564117581	14.6792531619714	31.7497656499394	25.1577611765909	23.0320808805957	46.1067240131199	21.9011038018506	17.2456120941575	16.509982650883	19.5165557752989	19.8666308428031	27.3683379744453	17.0419461104584	20.6333583765401	17.9028671991404	2.29700523500895	27.422584420578	16.0992000719798
118	POLYAMSYN-PWY	superpathway of polyamine biosynthesis I || Super-Pathways	9326.70565268404	21.4718838837031	39.6969713804659	25.9553565361201	16.7655905837113	32.0477502267182	4.78050528072969	39.279853758287	24.0389357578075	45.0960886146162	30.6491885260973	17.812010934822	11.670619136832	26.6133186068553	0.976821793997031	0	8.85136611823483	33.1744280988501	27.9479818966172	13.0632619260158	8.49851266574917	23.704912742575	22.3446826321182	9.46216764531519	27.9359981746684	33.0023565931613	15.7378395328205	36.3903685890193	27.7272289174928	16.3575532398414	14.441917690701	30.3038933227834	30.1619688989271	22.6544679372952	49.7107100982348	20.9403810821812	18.4671893984796	15.7536020790608	19.8196587097227	14.5743844185821	27.7656075386451	17.226591765641	20.3771370754859	19.571590227609	8.31503679060156	26.9742363148249	16.0134144109069
15	BIOTIN-BIOSYNTHESIS-PWY	biotin biosynthesis I || Super-Pathways	9209.30986961541	54.1255456913794	47.5182318776397	69.5874338245925	32.9318430427985	73.296608272226	11.9637827979971	35.4130318022522	60.3288885430121	85.6702030574963	47.3646455448486	43.7281762181693	41.2401097343471	42.3139222469543	11.0435548759233	75.2368873556003	48.201992031831	46.2733244207861	40.6217968123882	46.4427050023754	45.0606857346036	29.4784698187553	28.2388633565706	24.3965198104299	44.802629541071	70.7884189137506	34.4189688276288	89.0954986183549	21.9866763833312	45.6640200733982	24.4897284671943	60.0722576821795	13.6173708720773	63.4445631287717	76.2650561233787	61.0694176466238	45.1545160311275	58.2187027041848	41.7202194563264	52.6810012379081	46.2939397595573	45.9897472950701	57.8720090041647	70.2790465187754	13.5465388197248	41.3527754666016	51.658248045568
314	PWY-722	nicotinate degradation I || Nicotinate-Degradation	9194.24725431219	2.0763284616257	0	0	0	16.4084728328471	0	0	0	0	0	0	2.1751607666894	0	0	0	0	0	0	0	0	0	5.4271340888316	0	0	0	4.15585660606916	1.34225714264962	0	0	3.50307035435516	1.42110856896611	0	0	7.57329091911465	0	4.45729445983684	0	10.1910196485252	0	0	7.26701890742757	0	0	0	0	0
272	PWY-6690	cinnamate and 3-hydroxycinnamate degradation to 2-hydroxypentadienoate || Phenolic-Compounds-Degradation	9137.56433229647	1.99711126167379	0	0	7.63476503284487	13.9854927347886	0	6.63360820983468	4.71412829533241	0	2.80502632042679	4.66606260097043	0	0	0.301234223554843	0	0	4.53661658734712	0	2.85827956162759	0	0	0	14.4410282407282	0	0	0	0	5.62868497671306	0	9.24226936927291	0	13.262215167502	0	0	0	2.69178010596421	0	2.93829025078131	0	0	0	0	1.89087536336344	0	4.03117378910687	1.11672920937538
62	HCAMHPDEG-PWY	3-phenylpropanoate and 3-(3-hydroxyphenyl)propanoate degradation to 2-hydroxypentadienoate || Phenolic-Compounds-Degradation	9137.56433229647	1.99711126167379	0	0	7.63476503284487	13.9854927347886	0	6.63360820983468	4.71412829533241	0	2.80502632042679	4.66606260097043	0	0	0.301234223554843	0	0	4.53661658734712	0	2.85827956162759	0	0	0	14.4410282407282	0	0	0	0	5.62868497671306	0	9.24226936927291	0	13.262215167502	0	0	0	2.69178010596421	0	2.93829025078131	0	0	0	0	1.89087536336344	0	4.03117378910687	1.11672920937538
343	PWY-7415	tylosin biosynthesis || Macrolides-Biosynthesis	9119.83968294109	1.31402280423645	0	0	0	0	6.75732807215333	0	0	0	0	9.01485989548612	0	0	0	11.478754546261	0	0	0	0	9.47586082891306	25.5743017824802	22.810236600676	0	17.8995624088352	6.09051516610496	0	0	22.8341466506116	0	0	0	0	0	0	0	0	0	0	0	0	0	0	0	12.8276966179708	0	0
364	PWY0-1338	polymyxin resistance || Lipopolysaccharide-Biosynthesis	9117.31142354242	2.26590557846899	6.72558807031651	5.92877504617671	0	0	0	0	0	23.1480335557379	1.65586922221949	0.758933624737183	0	0	0	0	2.18542358803987	3.40076268643358	4.19898452038435	1.03083554420795	0	0	0	0	2.16369678916615	1.03630471006207	0	8.11739289633151	0	3.07483427841227	0	6.66774915946621	1.26000539825069	3.11445283028354	0	3.59056492301157	0	0	0	5.17390885441757	3.08713374973618	0	3.33384313296275	4.00718504048904	0	2.86236874897861	1.73385492640233
291	PWY-7003	glycerol degradation to butanol || Super-Pathways	9060.52413567595	1.45828311363084	0	0	0	0	0	0	0	0	0	1.00379017954977	0	0	0	0	0	2.98936742981992	1.65358660894365	0	0	0	0	0	0	0	0	0	14.206359110427	0	0	0	0	0	0	0	0	0	0	0	0	0	0	0	0	0	0
230	PWY-6151	<i>S</i>-adenosyl-L-methionine cycle I || Super-Pathways	9045.79948923813	47.5767578491714	40.0387355708588	36.0494308854521	60.866780952771	30.180488789216	76.094731367508	64.1611069399218	45.9215041233845	13.7209555366105	53.9479239933406	41.3963979425163	81.0056034677017	42.5349510971644	94.6266133300761	4.54655079117542	86.4225207066726	57.5795113731367	44.9873817337359	46.8940340309909	53.5785812431422	50.3636978402878	36.3923083857559	36.954982877068	51.0115396138959	55.4429688485829	71.4328412820969	42.8296786089923	40.0122740497202	64.125232287484	44.0744846888154	60.5498198212094	40.9821499930854	51.4657249175764	56.0313933608931	69.5222395212163	62.9965727408762	73.5551969977887	53.0727896197128	73.1485747718318	53.410562643049	54.3068226209424	67.4980847186635	21.5510909485183	57.1631579662352	54.1698686074568	60.9035523653114
345	PWY-7456	&beta;-(1,4)-mannan degradation || POLYSACCHARIDES-DEG	8938.1148732084	2.07658251954618	8.1962512395078	3.17608052896112	0	0	6.71867605820412	2.92723400335449	0	0	7.06726269447081	2.27299488612677	0	0	0	0	5.81663433633465	0	11.3645436949601	1.89613598282804	0	0	0	0	0	0	6.06297517344871	1.27052901175005	0	0	4.61680357287348	5.4604602722984	2.79399105797847	11.6040441621135	0	0	0	0	10.0663242631363	0	0	0	3.77953813174003	11.3534231319123	13.9024595846918	4.12252801826733	0
360	PWY0-1296	purine ribonucleosides degradation || Purine-Degradation	8888.74692258901	28.8627180799653	22.0500832896188	31.1008766701102	23.2659269776393	19.1184823595553	29.4945472581016	50.0688652191509	37.1404245295724	23.7568708477513	35.7558844056917	35.1391855755015	9.42275435981022	59.34925760711	7.94646158254182	6.3351924828439	21.004692224389	42.4295822408984	15.299696498781	33.6272000298883	51.4074749159068	34.3358089879397	41.8934406567169	30.4154168891581	30.459876054429	35.2213383938576	29.0478266900611	19.1446451323284	51.8690460817231	31.0585397946538	23.5421095759032	30.3673493495469	26.0575513603646	37.2436369590922	32.5920721638704	27.0714717701853	35.2890872308434	23.2819744258079	46.3333173034131	15.970232221385	42.2278820721252	50.0419409448093	38.4958694923595	27.1651881749249	39.630256999883	29.0214855981313	35.8429753265754
305	PWY-7196	superpathway of pyrimidine ribonucleosides salvage || Super-Pathways	8843.17347412019	39.3793744258489	39.3950913513263	47.6225921249249	35.2355686421509	58.7548796825498	73.0158644375105	65.4340025915266	55.4784460723338	31.725449602851	43.2914776051119	66.2327133364768	11.5956553977212	27.4505988059243	18.963446618781	73.8632203042452	40.2590058146652	49.5207157649829	45.2402098654237	54.9252686440375	76.0752782683476	86.6402529169461	73.4469162056421	20.9892570294384	69.1002217924686	56.2403216096367	30.9183643879139	37.4702120948824	77.344053318884	32.2016251861745	19.3721603866997	40.9191004444841	15.3751986150219	42.8487212021299	35.6992196622654	37.9352959436528	21.7218323099124	37.9371556673304	32.9456053576885	25.3407975608348	34.8161286031453	32.2170922717228	47.6152126962038	45.3996669744478	55.5749858468443	35.9770240217986	46.987439855982
111	P621-PWY	nylon-6 oligomer degradation || Other-Degradation	8771.62784387061	1.57747455521508	4.85214150064286	4.83304488449685	0	3.46356407056492	0	0	6.77860387732494	0	9.69977533143755	4.71439016061691	0	0	0	0	0	7.53755012884679	5.20143026244672	8.43836905548547	0	0	0	0	0	5.42964648069663	0	0	7.62480789098446	0	0	0	5.61191778238733	0	0	0	0	0	0	0	14.1767496696375	0	0	0	0	11.6321348189032	0
257	PWY-6505	L-tryptophan degradation XII (Geobacillus) || TRYPTOPHAN-DEG	8770.82202571199	1.89632041312993	2.22772193156694	0	0	14.4620928486076	0	5.33448134413998	5.87230829734451	0	2.49290611016563	2.98438791210378	0	0	0	0	0	6.20389895894807	2.81635372001871	4.75948501053669	0	0	0	0	3.34285957110683	0	0	0	0	0	0	0	0	0	0	0	0	0	0	0	0	0	0	2.35527140138245	0	3.59795080473351	4.88199300840048
362	PWY0-1298	superpathway of pyrimidine deoxyribonucleosides degradation || Super-Pathways	8759.93679301642	23.9211092967616	22.4070398522458	24.551643710744	28.9391054312461	28.5586071012172	33.1085436977704	52.4339853596026	29.8670713745708	17.2227809737395	23.7110178501359	27.3488583894039	11.8108492026581	27.5198165462314	10.225743972845	7.48956753558977	26.8412486059561	31.117548811513	25.3943903229831	27.7313020059377	45.0311062797715	34.812815749401	39.5338288357619	21.680835629731	24.4865333621953	27.6613908723489	25.3596904592324	15.3408858769058	42.0157623439527	25.0364594522841	17.2335446075732	26.1810702412069	28.3241748394477	31.1909763260186	34.0020174339459	21.8685124883323	27.773831982394	24.6078538038621	36.063204000575	19.8404431014825	28.2025920302096	34.6108600282762	32.2153412776321	20.7432215723886	30.672962059161	22.6554505136087	26.5930938894741
161	PWY-5265	peptidoglycan biosynthesis II (staphylococci) || Super-Pathways	8750.74101113617	1.46889102069221	0	0.677991919321778	0	0	0	0	0	0	0	0.146521342185062	0	0	7.30776654259765	0	0	1.55166250536189	0	0	0	0	0	0	0	1.38022525388159	0	1.25432433056903	0	0	0	0	0	0	0.957425978322719	0	0	0	0	0	0	0	0	0	0	0	0
267	PWY-6609	adenine and adenosine salvage III || Adenine-Adenosine-Salvage	8678.80717971756	48.0638970067705	60.5648689095043	60.6349530559592	29.5293968579179	46.5788269366075	55.1124267983543	60.1170880374621	67.9444804571098	51.167393342361	69.4982157457978	66.3255273142955	12.1110853452176	80.4725909951105	14.6218324871682	58.0098428513734	35.2271176391459	62.4919229867629	62.6355544254018	59.04526975687	67.3978593196607	61.5610027614993	58.419750834415	65.7841780028044	62.6538951945231	56.1409273128614	46.0483484993104	25.9283578798989	83.7907428846409	49.822110629971	68.141096393416	47.7293403248841	66.2558725984447	68.1534391737963	37.8303304229326	47.5466775315785	63.1414827082905	43.6857254948774	67.4964168479118	37.9601513816468	70.9196548339854	67.7229643417043	58.1183436400013	47.6440333450532	69.443968539397	77.5332461820963	61.5855340838716
138	PWY-3801	sucrose degradation II (sucrose synthase) || SUCROSE-DEG	8664.82113320877	0.78605939817555	0	1.41120840982347	0	37.1173491872873	0	0	4.12513382680751	0	0	0	0	0	0	0	0	0	0	0	0	0	0	0	0	47.7894418397896	0	0	0	0	0	2.85288219775464	0	0	0	0	0	0	0	0	0	0	0	0	0	0	0
20	CENTFERM-PWY	pyruvate fermentation to butanoate || Pyruvate-Degradation	8610.50176545352	1.92794658123576	0.0595392745060237	0	0	9.38942332428705	5.46077290161736	0	0	0	0	3.78650770541678	0	0	0.607807224542392	0	3.82917706145471	5.92168378832283	0	0	0	0	0	4.11948695465555	3.44053008936352	0.50313358990735	0	0.304193490276385	7.80520942137912	0	0	0	1.91592614401379	0	0	0	0	0	0	0	0	0	7.26315249751068	5.5557871074169	0	0	1.67594509652446
122	PRPP-PWY	superpathway of histidine, purine, and pyrimidine biosynthesis || Super-Pathways	8565.10208885109	38.4400202375586	53.1257151871386	62.2965174125342	46.3340148790031	75.648847319634	66.7757864307029	76.9645492729438	56.6887556350315	66.8947411983604	25.2679094237107	52.9026828407285	22.9311239571628	48.0991929144764	30.5110740331237	25.7479084436215	59.9681530200476	49.1658188606801	49.8576515253136	31.4405142094578	22.4570164794081	46.4091018620389	57.8069464804934	0	52.5149845876163	42.0450878695498	35.5790406583605	47.4874860134919	60.5093809515658	39.104777433336	33.7280203168165	53.0456121876586	59.0768109108389	37.735565753495	17.7169936673673	30.8306940650154	15.8859958005585	13.4450918293621	27.3916870696375	38.7231963397738	45.2120835016363	37.6855470964975	41.7189861564989	42.6590549070672	35.2628037230293	31.8216010179899	32.0925143955809
253	PWY-6467	Kdo transfer to lipid IV<SUB>A</SUB> III (Chlamydia) || Super-Pathways	8465.82663581943	42.6651417646975	53.4671596346237	57.3087392135287	28.9236988377969	56.2782148260212	8.04326381059752	41.5879248987606	50.6922304876609	105.915586573613	55.6195446774048	40.8333369174857	15.5223800195886	62.6391405643282	3.52785719266439	47.3432094384813	30.1235465116279	42.2093143353442	34.7142362313821	39.5300490363781	56.1179537894453	35.3159851301115	20.5794302269435	25.8036142651527	34.7342154615545	54.4189335580164	23.6992715920916	36.9590239410681	20.7606945940807	48.5424486862072	31.7321039064049	53.7163885447788	28.4901538212871	73.7319100157616	65.0664464421098	56.6448801742919	40.9384451892422	59.2766096524676	39.8839578350607	46.0738028711822	55.2509790567002	50.5170354987345	61.2902799089899	53.5694673256452	14.5587352411447	38.5994197826487	49.0639835565575
71	KDO-NAGLIPASYN-PWY	superpathway of (Kdo)<SUB>2</SUB>-lipid A biosynthesis || Super-Pathways	8355.72784817214	1.17765798562025	0	0	0	0	7.03212508468681	0	10.192673365381	0	0	0	0	0	3.52598870892993	0	12.865890580807	0	0	0	0	0	11.0547488736716	0	0	0	0	0	0	0	11.8024921617577	0	0	0	0	0	0	0	0	0	0	0	0	0	0	0	0
361	PWY0-1297	superpathway of purine deoxyribonucleosides degradation || Super-Pathways	8348.01596843744	37.3340863514539	31.4725575589647	38.7899266683119	30.0394166840517	40.1619846038236	53.7929159485305	52.8884492936847	40.7745830991224	22.3111838946411	34.1758770266669	53.736945656396	14.8851810024302	54.7257601296308	13.2182992113385	47.1493488722184	33.9711158395649	41.1293772276247	36.8164180648787	52.1259439398929	59.5679770969717	64.9880586473751	60.5411936340493	37.7719376164098	50.8994851975409	40.8982887990618	43.7319833943885	20.9138124570219	73.1825183488817	43.1840776621208	40.0212436440608	38.7656631981535	37.9280565894629	39.026259031635	40.5802911546724	42.3143014129886	54.8491032484047	35.4564779893693	52.2631910597197	36.5876692003322	41.3096447515298	46.2447964439447	48.018364879063	24.8581995730225	59.0208839154063	45.2696200205469	41.3218900412701
307	PWY-7198	pyrimidine deoxyribonucleotides <i>de novo</i> biosynthesis IV || Pyrimid-Deoxyribonucleot-De-Novo-Biosyn	8329.0524348318	1.0076754088865	0	0	0	0	0	0	16.3582218288004	0	0	0	0	0	0	0	0	0	0	0	0	0	0	0	0	0	0	0	0	0	3.70606644038613	0	0	0	0	0	0	0	0	0	0	0	0	0	0	0	19.6413796185626
103	P281-PWY	3-phenylpropanoate degradation || Super-Pathways	8215.17707902297	23.5581317447533	38.7686727135399	25.5306368921071	16.7642745473736	36.8867371864711	0	10.2239945650901	21.8422688027617	30.8074249600724	36.790664119783	21.6884376079379	21.2871867180931	31.7301534984647	0	0	12.3601986769471	31.8103992475	30.43254254353	20.5722860855885	17.2895233536177	12.781111020448	18.4991313887802	15.3128724727757	27.4688182345274	34.205601851675	26.50931618674	23.6001637795724	17.3173119284285	25.9179028061603	14.0290926065734	24.0699067284206	15.6423631651027	22.0434882519966	42.1673364344378	25.9581541552322	32.4803599028272	19.5043667057686	34.2505121009323	18.7219768808002	28.1968894846554	34.8810766638232	24.5150512457389	23.0879073309366	18.7452630218432	32.2224767716895	19.8797422872582
7	ARG+POLYAMINE-SYN	superpathway of arginine and polyamine biosynthesis || Super-Pathways	8204.18801144125	32.7495335130442	55.2809689404329	40.0139924443172	26.6676720907507	46.9751297675578	8.9866107553954	54.0047588890375	38.3725776458587	57.3678851205729	45.3632305551924	29.2446654165679	20.4939600583096	39.8625938530915	1.92289563813179	0	15.8545768793504	47.1274228978584	43.2448806519079	22.5955950321352	15.4502498572546	36.5204505145062	34.4737323673885	16.7303101915717	41.3289327081013	46.1579990605536	26.5403218479683	50.0556076673946	41.9084072419321	26.9245564310595	24.4508040528698	44.5377140801823	44.0687126639479	35.1079083215146	58.107710900994	33.3895933013714	30.1869005276522	26.3827052801968	31.5598239960937	24.8313114894573	41.6449543506634	28.1358499202832	32.6858738523953	31.9239493876331	14.8802380539481	41.4261671746099	26.7460223943678
346	PWY-7527	L-methionine salvage cycle III || Super-Pathways	8053.26342629379	1.26271217958077	0	0.313588389719516	0	1.80073293687214	0	24.719166632544	0.882011705979255	0	1.84509217123552	0.359643517280552	0	0	0	0	0	7.40187507079936	0.915683421919601	1.23752188304766	0	0	0	0	1.53165196849091	2.08853033864221	0	0	9.91745332591709	0	0	0.644357007007872	0	0	0	0	0	0	0	0	0.536573819521368	0	0	0.697339083075518	0	0	0
76	MET-SAM-PWY	superpathway of <i>S</i>-adenosyl-L-methionine biosynthesis || Super-Pathways	7985.21726739945	60.7697754087575	79.3267374836546	81.3767263332977	45.5422071228293	87.809511387005	42.9247507845519	68.5753348446009	95.5345760461114	38.295927864271	78.1748432760691	77.0369631432211	31.1853424676832	87.1683887227901	34.8902078282131	94.8347049032097	26.8717001806943	77.5753823160885	102.762430142229	84.221560886247	62.9615294148741	71.2349453706203	57.0601935540413	40.905552387939	55.3815395063268	59.2270281057544	68.2397104173704	47.502274877931	78.3433483872245	25.2608172822502	32.7409979276147	60.8463436986863	42.2069979118105	37.092801230536	60.7426299929232	46.60261395912	77.5847217182411	45.9509580327368	76.8028255003643	22.5758020921013	56.8291320389653	72.3451131297841	47.0299427005161	66.0294928682536	65.7660390639466	105.396054269991	76.7169880066826
271	PWY-6641	superpathway of sulfolactate degradation || Super-Pathways	7929.67184860002	1.5547108584521	0	2.3654579362351	0	20.8092452647916	0	0	2.48836510194389	0	0	3.23586980790596	0	0	0	0	0	3.28402204481443	0	6.46073791752532	0	0	0	0	0	0	0	1.83167380683172	8.46172915907389	0	0	1.25976380503079	0	0	0	0	0	0	9.14471302491076	0	0	2.06795662741137	0	0	2.97894232662501	0	1.93125583578119
166	PWY-5347	superpathway of L-methionine biosynthesis (transsulfuration) || Super-Pathways	7904.38060109188	62.5822399520776	79.6476619389527	82.7609124156906	45.9163534307697	92.5623949499121	43.173489378507	68.1758196890428	96.8389031923654	34.5840944189533	80.2597550091022	76.414639180863	31.5409134927373	92.2820582075219	35.3449280220858	91.4718811248138	27.0859489622449	80.1579519003577	105.620000476501	87.1569535627358	62.5540000854001	67.7708777469508	56.4738350890888	43.1664248337445	54.5073312297114	60.2294126320753	70.3782186295513	48.9869013451203	74.9296947907064	25.5034798178602	34.1138979444637	62.4033045959272	43.5234399937993	38.1520609561968	62.7586239360854	47.5474344192815	80.7810644777067	46.7644095053373	78.0281135800046	22.8020192425892	58.264012355063	74.5183542739179	48.5588554747675	71.1138466934955	58.4262864325579	107.189998334578	77.7549031497457
54	GLYCOCAT-PWY	glycogen degradation I || Glycogen-Degradation	7846.10413868143	54.9942001643167	60.2252099896907	63.2656412343468	27.6922078246219	71.1852150929858	45.3921867771096	43.462516186849	78.2932087972551	63.6610981913901	59.5098713364851	56.8133136063889	16.3200903215091	70.1799850597699	9.08070384403265	84.7892364336856	23.6059878861989	50.8143814414508	60.5609652130544	67.2837628211276	55.4987799899318	28.6127003537271	37.0454326663941	52.8665766054859	46.2185600041151	65.6937365303778	31.5617813548379	57.9029336613616	46.0488364936805	39.1615129939247	55.4047723688051	51.8862064395745	51.2644593843725	63.4240113198932	38.089023640861	39.4627420610724	46.8634763351708	40.1965093862269	53.4037519392304	37.7199966002128	55.1198336801499	55.2028572574827	49.1001381543304	88.7485055672081	46.6725714779515	62.0073834305107	68.8566406201879
254	PWY-6470	peptidoglycan biosynthesis V (&beta;-lactam resistance) || Super-Pathways	7774.83771412063	1.00173679041452	0	0	0	0	20.826809973486	0	0	0	0	2.26094856507913	0	0	0	0	0	0	0	0	0	0	0	0	0	1.35540388991533	0	0	0	0	0	0	0	0	0	0	0	0	0	0	0	0	0	0	0	0	2.93309350094178
357	PWY0-1241	ADP-L-<i>glycero</i>-&beta;-D-<i>manno</i>-heptose biosynthesis || ADP-Sugar-Biosynthesis	7742.29246310325	31.6757894221267	40.4831662641639	41.9889143465968	19.6847687806197	36.7908433222391	6.71382852070085	24.7695997011043	40.4209631158104	44.4436839770283	35.6192179402516	29.4749930654128	14.7925229366567	42.1033633987699	3.25172582107245	51.1604469483978	14.4752345629181	28.248008681325	24.4327723200986	24.8936411627236	46.218207374662	22.4084159733301	23.3441025190908	21.3203793806656	25.992809913514	38.8230911172236	23.2437013985629	27.7073776506569	19.5212604253277	34.7902835804805	35.6462721506031	37.9984361464991	32.4082329148636	45.7713221356586	49.3520519033206	34.9406592549763	31.1553014429086	38.2657899061409	36.7452909818711	29.8972471786829	47.0106616713277	38.4140153520505	38.9629546212943	29.5853121702612	17.7960162922863	31.1543535748445	35.9410126534449
266	PWY-6608	guanosine nucleotides degradation III || Guanosine-Nucleotides-Degradation	7679.17416486376	64.916945011115	75.7686519646501	78.9571949478424	37.8797464641941	53.7348788579015	64.3739493527092	88.2295570224299	87.1349931709183	102.649825741751	93.0943255570211	86.1385814691266	17.5267513746906	121.079126056201	20.3063529780516	62.7712980885221	47.8197856392345	80.566450463869	84.5236867255816	68.4482694435801	91.4091828193861	80.7599411786296	74.8267149451716	86.3931011290376	82.3537871939382	76.1009193399268	60.3709663532978	46.0808534065581	98.2828212315199	68.6956001993329	80.9460939205749	67.0671226212682	76.0578846910103	105.46546267355	57.7827209013653	67.0484100520581	81.4834432348734	58.2889349000102	85.739673139087	53.179796441533	99.7205237218232	93.7374016950047	77.8106562969774	79.2103032509035	77.2660012361458	92.7304901487447	78.9007650823575
82	NAGLIPASYN-PWY	lipid IV<sub>A</sub> biosynthesis || Lipopolysaccharide-Biosynthesis	7653.65795408771	39.6405123316448	51.7269558215617	53.0668320099881	23.7483007683258	57.2311737464574	8.50207328531125	30.4381657984927	44.0658168747865	78.0945062722364	50.2598921573887	36.6576969358811	15.5745581980433	50.8600280682016	3.52785719266439	46.951646358673	23.036423499226	37.7339946519314	33.117561899152	47.0869303638514	45.9823576705964	23.9957806930234	19.991273857533	23.2965804023973	34.5615092268003	57.7921255648048	22.1973521441779	36.0489695119757	21.3395343117591	41.7908784095595	34.4902806062854	47.2341891218365	29.8488525079431	63.3075074502648	52.1209717997309	49.0994526629375	38.1520465678748	55.7007398941054	40.1982895677963	38.5969878024919	51.4261181180395	43.413407520976	52.0169059933308	43.1777082806828	17.2608552801505	37.4834158994816	44.5399392415253
246	PWY-6353	purine nucleotides degradation II (aerobic) || Super-Pathways	7639.67430999302	64.5492504970602	79.1479589608814	79.5423466254181	43.8353300720253	59.3695918713508	70.8354145949173	73.6666837356414	85.8119329573792	82.6221481149619	93.0375024730695	87.7748190731424	22.3507266866304	113.935565239519	25.9361164689994	59.8377368395371	55.2030567421478	82.4780641497079	80.6377602316998	75.3168835087731	86.3429862480052	87.4545829878109	78.9889255376886	68.5539867845327	85.356581108132	77.8217321641537	66.6041786312228	44.4280104626752	100.211323296005	70.512052700535	61.0442040533259	69.8378807472333	58.4404243413254	90.3452019976174	59.7277871287314	71.0441430137126	85.5718566521362	64.4036621152927	85.6570887080829	58.9671365670127	93.0562486945944	89.868155238863	79.7514935274075	72.3701521029474	79.2738997164478	97.9504091740593	78.5648830371831
47	GLCMANNANAUT-PWY	superpathway of <i>N</i>-acetylglucosamine, <i>N</i>-acetylmannosamine and <i>N</i>-acetylneuraminate degradation || Super-Pathways	7512.52597697591	1.60980406073735	2.18210543420842	0.174577996322684	0	0.512191037698788	13.9868298775975	5.1861757987503	1.62473078169228	0	0	0.912767889641048	0.51199262848966	0	5.72646583604661	0	6.01055827684188	3.56523926867738	0	6.65773103058617	0	0	4.65753936156749	0	0	2.9217148106512	1.28728158118774	0.283640944774047	6.67054883883299	0	4.29263749948066	0	0.796302724982257	0	0.169228439356484	0	0	0	0	0	0	4.39683024863274	0	0	0	3.4489575611035	1.33936400043783
295	PWY-7046	4-coumarate degradation (anaerobic) || PHENYLPROPANOID-DERIVATIVE-DEG	7486.67003328819	1.10247236911083	9.42973787185533	5.82234260143713	0	6.09150041574974	0	0	10.8454499039738	0	9.0756809029044	4.38987174932757	0	0	0	0	0	6.97377102921987	13.2677435513679	0	0	0	0	0	0	0	0	0	0	0	0	0	0	0	0	0	0	0	0	0	0	0	0	0	0	13.0045036798597	0
168	PWY-5392	reductive TCA cycle II || Reductive-TCA-Cycles	7469.74185991078	1.06808283481766	0	0	0	0	0	0	0	0	0	1.97378596185148	0	0	0	0	0	0	0	4.86969732855712	4.90282154885559	0	0	0	0	0	7.36632416881333	0	0	0	0	0	9.15961668399793	0	0	0	12.4158828323893	0	0	0	4.74380635485782	12.0032731052614	0	6.75751190778967	0	4.20363288896989	0
123	PWY-1269	CMP-3-deoxy-D-<I>manno</I>-octulosonate biosynthesis || CMP-Sugar-Biosynthesis	7449.72804747442	38.7908294711287	51.2420749146595	52.3461481354806	27.2966144517433	54.9818719756596	8.51807547394777	31.5253405325807	45.5449175028667	72.9639122559726	48.5086078109031	40.9349941357995	15.9223310479922	50.5371472948486	3.60637106581685	47.3432094384813	22.7096119279723	36.8385483908828	31.0495323865604	40.018908395685	53.7534837723636	25.5457058431036	20.5794302269435	22.9329921637614	34.6511130830385	53.3473494181899	22.3438004592917	35.8841549794588	21.2151575014005	39.6573756089769	31.7321039064049	45.9301901916491	28.1183965949193	59.768591488752	53.058810787393	47.318869980834	36.221695414044	55.3491665758797	38.4090707768624	36.6846517005492	48.8005562177195	43.1101304432474	49.6229213091801	40.6034535359082	15.4292575545327	35.2240283661816	43.0268141368021
32	DTDPRHAMSYN-PWY	dTDP-L-rhamnose biosynthesis || dTDP-Sugar-Biosynthesis	7421.07842769949	62.265438350394	81.8179704567723	83.3760941670664	43.925407243747	87.3459591376059	45.8280248577177	79.5343494714148	86.6281118664714	91.5227583524719	85.6583518076154	83.471457787431	19.8143208081077	86.1741690450386	3.64938772092312	104.664760075836	29.4850323488622	67.1330685720927	81.0190190166507	86.5690671696662	87.944466999167	65.1431425745113	60.2565534008096	70.3788645092146	78.0033088704586	92.573227402139	45.4090997306336	37.3198745160047	79.9675723599715	59.1168270172817	71.3752179377346	60.8695186716998	83.6123630994636	93.3834878769642	75.6491830304263	53.7787492488623	64.8064211794798	64.6832428240128	79.6734721246106	46.5397238805501	84.3230124254167	76.5895135348654	66.378728235637	61.8049616924387	79.5391559006193	88.3313317794012	73.9836327850118
157	PWY-5183	superpathway of aerobic toluene degradation || TOLUENE-DEG	7367.27262952741	1.3266597885969	0	0	0	0	0	0	2.17456665583062	0	0	6.33616987670065	0	0	0	0	0	8.01545258067972	0	5.2353618224577	0	0	0	0	0	0	0	0	0	0	0	0	4.64466328624408	0	0	0	0	0	0	0	0	0	0	0	0	0	4.85078402659223
325	PWY-7295	L-arabinose degradation IV || L-Arabinose-Degradation	7225.39093680454	1.00631737099887	6.7196243517274	0	0	0	0	0	4.04361690752807	0	8.59793003502696	0	0.796225797905703	0	0	0	0	6.58929450547141	0	0	0	0	0	0	0	13.6291046065171	0	2.83231879804691	0	0	0	0	0	0	2.91423143072838	0	0	0	0	0	0	8.38412334421848	0	0	0	4.96298450390702	0
141	PWY-4984	urea cycle || NITROGEN-DEG	7211.14897924991	46.0768313371985	35.1742009167713	48.8921245386552	46.6165969882403	48.6159930544899	37.0283478717881	61.8386693998618	58.6985557406467	53.0069304278599	54.5686792754669	54.9924092962281	32.0603680338526	73.9102002139861	0	59.4762665449566	22.7637526698163	58.9192986606776	28.8938232655039	45.7256656139143	73.5403591671272	66.3330214506768	58.3008849048064	47.2407872256242	65.4897505495493	58.1415091160776	47.8414576915245	32.7135119864764	67.8683185029165	51.4986187523446	36.0749069196075	53.4092172790584	23.7888628838202	54.8615214315172	56.4327736411381	53.8796301583422	48.4098073343907	53.6113415433729	64.3543688616403	29.9975300529203	55.4570243471026	56.2927697428144	48.5285148699033	39.3760728850384	61.7802569684835	43.2739762704486	56.0599734982809
44	GALACTUROCAT-PWY	D-galacturonate degradation I || D-Galacturonate-Degradation	7203.69901966092	52.3371879569369	37.3020231325711	38.5903067048974	48.0140020202377	25.741952834803	73.475302653289	62.4124964522852	31.5929158306969	0	50.7287455938187	35.8062943599707	94.3568210212277	35.514861090967	98.8387510991906	0	88.5861570649281	45.4099967623444	56.770960142037	45.6253624440857	32.7696820776992	45.0375296228881	38.1514458342776	33.0400031631318	45.4528328140245	41.9523315174723	81.9932467425956	42.6154791575504	34.493080780701	57.015136587585	36.3423052477672	47.2831861770079	17.0307836450599	57.6722184930343	58.4496621521131	67.6075185330926	65.9916689877835	61.0491142420284	54.6919551412396	66.3491317120678	43.8318162858832	55.7504385003372	58.7997363265706	53.9946310873341	40.3817042516049	59.6315992379236	44.0713628110711
296	PWY-7084	nitrifier denitrification || Super-Pathways	7182.44750193421	1.33627431750872	2.18542047101631	0	0	6.78083148026693	0	2.43093220256217	4.59410268077107	0	1.74073242587353	0	0	0	0	0	0	1.28507061421561	0	10.468028444539	0	2.06046698118246	0	0	0	9.1348813166149	0	0.907463750766171	0	2.24136623549463	0	5.18559819426109	0	3.46463894503558	0	0	2.58549204413901	2.193027754978	0	3.45180603741613	3.74052872434942	2.57774667446214	2.32376431305154	3.05685292002014	0	0	8.29639953184212
55	GLYCOGENSYNTH-PWY	glycogen biosynthesis I (from ADP-D-Glucose) || GLYCOGEN-BIOSYN	7074.16579979312	53.4672088639311	51.6917235398804	58.3405150191043	22.1964091206414	62.476928245078	40.6195853412627	51.4151265772931	78.4179404388064	53.0960345576409	58.6759560409868	54.3557244704081	15.6443389321744	67.5441815686244	8.61825783415563	85.5083917584071	20.6978215003786	52.3982104768145	51.4891486539183	67.4596638797409	52.8798352855902	22.7422258385299	28.5099447088922	52.5166006728802	35.5786866871293	53.619228635903	35.1508903138285	50.0145124441385	37.3967417060801	34.9614590795968	61.3843673393105	43.6367055523555	47.5673973364238	61.1186552494313	46.4854833805146	33.0794898892733	45.5255879247205	37.4994637820056	60.1428473023043	28.9626535837924	51.7054746146246	57.2813582991088	43.7437621843949	79.434418119682	45.8492801926267	59.2954760143727	70.2313015262237
41	FUCCAT-PWY	fucose degradation || Sugars-And-Polysaccharides-Degradation	6974.43701463288	1.08486326031381	0.601464825462536	2.31699720917476	0	0.437664446660435	3.68907591026954	21.6151347163328	0.588109233258554	0	0.853700653943055	0.0515275142378931	0	1.04747007095083	0.176626455616763	0	0	1.28013055088718	0	0.533220580570009	0	0	1.98657212543541	9.09937407819197	0	0	0	0	3.78274305989995	0	6.27445287279068	0	4.72609356431112	0.729046968627103	0	1.06234746792483	1.61308481438077	0	0	0	0.482735696492738	0	0	0	0	0.623994942435856	0.804311323738261
358	PWY0-1261	anhydromuropeptides recycling I || Anhydromuropeptides-Recycling	6801.12802477648	69.3991629022554	69.9589956354178	76.8471430174944	61.1704086537482	70.0312690211071	65.9593477788404	110.850263822729	78.3663339223428	84.4038445837478	82.2019869052948	73.8510332922798	47.2464490394933	82.5779439673313	25.9491574125367	77.8757386241312	63.8136930611487	79.2752965624894	72.5341044233264	85.2846944919543	73.7097190911014	63.7834452045667	66.6738521823894	62.0695050765124	82.4424361083854	93.0440627600512	70.9848470477434	64.6730014298709	78.7628169341059	82.7009040832351	57.8665371922011	81.6127458344066	56.2224381464192	90.1324777244317	76.5442240999554	90.4098118962378	76.4226103451331	75.7335093904353	74.9081527745536	73.4339923722283	83.9077948032246	76.93659926578	89.7071625204738	94.2067255507426	67.4691911525209	84.893298142621	76.780416499278
66	HISDEG-PWY	L-histidine degradation I || HISTIDINE-DEG	6718.32186102722	60.3655357855466	59.7570807613402	57.9645906753699	59.3702791262643	62.1677714709215	73.7543860115848	59.7363640638774	55.4344622185674	65.9844669812219	72.8244107807305	62.3575523919264	85.0839999821306	78.493315178396	93.9820618965207	29.7694151558008	87.0959922869458	71.4035635313197	73.6779107595354	53.6699186026881	65.7180887628524	88.1061958828491	67.347159743185	42.5831569870556	69.3079511735315	65.8603203195482	86.9742759204159	58.5536594925678	68.6105097857354	70.5121641828294	35.9709092256006	73.395199277055	25.5810549967331	74.0765876757662	67.6831430182276	87.9730438697143	81.6591613689353	67.5638998616937	66.7306614976831	76.0318999699176	71.1246018907857	74.9529556510915	78.5643456785743	45.5928359014089	54.7686407453859	82.7625617498804	65.3018726531697
335	PWY-7377	cob(II)yrinate <i>a,c</i>-diamide biosynthesis I (early cobalt insertion) || Cobyrinate-diamide-Biosynthesis	6704.99298203333	0.855902309783493	0.169232572432871	0	0	2.34738007264516	0	0	0	0	0	7.06429039493911	0	0	0	0	0	0	0	20.1389622191145	0	0	0	0	0	3.23285775661049	0	0	0	0	0	0	1.61956719571535	0	0	0	0	0	0	0	0	0	0	0	0	0	0
96	P163-PWY	L-lysine fermentation to acetate and butanoate || LYSINE-DEG	6647.67596948045	1.08277947149359	0.06694534210634	1.99194573032604	0	0	0	0	5.87679934008024	0	2.58740940723727	3.89101834813171	0	0	0.242705574840292	0	0	4.96142979071749	0	1.02295520749819	0	0	0	4.05439432739205	0	0	0.118615339013746	0	4.74294042979477	0	0	3.07280348168583	0.900184030854278	0	0	0	0	0	0	0	0	0	6.29067303434493	5.1553096797175	0	0	5.07837709435908
37	FASYN-INITIAL-PWY	superpathway of fatty acid biosynthesis initiation (E. coli) || Super-Pathways	6549.59836518445	66.3036360170262	87.316847033571	90.5915563996507	26.6408407959047	70.979946507764	6.83564236456732	49.2377814127952	66.9167745910329	121.300716884319	87.4897019101521	56.5564267263053	40.7237154724868	92.432213832206	8.05358873914811	74.0604774347951	44.2254817336842	72.8146566512278	81.1507566678461	56.6046308195457	62.605506434236	34.5090552985784	39.9252630053873	43.9531524163484	72.5535331734997	85.2436637139229	57.5524225978759	90.8579239469345	44.4669513428498	72.8998020704788	34.4965768899983	78.0861808526794	41.3800739131725	94.2536204758674	86.0804016327262	83.4290877748941	59.3633259149425	53.0809591656219	63.5456698219034	56.5017144994426	80.3512400349426	70.712962702995	68.4577276028106	62.2077293588447	49.4241614617028	92.1858792002107	61.4123530575872
102	P261-PWY	coenzyme M biosynthesis I || Coenzyme-M-Biosynthesis	6508.63008334494	1.03423790718981	0	0	0	0	0	0	1.82009762739975	0	0	1.64982298436333	0	0	0	0	0	2.46352888159909	0	6.79929257732796	0	2.56154870806014	0	0	0	0	0	0	6.80213007214911	0	0	0	0	0	0	0	0	0	8.21763344359519	0	0	0	0	0	7.19074444590845	0	2.05286462617963
140	PWY-4361	<i>S</i>-methyl-5-thio-&alpha;-D-ribose 1-phosphate degradation I || MTR-1P-Degradation	6418.24743196368	0.854576284805295	0	0.188865174343949	0	1.09976551958326	0	19.6132721884152	0.534415414791916	0	1.12951749354007	0.216848526492672	0	0	0	0	0	4.78705759436937	0.556205109555699	0.760602521866981	0	0	0	0	0.932885348382667	1.27680509528137	0	0	6.50081859570273	0	0	0.389328117285553	0	0	0	0	0	0	0	0	0.323815707697292	0	0	0.422654876527684	0	0	0
221	PWY-5989	stearate biosynthesis II (bacteria and plants) || Stearate-Biosynthesis	6407.83275274558	77.1596940700368	108.303365524228	105.335639804537	31.9544506670378	83.4408422551487	8.17727533348378	56.1822366369907	79.1389452670041	134.878498009181	105.412641844271	64.9399329450957	49.5714658174831	97.2621466196476	9.70410736374108	81.3256176632181	53.946152591603	84.6378615340645	95.9907020339733	64.0318159974869	70.9559527356813	39.1992324102709	45.1769088134811	51.842928832192	80.3512609474134	99.3511399470451	68.1132985229887	102.59878274991	51.4478040123638	88.6179361366208	40.6350154362891	88.3808371225767	51.233089690997	106.827069714361	105.341522057552	99.1214416516127	66.6579316864365	63.0428172594353	70.792827259691	67.1513228430611	98.2164033585166	80.0924378640398	82.776371840783	71.1835285278586	56.0034063885851	104.76650057981	71.1025694954527
242	PWY-6282	palmitoleate biosynthesis I (from (5Z)-dodec-5-enoate) || Palmitoleate-Biosynthesis	6391.48509971827	75.245069496248	104.600139070124	101.844252962027	31.3095122252466	79.7953024057948	8.1417401650013	55.1493805213118	76.5603496676606	131.952926741059	102.206726711653	62.5186499581718	48.7194935552949	93.6896479605252	9.66685307041858	77.69817048488	52.9721369119371	80.8307990487352	90.829791450562	62.433329149327	68.4806856500821	37.9581328527161	43.6040557525758	50.3769231572434	75.9936397379406	96.1987754779581	66.3561390280384	102.508514109725	49.7261284609086	86.2302980507755	40.1408918246673	86.3384223452438	50.0901896548704	105.398287848328	105.213213834999	97.844937457917	64.260882605045	61.7317001916008	67.6681206131002	65.7394768469224	94.8508243174915	77.8506693745565	81.3828362324563	69.1726474518623	52.9790607692502	98.5089512440509	69.250718082807
149	PWY-5104	L-isoleucine biosynthesis IV || ISOLEUCINE-SYN	6274.71138068737	61.8536145389625	78.7725754902019	66.0099670878165	51.3961015832025	77.684678505829	64.8901300558911	90.0314278684906	82.0342163671367	78.4819445543137	74.667057016832	59.4701560312023	34.3947781585808	94.8644908446765	20.1442097046848	106.812811880577	44.2219199340339	59.7292073879744	80.0506971469467	66.5671000337988	72.2251965193629	64.9827174947144	67.463417178161	62.3778965992659	74.8895646358186	73.984935483005	49.5469165770788	54.2336585409753	69.9254254492943	48.9060242640809	64.3218228703336	60.5598965898976	65.2967705098935	51.5861048175742	86.8738346396527	48.5280250142855	71.2487262684238	69.612586011344	75.9523522103883	44.127814408969	60.8031248699347	70.2438596121453	47.0431126823856	47.3852644627472	59.509932399967	91.0041796226185	43.96069074362
376	PWY0-862	(5Z)-dodecenoate biosynthesis I || 5Z-Dodec-5-enoate-Biosynthesis	6232.89758176377	71.6223758035686	99.9120864659644	96.3021494746343	30.4351914608997	74.4623422044285	8.08574130142321	53.0368999055097	73.3365497350088	124.244168173321	97.0429003692402	59.4712646143108	46.8439073000568	88.3438099596956	9.59580752804472	71.5618724590124	51.1090444764109	76.3348203952824	85.8194409644059	60.2896854903909	65.3058008395659	36.1751563999745	41.2663243992338	48.3732882204764	70.5636374188755	91.4884267591615	63.0384050045639	97.8451527560695	47.580399511324	81.1734543824133	39.0207781900527	81.8608403359979	48.6674884641641	100.144247860011	99.1450213894062	93.0000005883698	60.6431430787928	59.6944391362016	63.6102326186546	62.8119760050075	89.5117669981546	73.2236540663628	77.9742137807494	65.8739243505796	49.326537917744	92.0862058121606	66.754665540608
187	PWY-5659	GDP-mannose biosynthesis || GDP-Sugar-Biosynthesis	6134.99623735848	110.297913833455	111.885238669923	99.1855819716488	97.3489069732538	90.6712231967576	112.787390288439	106.617655579789	104.305940667142	88.1715924653098	102.811253897732	105.170670087465	100.533989354246	96.2831082347038	110.165866533917	82.4041742733067	111.800353712696	93.2066031039891	120.718869086704	108.046065335126	108.275809602566	131.314119211352	103.526371499475	87.2905700797283	98.3396176281747	110.458759243816	106.691642652894	122.358919104179	104.501630205312	92.199334454266	97.8909698369188	96.5294049758408	100.943655928281	101.150551652232	73.7544965715423	106.92879828909	107.030972502095	119.164436031265	88.9731445933418	109.053132265924	97.9409202261117	92.0195896087966	97.7070999213767	147.00367108143	85.6893858998821	114.239342188628	104.047897176688
381	PWYG-321	mycolate biosynthesis || Fatty-acid-biosynthesis	6029.14494609519	82.3247871831038	114.393458226561	109.579804772085	36.0782600000043	85.6683291623477	9.75351890240984	62.1224140149522	84.686333286165	134.443505558039	110.832228858358	69.3160757750423	55.3791932163811	100.234931153261	11.5727590331276	82.7048049678697	60.2447930370905	87.829001231965	98.9316748671308	69.8633371135514	75.6705736295322	42.9935493607641	48.7041238734416	56.3221205280451	81.8307854618942	104.743946078846	73.6902605519047	110.104962783886	56.1282472407509	93.4283249953761	45.8069700338816	93.7538220170258	56.7747037012886	113.415404641388	112.6263857729	106.779002546966	70.7591153605128	69.7163869451496	73.7497180034261	73.2550507408163	102.667532677818	84.4980127733631	90.061290819296	75.9257119330866	57.7324287643497	106.014625104898	77.1531259142833
372	PWY0-41	allantoin degradation IV (anaerobic) || Super-Pathways	6019.55673449151	0.804299422404948	0	0	0	0	1.78054288685457	0	0	0	0	0	0	0	1.24593135540828	0	0	2.54610426708525	0	0	0	0	0	0	0	0	0	0.697585703471601	4.85274234784859	0	0	0	0	0	0.385095377507404	0	0	0	0	0	0	0	0	0	0	0	0
389	SALVADEHYPOX-PWY	adenosine nucleotides degradation II || Adenosine-Nucleotides-Degradation	6017.6511905111	82.8928442380059	102.076865350549	84.9356654618206	76.7308397382496	56.4731811457695	82.6668892895135	93.9229372591334	94.6740770984933	94.6645180005156	103.753445981528	95.6100569809435	101.51523835373	135.163952061526	90.9989386262048	61.1003226685633	100.774438874011	94.842854613785	98.5374879116245	88.2216123313188	99.8562219256737	119.200684372955	99.0056954982781	92.5739915594374	101.228487587194	87.2380714735778	102.566940999444	73.5307457675435	111.495040723087	89.8201684546045	86.2337552686542	85.4144160244497	81.2457335879407	115.192330377612	82.4511595687755	97.324804850577	107.581222688889	88.1011687763897	96.5403161209077	90.5727461466902	110.243524771021	103.49122065673	100.459207489412	92.2324571020648	89.4719738430598	122.840841304197	84.1744815367055
368	PWY0-1586	peptidoglycan maturation (<i>meso</i>-diaminopimelate containing) || Peptidoglycan-Biosynthesis	5998.61951918456	83.5712095553514	68.6885219112221	83.4578394059059	91.2805409572039	103.222684322149	94.6914639746636	130.325185978053	68.4389959444513	125.469314846809	76.4494625691918	65.5927092797144	105.524173864125	68.8196180738148	121.237718871272	86.3939485546671	131.189931624515	72.7846479550031	75.2891823967418	74.5032990415882	81.9655395655931	108.698372790147	71.1320513536659	61.1535866635017	69.7353361212329	84.3605975666779	84.6328489362529	86.5701860940289	81.0725200042976	92.2097036620823	56.7467022979279	99.7622586018775	67.5346134813307	118.704372284311	42.8259885588012	118.21498186196	93.3870460943683	107.967577191375	53.8520263224078	127.739016296859	85.8985651383531	60.3358920305035	104.970126852195	121.37480148145	55.2800229979303	71.6892056969471	79.0520047445444
353	PWY-7664	oleate biosynthesis IV (anaerobic) || Oleate-Biosynthesis	5978.30078680378	78.6285646649412	109.144705683389	104.594992916799	34.5744832449405	82.5349836198971	9.37921783440499	59.3978459198354	80.8660792385756	130.793623730405	105.610000869004	66.1483994734392	53.0942248589229	93.9948943626898	11.1297334479174	79.6806087417371	57.7977026937606	83.4221125970113	93.895898039593	66.3477668944281	72.1975802463402	41.2050442903336	46.616813370955	53.8569909560174	77.7665311521948	99.7965192870496	70.3052642082656	105.580561626296	53.6655071548871	89.0588315479577	43.9240205645311	89.1188136787376	54.4345484603078	108.111044348547	107.855986994235	101.737150729353	67.3101038489537	66.6501329802122	69.7925993729543	70.0703783188114	97.8858147083913	80.2650154423857	86.003626252982	72.8134198335532	54.8079510478032	100.277858426187	73.4246110883818
240	PWY-6269	superpathway of adenosylcobalamin salvage from cobinamide II || Super-Pathways	5975.04994852964	55.2009199686563	44.4884573812114	49.5518026779175	57.61382097859	38.0673846858067	81.7435262733303	59.9647995161944	41.263247442089	55.6210798626923	45.7605730759522	39.4547848972664	87.6290835175512	29.7795734282527	92.2758214807276	64.7645445636319	91.8179015748069	44.8587937371118	46.3397215796378	39.7345040370087	33.9676074478384	66.8377489445459	51.7277024901618	33.81893042398	49.4217997066485	45.1180429150446	64.0828706513268	57.4236181337515	43.0171938713453	54.7602885988507	38.3356171463074	48.1314125642004	18.6696692951594	66.6337064098928	71.4313100365838	69.3219273311028	65.3204196847133	63.6291755645487	45.9493272069907	71.5705671769936	46.230018470021	44.4869096120987	64.5677084236619	63.4834692624122	30.0338762539086	52.3921882605514	50.6991243756817
150	PWY-5121	superpathway of geranylgeranyl diphosphate biosynthesis II (via MEP) || Super-Pathways	5864.90438776574	68.7386267307709	75.0029083313648	83.9065865803155	66.2547582285868	85.3319489267747	106.183332327731	80.2501231901513	88.2715929256828	70.0049024843531	76.0951809914525	94.0963049548242	14.587740830384	70.4749865909794	25.0447604742704	118.169850130422	54.6368752786285	70.7637145383191	85.5840778385405	78.1209995681612	98.9936836092546	120.542349082095	97.1944748575801	72.9054835110578	99.4128273622216	93.7555954864316	56.2017512100194	45.4706570291835	104.690350562153	59.1214020048218	77.2678754953607	71.5488465440856	78.1281759005696	76.5290791915645	34.0304564037324	63.2883664509045	68.2100266971647	71.5602284351774	64.7882505603986	70.267709461625	72.1430027456243	62.5885868394943	63.3747683600447	74.124918096023	83.7740674695354	81.5293128900643	75.896769455374
73	LACTOSECAT-PWY	lactose and galactose degradation I || LACTOSE-DEG	5832.27902601538	1.03147503929154	0.0503292729172813	0.273726214086292	0	0.736310960284668	4.1082808020254	2.03165597169674	2.55591720811779	0	0	1.52646836178114	0	0	1.83665123621303	0.732950763054837	0	2.44404343826209	0	0.94817303353743	0	0	0	0	0	0.474932973471294	2.08431791427357	0.408328312114411	0	0	0	1.30843031305457	0	0	0.350517787919612	0	2.05227645381333	0	0	0	1.94451614046581	2.90095821041	1.06795518297923	2.19291477843461	0	0	1.85751582732913
328	PWY-7328	superpathway of UDP-glucose-derived O-antigen building blocks biosynthesis || UDP-Sugar-Biosynthesis	5805.99912008291	48.5980062660709	56.6828789332174	53.2978708712348	24.2067214321994	49.0432102620749	26.1390010047702	45.4307943872634	59.7589635777925	58.4650012114001	55.5392732822371	47.2845624238173	33.3998119737614	74.2267605653324	12.0643965316513	8.84381164462278	35.1276404151833	49.3203608440545	64.1314918737522	52.8695958505456	18.1867243240552	28.7841652994356	29.3710092080607	40.6525988193598	26.0167374152424	51.5424843614595	51.2513100261712	63.62178582014	37.6499973043794	44.3077337147922	57.1428858595941	53.4623926553513	46.685980252572	46.3429769484061	62.5446238228931	52.5937187785731	60.4038033685507	21.6922431943	60.8168490960562	43.8204900390103	51.8107842017167	60.0404612534151	51.2328393579584	59.0422532404421	40.8571716659137	70.0288463646658	51.7759841535031
131	PWY-1882	superpathway of C1 compounds oxidation to CO<sub>2</sub> || Super-Pathways	5786.32326906663	0.804138068820854	0.979646616755539	0	0	0	0	0	1.61127490335312	0	0	0	0	0	0	0	0	1.35825196980503	0	1.02647850185916	0	0	0	0	0	0	0	0.796755181206544	0	0	0	2.66368227985936	0	2.26254463994223	0	0	2.94580946690526	0	0	0	2.70911894877926	2.83664584086658	0	0	0	0	2.9318191911703
179	PWY-5509	adenosylcobalamin biosynthesis from adenosylcobinamide-GDP I || Adenosylcobamide-Biosynthesis	5727.82709997925	55.290595426828	44.3644522525823	49.6621897829639	57.5183620364137	38.3100773278644	81.4894755333666	59.7690050113747	41.5030011056898	55.1862566537591	45.7200619167683	39.5461436593525	87.2209423229104	32.4653572044667	91.8767056135649	65.9487045520871	91.3451998768435	44.7162670518489	46.1304863246466	39.6634131236663	34.1737025442975	66.7189514170693	51.8088510769327	34.0928131068967	49.4831790792801	44.9864762650749	63.8811958444505	57.3259539829592	43.2616368137153	54.6490934606804	38.5135263690014	47.81183482363	18.9174624713378	65.3566163997315	71.1027623049422	68.5505506397868	64.656120668582	63.249550522937	45.8122154580844	70.7550243631449	46.0927905824618	44.23662402708	64.1669025508288	62.7963861934165	30.2718525925038	52.1320705723336	50.477790331505
278	PWY-6737	starch degradation V || Starch-Degradation	5722.88750799425	58.1364392126242	67.4954706497457	65.5611155480276	28.6288895880224	68.8590647478328	55.7241937364311	48.3206401654303	73.1258644539694	59.4828579163975	69.8069224553822	67.2125105902213	23.3122340110587	74.3470540894337	14.7457236376191	68.5678231072587	47.5294134905965	52.4717489949762	73.9331136070528	63.4591696414357	55.9067885135728	69.5225634437696	53.8050616540378	57.0208084295142	55.3881995851613	67.3376521819719	38.4656538239322	55.3528209421496	65.31529636127	42.6092509478588	61.312622216107	50.3985803621554	52.2112381818396	72.5880809129663	53.8104724197373	44.2049492162508	58.0711637063999	37.3161314745784	58.510460701798	49.3110248089645	67.7177520909945	63.0378713668992	56.6787720570978	85.0808252054092	54.2390685389741	75.5976410072698	66.1429383640314
38	FERMENTATION-PWY	mixed acid fermentation || Pyruvate-Ethanol-Fermentation	5715.39942228179	56.7321036518309	55.1108903648688	57.6048795935252	28.7016827911955	70.5167838719934	72.6065593927578	65.1961448482614	56.076357917345	76.5754539934809	52.3472735737862	63.5626768613833	70.6887729730659	48.5454445267272	30.6441278611819	30.8489781066769	71.0509902367332	46.3901169095187	61.4943759039096	74.0507602022144	58.3402932333729	89.3656734812048	69.5441228825253	37.095356483595	66.261851733552	72.4425254262335	54.7072135830659	71.016020196862	68.0766020453309	57.4456674530252	58.5826417391743	63.6600531581687	44.8750527521552	66.5535215473022	77.7542790079203	73.3753166711728	60.7250675636796	60.4093511912246	50.4318775160551	66.0439394237182	52.9839487790001	49.3234147805104	66.0856039221463	59.6229261733927	61.4411556721085	64.8960110578344	61.7930687463621
274	PWY-6703	preQ<sub>0</sub> biosynthesis || SECONDARY-METABOLITE-BIOSYNTHESIS	5700.20592323624	61.3678258773847	73.4093491634257	70.6882078997851	49.8909126344024	69.6303044415908	39.4774458526094	70.5241223705108	75.7556240898127	85.9798906385755	71.8156047126197	65.6737214420435	15.9913023259682	70.4293111103909	14.0802324863236	62.9405953345522	36.7399374599634	66.912558293747	59.1924813794559	73.92723362032	84.1496124055054	47.6652754226052	43.5081613516774	54.1824427890523	58.4223482511995	78.646552193364	48.4368263842851	46.7581205023803	51.1441697896995	66.2501724500156	50.1390132854145	79.572920759429	45.786126699914	75.647535598621	43.9588613182017	77.6981648809904	69.9628048169858	82.5174717757088	68.1201711331271	68.7809638021703	78.8852543425365	72.2855535374166	79.4631908540589	74.4165445009825	45.8208614707011	67.0033450994963	74.4484616218425
5	ANAEROFRUCAT-PWY	homolactic fermentation || Super-Pathways	5617.85069549668	73.0184146250559	78.9285028420571	78.2340056112289	54.9130899181099	87.9094175430775	61.867632656784	82.8464740792157	89.9070778668723	58.1906627334114	84.0364592464694	86.4220663296105	36.8735096376205	94.2699605668616	39.4364081953651	70.8112557367343	52.5071480302601	80.5380910286536	104.403486125975	99.2896938713325	73.6838076730995	90.3603289848389	67.561325836913	38.0000690940288	85.8714946384123	89.2660413718537	83.3222347161295	51.7625131008394	89.2147059409974	55.7215866565467	36.8880400172719	79.0903360162381	56.5300867629834	77.8865791364578	60.3580727875052	63.949171261976	97.9797207579816	83.7985196313859	89.2282703518294	66.3565848417065	72.6620924920877	89.4556974830053	62.9055693582337	88.5274334604789	71.0236694867076	106.312798113327	92.2054896998558
327	PWY-7323	superpathway of GDP-mannose-derived O-antigen building blocks biosynthesis || Super-Pathways	5586.53034233981	68.0705157289472	73.1332930574089	72.8935448331492	33.8831927047631	71.4976816846615	59.1894514273115	58.7018468366114	73.6715119880026	80.1740394206481	83.1999751250817	86.3615743133651	54.8335744876533	69.7856215870799	9.65443591297518	61.9724972587397	47.9332790575329	75.9485633534943	73.7700780391867	77.8876575688292	91.263965584442	103.414395473985	90.551020405814	55.3673569908557	88.4166573048213	91.7009201051893	66.9292531207332	58.3872638957061	97.1444198317654	68.6495343694924	64.432151018385	71.7334374295139	60.9741551465936	90.8637788372687	71.1468782693368	74.6910505686656	80.5849982783691	68.9358228104279	81.0194879193083	67.0214274176955	87.1743782056338	75.893204332317	73.1540523582621	82.2580256836694	76.0223929754207	83.0080831201394	83.2726870919956
114	PENTOSE-P-PWY	pentose phosphate pathway || Super-Pathways	5576.17334885253	78.8773095495071	87.6094239947763	74.6255205935044	49.3564736252196	70.4197216725732	52.3666547720573	84.5279661560563	90.126369806664	46.7904407444173	86.2024613439045	88.5290746461449	21.7659792954261	103.286745364711	18.0407741973665	58.2727394164688	35.0732667393658	85.481208443651	105.852442150889	96.0778977613533	88.136784065553	82.560579617616	70.9649357572442	51.2145072570165	87.6142607769476	93.5379282897254	64.922199068456	78.1779619958378	90.8935071376251	63.8380024202984	62.2495280436085	75.8797099303095	72.5988418695384	83.2712752790961	59.7972570027511	69.1088474580455	84.0820542826833	62.3859812966337	87.0682913172335	55.8530023048449	85.0284092438326	88.138499340349	71.9080916914497	110.592382143195	86.4803995243688	114.144523596951	90.6746786828075
69	HSERMETANA-PWY	L-methionine biosynthesis III || Super-Pathways	5399.13746506909	90.4783604348029	108.084395211605	104.949207431694	90.8212078355372	109.356409438439	103.159659733787	92.9112492492742	111.549167698155	71.6673650134787	110.391356584998	79.3956811822678	124.265195933179	95.0757877839491	140.220623913063	112.039306359143	124.977363407375	91.0404417618706	124.812294482332	85.9580726175167	79.784715404396	81.680529270913	54.170675361648	75.4543671563616	72.131938051679	97.7420863134658	115.542288392527	78.3825174569257	73.7901786366119	93.6973108398141	66.7029631515364	90.4320137674165	76.3544654275426	97.3822801944787	97.585981688319	110.067324685278	112.312259939625	110.23781791913	98.4965953124574	108.698881510989	96.202796539628	93.6650518982079	102.140469550369	75.3917753414201	74.4193602068488	137.035936794549	103.959665740473
78	METHGLYUT-PWY	superpathway of methylglyoxal degradation || Super-Pathways	5246.332803772	0.644770811618022	0.0636839130619505	0	0	0	0	0	0	0	1.64787284147016	1.01149286994713	0	0	0	0	0	2.77342889929074	0	3.81114813902479	0	0	0	0	0	0	0	0	0	0	0	0	0	0	0	0	0	0	3.01046058675616	0	0	0	0	0	0	0	2.06381327599857
237	PWY-6210	2-aminophenol degradation || AROMATIC-COMPOUNDS-DEGRADATION	5243.84792512208	0.679472623862821	0.849944802678942	0	0	9.28143199000597	0	2.46401056641169	2.99434611330559	0	0.93466457958849	1.36566169796496	0	0	0	0	0	2.17738323332797	1.02727587140121	2.19492095759284	0	0	0	0	1.23246077911323	0	0	0	0	0	0	0	0	0	0	0	0	0	0	0	0	0	0	1.13302973015819	0	1.350187673046	2.17644781388734
74	LEU-DEG2-PWY	L-leucine degradation I || LEUCINE-DEG	5187.05008371217	62.3541236876539	79.9927332594157	67.5545057197029	56.1933655578739	86.8484920174729	70.1121023507411	51.7311802755858	56.6891711950421	69.3922748515579	78.9125969068143	52.8439999450066	97.9798486643022	46.2066216222037	98.924588808232	66.1607775674377	92.2603196113574	66.6966491148713	68.829707435689	45.3427559882643	49.7001305195241	61.3143363576453	42.4718566503585	41.4136782990364	57.0111068939545	71.6114226234281	76.5853668723873	68.7885891814554	41.4372102594257	70.5564334485853	37.2364890240004	64.6366159981638	37.063027456007	72.4686371307739	78.2101115656605	85.6145862835463	68.4623905105094	67.7930913575464	52.5594747534881	79.6813270674203	77.8778382299102	54.6353936452049	74.6830121087325	61.4198641352233	43.6584278698695	81.7963608799634	45.7973453713326
85	OANTIGEN-PWY	<i>O</i>-antigen building blocks biosynthesis (<i>E. coli</i>) || Super-Pathways	5125.77551184942	66.9044571824176	81.645210628644	84.3244413983425	56.4553095085992	81.586545264572	60.5940853374347	77.7570841624111	91.4789134164167	76.3512761335785	82.2485995201058	79.8099613904695	32.2975563258386	81.9748065373325	7.07027587402288	101.203947560251	43.171310042625	69.1507427980765	80.6515615113464	83.6473639377446	86.7610919537564	64.9820821185828	51.8213485126825	75.0712044195704	77.5165515929704	86.4806910291155	52.1930172972158	49.184250934025	69.8996061988804	67.7879099067822	72.574236038564	71.6541445948268	81.2735747048517	81.4682856235466	71.3803603699642	65.5100657532195	68.5895020572601	74.9996463554802	74.6952010296729	55.8221598606145	80.5536711644919	74.5926908116898	74.2212896786298	73.091324735206	65.4896254990299	75.8032704777773	78.7569394972383
25	COLANSYN-PWY	colanic acid building blocks biosynthesis || Super-Pathways	4917.51260217626	58.7313036560154	64.9340488727667	63.8990364149201	33.2896667527422	71.472986460982	50.9243044107441	53.3347099488022	70.0834371950533	70.2142854038947	68.2634393930382	76.2684449005536	38.6404704757073	69.4985859700799	9.2451641014274	64.9888441973999	34.0856767278195	66.3856037289386	65.5779788837182	66.3977105250361	78.2553202307687	53.8006786866809	63.6380458247642	46.0634151176303	72.3387631983477	80.1972704191957	56.4489471628949	59.7024410822529	75.1639763638219	50.2748972288281	59.8696356496632	57.6112107383222	55.7628294576016	71.8883942980059	69.4459210738973	57.1327309167531	66.2396209069222	54.3289277596148	72.192774098538	44.9297631600935	72.9316111360882	66.7274783002869	57.2183057148681	57.2491968190655	65.6776227057695	68.2693029955475	65.4542062958107
59	GLYCOLYSIS-TCA-GLYOX-BYPASS	superpathway of glycolysis, pyruvate dehydrogenase, TCA, and glyoxylate bypass || Super-Pathways	4895.52840909624	77.4034856999176	84.1906874443041	81.5536914373575	60.927444267975	87.7865687488121	56.4329303375681	79.3274123323832	75.3535959814666	72.9175368311424	90.1477865178037	83.4226109885059	25.1857343807852	91.4697762837246	54.5776800314281	43.1409402820981	63.5831809165933	80.4281824536426	103.220330681836	92.5572496995561	75.501776823346	89.2079295511284	68.342188666836	44.2401023799246	79.8618101780941	84.3691841236776	90.4451626354304	72.6567599927845	72.0948404955917	62.6971299213411	43.4063371239956	84.0285839071294	46.3945329825455	82.1794597768756	71.0374378469366	72.7325872577193	101.052267587688	89.9745155112649	88.4647281631069	74.8766450629694	74.8094772308905	91.3928640343632	71.9301048878273	95.3044142896743	68.3334035305631	101.588251169733	87.054529910938
151	PWY-5154	L-arginine biosynthesis III (via <i>N</i>-acetyl-L-citrulline) || ARGININE-SYN	4790.19261921347	76.0555593868676	93.5551651937825	81.122709754653	25.1960885185427	102.329416537653	25.535440641679	58.2468613509649	93.0615309354244	69.6212943996436	95.4923420625055	73.7615591387451	65.5684635916823	78.3680865066292	14.7403901563383	79.3790228631971	25.8027384745233	85.1472112442852	94.2463233034091	69.0710929101753	66.7010785281908	34.6181592591026	55.6193553180822	41.5324787554738	67.5779976151479	80.1054658421332	75.7585437823975	79.3687128777298	79.2874978946681	60.9897744951422	49.2705063380984	76.0437415266457	63.8469052942817	73.3615969596519	80.1452620908136	62.6347151371799	80.4354897811789	48.3923266671809	83.2289885732379	46.7277888911964	89.8845800807738	82.5836872235253	69.7142743164177	87.9260613934055	60.9677448266305	97.0547922382338	73.3972233393233
106	P4-PWY	superpathway of L-lysine, L-threonine and L-methionine biosynthesis I || Super-Pathways	4738.34584615277	73.9771775444073	86.4821744349191	87.4634275272634	62.0978253753259	95.8835261760208	63.8931271860637	77.3985553825611	94.860006707265	50.97392783578	87.1157940961004	83.6072879625771	51.3119203116103	88.1042190403978	56.5641626493801	99.0619554816113	46.445954741405	82.5262066198176	103.892292922444	87.9220567512202	75.0481758332319	84.1884871899393	69.7162189317696	57.1622429431572	70.9797621454284	75.7555214195163	82.9513537372946	67.4663383305342	84.1083015253434	42.4872808589684	49.2265259029729	75.1131095698343	57.2857870342133	56.276712020757	75.4526187531907	67.1264280170145	88.5758853302442	65.6215537559417	82.4781923108353	39.9920125722926	71.9082092269971	81.9608055383604	67.5867661761423	83.8155362512131	70.8272574269267	102.330143473711	84.692076147556
104	P341-PWY	glycolysis V (Pyrococcus) || GLYCOLYSIS-VARIANTS	4653.05170965635	0.378233922522984	1.37859706139689	0	0	0	0	0	8.57839045007084	0	0	0	0	21.9429490227646	0	0	0	1.91422945554131	0	0	0	0	0	0	0	0	0	0	0	0	0	0	0	0	0	0	0	0	0	0	0	0	0	0	0	0	0
374	PWY0-781	aspartate superpathway || Super-Pathways	4638.44085225516	69.7792828236859	86.7496746440866	86.1057216558398	62.1003010609686	89.5529200462366	64.7893595443322	76.9251654869295	95.3541648060477	51.413516161146	87.1921525819889	82.0550132857382	52.1661419501924	83.0793091589512	38.9637302258682	94.7540486173733	47.5309584552962	80.3759030435088	96.7564893397318	84.9617069693371	75.5110180296059	84.443286677801	69.1371137822499	56.4875331713558	71.7080420755069	76.3009963779985	70.1165908003682	66.3917302478012	82.7046727703168	43.4081278838666	49.1676775468603	74.7680146527634	57.1895170729196	56.9414305924466	73.8077707580594	67.340164065562	83.6164274215745	66.1016497461297	77.972778709613	41.0495274308875	72.4656849808324	77.0523471165741	67.7157157500486	74.1927132923654	67.725594094982	95.6832256171619	85.2244887884768
382	PYRIDNUCSAL-PWY	NAD salvage pathway I (PNC VI cycle) || NAD-SYN	4545.94213258388	60.6456064343312	64.6066095573067	64.215490451957	55.1194059200758	68.593231791821	61.7201566245952	53.1297303221482	69.5566603384562	45.3093144994227	66.0504262444399	66.3474493394243	33.7381997663735	57.8187117260376	21.5588948911427	67.0623221476998	51.6349050984912	56.8498912782685	65.7164096108662	60.8818110875075	57.9400734586448	72.2042449286901	59.5383779727812	49.6953860294251	61.4918575990854	62.693184880424	41.3194636702282	63.44940925533	67.5920843551778	48.5490135408068	53.2220062814086	59.6032089173037	52.6820836332026	52.786704715682	49.8189451973916	61.7976230822455	56.9286161886358	67.1182138738204	53.184232633437	61.8903205864547	56.8497346792806	49.8435307984428	53.6327612287024	70.9740498541556	58.1983436502242	69.0936782714298	61.2382020689935
399	TRNA-CHARGING-PWY	tRNA charging || Metabolic-Clusters	4524.83165045234	69.7710065814866	86.1587199365852	83.1559438074678	70.417948366989	84.9689521095937	67.6702031771007	90.1342953748515	87.1959664900548	84.4010086246332	77.7797464978213	76.8618424504933	27.8908167088787	72.110572476652	37.6706676941908	30.997297526926	83.4818273619137	69.6659046030056	87.8160124605868	75.2710741455133	88.6209569672784	74.0439894560707	47.7400376260872	58.0538806046767	74.1163316553333	86.2997646326827	57.0390840514633	73.7526815341443	56.2454846103585	65.99099392107	72.5833902007845	77.9916042508694	72.2488006829454	87.1647850571136	61.6339824374517	81.5919411329856	71.9787285073986	94.2098562832525	62.9453310294955	81.6374342423277	78.7944638978967	59.3126904280759	78.8423332769836	83.2335980156028	42.0027328878239	75.0133665726897	79.8972564724785
21	CHLOROPHYLL-SYN	3,8-divinyl-chlorophyllide <i>a</i> biosynthesis I (aerobic, light-dependent) || Chlorophyllide-a-Biosynthesis	4478.27209814997	0.380685124159562	0	0	0	1.29764687079297	0	0	0	0	0	0	0	0	0	0	0	0	0	19.2795363402495	0	0	0	0	0	1.19868191855259	0	0	0	0	0	0	0	0	0	0	0	0	0	0	0	0	0	0	0	0	0
175	PWY-5484	glycolysis II (from fructose 6-phosphate) || GLYCOLYSIS-VARIANTS	4400.79155241625	82.2309762029924	94.4262108260892	95.7823301349469	77.3609712672252	103.753430303291	95.706401571308	90.8336049491281	108.351606492725	60.9614092142242	97.3374201004198	96.9737682663922	45.6655605427283	102.283659253846	47.1726563318988	63.6440121367405	67.5821938264091	91.392294553975	117.786818482997	107.015453235641	82.2640985059876	102.326236293534	85.8683641194477	67.2700454634164	89.5825620504917	93.5308561682666	94.8545285119377	58.8098826239775	92.2788352624543	64.7332009684921	68.8343370452617	78.8355943916714	66.2149220229076	84.1092806530816	78.31890442966	67.8339772285602	101.350289619658	86.8436267443944	95.6874746467667	68.1176458588362	73.6307490303342	95.202098599617	70.3351425541281	90.8340640322697	84.1459213458612	114.689752892786	95.8289426251278
126	PWY-1501	mandelate degradation I || MANDELATE-DEG	4333.94868345097	0.430791308661618	0	3.25317995816084	0	0	0	0	1.84014514992891	0	0	2.47765751529966	0	0	0	0	0	4.4927305880044	0	0	0	0	0	0	0	0	0	0	5.27243972644432	0	0	0	0	0	0	0	0	0	0	0	2.56341982705294	0	0	0	0	0	0
348	PWY-7539	6-hydroxymethyl-dihydropterin diphosphate biosynthesis III (Chlamydia) || 6-HM-Dihydropterin-PP-Biosynthesis	4328.26901760929	95.5178307535893	87.3958123238526	93.734677147597	81.3173330739532	99.8021086910181	102.339167502424	82.7090009039578	89.2893299745227	60.3331007181057	86.4379643148263	81.3799841404052	109.115718852787	72.7680807897057	110.01463986799	117.433608292685	102.272905559591	75.8394061807615	103.206640979995	92.7664318508442	78.0022340894418	88.6017847723658	85.2974231702322	76.8561951703266	82.6144705455097	87.1102530806976	101.183659889213	115.876580974817	80.8295029591624	74.1156946230526	91.4774160547689	73.6571648380446	81.1733708766098	79.6523978283964	107.949921867366	90.7607946843552	100.139471097657	91.6263084235822	88.8206319016748	87.1178921478521	73.4913637861475	86.9029543655174	80.256540431448	113.95783671908	73.0111680027532	95.9653585342401	84.818111749412
127	PWY-1541	superpathway of taurine degradation || Taurine-degradation	4321.18620788698	0.426877464494719	0	1.9699486765369	0	0	0	0	0.596169618673595	0	0	2.79819791796567	0	0	0	0	0	0	0	6.35379427344683	0	0	0	0	3.02700199064365	0	0	0	0	0	0	0	0	0	0	0	0	0.845372922714265	0	0	0	0	0	0	0	0	0.893619001057292
275	PWY-6708	ubiquinol-8 biosynthesis (prokaryotic) || Ubiquinone-Biosynthesis	4309.5390430867	69.303292111222	77.27849230884	70.3544760853487	60.5544034964801	70.955549906842	65.8325215882223	62.4335860113075	70.2834599820544	85.752982318231	71.4719116521288	56.5053601755729	85.5187340205828	54.3835543849926	90.9061492649964	68.705434029657	89.8050659840923	55.2662184882632	62.4577996147791	68.4958137773569	54.7442462888919	69.831585525597	48.6356420614387	47.3068813551753	58.4921805570488	88.8095407146561	68.561889104595	79.4760710425482	53.2614236111284	67.4541390376186	45.683102204506	70.4372790336135	44.4390738658497	72.2583658446856	72.1670094017019	87.4131693525163	65.5243370536652	81.6334305624502	50.8817226513225	82.4031389815636	72.6653425216001	52.5172937472829	77.5175050651052	74.0702032938765	39.0795307627752	64.1407087474871	67.5466459312279
205	PWY-5857	ubiquinol-10 biosynthesis (prokaryotic) || Ubiquinone-Biosynthesis	4309.5390430867	69.303292111222	77.27849230884	70.3544760853487	60.5544034964801	70.955549906842	65.8325215882223	62.4335860113075	70.2834599820544	85.752982318231	71.4719116521288	56.5053601755729	85.5187340205828	54.3835543849926	90.9061492649964	68.705434029657	89.8050659840923	55.2662184882632	62.4577996147791	68.4958137773569	54.7442462888919	69.831585525597	48.6356420614387	47.3068813551753	58.4921805570488	88.8095407146561	68.561889104595	79.4760710425482	53.2614236111284	67.4541390376186	45.683102204506	70.4372790336135	44.4390738658497	72.2583658446856	72.1670094017019	87.4131693525163	65.5243370536652	81.6334305624502	50.8817226513225	82.4031389815636	72.6653425216001	52.5172937472829	77.5175050651052	74.0702032938765	39.0795307627752	64.1407087474871	67.5466459312279
204	PWY-5856	ubiquinol-9 biosynthesis (prokaryotic) || Ubiquinone-Biosynthesis	4309.5390430867	69.303292111222	77.27849230884	70.3544760853487	60.5544034964801	70.955549906842	65.8325215882223	62.4335860113075	70.2834599820544	85.752982318231	71.4719116521288	56.5053601755729	85.5187340205828	54.3835543849926	90.9061492649964	68.705434029657	89.8050659840923	55.2662184882632	62.4577996147791	68.4958137773569	54.7442462888919	69.831585525597	48.6356420614387	47.3068813551753	58.4921805570488	88.8095407146561	68.561889104595	79.4760710425482	53.2614236111284	67.4541390376186	45.683102204506	70.4372790336135	44.4390738658497	72.2583658446856	72.1670094017019	87.4131693525163	65.5243370536652	81.6334305624502	50.8817226513225	82.4031389815636	72.6653425216001	52.5172937472829	77.5175050651052	74.0702032938765	39.0795307627752	64.1407087474871	67.5466459312279
203	PWY-5855	ubiquinol-7 biosynthesis (prokaryotic) || Ubiquinone-Biosynthesis	4309.5390430867	69.303292111222	77.27849230884	70.3544760853487	60.5544034964801	70.955549906842	65.8325215882223	62.4335860113075	70.2834599820544	85.752982318231	71.4719116521288	56.5053601755729	85.5187340205828	54.3835543849926	90.9061492649964	68.705434029657	89.8050659840923	55.2662184882632	62.4577996147791	68.4958137773569	54.7442462888919	69.831585525597	48.6356420614387	47.3068813551753	58.4921805570488	88.8095407146561	68.561889104595	79.4760710425482	53.2614236111284	67.4541390376186	45.683102204506	70.4372790336135	44.4390738658497	72.2583658446856	72.1670094017019	87.4131693525163	65.5243370536652	81.6334305624502	50.8817226513225	82.4031389815636	72.6653425216001	52.5172937472829	77.5175050651052	74.0702032938765	39.0795307627752	64.1407087474871	67.5466459312279
63	HEME-BIOSYNTHESIS-II	heme <i>b</i> biosynthesis I (aerobic) || Heme-b-Biosynthesis	4258.31539328674	64.7446900921791	61.6730361619285	56.6590771461889	59.601513873892	53.1130035240146	68.4321590793095	54.329227626765	51.4303192744611	60.1926121399914	65.2756104678893	58.7555677462803	85.1760818782378	45.3981804337463	92.3894919474982	64.4561312734535	85.9332056846138	51.4294687819086	63.2075109144234	65.8144008007829	64.0175496237268	82.6083484444166	64.7354138159123	41.6416059312523	66.1077681398408	70.0486761712096	72.0248909518739	75.7311442867176	67.4561955391289	62.1234898892721	38.0546814256866	63.0208618438308	31.92452688942	69.9675666302007	65.3778040550482	79.0501228113278	65.4818982393591	80.0095733471015	48.6934111894557	76.9569153222818	58.2854772311995	54.5762779273419	70.949755719034	69.1890674973485	61.8495805268803	63.533417915455	60.7253334437527
395	TCA-GLYOX-BYPASS	superpathway of glyoxylate bypass and TCA || TCA-VARIANTS	4248.5887123592	83.6891822769286	74.4990460164136	69.4334414907435	79.5100480158354	73.9027054056697	95.4448896220119	72.4429086205788	57.181960940762	78.698893545495	83.9922415555432	72.2118767053042	109.589493815204	81.5852010273482	112.899617043259	33.6071865330634	108.648523053437	71.4129816505439	89.8574716733402	80.6061452715839	68.6429323705246	81.6037738255405	63.1925104176101	65.430610765786	70.3242561838574	75.9732686903155	100.530863651044	93.0827204733332	57.4461979895972	85.2414876072604	63.9973582936154	84.5249553202023	35.2296538000259	76.6326842929026	96.2289951489316	99.6940001199947	97.8307171336059	97.5014895303284	81.6199723094535	96.0281720939466	68.0590270415756	85.9992709262233	94.0239961571441	95.1289968131733	62.6650430368201	90.2605743473464	77.9061781149013
58	GLYCOLYSIS-E-D	superpathway of glycolysis and the Entner-Doudoroff pathway || Super-Pathways	4227.7656400624	74.8298125232366	80.7276391453414	78.5860520805636	63.8235232640159	78.6059306248399	65.7041733742187	78.4416124304032	87.8077568844884	66.2731892932338	84.1629300393682	84.2926633474292	30.6459781428447	92.625416957966	44.3202590829387	41.9440341498546	53.4755454425562	79.6986477503558	104.856116606618	95.1616922431721	72.7740185144547	81.3081801594718	64.4539404001802	55.8807542662101	81.8733848302014	84.0906230032945	80.448411984662	68.8340598086542	83.5748291416778	63.6884055429123	62.5677037297379	75.6424534015199	55.5127776104644	79.9239942205998	64.2528435349848	69.8292815428876	86.907520005477	81.1015411943129	84.6728592400099	66.1284647347206	72.343750214791	83.9042283470918	70.1441045116809	91.643307008089	68.2465566963412	104.66397696526	89.1239727948839
23	COBALSYN-PWY	superpathway of adenosylcobalamin salvage from cobinamide I || Super-Pathways	4169.25937681954	62.3279143315446	55.2878631054104	61.6049189144208	66.243224722652	40.3100208480382	86.4288403114837	70.1279674591446	61.1820211252324	55.1313395123106	60.6416251866456	56.7617370599908	88.138730909737	44.1289828481889	92.9278156890213	78.5731320300434	92.7914159142223	52.9040651017076	56.1733675128596	48.8511249595996	59.3718763433757	80.1453774425512	69.5019434998197	64.8410684717337	69.3639566473583	56.4936982211153	67.5198627949718	57.5082473956288	71.5537707231035	60.6501513601564	60.0330248178497	48.8188750518061	58.2964906781341	68.5877358775472	75.4189169599049	69.7427018534015	66.5846736126906	66.7181602759208	52.7866538604269	72.0100673733897	54.2717203812492	50.2270527511511	67.7338712967932	63.6822965395861	54.549857362982	58.8278751700085	56.9693259747442
308	PWY-7199	pyrimidine deoxyribonucleosides salvage || Pyrimidine-Nucleotide-Salvage	4114.19847901969	63.1548536817671	56.1149464715448	60.4488151591595	59.6982739378664	45.4211111704421	82.8737701877416	79.0294615843018	57.7971450793177	44.1055025786361	60.5392510667762	58.5801026834965	79.5697918756364	72.0778381715094	94.9923852626901	39.2605415685766	89.1818510041522	59.5486535458083	65.716770565546	57.6502935997629	61.0038661316092	74.5175704458984	51.5129036086813	47.4349552351139	50.4205886698429	57.9930132277691	77.7989556778835	63.4447387339556	55.0901699530501	65.0549864959034	47.3405096593366	64.2325657836408	30.054249495378	70.0981679233027	49.2843153922952	75.4005554482055	72.8677533450065	67.0782987634757	57.0042881828474	76.3118196950156	59.3579709617318	65.0971965919824	73.5414438977257	76.7366266956104	52.098651174149	70.2159191003825	65.3687571217546
262	PWY-6565	superpathway of polyamine biosynthesis III || Super-Pathways	4110.98861767004	0.371968481528632	0	0	0	0	7.30755286054783	0	0	0	0	0	0	0	6.65344742835892	0	6.16573494359782	0	0	0	0	0	7.9386879251083	0	0	0	0	0	0	0	6.19443476618444	0	0	0	0	0	0	0	0	0	0	0	0	0	0	0	0
57	GLYCOLYSIS	glycolysis I (from glucose 6-phosphate) || GLYCOLYSIS-VARIANTS	4052.64712628733	86.2769407023838	96.7810073230035	98.8001768913863	80.5992571623787	108.093803643516	99.7602228889642	95.3023242973872	110.454508716418	69.3127096691711	98.2455317770405	98.7539423024615	47.5740901023003	104.079706498956	58.5447169961342	84.4301045402425	71.1598636449579	92.0484068462467	121.251910654076	108.669123542075	92.1022349127659	107.823783316613	92.8319617288996	75.405313736189	94.7058172354735	98.7315374406218	96.0725542587474	62.0019588390063	98.459427613112	67.0141282254756	79.2709510803071	83.8598665367882	77.8045618341729	90.5067996075587	82.9543855852982	69.5278185415927	104.493213005123	90.4814921914437	96.5625912604903	71.0170758566508	83.046459324811	97.5082635314237	74.0007030399285	98.6339671528049	85.1837759686614	116.167202586514	98.6372908517877
229	PWY-6147	6-hydroxymethyl-dihydropterin diphosphate biosynthesis I || 6-HM-Dihydropterin-PP-Biosynthesis	4047.99868500539	88.8777534782538	82.7098490353704	89.6736776387867	76.2920063015152	100.115307986339	92.262028445973	76.6261543681561	84.5609433047848	59.9911942319985	80.6840113093188	75.6295347305757	97.8686102871842	68.0313905494824	96.3934194315257	115.638459552271	92.2698529201083	71.5942254735642	95.052656716324	89.0022568346796	76.0747744396669	80.4262315320661	78.1618679457261	71.1555875935323	76.2306501894749	86.5839695550386	91.1132044280529	107.491149114731	73.8343326338488	68.5783847777073	85.4036455175207	69.9355006079414	77.1898484843261	75.7645304907246	108.265017979523	84.2299988759403	92.1786994354993	87.0495917070299	81.9562894040243	81.3691153599199	69.5592573817046	81.618212296708	75.2795680945959	101.249352540777	66.1105467036367	87.9257942571962	79.5893873251277
215	PWY-5913	partial TCA cycle (obligate autotrophs) || TCA-VARIANTS	3989.62576325226	81.2302961814378	84.8876167792639	70.732950312525	70.0010366485656	79.1042879521718	94.7557775568415	87.7401514898189	70.3861811450948	80.3722051438278	79.16050437399	77.1423899962565	97.4523851575327	69.7534378963239	106.610431447299	40.0268803536057	99.9170791429751	69.8388398569563	91.7151625346409	87.5281126152256	67.1107357570213	100.782793270883	71.4965405803764	40.1309151018581	75.8401520910448	85.6006834142488	89.812687880452	82.7788668619312	73.5459370662336	83.0571998153002	59.61365245761	76.5954984174051	45.4370177366806	80.4191420826912	84.5908713786225	92.9168350096048	95.9429351901577	96.872321937186	81.7320615539072	94.7574434640386	69.024298310291	74.8440585436577	83.8409221257385	94.2675813466399	79.3120310187222	96.8236999971964	84.3370448789277
269	PWY-6628	superpathway of L-phenylalanine biosynthesis || Super-Pathways	3964.77334981353	79.8524817026241	80.1128505465545	81.1564016144586	78.5179371354758	77.1798380869934	92.0111674341107	85.2404623387996	65.5468318750258	94.0030604616857	83.6644611461233	73.0843315629113	85.0038782139509	86.3594763750545	97.6139925603637	0	101.158005317637	77.0966698072421	86.4006785354699	82.1143209129776	78.74877473092	88.1858905747724	67.1268550691145	68.9964882765273	79.6439896333831	84.1198306476999	84.2622412874915	86.815828441421	63.1210612902425	81.6640096582319	69.0648259865822	88.5304643428167	47.3533351769552	85.6945543816131	64.4811340040717	91.5781265636379	85.7084754190971	93.6689592168517	71.1814440441174	95.896699495302	78.7453443475556	75.3106051028898	85.1252951368536	94.1754644938021	61.3639862404541	85.3658095417028	81.3410556518564
402	UBISYN-PWY	superpathway of ubiquinol-8 biosynthesis (prokaryotic) || Ubiquinone-Biosynthesis	3949.75253409013	63.1472244871037	76.0479363931507	68.4009023246838	60.1656085497009	68.6714067677218	57.0852383126285	60.1655365637252	68.2080458335184	80.3597794967053	69.9149728406024	54.2983163568826	53.7413202707841	53.1649814712321	21.3721826904732	63.699531291792	69.2947313434029	54.2630944320277	60.9579186619396	66.5203977291843	53.0006073579468	66.4468171723953	45.7329918432974	45.2440679016293	56.2435920000468	86.4102411327436	52.1145788479642	72.1545294071098	49.1634740714088	66.3073221501462	43.8548025909208	69.9367304131655	42.2721894290483	70.7069785645879	71.2684812940006	81.0264285065636	63.2997885434517	81.6374700524621	50.1881276756856	82.3739669826113	71.3254439490973	52.671996045047	77.0988337383295	73.4340253071199	37.2808882143671	62.7231409200578	66.2470027342189
270	PWY-6630	superpathway of L-tyrosine biosynthesis || TYROSINE-SYN	3897.66588192141	78.7888367994903	78.5076416535568	79.6879878534487	78.3667718125538	74.9448455115439	92.6021630977924	85.0175233859751	64.7407282980715	87.4392091962283	82.3708843554316	73.0437347124197	84.9644787677965	83.7076354163655	97.2346955401297	0	100.690869969259	75.7278593760351	84.3154350412691	79.769312143545	79.1908980454233	89.9025860522119	68.509028678101	68.9272493146526	80.1792857860778	83.1216435673451	83.2434250197928	84.8850650000972	64.2335494910718	80.3746948710136	69.0648259865822	86.5391402859473	47.2513584431878	84.6948113698123	64.2863000787345	90.7032103079124	84.3983665170164	93.3181231146874	69.9873840270608	94.6031718366939	78.1333837487816	73.8270624219312	84.2084846334365	92.2499269431139	62.0802587735866	83.1330863298662	79.6348511251336
139	PWY-3941	&beta;-alanine biosynthesis II || Beta-Alanine-Biosynthesis	3887.2812461809	0.344218207253502	0	0	0	0	0	0	6.98443559351857	0	0	2.02465342878088	0	0	0	0	0	3.12452385832932	0.94159203666526	0	0	0	0	0	0	0	0	0	6.59369255085291	0	0	0	0	0	0	0	0	0	0	0	0	0	0	0	0	0	0
391	SO4ASSIM-PWY	assimilatory sulfate reduction I || Super-Pathways	3873.49421569806	86.7057217891512	77.068827089163	77.3846879442827	70.5199066231015	90.8088143091006	79.0954063475025	86.9189209820165	85.6219603298886	84.7910412289651	73.7562663783892	70.9435485769573	104.038659017997	75.3079982283501	107.352896830034	79.4808185072389	104.232594656513	73.6184721445308	87.3285391019302	77.0004842366194	64.94024907385	76.4616224288619	51.220165101767	49.0753646384969	69.1038811170178	90.1209312428798	90.7690921181298	99.5860961693457	68.4159076755931	85.6842256274346	66.064942463236	87.5280410751272	59.5039432008454	87.4754061339383	99.0695534196481	93.9519742788876	96.8587862708369	91.6754389748096	75.7185868970369	104.477623061682	85.1742823958705	77.7698452889676	95.8079707281005	105.543611106719	58.2284226536195	87.2330329106801	89.2694535352103
301	PWY-7111	pyruvate fermentation to isobutanol (engineered) || Pyruvate-Degradation	3846.37676691779	173.022776207973	233.432097547476	174.267032405498	133.455627328397	207.473101195587	152.919238949567	146.576113184724	196.423126014265	139.736208412537	212.20260942431	184.652030360994	146.987187599505	186.475249076095	134.821238560884	156.366086203066	143.742298382748	187.06601149929	210.972885875677	160.759224275059	153.706784184833	178.673985218627	162.156636986432	158.831753580048	177.146771969845	197.914621473049	155.286317733324	162.207448818318	208.612915159427	153.680908050721	152.20411768658	153.638848060487	188.160136315244	160.748733335641	161.831281018223	158.213841318325	165.861293340269	134.247247327029	177.268252173283	142.899981970744	211.423455156089	169.305370790773	150.017157104918	193.06695569149	174.602757284093	225.200341085283	154.557014216474
288	PWY-6957	mandelate degradation to acetyl-CoA || Super-Pathways	3790.63581892072	0.318921069893155	0	0	0	0	0	0	2.29554538253334	0	0	4.67825094052292	0	0	0	0	0	6.63036521628165	0	0	0	0	0	0	0	0	0	0	0	0	0	0	0	0	0	0	0	0	0	0	0	0	0	0	0	0	0
60	GLYOXYLATE-BYPASS	glyoxylate cycle || Energy-Metabolism	3682.29647455209	74.6563874747295	74.5481438718418	64.8465384622108	66.8624566851663	67.7049322849492	83.4582122263101	59.360714682356	64.166230473682	63.4325560031054	77.7385055086008	71.5064169411824	93.1806210520039	75.4129343371053	95.8016976297461	38.1513316018222	91.9474424695885	67.6070924295462	80.0241888243874	74.5021313011207	60.6564531462857	83.3341096643691	69.4918580274183	55.5560080464403	70.1705271182154	69.2336801253751	86.2144946641964	76.4588291959481	71.9682282245191	73.2737283483163	56.485882560373	71.7354613834896	42.0888457495286	62.1281803637253	88.6820996168744	83.2779728092787	87.6253493605831	78.6511507187056	78.5275275556775	77.6762880072528	68.2368811478115	76.5535972964368	81.8331216493884	82.922587704497	66.4403071512354	82.3477576502649	68.6636250960184
180	PWY-5529	superpathway of bacteriochlorophyll <i>a</i> biosynthesis || Super-Pathways	3655.44505360244	0.264270053742429	0	0	0	2.36593144276494	0	0	0	0	0	0	0	0	0	0	0	0	0	12.1955233530849	0	0	0	0	0	0	0	0	0	0	0	0	0	0	0	0	0	0	0	0	0	0	0	0	0	0	0
298	PWY-7094	fatty acid salvage || Fatty-acid-biosynthesis	3653.3479479676	124.833909613295	136.665743959973	124.378943192556	140.600706834035	136.726088504434	126.086639673665	130.659262316562	120.403235921503	123.951476940594	125.852005648107	116.305180267766	163.525227633598	97.0953693840485	175.875032863831	81.2560111172277	171.308868503612	135.892259006198	136.262271688242	114.259968597827	117.967228709822	136.673580034605	97.0977628008486	97.0507623791692	119.178438001013	137.426890724688	148.340929666131	137.904309240524	104.353598955815	142.623540877387	81.2737974185974	139.921859473585	93.1295573268378	129.071184190017	134.813097245018	159.575917349436	142.399497481653	159.086582906551	124.790206731915	158.290195192089	141.893901827041	122.525418280684	156.112272232302	108.928327848267	101.599749949475	154.171265245348	120.439924077054
75	LIPASYN-PWY	phospholipases || Metabolic-Clusters	3651.08938394858	0.330637118525234	0	2.08618334172832	0	0	0	0	2.00993840258423	0	3.99188036139411	2.03564807609252	0	0	0	0	0	3.78271116021084	0	2.63113319305948	0	0	0	0	0	0	0	0	0	0	0	0	0	3.42837144138944	0	0	0	0	0	0	0	0	0	0	0	0	0
1	1CMET2-PWY	<i>N</i><sup>10</sup>-formyl-tetrahydrofolate biosynthesis || Folate-Biosynthesis	3563.01773695004	89.5910693452244	83.4839082414956	86.3344178324089	76.1681453901445	90.3049252458305	94.5813770690247	85.3454871814414	82.0320243753713	81.2797218801076	85.1902132847849	77.6727570082774	94.2098765483453	93.3023724065764	104.495344924451	85.1407852977392	103.357940140517	78.1005786587643	99.2164001904155	93.0084274858715	75.4787289850144	80.892271520056	65.4376087086416	61.3086965922177	76.4076769885816	86.5488819263025	94.5312050024252	97.885715359251	61.3971375511785	83.2323773971275	76.6606049179872	87.0033003548931	58.9070769213798	89.6177768071318	74.6515007079412	98.7489112809376	97.4811238278498	95.5457755074206	83.6055320031156	96.5355986498031	79.8880090511979	87.1269602922125	88.5244549413929	104.043877094877	67.357378079135	98.047971350435	90.1583546002346
178	PWY-5507	adenosylcobalamin biosynthesis I (anaerobic) || Super-Pathways	3552.01796482005	0.271225744668583	0.288183525429871	0	0	3.64212628545821	0	0	0	0	0	3.01361182984869	0	0	0	0	0	0	0	0	0	0	0	0	0	4.79105438347615	0	0	0	0	0	0	2.58345439419387	0	0	0	0	0	0	0	0	0	0	0	0	0	0
385	REDCITCYC	TCA cycle VIII (Helicobacter) || TCA-VARIANTS	3527.48950357907	108.194288418226	127.884842464232	120.931712180275	103.908107072505	124.833807620509	126.1917672619	121.544216051575	116.673285893999	93.992236742694	119.297943096122	112.272338946355	128.86558783607	96.4234142378015	132.190758008771	57.2233179328602	134.735298407948	113.845259263194	122.698481562788	106.40379265109	96.2234830389757	121.846917850903	69.8119029407525	88.5722231152157	93.9891096473439	113.229651434978	122.87026982151	87.5671724440256	90.653460837798	106.401856388582	75.7321193588615	114.061877221715	84.0282194470947	120.080455106355	102.126334925155	123.220669952332	122.569582064688	127.622199133849	104.085169899256	127.427584443188	108.146679289041	103.417995712815	121.86090637365	113.508434417837	84.4431502298025	128.039688672961	111.713107967781
273	PWY-6700	queuosine biosynthesis || Nucleic-Acid-Processing	3454.45597437387	74.5376719106142	79.3794847683195	73.0826810368365	76.597563667704	65.8758370003909	72.0450163126134	87.4738757848918	78.1254071128439	77.7999335327351	74.1466088258331	61.3432533527683	84.9442799625837	61.2850061748392	92.7512597978505	58.4670883102263	92.9459862311316	69.7436828624136	76.8159034433519	72.3916107340104	74.059722280367	65.5906600902317	50.8194549252896	51.2093348423641	58.2391639602694	76.8172089274305	74.9265131090083	77.8097494165131	54.3102701591869	75.2479021404092	60.6100930537348	80.264182712387	62.3299590727603	84.1591014167239	66.7621566475512	90.617802437237	70.9803884257117	96.5538913793306	58.7155308474196	93.8048522770561	78.1802090344807	62.4877588177544	87.3106396413933	82.6112474329252	38.7573468521555	65.497394381309	73.6550133621717
287	PWY-6944	androstenedione degradation || Steroids-Degradation	3418.67539102298	0.272788550502656	0	0	0	0	0	0	0	0	0	1.51326778952859	0	0	0	0	0	1.29950207734951	0	9.51938519985258	0	0	0	0	0	0	0	0	0	0	0	0	0	0	0	0	2.58421040757121	0	2.37907075625646	0	0	0	0	0	0	0	0.917904516944074
217	PWY-5920	superpathway of <i>b</i> heme biosynthesis from glycine || Super-Pathways	3364.54354690776	65.7937753402174	57.0512907726336	61.1559524632848	58.2877075952372	60.0082627795508	71.8342957392805	58.3653615549643	56.4701689734845	30.3942669546439	67.5108940073735	59.6355166246413	85.1935765368928	55.0332225848407	92.0871432000251	78.7762732992596	83.817076169887	56.3322262908778	62.5096312073569	60.9736724803098	61.4379409559324	69.7982524117796	59.637420405164	49.8128953679617	62.217468304304	61.5808091064535	77.3256040295127	68.644784144282	62.4097976237282	66.9570240425881	46.8529236761359	62.5876096339931	39.9327522238313	60.330358517182	65.3831762681294	79.5629500397618	71.4519366316414	70.6090511477189	57.7743278733141	72.2463390593699	64.7788931589662	62.4019077979864	71.9921897428237	61.8920877587312	62.5394909508549	67.6477082933741	61.7763754008084
268	PWY-6612	superpathway of tetrahydrofolate biosynthesis || Super-Pathways	3359.13135581529	77.1100576774467	69.3399340850563	74.0183589197768	71.8710158472884	79.1860295321986	87.3005583369968	80.733395012249	67.7966431293014	75.0213420519506	73.7623704081811	69.5964269061418	88.5191396467369	74.5249150476725	96.3248470230082	56.3973511920599	96.6360806951036	68.3722307123203	86.0330095555996	82.0669560217114	66.8711244565543	73.1150154179948	56.1267018241887	54.9950611746068	64.3859001871293	74.3218180235905	84.7405440318567	83.0041060279678	54.7073566482759	73.9819744225881	66.4810035601141	76.5129635478129	44.9883911296375	79.6952081888257	76.2219513235834	86.4476899628686	88.3263752285251	88.4570993293328	74.5940285627942	89.4809629276984	67.1604347055937	76.5849025262943	81.7750610152642	87.6548920736499	60.0903291835784	83.6534513109082	80.0232226318436
286	PWY-6906	chitin derivatives degradation || Chitin-Degradation	3328.36343817732	0.259075802435981	0	0	0	0	5.42261210318082	0	0	0	0	0	0	0	4.62657291782949	0	4.37996987157296	0	0	0	0	0	4.65129416574255	0	0	0	0	0	0	0	4.29263749948066	0	0	0	0	0	0	0	0	0	0	0	0	0	0	0	0
238	PWY-622	starch biosynthesis || GLYCOGEN-BIOSYN	3287.03834530311	0.231269005062162	0	0	0	0	0	0	0	0	0	0	0	0	0	0	0	0	0	0	0	0	0	0	0	0	0	0	0	0	0	0	0	0	0	0	0	0	0	0	0	0	0	0	0	0	0
309	PWY-7200	superpathway of pyrimidine deoxyribonucleoside salvage || Super-Pathways	3270.27748203459	70.9988496935251	64.9168875942533	70.1719137737255	69.5700369024596	59.5178951436761	87.8826913835272	81.4888088647683	69.0318476014013	53.9438083208546	70.0896619273618	68.3623218490977	81.7912090649855	74.2416520952011	95.6441592321224	55.2944426244069	89.6599349141876	64.7889255966309	77.66760056354	71.9607413353776	72.5239913052156	81.3718334908137	61.7180616724704	57.1748594639959	61.1733322092825	67.4321256447354	82.2524656218611	71.3039457321355	65.0356573132868	68.6678494967222	55.2738979096652	68.6753595106492	40.1225930932744	74.5448544323443	55.2373631302071	80.8967275140979	77.9274571634839	80.7621485002346	64.3166308270753	77.9773167585143	64.8944659713862	70.6698825210804	76.3878913784362	80.2704896595176	58.8311962349337	78.6292420593296	73.4358559233883
124	PWY-1361	benzoyl-CoA degradation I (aerobic) || Benzoyl-CoA-Degradation	3245.23466302796	0.226114263600132	0	0	0	0	0	0	0	0	0	0	0	0	0	0	0	5.50232470996317	0	0	0	0	0	0	0	0	0	0	0	0	0	0	0	0	0	0	0	0	0	0	0	0	0	0	0	0	0
216	PWY-5918	superpathay of heme <i>b</i> biosynthesis from glutamate || Super-Pathways	3242.62545989552	67.6079170504437	74.8306119489558	75.3218762913278	65.7359114702218	72.5833433807398	67.2280151804786	71.9199602219861	72.7495407126106	73.9164443727898	79.2906202690259	73.7728427752507	40.5459302309092	63.9573543259418	27.5663765405083	86.1346780917931	56.4337299481451	66.7954519520894	80.2860181622284	77.7520312182733	78.6965817811155	86.8159827443268	69.6657761143087	57.3378253808272	72.1405889612867	79.3803675985833	62.7237247804765	62.6151805596952	79.0171213302361	59.2014190969118	55.5292078645591	74.4137793338809	50.0066042547816	80.8134821015524	61.3617535584031	70.4517358175374	73.8056629945598	83.619844164299	63.1215263131307	75.7019267648676	72.9292452193672	64.4792503783694	72.1236717669468	79.8645600992136	63.2567652048354	79.4711011984147	74.8771343656827
142	PWY-5005	biotin biosynthesis II || Super-Pathways	3145.89765277599	0.228519720418232	0.122413133687337	4.46609104046859	0	0	0	0	0	0	0	0	0	0	0	0	0	0	0	0	0	0	0	0	0	0	0	0	0	0	0	0	1.1895238162342	0	0	0	0	0	0	0	0	0	0	0	0	0	0
39	FOLSYN-PWY	superpathway of tetrahydrofolate biosynthesis and salvage || Super-Pathways	3140.55578670515	84.5981721166827	77.5308157146984	81.5761630679305	80.0693958775436	85.9015042236909	95.9397269208905	90.7023500117408	77.3792834953737	78.7694711992571	81.9892764105167	77.2004117296519	95.968553182898	81.8346102288237	104.717263185383	67.9682786236581	104.438003504861	75.5667380193954	92.6411498504579	88.4775391106136	76.7341575034113	81.5344834340122	64.3285399869453	63.9430072483567	73.2607159409744	82.7041357347828	92.4249395340729	90.5094487841001	64.2870558009412	82.0169046224564	74.5951306077392	84.1604365949732	54.0541928971382	85.999535871184	81.5844836150667	94.7655863141011	93.8674464688267	97.2469403102193	80.8153587472004	96.450652905789	76.068454492407	83.5420093477745	89.4460044715574	93.9972425199161	68.4649755177959	90.5107573676069	86.1100419214876
87	ORNDEG-PWY	superpathway of ornithine degradation || Super-Pathways	3123.81665234435	0.163305106782771	0	0	0	0	0	0	0	0	0	0	0	0	0	0	0	0	0	0	0	0	0	0	0	0	0	0	0	0	0	0	0	0	0	0	0	0	0	0	0	0	0	0	0	0	0
252	PWY-6397	mycolyl-arabinogalactan-peptidoglycan complex biosynthesis || Cell-Wall-Biosynthesis	3107.83654733802	0.184581522140323	0	0	0	0	0	0	0.013492879292433	0	0	0.110579824160696	0	0	0	0	0	0.149173490503438	0	0	0	0	0	0	0	0	0	0	0	0	0	0	0	0	0	0	0	0	0	0	0	0	0	0	11.0821185306146	0	0
363	PWY0-1319	CDP-diacylglycerol biosynthesis II || CDP-diacylglycerol-Biosynthesis	3086.18248405508	129.945715375189	135.828329191478	129.677032634432	143.914075898743	116.260871545477	178.358235728079	142.596646327055	128.54350984545	140.065126495872	125.790582470732	117.629730355345	187.787951932465	112.614100066345	219.771773990534	127.869970010636	202.026053702732	116.125861424338	140.483663696973	122.683754880109	128.97619971562	150.34972524852	111.988857605994	111.560415885297	113.227470636411	134.581243298588	161.202127867116	121.768309773864	113.831650258774	134.97989830906	117.169282257971	128.106746838141	109.023766105258	132.026378493776	104.920648039797	159.84866049927	142.998197607661	168.337410346038	106.317259649731	163.946001305126	121.563775664856	113.760096933329	148.358912088175	131.301900746988	94.8072891227233	128.6082650483	128.95833527122
188	PWY-5667	CDP-diacylglycerol biosynthesis I || CDP-diacylglycerol-Biosynthesis	3086.18248405508	129.945715375189	135.828329191478	129.677032634432	143.914075898743	116.260871545477	178.358235728079	142.596646327055	128.54350984545	140.065126495872	125.790582470732	117.629730355345	187.787951932465	112.614100066345	219.771773990534	127.869970010636	202.026053702732	116.125861424338	140.483663696973	122.683754880109	128.97619971562	150.34972524852	111.988857605994	111.560415885297	113.227470636411	134.581243298588	161.202127867115	121.768309773864	113.831650258774	134.97989830906	117.169282257971	128.106746838141	109.023766105258	132.026378493776	104.920648039797	159.84866049927	142.998197607661	168.337410346038	106.317259649731	163.946001305126	121.563775664856	113.760096933329	148.358912088175	131.301900746988	94.8072891227233	128.6082650483	128.95833527122
35	FAO-PWY	fatty acid &beta;-oxidation I || Fatty-Acid-Degradation	3048.34741267444	115.748271271865	117.847161405011	108.407621614719	126.675467196178	128.170368762395	114.21002519355	119.719241129726	106.521595715768	113.071974527728	109.608764698205	102.529744486285	146.516888923519	90.1185085300285	159.384236263814	81.807951840968	153.650169573715	117.095977689549	121.535270322609	103.154051093675	107.495159854039	116.67258294913	83.6659726527821	87.1295008173471	105.117143329472	123.744687641569	133.293811867473	126.080937658467	91.196230988567	124.227826656282	73.1368455805148	125.113475892221	78.6433463920646	115.689139216071	119.049673364589	140.045730637043	128.469371782551	141.948136906755	109.372584854859	141.314076679177	122.242730063734	108.366532070302	139.001679891011	116.560678924172	88.9245172565948	134.134030933276	106.933672307541
90	P108-PWY	pyruvate fermentation to propanoate I || Pyruvate-Propanoate-Fermentation	3048.06416995165	88.7039545354557	87.7304984157766	80.5212891547891	86.5106230750204	88.1564239878482	94.6383950006924	82.6403812055366	94.5111361576625	24.9707287423481	87.9686957366157	89.0212893022145	105.627983740135	71.6956272804278	108.164972775958	101.320117317747	99.6905554752274	84.047224320986	93.8695578590537	86.2801696204807	98.1902832484066	109.712021501722	87.4183190841699	72.1976850613312	85.8237427514608	83.0876661806485	98.2505234020206	73.3582014334462	91.3252659875149	85.0490768871397	66.10867727371	87.2587650399571	68.0973285664196	88.0449075825576	77.0184791427644	94.4472694132808	96.4420096055479	103.305817652041	86.7252365668594	99.904741634678	91.6183850400914	84.8606517094372	92.6261215511383	94.5017827448832	79.1331650223267	91.8860504196433	87.7986032031471
113	PANTOSYN-PWY	superpathway of coenzyme A biosynthesis I (bacteria) || Vitamin-Biosynthesis	3029.13856069899	75.9590379667525	92.0474075805926	84.8614134696381	56.76405843339	83.2696067869291	65.8643527199392	76.3221811790842	92.7680326269538	80.5309521573223	91.28394659091	83.3014825348385	74.7551518785088	85.920471536343	27.4851153588375	92.53185261792	66.0343427191635	80.952085042807	95.0300564176247	83.7690791630412	80.8541783129047	80.6950978900342	74.7266913359595	70.5624222792855	78.7705517786549	90.5048223778251	76.4622738073367	69.2718296521216	85.0891359177721	71.8782624575226	75.7722158794807	77.0944619125822	81.0802309802576	80.8355134511974	73.2991554095765	76.3884513517202	86.710454419442	74.0809617691432	78.0743490496113	70.0861260188178	86.9952540108479	80.1316862427351	75.7194865326022	79.7297762258663	71.4018618500734	93.0036933866401	78.6611409235093
303	PWY-7184	pyrimidine deoxyribonucleotides <i>de novo</i> biosynthesis I || Pyrimid-Deoxyribonucleot-De-Novo-Biosyn	3016.23113222158	84.7152214602424	81.7416426518567	85.6250202186413	80.6111799571324	88.1557434454216	95.6343535191359	90.8481397109409	83.4425451646195	78.9596640737504	84.4310617967582	77.6388436922299	93.0252141981252	82.0803053359781	106.682522502312	92.9423516368488	101.721256471036	74.5064164138819	96.9868957790603	89.4622689461067	76.9143598371823	83.5312111944684	59.0271902922446	62.7854920220382	71.1390605479454	87.6546149801191	91.8301067316084	84.7283632619115	64.3325306701299	80.0114838911192	67.1720947323617	79.7859954642554	59.9758667510278	87.5941019281202	66.2185645754528	96.7730231689008	92.1182044471457	100.616526577445	75.5285940298669	91.4094778558761	73.5084029245608	79.6987056993237	87.8010052979987	93.7599732243872	67.1856349354547	92.8184661293116	89.3066196342709
380	PWY4FS-8	phosphatidylglycerol biosynthesis II (non-plastidic) || Super-Pathways	2988.4914376385	109.167821922668	117.319735817398	117.535185973162	112.70195945501	92.2112055732733	134.578636021116	123.846666885227	117.824687890781	108.860993245051	113.437333448631	109.235475620682	111.527195432524	102.293961757363	139.503445127849	102.724979516825	144.276158724086	104.59526319848	127.528785875845	116.087425692783	117.308843049891	132.54711823667	99.9954362358557	98.7724171010452	107.709671045065	116.230036979139	116.012418915942	110.176478759575	104.128926443458	112.601848362638	106.54578586743	116.719761683249	99.2510517278139	120.719301882251	64.0533797340244	132.939848565418	120.490401374095	137.383170500828	97.18192248993	137.150830999969	106.467134486853	100.388564913983	122.853235079431	114.79567588364	87.0337948419394	119.370303801668	117.112494150523
379	PWY4FS-7	phosphatidylglycerol biosynthesis I (plastidic) || Super-Pathways	2988.4914376385	109.167821922668	117.319735817398	117.535185973162	112.70195945501	92.2112055732733	134.578636021116	123.846666885227	117.824687890781	108.860993245051	113.437333448631	109.235475620682	111.527195432524	102.293961757363	139.503445127849	102.724979516825	144.276158724086	104.59526319848	127.528785875845	116.087425692783	117.308843049891	132.54711823667	99.9954362358557	98.7724171010451	107.709671045065	116.230036979139	116.012418915942	110.176478759575	104.128926443458	112.601848362638	106.54578586743	116.719761683249	99.2510517278139	120.719301882251	64.0533797340244	132.939848565418	120.490401374095	137.383170500828	97.1819224899299	137.150830999969	106.467134486853	100.388564913983	122.853235079431	114.79567588364	87.0337948419394	119.370303801668	117.112494150523
284	PWY-6897	thiamine salvage II || Thiamin-Salvage	2980.33675231124	91.2340091625633	97.0606478628049	94.7889926542328	94.6653989692316	93.7044314272848	104.114188601827	87.790534229665	97.6485580539623	82.8119346970604	91.7707810232247	84.8927826649243	100.686973373369	77.4748252960869	112.897224452444	110.387237332209	113.127489486147	79.7729452188774	91.383867051469	90.9965668168743	96.8891358888263	106.254847430914	79.7412826712825	82.5529171693894	74.9966480020144	95.819897321852	92.7669211331421	88.8246184690286	78.0375646994976	86.5589108428112	86.3514743442398	93.396462395687	80.2255386519761	97.6021463792984	77.1459688768759	101.864643603899	98.429546675743	111.159990572244	78.1269039561517	109.010166149237	90.5342001267766	79.5835429795235	96.3816653126938	103.165295851444	62.2180333680399	95.3519812456709	92.3279719809935
370	PWY0-166	superpathway of pyrimidine deoxyribonucleotides <i>de novo</i> biosynthesis (E. coli) || Super-Pathways	2944.72888635648	79.6018477438749	76.9543601336831	80.5438056187435	76.635279447156	81.0939694891447	91.3839446674963	84.3854286515077	80.1801299304711	73.3450368984064	79.8824111271644	73.9305912220962	87.2131477783925	79.4925025256528	100.267718833574	88.3737551327275	95.3288026991323	69.8419375076614	91.5750588750062	83.7712720562854	74.4526700990405	79.6683574647618	57.2972848742772	61.4527157926289	67.9635977396727	81.6673274693075	86.917487322969	78.8251970538092	62.3343511369216	74.5670957259261	63.9864865336078	74.4196666351395	58.8770118311868	80.9094206194144	61.3793666815066	90.0630661939055	86.8352103039312	94.3627354795488	71.7256214683271	85.8469115587747	69.1896661502153	75.5152112416662	81.8466593345274	87.6041899947952	63.6181559503586	87.8494777900484	83.5083714596025
192	PWY-5695	inosine 5_-phosphate degradation || Purine-Degradation	2917.62359120637	105.762980728446	109.737216284525	110.678775202209	96.1170584459609	70.4008772695776	94.7673166483332	105.643853653072	116.932554379973	107.833592432147	122.060964275746	118.619983748726	99.3840747302901	140.420623496904	93.3890884485547	78.1942216678853	108.224349974519	109.458580869405	113.545510500534	100.103411903188	122.528065141644	137.654603296454	113.235289333081	96.9416577591542	121.300503356258	118.742752386056	108.846942749205	102.597315620326	119.499520705505	99.2824347440953	86.8945312011646	109.772711467415	87.2348236827455	112.843457513318	93.1046652464284	109.452487041756	121.065105999239	106.195550036851	106.819930375032	107.656412678441	113.893502961583	115.378158113862	105.49650216537	126.901095459944	90.0367691636308	126.884349757536	109.342545725993
405	VALSYN-PWY	L-valine biosynthesis || VALINE-BIOSYNTHESIS	2892.01023603201	146.905786656245	197.844251897296	161.896188914649	115.954650407601	182.346659670657	130.870710241937	131.628627393266	182.137380545584	113.690186321443	191.219770927924	167.246729119702	128.705949300876	158.374409920831	114.408064878121	152.20030527529	124.796519147421	166.979315334847	181.352869282578	143.186308065871	158.190342782757	164.235704099348	151.286596978344	133.354103667111	168.416806858079	174.371824504306	137.764201394687	118.478108629053	181.331659705966	132.793197489898	130.538710974557	144.057059794692	157.948469360706	167.848737336382	146.890422221663	145.033028497648	151.736020096468	132.766750559724	158.972587886078	133.403570104285	200.531513677866	155.353844907755	139.82384018293	153.134954553177	145.486119529432	185.026470930123	143.708934824708
70	ILEUSYN-PWY	L-isoleucine biosynthesis I (from threonine) || ISOLEUCINE-SYN	2892.01023603201	146.905786656245	197.844251897296	161.896188914649	115.954650407601	182.346659670657	130.870710241937	131.628627393266	182.137380545584	113.690186321443	191.219770927924	167.246729119702	128.705949300876	158.374409920831	114.408064878121	152.20030527529	124.796519147421	166.979315334847	181.352869282578	143.186308065871	158.190342782757	164.235704099348	151.286596978344	133.354103667111	168.416806858079	174.371824504306	137.764201394687	118.478108629053	181.331659705966	132.793197489898	130.538710974557	144.057059794692	157.948469360706	167.848737336382	146.890422221663	145.033028497648	151.736020096468	132.766750559724	158.972587886078	133.403570104285	200.531513677866	155.353844907755	139.82384018293	153.134954553177	145.486119529432	185.026470930123	143.708934824708
190	PWY-5677	succinate fermentation to butanoate || Acetyl-CoA-Butyrate	2884.20448666167	0.200414077691957	0.0758366226503521	0	0	0	0	0	3.59609277175264	0	0	3.40998073519695	0	0	0	0	0	0	4.19034688575218	1.56661477519819	0	0	0	0	0	0	0	0	0	0	0	0	0	0	0	0	0	0	0	0	0	0	0	0	0	0	0
165	PWY-5345	superpathway of L-methionine biosynthesis (by sulfhydrylation) || Super-Pathways	2877.27965988896	86.5157810175308	92.5099013388866	90.9630904065314	70.05626219152	100.466459253984	89.5490874994101	85.6404904644577	98.5831310642631	65.9355675857372	91.5881203393869	77.2731387620613	102.691126467271	85.6745838998373	110.88515719763	93.106614922908	106.474128278405	83.5798242908477	105.82921279516	85.8048951217106	65.8483353439261	73.9945743400048	59.6335480528267	63.3663952240917	70.482166763624	98.1512937711067	95.8110936628449	88.8744159580835	75.2207185082852	83.9929794866084	72.3412410827481	88.6405519388296	70.3887258580382	91.4714468483321	92.3456301678018	97.6161341832453	98.1541743423676	91.5534143320696	82.6829196806575	101.909482616504	92.0428776996259	84.9847084954552	99.6806052926207	91.8822343725155	60.9364637978913	105.97979514913	88.0663413929795
393	SULFATE-CYS-PWY	superpathway of sulfate assimilation and cysteine biosynthesis || Super-Pathways	2868.12433926212	98.6348138704854	94.7550357339408	93.9349359273274	82.9742140045386	108.941884474162	98.8411923495076	98.6142814890902	100.596794682457	94.3143830829667	92.8326116935827	85.0188448058138	118.424147019415	86.637174739678	121.638409634468	98.4630230657334	120.65891142162	88.1179295721668	108.493152138946	91.8211383315691	79.9667192269067	93.4916826166645	68.6850893025021	61.3240358236672	85.2007485985934	101.258306756538	106.858468444587	104.003193201977	81.2769253070619	96.0865432392484	77.7237106356838	95.4114286471892	69.6274344089192	100.172909651257	104.755366110905	107.98044700774	109.545709022178	104.818364955293	91.2513236725817	111.271985589357	96.1365686639624	92.5571460145966	106.759553420138	113.592709620786	72.512307204286	105.925717456265	99.2820522048549
160	PWY-5198	factor 420 biosynthesis || Cofactor-Biosynthesis	2835.2869106343	0.18689474729386	0	0	0	0	0	0	0	0	0	0	0	0	0	0	0	0	0	5.8885090001378	0	0	0	0	0	1.83522356694546	0	0	0	0	0	0	0	0	0	0	0	0	0	0	0	0	0	0	0	0	0
352	PWY-7663	gondoate biosynthesis (anaerobic) || Unsaturated-Fatty-Acids-Biosynthesis	2691.18333819595	128.541228166018	163.911170558371	139.592304246796	105.818890133905	120.863262264568	123.277996457487	125.460585776906	136.387284575414	136.438391514185	147.143062120421	115.983991409672	134.149880456702	105.684877972141	140.462288090482	111.440102716677	146.783668985604	116.434970620194	132.821983291681	116.987568645537	120.841014313474	101.3630970084	94.2528965122132	103.751901453291	104.820414701339	143.491203370703	125.708636737319	141.423814767489	118.816627008937	126.024778738686	113.379807205297	123.417676259031	126.016733398746	141.349614329854	142.822214976678	149.597857511516	108.291221388068	142.816718202635	97.8950485959713	132.157238776451	136.772685952475	112.070665499139	145.760408139115	120.326249682408	80.8415084883228	127.618972313578	126.834888136044
147	PWY-5101	L-isoleucine biosynthesis II || ISOLEUCINE-SYN	2690.88238731454	159.253669940256	211.400751372101	172.527271562135	132.760873206148	189.504339149442	151.231783736509	147.897245127997	191.042738576851	120.163201371706	201.070767084126	176.909224995773	150.849244729971	158.950911406149	135.776567073161	159.840639025302	146.299661892327	176.095120587873	197.466288194675	154.092453890113	169.340002242625	181.504120058719	163.026464152997	144.50014980579	175.590012328819	187.387434617035	157.912792167527	130.975674965176	188.600016487605	149.16122356891	143.974116305946	157.85867053715	167.332890822226	178.908211236438	162.241489635609	163.999123246582	169.087548798669	152.043956726912	168.797759151341	152.995266650609	207.663253034075	167.055548885933	156.723070804932	157.830537285023	152.424099875143	197.537642888539	157.227315839409
89	P105-PWY	TCA cycle IV (2-oxoglutarate decarboxylase) || TCA-VARIANTS	2663.91232390571	103.600734341863	98.62971023594	100.162336635844	93.4897687999438	104.860623728987	115.308834289094	100.115175516399	94.2931287359862	94.8151748120628	111.222324277624	103.408279546613	117.297012701153	94.3215539874192	117.988364646859	77.5997657417273	118.442983374071	94.9970819403045	107.719004517419	103.829039683936	104.298178499996	114.021412133067	89.6650702660767	97.2041191189378	101.457010934683	103.521772353003	112.192129941516	103.332971052232	94.7952461381086	104.595736915877	94.4734973448395	104.168857154176	67.5985439470306	106.031242810601	106.542935846395	117.226959039649	113.202731812007	114.363690377954	101.32249843338	110.951688217038	100.585167867004	100.849140410725	112.173951306105	116.127884384606	93.3200949201823	109.574066263211	103.71589212466
312	PWY-7211	superpathway of pyrimidine deoxyribonucleotides <i>de novo</i> biosynthesis || Super-Pathways	2630.02062844595	90.4579194907128	90.05988766634	92.7486216075391	86.3633961514872	94.9006418653705	101.758372553231	96.1720182674862	92.5857892912526	83.4936028822162	91.5390062251524	84.9783627373075	98.2588759315981	86.7134008024259	110.26438550657	100.558043986486	107.053421332118	81.2650888422349	102.437003110876	95.5848138103735	86.5703011943857	93.5048027592215	70.0307621685259	70.7921363384124	79.1948356842981	93.9341433057444	96.3778968043909	88.9610548577685	75.3234926185572	85.3049382225094	76.0004798364445	86.895503282655	69.3441354816691	93.9063574596642	74.8118740884485	101.008228086369	96.4905765444443	106.337286435612	81.2818984238466	98.2964898031574	82.2882197438995	85.3463998397421	93.5126547077039	98.3738435834545	72.8162762768059	98.0523252836613	93.9329558490757
119	POLYISOPRENSYN-PWY	polyisoprenoid biosynthesis (<i>E. coli</i>) || Super-Pathways	2629.03656446642	86.2909499045326	86.3700618175939	87.7245925028038	80.5336822059618	92.3828355408595	102.672652082054	81.212746987967	91.7890537164769	77.7999335327351	86.5157102896779	96.2753144366505	86.5609270731516	74.1194091726254	94.4927859906902	108.003918890814	96.3978731420612	76.7073418305698	82.403364789665	83.0251848088112	109.147333616353	118.669306727029	100.10770077306	70.0783272592326	98.6727900000216	105.317301494494	84.3993351390889	81.2654070775892	112.725115485619	83.3321385912114	77.0495244346833	87.2283446696339	71.1050704963084	88.2591403810315	71.3884507681217	94.9479725336072	84.2134062728196	97.497664937421	74.2131757604077	94.6492532767724	87.0928334079009	79.3960070314693	87.7727565998677	86.4844253882556	97.600668745665	83.9493481635075	87.0432139663454
116	PHOSLIPSYN-PWY	superpathway of phospholipid biosynthesis I (bacteria) || Super-Pathways	2592.84296676848	117.705575997756	123.285826386712	122.361266786191	121.736603441791	101.142886729878	144.069772587819	130.998191542036	124.196714809199	118.307690908875	118.032511981514	114.643117382997	131.677447972289	108.095967207748	151.93884904237	110.751708104834	155.253471673365	110.238864488495	134.25240408838	121.626206853696	124.692582571682	141.23181779907	105.43913831933	103.15642038932	111.724237140081	121.635224427452	124.51182215501	116.700604811547	109.931121775236	118.467851891546	111.307937285372	122.477602730573	104.160056337238	126.373746045039	93.1207330138074	139.87666305117	128.020074112916	147.025071170062	101.368817474372	145.165162733714	112.008115483087	104.958842854315	129.967776731416	123.292175780304	91.0660923505874	125.012806177689	123.346905669734
339	PWY-7398	coumarins biosynthesis (engineered) || COUMARIN-SYN	2587.6080078754	0.139918581233183	0	0	0	0	0	0	0	0	0	7.63519320943811	0	0	0	0	0	0	0	0	0	0	0	0	0	0	0	0	0	0	0	0	0	0	0	0	0	0	0	0	0	0	0	0	0	0	0
137	PWY-3781	aerobic respiration I (cytochrome c) || Electron-Transfer	2528.57734019221	258.554830654685	263.423209491304	263.037300244224	239.769253162118	245.852445176976	253.915255079947	266.058878464956	275.211233612195	235.650381655574	270.859172216432	283.581588388239	247.428786253076	223.5044724299	259.056590238711	265.22359273967	257.734054128986	235.685648151493	269.843956738906	259.618399146395	289.794935872051	321.217526703636	253.686265870552	251.058704430331	264.850549461432	288.342379907317	246.811471960818	245.34313675412	287.871529653634	240.909674186232	253.834978880807	254.948920626695	219.287265119116	269.519964546915	208.591462949219	266.222012045016	252.850640559061	283.23067329131	238.252551673611	272.428920789806	257.691884729843	228.65026647791	262.277697745806	289.532263350579	251.791520965416	280.439428504139	267.983730634351
64	HEMESYN2-PWY	heme <i>b</i> biosynthesis II (anaerobic) || Heme-b-Biosynthesis	2525.91926227667	87.347598992995	81.6665040512004	91.3325071933079	75.8847898045528	91.4873492806094	92.6426317991901	87.360538969928	94.7542790241699	75.8930773001555	93.3216081004551	82.324937312074	90.4895175032573	83.5397688624822	96.7876178743284	102.46666210984	94.5167219772552	80.2025118784675	94.9945700302109	92.6870622483553	91.3205948997514	86.232263241009	70.0993584855695	76.9527599210024	79.7866878065309	91.4833384688515	89.6670781036462	87.0638514226494	72.6807962029696	77.9718690262053	68.4937483813474	89.3455702237862	60.1109897586628	93.4320234699984	76.1602152849224	93.2567383834376	86.3268547704294	101.145815562979	75.1037170030691	93.0322443617709	83.5684787774974	77.3499568127026	87.4352556188249	92.9858320365471	70.6154785994672	94.2019829138015	88.8130150315006
349	PWY-7560	methylerythritol phosphate pathway II || MEP-Pathways	2507.87675566041	82.2194096401879	83.057401610508	87.3229954808937	79.4453291779912	85.3164148313565	99.0982182058851	87.8998326825983	91.6035153181818	76.7790454259447	82.2916051778393	83.5206902549291	85.253715836385	76.0025182256116	95.0739440436239	100.891109659451	96.4287362290422	75.4689529081993	93.8630554487246	83.7818829111027	88.5944015691099	100.508599883585	80.4171701559986	74.4752161206659	85.0180921070633	88.3878261588418	82.2239775266419	77.4091713046345	87.8858417570809	75.2700643518592	80.0265422213178	80.8547246873391	79.5599951987907	84.1757963779815	66.4952714658974	87.7578714086116	85.1271837022731	96.1363133473071	72.9577252908066	88.6018239837068	78.8391631074502	72.0008946115209	82.7696613552087	88.3003486591281	71.2439618104767	86.9842332776564	82.4962337381231
83	NONMEVIPP-PWY	methylerythritol phosphate pathway I || MEP-Pathways	2507.87675566041	82.2194096401879	83.057401610508	87.3229954808937	79.4453291779912	85.3164148313565	99.0982182058851	87.8998326825983	91.6035153181818	76.7790454259447	82.2916051778393	83.5206902549291	85.253715836385	76.0025182256116	95.0739440436239	100.891109659451	96.4287362290422	75.4689529081993	93.8630554487246	83.7818829111027	88.5944015691099	100.508599883585	80.4171701559986	74.4752161206659	85.0180921070633	88.3878261588418	82.2239775266419	77.4091713046345	87.8858417570809	75.2700643518592	80.0265422213178	80.8547246873391	79.5599951987907	84.1757963779815	66.4952714658974	87.7578714086116	85.1271837022731	96.1363133473071	72.9577252908066	88.6018239837068	78.8391631074502	72.0008946115209	82.7696613552087	88.3003486591281	71.2439618104767	86.9842332776564	82.4962337381231
36	FASYN-ELONG-PWY	fatty acid elongation -- saturated || Fatty-acid-biosynthesis	2495.24814407651	121.93694770832	155.565794489344	132.217695521091	102.290975732889	120.863262264568	116.092421260622	123.779608675838	133.746552952012	136.177509506493	140.14761482612	115.983991409672	134.149880456702	103.63503008006	136.402273071242	111.440102716677	142.114132422878	115.95106623311	121.837005322106	111.622769529896	120.841014313474	101.3630970084	94.2528965122132	88.7194175709883	104.820414701339	138.359874308739	124.878449091587	116.364451216919	118.816627008937	124.807224065661	81.6367019089434	114.647040687424	105.785092482155	130.870788728693	131.25180273951	140.588855069367	108.291221388068	129.367465611227	97.8950485959713	128.929058722334	136.772685952475	111.425290074514	136.733220320242	120.326249682408	80.8415084883228	126.758226899823	118.82776352459
317	PWY-7222	guanosine deoxyribonucleotides <i>de novo</i> biosynthesis II || Guanosine-Deoxy-Denovo-Biosynthesis	2462.32280747892	98.3630683827215	101.300082886896	105.333457882948	95.7885638926387	103.568709702324	107.293322970559	106.028448578025	102.594244273463	91.9644423169747	103.320410209379	98.3325060558318	102.388533324846	87.0848875502463	113.884342715731	120.24452509358	108.088430790918	89.0924823365243	110.967844946281	104.740724838892	100.776953822463	109.875175496678	90.5577747538153	86.4969248627867	88.6454850294048	103.168974599603	101.540322364687	95.7928597770424	97.234483746752	88.1087165928542	80.9142783940034	88.5269636368005	86.0360833767584	102.358625773371	81.1826198739851	104.928629704101	99.6785643081632	113.036500819177	86.6724140668973	97.9698664830525	89.3870278203569	88.9929376448649	96.647708726549	103.745451201205	82.7261461811179	106.576036110433	99.4320761960619
315	PWY-7220	adenosine deoxyribonucleotides <i>de novo</i> biosynthesis II || Adenosine-Deoxy-Denovo-Bbiosynthesis	2462.32280747892	98.3630683827215	101.300082886896	105.333457882948	95.7885638926387	103.568709702324	107.293322970559	106.028448578025	102.594244273463	91.9644423169747	103.320410209379	98.3325060558318	102.388533324846	87.0848875502463	113.884342715731	120.24452509358	108.088430790918	89.0924823365243	110.967844946281	104.740724838892	100.776953822463	109.875175496678	90.5577747538153	86.4969248627867	88.6454850294048	103.168974599603	101.540322364687	95.7928597770424	97.234483746752	88.1087165928542	80.9142783940034	88.5269636368005	86.0360833767584	102.358625773371	81.1826198739851	104.928629704101	99.6785643081632	113.036500819177	86.6724140668973	97.9698664830525	89.3870278203569	88.9929376448649	96.647708726549	103.745451201205	82.7261461811179	106.576036110433	99.4320761960619
320	PWY-7234	inosine-5_-phosphate biosynthesis III || IMP-Biosynthesis	2458.12919431759	80.5360059601961	85.0572663258926	80.4460479112735	71.8065598762722	82.0000054688193	87.1742650824802	82.2691718640631	83.2322838275755	73.5381529112025	84.5276189228212	76.007292982593	86.7739139287849	76.4075203005368	95.3711350227485	84.2446883462665	93.7471135512553	74.5134397187753	94.4093078418161	85.5554544341469	73.9469842814127	84.8585014594272	68.1529143814761	58.0217756797185	77.9338522986388	84.303716649436	84.0079480194276	81.1616679559418	74.7984278483577	77.9934663730386	68.0012827348306	80.5314353641557	63.4579234423548	81.7873045591116	70.0734191961962	89.3958968131856	85.1164380125887	90.6788817381775	71.499506344661	89.8302767198297	80.8377242291174	76.6113003782594	84.1868001487345	85.8001774447713	66.7231533960173	89.7976820859177	82.5971835318961
403	UDPNAGSYN-PWY	UDP-<i>N</i>-acetyl-D-glucosamine biosynthesis I || UDP-NAc-Glucosamine-Biosynthesis	2450.190567817	90.8937308856102	88.3794062368169	88.0160051210014	88.5103711830945	85.3539664305201	103.570309589891	92.4811786116307	100.860832004422	76.8505522381471	88.0355054236135	89.2668246866607	94.8652753297599	90.6601936509809	106.009327697441	104.522457172392	101.942863195232	81.1140337361257	96.2367574075685	94.1606780033889	94.2773584811247	101.115139955978	85.3968928276669	82.9142569062621	85.8823083453302	88.8785014107552	93.8761315681023	92.7197395619678	90.9688197002382	84.7669475746888	81.0594786496604	91.5724562115679	83.3892589613632	79.8351103483763	75.867859577191	92.2190597311387	88.3544741060433	99.3065717753595	80.2092226816234	95.2557261186772	84.1944677595378	85.4348517805479	88.869279761773	96.9347959653804	77.9086605091143	90.1083457235346	89.3321676290937
159	PWY-5189	tetrapyrrole biosynthesis II (from glycine) || Tetrapyrrole-Biosynthesis	2432.82931150683	85.118883505598	86.6928615971273	92.7593886141246	80.1026635918867	90.0830242509687	89.5700318878514	90.1546610827415	96.6591046091846	77.7999335327351	91.3420960968709	85.4759338964489	85.2110783836211	85.702680708307	94.6022971470726	104.958897288929	92.435113159363	81.5692900852754	96.1349115630083	89.8555900274318	90.5361830684639	95.9358104901816	75.8630512777734	74.3169587471027	78.5584732123936	83.5143869947065	85.7453108034587	77.4621773206664	85.3885587643473	75.8564948086467	78.6509360744476	85.1566477163235	77.8748592961744	88.7731596794839	67.3575583804472	90.4020728770301	89.8350972745003	98.2604063807447	76.2263235305394	93.2850901770824	85.3187850782956	76.3073351724177	85.8169322797691	91.0330865713122	69.279666779943	92.8959243351572	89.5177431854105
390	SER-GLYSYN-PWY	superpathway of L-serine and glycine biosynthesis I || Super-Pathways	2423.93048966191	111.903067189845	133.719004941357	132.83253633341	93.0843513418242	143.440599210989	111.125743961018	101.522529986632	129.805018080715	117.827529216406	123.291262120565	108.982318056274	109.125581740488	108.814363139231	113.153571151846	126.674187975997	120.766077886042	114.040858579483	144.844892427231	118.012929962744	104.918976386334	103.587835252892	94.5588673337858	99.0879156313739	100.763132455996	107.861157117121	120.970373882599	101.993385557512	100.387943872937	110.703191005462	106.843528346948	112.476976204047	105.748106453699	111.258673843652	106.418853221333	114.323276896579	131.249167721193	107.986017160265	122.604827045298	114.90959666784	115.800711569844	122.740652176804	112.418015338043	118.139323414811	91.940840467115	146.091544288566	115.874831282146
316	PWY-7221	guanosine ribonucleotides <i>de novo</i> biosynthesis || Purine-Ribonuc-De-Novo-Biosynthesis	2414.17837479881	97.3105395948658	100.445273576772	102.614245070528	91.7764764498091	107.051088003524	121.968363791607	105.752561676161	109.520349818163	83.3299909826338	100.758068565064	107.653833490093	97.6085840388813	101.794609894688	111.100659069202	129.583408094865	110.100517565412	91.885308453398	116.47659246594	110.727246257851	108.739296522609	132.458553038372	110.563199555694	88.1673148040385	111.140000655988	104.126591694562	101.964330432595	86.3902136733906	116.33804596078	89.1781992737839	91.6659358918356	97.2959801719027	90.0970189166403	95.5148476322298	76.9552079246653	100.666983397604	103.297569085717	106.777625552664	88.8575205948552	103.554336616203	95.9867472378045	94.7368815900139	95.7601494374591	96.52073676277	95.8448203959462	109.668857116387	99.9411480264535
306	PWY-7197	pyrimidine deoxyribonucleotide phosphorylation || Pyrimidine-Nucleotide-Salvage	2409.48885325613	82.2350317800374	83.1268128816447	85.7126411699506	81.9364506663943	82.8689713145101	95.1825346490067	85.7067111730634	88.4248213257365	74.1546438053879	86.0027102016227	82.4684002669505	84.9720954114493	79.5020093921649	96.2397041046018	98.9185137334765	91.0910281356409	74.1565871026538	94.0710809053109	90.2872507703863	87.7316002768282	89.977144654855	75.788528700213	76.1723316879028	72.6197964611034	82.9303558545089	86.8732958767703	77.5758775609607	79.5349075064538	73.2204841867479	74.4382134599919	74.3707184658048	77.4783899002972	83.0599974747037	66.5457421453912	86.2498118885023	85.0547558623527	94.8694271061319	73.8911026331116	81.9284222265298	73.6902484060658	76.9995619625639	80.5716904587772	86.3470206529614	67.6763636030007	90.1750398622502	84.0137244056061
313	PWY-7219	adenosine ribonucleotides <i>de novo</i> biosynthesis || Purine-Ribonuc-De-Novo-Biosynthesis	2389.71897577126	106.37100614364	112.018667343299	113.797245492641	98.1012834325763	108.732019534259	117.246179388555	108.944119593825	123.881991197807	110.00566065597	114.466553394821	107.230504032248	102.866547244343	109.22192931209	117.422165289921	118.688556535295	119.192673885702	103.245834829423	129.799480180258	115.543708870037	108.275137934565	113.029115603708	91.6940353159727	93.6568517057255	98.9877055467279	106.275717662875	107.454716919542	100.204309874964	96.6713794127085	97.5639950281444	99.2901440394271	112.285108504187	98.7643642599043	115.126776556759	81.3314777727649	113.365806185937	116.05258914478	119.672661990752	98.1942810891412	120.525010872884	106.073111794173	103.30832320115	107.294606321557	117.189982033526	82.8870892959305	117.875253537465	112.864075141982
231	PWY-6163	chorismate biosynthesis from 3-dehydroquinate || Chorismate-Biosynthesis	2388.14706053428	89.8840971860422	100.001609174974	96.3540756396816	82.199797877716	97.3196722205392	96.8055402870214	89.6327156706344	102.298873831591	85.3818659274929	97.5673535020334	89.6373280087254	87.4284024414846	89.0978019045913	97.7401038450973	100	99.97542691074	88.6741837992293	107.036623837166	96.4603826739298	90.5106536006473	93.4658278524449	77.4613104451868	78.1678394370702	85.4706949636668	92.7792799268312	89.7253839055977	86.9513427166918	82.4074971983786	80.5489983286005	84.5480726365957	90.6740059936776	85.3740887282536	90.2889068457037	71.8769698678727	91.5177646621615	91.9217892386367	98.6619153460104	80.1662264291646	95.8707354666871	89.2088505006784	83.0926608026426	86.07610049338	97.7839585042585	68.8454044931574	98.7366154079323	91.9251063859506
50	GLUCONEO-PWY	gluconeogenesis I || Gluconeogenesis	2381.59915159783	91.7065272793827	96.0848274903754	95.7694923729782	80.5836395105054	103.392223105173	97.3531202726834	84.9530639159158	102.292444942756	78.8126983702133	101.214414394944	91.6876530880587	88.0320632499423	104.852443376692	69.2784472181681	68.4683158672681	94.4457580849504	91.2390982126653	112.758906310656	103.460064422612	85.7472337630844	96.2348463265069	78.8863767154411	69.8528125718349	87.4919360855088	91.4659636070739	97.3349974928505	85.8823430623625	91.468033124695	82.7688016436827	69.894524538286	89.4953367564136	70.2420641466406	93.4534112810638	88.2169786672073	90.0100200535179	108.215649015054	96.5806077085888	94.9136171914244	92.8116222980936	90.3374994864028	100.655857310201	89.9655799780261	96.9292928371952	75.9628451770536	115.049822757923	95.9955463742759
158	PWY-5188	tetrapyrrole biosynthesis I (from glutamate) || Tetrapyrrole-Biosynthesis	2379.2230146375	92.9926177988995	98.6702419354148	102.25689758088	88.0483982896802	96.8491599173578	97.320858463513	99.61739402067	106.228632450799	87.1655234911672	102.02782893834	95.0076632258181	89.7454166413876	93.9911764802699	102.845334613465	111.029797984883	101.923072798628	90.8802286173677	109.115400992181	95.4574223788452	98.3536439799526	105.738876953162	83.6450374339924	82.7026330268849	87.8854774879837	93.7189917471897	93.3420401646056	85.8474959215906	97.0791033020059	85.7192305866328	85.4836976589881	93.0737209056204	85.6686723595486	96.0338836349538	67.8904146322451	99.1453360262355	96.6235609407118	103.971173490988	85.8197351036936	101.740463224142	97.0398906843776	83.8377581141872	94.64155025116	100.012135425916	79.2419668076344	105.859487600192	96.3956006298055
383	PYRIDNUCSYN-PWY	NAD <i>de novo</i> biosynthesis I (from aspartate) || NAD-SYN	2359.62758459454	77.598087135003	77.8526604748025	78.7488101038558	76.7643884554876	77.9055710155468	89.871752306748	82.7404735373301	83.5798539193066	72.0465453339233	73.2128139667551	78.943722760368	86.2058269368139	80.5116150160915	94.5852123404113	96.8945090452161	92.9894676968184	70.9982613855718	81.8606246455434	77.6519289956517	84.6325294413861	83.7181812830466	70.7028491636274	74.6821630184399	67.8828690880447	79.9207093296343	84.1778509871049	64.972935856099	73.6069996135843	73.4783312306701	78.8583417355603	73.7027853112405	70.7073807541893	78.4520593129196	69.2952985891599	78.448510063543	80.0925101258744	82.6442785168457	69.0353127290836	83.7335881665504	75.4158276091359	73.6570459295691	79.5969565237077	85.8326910242909	58.0086460572515	76.6067336988763	75.331342134102
16	BRANCHED-CHAIN-AA-SYN-PWY	superpathway of branched chain amino acid biosynthesis || Super-Pathways	2358.96256900997	128.502721236643	163.527007278068	141.816475238528	110.41016033957	151.504599893027	124.694855543196	125.679141450582	155.886206805532	109.115982058083	155.387457644967	141.197037936498	115.641462181871	132.366862968863	109.940447454282	150.886611551025	119.441633507364	134.039496590536	155.302736461865	129.154401631628	141.338362459305	146.758315354323	129.758432460494	121.998285085577	138.936564633691	146.745598682948	121.560132042176	108.957560461949	151.262533776789	117.858906193394	122.264102421313	123.782353971805	139.696902379219	142.998370350199	116.362778949765	129.931184481945	130.947312830743	130.640696410815	127.278664526202	124.451865282397	156.255445537688	127.191728080113	125.338674658521	133.973504158391	121.205355880792	150.78588003615	128.766222408825
12	ARO-PWY	chorismate biosynthesis I || Super-Pathways	2347.70965753358	91.8950238447838	101.028459207433	98.856887754962	84.1358145247241	101.501877917565	97.9186172228414	93.0896033300737	106.780184898741	91.5723807062614	97.4422426554643	91.3720585662319	87.4408339335648	94.614808839428	98.4936928326952	104.689527314072	102.049243587746	90.289440890258	108.705103574047	99.1581168244122	92.1463917532914	95.6267417013552	80.4904935781449	81.1954874104872	86.3772396080795	98.1718719946129	90.4063476504229	88.7429380897681	84.4686360960945	84.3785915031893	87.5612959127303	94.5438504876897	88.2854869774236	92.3770721438332	72.0864925229279	94.8243193126846	92.9394419297124	98.9846220054234	82.0411179945029	99.1166370225082	92.0364710000035	84.7682547089098	89.8435141591788	99.8525053611895	71.4810211026709	100.836666011183	95.6941454004152
398	THRESYN-PWY	superpathway of L-threonine biosynthesis || THREONINE-BIOSYNTHESIS	2343.07942058936	96.6189321014044	102.103343706614	98.7283972213906	86.122249145398	105.870090887571	105.359410594153	103.473904487911	109.713442936317	85.2547407926934	106.710387873895	93.4541102093724	90.4699527855314	92.4625741002018	100.042419864876	106.923715806024	101.016435116388	94.6391847201624	112.651207326583	99.4370854187497	99.0495625886829	104.395296152403	87.7234375668473	84.401858789076	90.3719466542488	108.03027505399	96.8241188144728	97.323107618254	90.2551133197385	85.9647267631463	91.2969358150553	96.0834467222265	91.2255871252347	108.618456359447	90.9805277125976	99.1784057989212	101.320476490029	104.260060602881	88.5722551909591	100.191120696089	101.110545689206	95.572960913975	102.323475360994	105.642515609855	73.7990381720996	110.910403267626	100.008511739624
26	COMPLETE-ARO-PWY	superpathway of aromatic amino acid biosynthesis || Super-Pathways	2340.464550062	97.4320927562879	107.230920189113	104.647273462628	89.6640419805682	106.903241839158	103.483095736746	98.2792361847933	112.500609722155	98.2290977127391	103.066694620539	96.0874209502978	93.3547186227234	98.6196642211536	104.802273276639	110.34349313434	108.663946421077	95.2596703780709	114.869236888879	104.716154365944	97.5861628042005	100.846953010496	84.4163744349896	86.0478161856206	90.0999834942655	103.716640691075	95.969482558821	94.9275008093389	87.8353166313114	89.4758017093409	92.9633396848465	100.657584975782	93.4821667989431	98.3892833029047	77.381353055328	101.018601840441	98.5036404185256	105.822309569994	86.4079778038341	105.786374575265	97.1281024127756	89.6989917382848	95.6396201076938	105.906514417163	74.0816215732427	106.134515692277	101.367560494624
319	PWY-7229	superpathway of adenosine nucleotides <i>de novo</i> biosynthesis I || Super-Pathways	2330.10658486634	107.196892936664	112.578146433197	114.885047111502	100.80176012477	111.418970464988	117.786897731628	112.723467043791	120.154592418694	108.352976562292	114.661005490441	107.441926218716	106.483239829998	104.221128687938	120.175612087115	123.836848346907	119.753115378725	102.610925656036	128.54967522757	115.671309894295	108.966720720396	116.277367433527	94.3135003151006	94.1690610247108	99.1532487808591	109.458125220944	109.137235573406	102.546509965002	100.937948489665	97.9859996492578	96.4826559032213	107.077726690975	97.5730398205692	114.936594191503	84.4361408283767	114.363340774549	112.801308786242	121.422707420342	97.2135604726255	116.371813643241	104.588760273557	101.328848611916	107.339482412023	116.879539848764	85.7276418746141	119.040483411325	112.184547113516
228	PWY-6126	superpathway of adenosine nucleotides <i>de novo</i> biosynthesis II || Super-Pathways	2325.61609390374	102.289440526977	106.945288249081	109.771269020677	97.0965832756713	106.372083746702	112.763210848017	107.562112042364	112.976597665025	101.345691589075	109.163591259747	102.674964313403	102.661138696162	98.3797112651443	115.766739107062	119.350441858932	114.166121523594	96.638761092771	120.777319340094	110.495980102293	104.929225617823	111.371034150175	90.9949048443905	90.4481394748864	93.7853265686236	104.86172502097	104.799288872186	98.0573281038677	96.9119092300784	93.0181608980989	90.4834112111413	99.7289633168582	92.8038782291263	108.909691712998	81.2676147383886	108.930830691088	106.857787612721	116.377283418	92.2480365884497	108.894947546601	97.9711654348261	96.1063685377901	101.969059264515	110.488260500939	82.4564703177195	112.66327487124	106.411672120707
227	PWY-6125	superpathway of guanosine nucleotides <i>de novo</i> biosynthesis II || Super-Pathways	2306.97696787779	96.5526064960445	99.5249622638046	103.131519458599	92.9515544232728	104.641608469673	112.083561067606	103.380817311203	103.95597603685	85.9257368022338	101.33161260117	101.00681874465	99.4141664115873	93.4234617817741	112.072063144377	122.705935883724	107.6000137477	89.2259380520742	112.638391394476	106.391133867221	102.636975687577	115.983293565653	96.4954811483941	86.4882635995472	94.9913513131834	101.905471811348	101.647638400887	89.9475580810662	102.20262942777	87.2767455692804	83.4001572645942	90.4103523122121	86.3265670489015	97.3310785899153	78.5412032821353	101.585053907721	100.805829659101	108.588299082051	87.2496208845862	98.1510275147679	90.3922319778387	91.2189887629098	94.8129282138129	98.4787136061439	87.0749749399014	107.811117424419	98.6378748174523
248	PWY-6385	peptidoglycan biosynthesis III (mycobacteria) || Super-Pathways	2302.81468705592	86.1422012277067	86.3442956970882	90.6702902515534	85.7612400877749	87.7959801310291	107.431106156041	93.8242172402377	93.5803723469901	75.6806373259747	85.8272506209489	85.7971173704675	94.4910603547054	83.1186618688205	106.449368164808	91.883388260781	104.840950680142	80.8448535317871	94.5220139221114	90.3449613421679	90.4257445481438	100.325935367508	83.008225769509	80.7219722025147	83.63310598818	87.993488426994	93.7602717291592	82.0682346019768	83.8031900177966	82.4866017841499	80.4716703409615	86.1894189488961	81.1577598679043	88.6472357104398	71.4878372888258	92.6209390449187	90.8762444739234	99.1615204812941	80.0556400595772	97.5178742779123	81.5034273954679	83.6033700187641	89.476098812941	91.1440372597552	77.2871183408715	90.3281683223318	86.6347455495478
22	COA-PWY	coenzyme A biosynthesis I (prokaryotic) || CoA-Biosynthesis	2301.31708521399	84.7511304660236	89.306810178683	90.0283729038384	82.199797877716	86.6137795287506	95.8858512245836	90.4499148307217	94.0538082176607	78.3608148840839	88.6437952415737	84.8423027804958	85.8701887623011	81.2690466622761	95.9203157094359	100.092883365032	97.6484634551495	76.9825041768348	95.4514373701577	88.9326533867337	90.5106536006473	93.9683068174173	77.2662541501079	78.1678394370702	77.4751584555316	90.6107429072135	85.4417241398837	83.2505539382745	81.4540757121407	79.9686249612958	83.6456474320841	82.2812137378337	83.2022110737957	89.9967000170183	67.193599046897	89.5327887327238	87.5497195836914	98.6106869272713	74.8908134843809	89.3446368753461	83.4254580413749	79.0617954231791	85.77304478488	89.6193044812762	67.0952571542926	88.7096629982654	88.567099989847
249	PWY-6386	UDP-<i>N</i>-acetylmuramoyl-pentapeptide biosynthesis II (lysine-containing) || Acetylmuramoyl-Pentapeptide-Biosynthesis	2300.70856895942	87.8708326060026	87.2342915931992	92.2807905433168	87.5685222244865	92.5845090288856	109.740072371631	96.3847826760606	94.8475278208891	74.9477672687897	86.6157507070608	85.7659202316953	97.1427796506634	85.1889672045564	109.618897470017	99.6019448009657	107.295748554294	81.9160979159634	96.4849946542897	91.4789556264187	90.4620307997108	100.811300982808	83.3699757825742	81.7291289269179	83.8465967079521	88.4170378761859	96.541920466415	83.7458159898965	84.5934948467398	84.4987364443353	81.9340625301328	86.9727032491163	81.9566201942924	89.0397546030655	72.7728747914232	94.3325608160466	93.063621368666	100.302333125921	81.8878146860853	98.9215575163741	81.9457692987338	85.2686906821316	90.9428148319602	92.8335306072818	78.1450857795086	92.2713059224474	87.853951720121
400	TRPSYN-PWY	L-tryptophan biosynthesis || TRYPTOPHAN-BIOSYNTHESIS	2300.20858484781	94.2209641304726	101.0856432872	99.9866808385485	90.5132565545485	98.9690123650188	102.106704388914	98.7441635418074	105.612369919421	83.5818196280465	100.729624491047	94.027592335936	94.9766706342685	92.7683978891015	106.118159386431	109.073381132438	107.672571566174	91.1557413346341	108.708612748941	99.8396167110262	98.966920015227	100.832933734267	80.5215024787558	84.4261363181817	81.3899896946817	96.1596517512502	96.3432363833084	90.3736046884831	87.5171419107501	85.9797520992459	90.3060211021053	95.824072903597	89.6091507593771	97.9271525159429	75.9786169436228	99.5396312641791	98.2016939780284	108.765630588415	84.153527231456	104.061078816081	93.7361644551937	86.4916035808249	93.8973993949106	100.695384651307	76.25327196493	103.104637604588	98.6140483910685
318	PWY-7228	superpathway of guanosine nucleotides <i>de novo</i> biosynthesis I || Super-Pathways	2300.03806566116	99.9855382188868	103.134610759467	106.512055432427	95.6363495302409	109.211934769285	116.922887013445	107.411872526311	108.475299839847	88.5350797217925	104.740664778603	105.318467612688	102.434691401296	97.8080187723087	115.561670098123	128.076528502006	111.431635853222	93.0360565499492	117.96525079532	110.466006190617	106.095933121164	122.196338394055	101.29576113249	89.2079023856247	100.73068859701	105.723114345977	105.175225209271	92.3839460840259	107.713538713694	90.6566856654132	87.2628378697591	94.8337979716664	89.349602002261	100.252746500324	81.0267264155705	105.058244733854	105.035259932613	111.672320966697	90.8169178125675	102.397113626867	94.6996156005517	95.0636742791297	98.2338567043619	101.589695614841	91.6222059865943	112.783349819793	102.27092728141
250	PWY-6387	UDP-<i>N</i>-acetylmuramoyl-pentapeptide biosynthesis I (<i>meso</i>-diaminopimelate containing) || Acetylmuramoyl-Pentapeptide-Biosynthesis	2291.95731955792	89.9635061356993	90.7390450260219	92.6207265370318	89.7612517900557	90.7605924041941	110.571078516012	98.1579941568072	99.2786586887133	76.9665161951342	92.1147885555466	90.4282153070754	97.0666307381139	85.3764658262791	109.482562230694	100.92122524525	107.435890479066	84.7880293897108	101.683487485258	95.5851237660191	97.3396093438539	105.016200560714	86.2585180958601	82.1255729449573	89.0180585570683	91.5618835517529	97.3623322874188	85.8927554952184	88.6576085708908	84.8687079533787	81.9260860952052	91.3407590732073	82.1756238142917	90.4176254523135	72.8069207066285	96.6214170259681	93.3946465406738	104.021431625685	82.3209906498469	99.6668183708415	85.9684475632679	85.7392303654223	91.3770062898389	92.7588252671414	79.6416726737163	95.0545290616137	91.8216907792517
67	HISTSYN-PWY	L-histidine biosynthesis || HISTIDINE-SYN	2285.80701504047	86.4569695865425	93.871416757376	92.278230169139	84.1330162189349	91.707642030283	96.2764550697177	91.9579483115185	99.1110207663995	76.9918949194889	91.1534421650238	85.2264270581212	89.2838398576712	85.1906823557281	95.1203879881539	100.913681846643	97.4343832914432	81.1421066857958	101.936055617594	91.9317181725016	93.8365463636808	88.5175701386689	74.9132490504974	79.7501904393069	78.3509694220965	90.4437563081551	89.746198306197	82.1025729992605	76.2662897183152	80.7211467365718	79.9485440762348	86.4007867564383	83.160664512004	91.1050132264683	75.6325969967772	91.6318523707109	90.7803768049611	96.3688628174815	79.3913949415345	90.4900066522759	83.3030622287664	82.0721680828376	86.9795012418482	90.6019957226372	64.0458758361918	92.1489829030907	89.7785389705913
115	PEPTIDOGLYCANSYN-PWY	peptidoglycan biosynthesis I (<I>meso</I>-diaminopimelate containing) || Super-Pathways	2280.75289520546	88.6097232048926	90.2816424694876	92.0230491941225	88.1396805704446	90.1035378169548	107.792236513167	96.3256213644811	98.5361445552212	77.1317681431278	91.1167003375001	89.2608410705971	94.4910603547054	84.16982000518	106.471166890752	100.735624843846	105.324528758508	83.4853452355106	100.338654018047	93.9588785990528	95.8926054113789	102.483253908034	83.8276776014659	81.302286068517	86.9328451941811	90.6134395570537	94.7496226378287	84.3661950277734	85.6770355293934	83.5411787767051	82.3975301777688	89.9836677448022	82.2579090503644	89.8250526339788	71.6104598793888	95.0329169151736	91.7007952678807	102.614362066553	80.7392022527289	98.4503108946823	85.4371196689683	84.0756607669639	90.0431466208825	92.072426420195	77.2871183408715	93.4507478997309	90.7607427310835
340	PWY-7400	L-arginine biosynthesis IV (archaebacteria) || ARGININE-SYN	2273.25543416861	84.0361153683347	91.4690164871735	87.8832517883659	79.5761139979818	97.4447830659536	96.2447388049734	91.0868521417871	94.99068441309	79.7685898269963	91.621768682187	82.3807581024247	86.7786418157127	79.1861855348698	96.2446488430623	102.132361100568	97.9420935451499	81.9977945982047	95.4879209579483	85.401540304552	87.272028428536	93.2835565442388	78.1721565120817	78.7925850301407	80.8204922862546	80.9041040510077	85.669745553666	80.2462099029351	86.3009506764104	78.1386991704203	85.3682662827506	84.8163791192102	84.1841653237264	78.1774783054427	72.0438135770211	85.2608231587157	82.6169361341945	87.6239311512972	78.0977533708912	92.1481655797056	86.6661921664566	78.9561819215734	84.212821713697	87.2968184215934	71.7184102329752	93.3108662895324	81.7964352280404
11	ARGSYNBSUB-PWY	L-arginine biosynthesis II (acetyl cycle) || ARGININE-SYN	2267.92530078149	90.619940024792	98.2294689715742	96.5539154457786	91.5018091865544	98.3649296161047	102.561480274628	103.908476634774	106.843297654005	93.0020716799954	94.4546872625984	94.8016916183226	91.5159644266374	92.6464641540577	100.635506697791	110.676830767364	105.851908144433	87.7441621512005	103.860943989773	96.6422952441354	102.953617426609	105.775749750422	86.4884241518191	84.6645536757913	87.7142353254958	90.3608134719767	92.0745998648325	83.8960655730203	93.8959174081157	86.0130743328473	93.097561916376	92.1492057207257	90.5862373194796	90.5358689222667	73.9347927305318	93.7756003444004	93.1504326168502	103.973124546954	83.5700734974282	100.632390921973	91.58657299071	82.6264788042412	91.1216193523634	97.3093055940554	77.7487055263959	96.3660166617987	92.6068128365467
10	ARGSYN-PWY	L-arginine biosynthesis I (via L-ornithine) || Super-Pathways	2267.02663022785	84.3506379151605	91.7953395464168	88.2098180757549	79.8761664748317	97.8717915540189	96.6676683338348	91.468261446263	95.3196397869837	80.1349369829352	92.0086915011552	82.6892445404359	87.0815176713827	79.5334711362225	96.5819954285606	102.58452629998	98.3006597359693	82.3937010514657	95.8045510078023	85.6736865946617	87.6271779108393	93.7144197755414	78.5696106072259	79.0955613393211	81.0876024954975	81.0541592752046	86.0106717111148	80.4149285290533	86.6850555233999	78.422609231725	85.7622580393751	85.0842226976437	84.5123824214009	78.2564714623468	72.5274558174215	85.454412729101	82.8852435550219	87.766673335126	78.6035233824029	92.4261939387993	87.0575999703216	79.378368080883	84.4335635296753	87.5662531364766	72.0841317297128	93.7697478618839	82.0095638743739
84	NONOXIPENT-PWY	pentose phosphate pathway (non-oxidative branch) || Pentose-Phosphate-Cycle	2253.81003114204	116.351564824546	129.936448138521	120.625764189881	106.664752504	126.955557498557	127.945118512919	113.771184788955	131.158714968688	81.8034147153354	123.147858362922	123.854959512632	107.356854265075	135.793929656556	103.604156063007	131.751026118057	104.992483109831	119.695106126157	142.82464279038	122.509689780199	130.138033767629	140.595561793564	123.591512160215	112.965653521679	126.155225128434	134.673309422027	118.42888432781	89.595489034426	132.677497385909	103.403451370883	114.606451138477	112.249632699449	116.309227098786	126.922336198554	115.388806214601	110.662967702362	132.286183201228	119.061475482191	126.375214797178	110.973627818746	127.282899274415	128.820802106939	109.908289851396	119.384110636319	114.70968708594	144.028749211955	120.345590769728
148	PWY-5103	L-isoleucine biosynthesis III || ISOLEUCINE-SYN	2235.97228627476	117.342983708787	146.125832915987	126.718658331537	105.62836430391	133.291854594865	117.677495258037	115.929261238417	137.284170146366	100.670719638418	139.033154153561	124.131686956932	110.405026356144	117.596236283031	109.743566908075	131.067558394669	116.567465933217	117.796305878039	143.321387436136	119.123697213246	124.976320622399	129.483359272299	111.324828468141	111.640415592492	118.702447907803	129.821635878051	113.312842903662	105.255335954655	128.096950616213	108.97989642839	112.596441996641	109.209813692474	125.185372595865	126.697396884745	101.994668716051	122.750636812233	119.554450379731	121.700053053941	112.444111430432	114.462382532238	135.104570609243	112.510346845523	114.320764144844	123.774496032083	104.643276366053	138.448948812884	118.342237989281
220	PWY-5973	<i>cis</i>-vaccenate biosynthesis || Unsaturated-Fatty-Acids-Biosynthesis	2231.24127049849	128.77111575344	156.55461291376	139.425467505267	106.023243345271	124.089327385928	120.918694492625	129.791609408649	140.649155312094	137.142899216286	147.267803116532	121.323635571358	126.911118312517	115.502730132265	129.202899234314	119.482173948938	137.610817892204	119.629149161276	133.117965836126	122.712819704523	128.429805787547	109.885301726807	102.178386924057	105.120503432305	112.292142762206	145.384098144305	127.329683084307	136.101109622587	127.304412687968	126.13490670552	111.855481420631	128.19906899313	123.005581643183	143.087262271505	140.236619350158	147.397035691441	113.479486443174	142.515369248211	104.306589947205	131.114445965901	139.105967270765	118.308751344413	142.54064602156	121.563362403853	87.4031831325133	131.753929403264	131.264803137555
310	PWY-7208	superpathway of pyrimidine nucleobases salvage || Super-Pathways	2228.66173700889	98.2219615534498	108.415713770122	111.25750633694	92.1892438530052	106.381214236354	106.651280178051	108.205359070211	118.211411618619	98.7999538242526	108.142236026982	104.451954745535	97.0103591996047	101.751489046604	108.804749733449	117.077375682902	105.638548779987	96.5043044601266	118.219588288593	107.619397265701	112.464087824796	110.997370585274	91.7761671966021	97.0811261988702	98.5460448053559	106.081125665562	96.6827772102687	89.1827923662604	99.3760550886572	84.229762494722	104.53019516888	97.8800914319972	100.985664556396	111.796311859959	80.6733292795248	98.3286021525165	101.565776643273	108.35523350063	92.1004623011795	95.2774969086817	103.532463582697	94.0572165987122	91.9703674103137	102.805461548096	82.9944242727412	109.536172645745	104.770175717477
53	GLUTORN-PWY	L-ornithine biosynthesis I || L-Ornithine-Biosynthesis	2205.68058962456	88.6777357799803	97.4280762247005	95.3096840121815	86.0443599378743	105.257999028576	94.5604009515802	96.1915114828915	103.065772539773	91.4804722369348	97.4918301828962	90.6379794374672	87.0343973131321	87.4089373434211	95.119005375079	102.443620830797	101.589012182038	86.11594233559	102.92799113324	93.0317855205309	98.3125171591411	99.592934174136	79.0466263661251	80.3179396077825	85.6883970457708	90.5213570390331	88.1497157360842	82.8064843634078	88.7615184243265	82.6337496323077	85.5622482788383	91.3481264831829	84.4024893201229	93.4598258069424	81.671126211038	93.2134296014321	90.9713024665308	102.80010670521	82.4375686747754	98.7485520961281	92.0383987968683	81.6924348560905	92.612592127846	97.4386550652311	71.0566035703986	97.3039152846738	91.2489510105955
40	FUC-RHAMCAT-PWY	superpathway of fucose and rhamnose degradation || Super-Pathways	2182.21749815642	0.111603806009036	0.074087646975933	0	0	0.87702022969048	2.432118336432	0	0	0	0	0	0	0	0	0	0	0	0	0	0	0	0	0	0	0	0	0	0	0	0	0	0	0	0	0	0	0	0	0	0	0	0	0	0	0	0
28	DAPLYSINESYN-PWY	L-lysine biosynthesis I || LYSINE-SYN	2176.14324067176	94.3344759576024	96.8779534624746	94.8028850995289	85.6444273778539	100.725524239121	107.414756705657	88.6485309838696	100.955963345962	81.4198130122384	97.0330800915309	93.5944769337563	101.525764240229	91.1647259837989	108.118882528269	109.724964629233	108.226760993657	88.9228286988375	105.557942836105	90.1907798651676	91.6560271503586	104.376599412511	90.2476923912155	85.1469086965188	95.5707910407643	98.0147659490219	98.2184861640247	97.6408957686409	98.274547598851	87.873989848331	86.8942202722943	90.5202299413773	87.1216878880697	91.3925335776304	98.0175345923889	99.8808585593126	96.8701413733961	98.9482896692563	87.9401425210415	98.8673765639855	91.6017999921261	91.259089401881	100.080779992891	97.0348463951446	84.5353518304811	101.462136022751	92.5138369115219
369	PWY0-162	superpathway of pyrimidine ribonucleotides <i>de novo</i> biosynthesis || Super-Pathways	2174.0174527119	99.6770048565341	104.160893072741	106.842307706662	97.2957370555047	104.298207148425	113.602197997731	105.336234489592	109.980035871948	91.1833048593616	103.738409287007	98.8999983590161	104.116543377954	93.6873622963267	114.303323345719	116.341920951899	114.570857115588	92.3350662153434	110.895771336783	105.267114158344	107.279119333757	108.896605978621	90.229716120118	90.2185344279761	91.2469396865379	103.313946983079	102.668307264443	94.0332526793241	94.4460611500269	91.8762225528207	91.607589500402	96.6017989102794	92.6776141244885	104.102256109255	86.0026035051858	105.937130444542	101.673107620227	115.673357855149	88.7407851620909	106.564165994248	96.4506752165152	93.8192815460535	100.858548364042	104.390179951276	79.814979569357	104.366335632716	102.121784320541
6	ANAGLYCOLYSIS-PWY	glycolysis III (from glucose) || GLYCOLYSIS-VARIANTS	2173.36699306101	92.8776609282372	96.2012309216698	99.7664791883183	82.5599446417528	100.759626284281	102.423278402896	96.9378847320293	107.876745153312	64.3177838343829	96.7400190058996	98.9877106672378	97.0830682761259	97.5339815069638	101.635274808813	117.773899684647	101.247658384028	90.6444886287344	109.498205955586	101.57411707774	103.945496734569	116.765831198021	101.746669650307	83.8586502480553	100.491048879717	105.132855931459	96.9224025998169	83.5186171106729	105.404021162099	84.2307513116782	90.5868725265574	84.383847343684	91.4187845907835	98.0578856222075	82.9810855819784	93.6559701132123	98.0547206038776	96.1678646610153	91.6034824744086	92.0919002584864	95.8655678130554	93.0158321246453	86.1545948431041	90.8416248748141	85.8745452560588	105.302334341594	95.8779417465791
226	PWY-6123	inosine-5_-phosphate biosynthesis I || IMP-Biosynthesis	2163.97647165242	85.4522680032006	90.0591196880071	90.308572442303	80.2072122648327	87.1714372333452	97.7586120692558	88.9775753373443	96.3804257502011	82.8149249058768	90.6761147304849	85.4509065585066	87.2014918034206	82.3196633808124	96.0082202034992	97.0784260020086	98.7578208121789	81.6966051545403	97.1257021366198	89.1521206313546	90.6919708878409	92.0383884645556	75.3191684228316	76.410350876441	83.1111829434877	87.4302697312628	87.295118809701	83.4759728412855	82.6313678900608	79.5850841281455	81.3689601769828	87.8249873596235	81.149198908999	89.0621577584409	70.7855569603529	91.2067148242108	87.6582830192496	97.3472055779497	76.2942551332866	94.4660268934502	86.53783942474	79.7507838054858	86.8776871236141	89.6881348487635	69.150144734479	90.8183867349849	88.234399133701
135	PWY-3001	superpathway of L-isoleucine biosynthesis I || Super-Pathways	2162.47680482111	107.006903587191	120.45247819762	111.670598453636	94.7938042454488	119.912455383786	111.768505735715	110.808885073868	122.785905968532	93.2916658678022	121.576210197645	107.6668918214	99.9249301076709	105.251864018959	105.094321493063	118.675996472754	108.637703629744	105.903541463233	127.278343606329	109.485648058434	111.688303687136	117.110064954819	99.7695982501833	96.2167064603978	104.238920061145	118.708023693142	104.934577130077	102.592036788719	106.655067777673	96.8388748528814	101.322091983048	105.405795110391	105.634473546456	119.743180814983	97.181735741487	110.354903671372	110.997940155588	113.1727270571	100.024262248588	108.53116996595	117.059433236539	104.935544080691	109.811067731259	115.985805139359	87.190822400137	124.382962240357	109.764435216191
95	P162-PWY	L-glutamate degradation V (via hydroxyglutarate) || GLUTAMATE-DEG	2157.92071494628	0.103992321281329	0.399640691221479	0	0	0	0	0	0	0	0	0	0	0	0	0	0	0	0	0	0	0	0	0	0	0	0	0	0	0	0	0	0	0	0	0	0	0	0	0	0	0	0	0	0	0	0
191	PWY-5686	UMP biosynthesis I || UMP-Biosynthesis	2139.32230711806	101.238326442833	106.74046459412	108.322498530686	97.9144968933007	106.274287393494	115.25709183021	107.400758329422	114.754256671369	94.5384021915771	105.13011363468	99.5820036526037	105.42011079895	96.4696979123652	114.503075383704	115.498054354259	117.809083595587	95.7242086450131	112.652754483905	105.664473388654	108.949879676125	110.041045637874	90.1088319627519	91.0896920834352	94.0728628089214	105.058274348353	103.268860116631	94.4297678560946	94.4032481672035	94.6870011516634	96.9027780445308	102.844952120316	95.1315284098849	106.882486810798	89.7489292762857	108.126061129504	103.951298157199	117.274100460795	90.7581524360727	112.93724435972	102.23651540489	96.6558099698391	104.262542192967	106.93212425529	79.469851022163	105.345861696345	104.168693686188
387	RIBOSYN2-PWY	flavin biosynthesis I (bacteria and plants) || Flavin-Biosynthesis	2122.71976455827	87.6008988753336	91.1979948396348	92.2097891586716	86.1791685115519	90.2734845237185	95.4443009884966	94.3024586594677	96.3285004721727	83.3137994435736	91.7458675303988	88.1171301264087	88.3013224613633	86.5975557755631	97.2130314223328	99.3558495170672	100.543626055036	82.6224617353044	95.0254346493425	93.7239359977431	92.9579023293963	96.5889209430394	78.8031139971322	84.0152742846689	79.8821664717105	90.2621796959469	88.3686955177963	83.4110969654309	83.4275653389981	85.5665403312153	87.8821058133052	89.3096676658313	85.6453391740937	92.7858895298911	74.6288785933631	93.8473959770646	89.9652987990883	99.4261524321152	80.237935417041	97.076319784079	88.1744118371535	82.7319516384357	89.7813139333848	93.5721173938212	72.7585698249265	94.0373170035451	90.5526868053905
354	PWY-841	superpathway of purine nucleotides <i>de novo</i> biosynthesis I || Super-Pathways	2091.14248629511	98.9566823595264	102.129722167841	104.40760578974	93.5370001657107	102.624836714983	112.643077289052	104.079766656477	108.871935598236	90.9198465287473	104.899181830124	100.387199850033	101.766769401265	97.542454061082	113.210458809769	116.057581725356	112.509909987188	93.7639751665448	114.0102217976	105.714055649928	104.340727621318	109.826449640246	90.8076466300986	88.3061374321202	96.1385247643075	102.422103999118	103.490676187772	94.0662984210702	98.5023713092479	92.2177698462064	89.8250891151292	97.9654687960057	90.1992106458128	102.252627891826	81.7727070554709	106.441827920081	103.636016943783	112.105899007578	90.5943086058564	105.603114833038	97.2630774497095	94.635035785822	100.031346751074	102.217375317079	84.9177338694478	108.683439510658	102.288208526983
145	PWY-5097	L-lysine biosynthesis VI || LYSINE-SYN	2044.40695286333	100.913270492905	104.634175974838	103.991455246148	92.3812559767247	103.424650540839	114.184581142748	103.954004747914	109.877354592432	90.9835454843938	105.454126081236	102.283864150359	103.933082399363	94.3571026247211	112.676527673365	111.433324418874	115.621216297579	94.6412000268034	113.402584841417	103.650811510517	106.901617430708	116.373089385171	97.6074519155335	88.6134907953075	103.774904840523	112.544508490456	103.397533980958	99.755358232332	105.461140085773	93.8571398853086	94.285616006281	101.486732722747	93.008489716528	106.775364041689	93.1266718154796	108.132175835647	103.632110702163	112.62908575498	90.6059000138673	109.495454041356	100.999559451802	94.1301683272785	106.657879278295	106.562652092058	85.4087287110145	108.631197915423	102.225743991247
112	PANTO-PWY	phosphopantothenate biosynthesis I || Pantothenate-Biosynthesis	2028.80210425924	87.2239381102227	103.60866926687	87.3191232406996	75.7011758600767	81.6938259682904	89.4687239092837	86.29423903156	95.9654364729315	90.3097182518082	101.392348047257	84.95056420134	86.5401715639903	100.079505389431	94.5377067408601	91.4119600419441	96.8383856317877	92.9383273318861	99.9399425137533	86.6620428130061	79.5829275166277	92.0439032660906	81.3169817612685	81.5465080892935	83.1581116065569	96.3642114806017	84.4891709834679	80.7318796827051	96.6408986414454	82.6682633362001	89.3029244942047	84.6013467688413	86.9688210773425	88.0794153787176	83.3571569397179	89.0054956951758	88.7022045730211	91.5535234135464	89.5161848567576	92.9191798281092	103.343430793256	86.0664071897565	85.0378296559959	87.383132951117	82.7460327625366	107.052790217461	86.9290227072874
17	CALVIN-PWY	Calvin-Benson-Bassham cycle || Photosynthesis	1981.50839006985	101.970368484659	103.434123059612	109.929450633344	93.0328336587798	105.303629723599	118.787136095627	100.647472804343	114.451819239232	76.7277166183829	106.549924040667	102.059885750848	96.8557848743549	118.655205771733	100.141317240011	140.246604347991	101.259733517235	99.257303797682	114.989768138933	112.687223416012	108.425159948848	110.126728335526	98.1477258282843	96.850783169033	99.9497467410457	103.937983555214	104.806375566046	91.7630246819414	103.716501989745	93.1514285595417	99.1564335506019	99.204207025157	96.3665656372032	105.393238744057	90.82951117421	100.423817181919	114.022315967883	104.19628584009	104.838998997725	99.589882791194	102.592078474019	109.044458086733	96.1205938159967	107.472396247781	90.2819858911747	119.571822894536	104.118989946037
152	PWY-5177	glutaryl-CoA degradation || CARBOXYLATES-DEG	1964.83635107649	0.0874961720912471	0.204181299222248	0	0	0	0	0	0	0	0	0	0	0	0	0	0	0	0	0	0	0	0	0	0	0	0	0	0	0	0	0	0	0	0	0	0	0	0	0	0	0	0.831350827460352	0	0	0	0
263	PWY-6572	chondroitin sulfate degradation I (bacterial) || Glycosaminoglycan-Degradation	1930.01634301368	0.08520003591811	0	0	0	0	4.20530703908696	0	0	0	0	0	0	0	0	0	0	0	0	0	0	0	0	0	0	0	0	0	0	0	0	0	0	0	0	0	0	0	0	0	0	0	0	0	0	0	0
134	PWY-2942	L-lysine biosynthesis III || LYSINE-SYN	1920.88024686009	106.256505366739	111.061523054017	107.993358548733	96.1560650568098	108.095660833249	121.545954100743	107.426294022824	114.087571333015	93.6278344558858	112.121679284251	109.236048949435	108.950517386407	97.1078681853444	117.027294776497	116.247453544018	119.964858555968	100.961766259702	120.482991402214	105.891270835524	113.059528445289	122.979726496747	107.733678324332	94.2001125826104	113.219073837571	123.483942332151	109.215716658288	106.052448695595	114.109312386838	100.654759642573	100.779486381502	106.942363240165	99.6804253706967	113.393290253278	102.601628835424	113.745393265851	108.887855887882	115.655070455963	96.2066092421375	113.547975667602	108.256785559227	102.771315408965	113.942039323282	111.389749414616	91.975718120203	115.498337319982	106.077282251127
289	PWY-6969	TCA cycle V (2-oxoglutarate:ferredoxin oxidoreductase) || TCA-VARIANTS	1915.93567194616	113.393894805825	117.502870942951	118.590372959569	101.387855874498	119.840304227826	128.329825469287	120.857452043197	123.573844645535	100.746416948214	120.973043175837	119.446252959251	123.824960491888	99.0645272064358	125.873714777723	139.630461436345	128.73173303519	105.938219433822	114.747165579847	109.160835401398	124.190967633175	134.293600037866	104.926840828908	111.694997663613	114.79113446021	116.910092632314	116.304807022605	103.030064613584	121.302871526892	109.201261092051	112.751599245296	112.27688770419	103.156970328113	120.572279852046	108.561416819094	122.952464511042	117.430995401399	127.101237990968	106.182899205821	122.857618610368	118.926671181657	102.858905213131	120.07532244105	118.219197499044	101.940188092719	115.795545135441	113.414923437155
224	PWY-6121	5-aminoimidazole ribonucleotide biosynthesis I || AIR-Biosynthesis	1821.55327156068	106.532993613826	102.118329941153	106.386547004772	98.2235021013546	103.852537472232	120.976048255828	109.536081056937	115.430164384015	85.6349807187724	112.799223450989	105.469073714283	114.454641395945	117.978469079919	124.341042052156	116.118558039457	123.78227305734	101.892542161323	114.765194622266	109.378318487286	115.912346254899	110.537516137654	94.8523237659535	96.0557373964739	108.131812745734	109.382105106603	117.033535727174	98.0279236220526	107.155290550648	107.041278439335	99.1071045863507	108.827278197836	94.3983057982912	107.91140032731	95.9785042081395	121.398484005499	114.449074768921	121.138217194808	105.496329952721	114.47785634108	110.528280279876	109.294140649318	113.779326765336	103.075253851712	101.436905715768	116.085924494402	110.846206500327
241	PWY-6277	superpathway of 5-aminoimidazole ribonucleotide biosynthesis || Super-Pathways	1791.11809621508	104.04759582663	98.8664592395963	104.294749894595	92.7286220978182	99.4919055618466	114.877639533363	104.752065222879	115.181674443205	82.6662258964986	111.167256494596	104.928417415048	106.141322306131	122.857778202395	114.82165101542	112.018831427866	115.685915749487	100.244415153442	111.703608261965	108.648613785863	114.437896593875	107.95511055618	93.4110868156742	95.6776345726102	106.145330857652	105.658384692263	111.395477568161	94.5867893762204	106.48116913484	103.180106421163	97.7000074894737	105.401644005012	95.0851799022735	106.878417248682	90.5961283806104	115.652297304087	111.59742636017	114.061711530935	104.792023878415	108.624335198528	109.443204773905	107.794777508244	108.910220329737	104.471920974804	99.199300394445	113.570236351183	110.032641716341
225	PWY-6122	5-aminoimidazole ribonucleotide biosynthesis II || AIR-Biosynthesis	1791.11809621508	104.04759582663	98.8664592395963	104.294749894595	92.7286220978182	99.4919055618466	114.877639533363	104.752065222879	115.181674443205	82.6662258964986	111.167256494596	104.928417415048	106.141322306131	122.857778202395	114.82165101542	112.018831427866	115.685915749487	100.244415153442	111.703608261965	108.648613785863	114.437896593875	107.95511055618	93.4110868156742	95.6776345726102	106.145330857652	105.658384692263	111.395477568161	94.5867893762204	106.48116913484	103.180106421163	97.7000074894737	105.401644005012	95.0851799022735	106.878417248682	90.5961283806104	115.652297304087	111.59742636017	114.061711530935	104.792023878415	108.624335198528	109.443204773905	107.794777508244	108.910220329737	104.471920974804	99.199300394445	113.570236351183	110.032641716341
394	TCA	TCA cycle I (prokaryotic) || TCA-VARIANTS	1741.02449766851	116.602179540393	121.061317855002	121.484399010461	99.7355588577812	123.007219527177	126.541864127647	119.195703525976	125.131149496281	107.517880855027	124.887310206238	118.427998240997	125.908195013454	98.8496330599803	125.220148471386	138.112979822921	128.770247779547	107.685820938343	121.229743744693	113.31193227824	123.25833819595	130.17363678093	101.512468180266	110.138961592814	112.912731808523	120.675912059559	118.92903887671	109.278140869335	116.579285106201	109.760832055198	113.993691195356	115.145055947761	103.363217849597	123.894236005711	115.816887057842	125.324720626927	120.899240762401	129.013716126567	109.584289501905	125.239687192259	121.027392056705	106.856596904474	121.232331216703	124.308806971136	100.095682725837	120.635935252374	116.643306788139
56	GLYCOL-GLYOXDEG-PWY	superpathway of glycol metabolism and degradation || Super-Pathways	1592.67932524217	0.0586996661031861	0.0340474582367698	0	0	0.505042555269022	0	0	0	0	0	0	1.49207811598059	0	0	0	0	0	0	0	0	0	0	0	0	0	0	0	0	0	0	0	0	0	0	0	0	0	0	0	0	0	0	0	0	0	0
347	PWY-7528	L-methionine salvage cycle I (bacteria and plants) || Super-Pathways	1580.97694432389	0.0595214303768531	0	0	0	0	0	0	0.942275406528029	0	0	0	0	0	0	0	0	0	0	0	0	0	0	0	0	0	0	0	0	0	0	0	0	0	0	0	0	0	0	0	0	0	0	0	0	0	0
233	PWY-6174	mevalonate pathway II (archaea) || Mevalonate-Pathways	1259.1835267365	0.0338286533381477	0	0	0	0	0	0	0	0	0	0	0	0	0	0	0	0	0	0	0	0	0	0	0	0	0	0	0	0	0	0	0	0	0	0	0	0	0	0	0	0	0	0	5.04463141504503	0	0
332	PWY-7373	superpathway of demethylmenaquinol-6 biosynthesis II || Super-Pathways	1207.5498432079	0.033232643844773	0	0	0	0	0	0	0	0	0	0.0610644121520162	0	0	0	0	0	2.22720584164598	0	0.874628511318292	0	0	0	0	0	0.577309061017975	0	0.111323479845469	0	0	0	0	0	0	0	0	0	0	0	0	0	0	0	0	0	0	0
101	P241-PWY	coenzyme B biosynthesis || Cofactor-Biosynthesis	1089.90228989352	0.0273857718434799	0	0	0	0	0	0	0	0	0	0	0	0	0	0	0	0.155254156618665	0	0	0	0	0	0	0	0	0.305020811654527	0	0	0.4144695249101	0	0	0	0	0	0	0	0	0	0	0	0	0	0	0	0	0
232	PWY-6165	chorismate biosynthesis II (archaea) || Super-Pathways	1051.83463093177	0.0234601180619578	0	0	0	0	0	0	3.80053912603716	0	0	0	0	0	0	0	0	0	0	0	0	0	0	0	0	0	0	0	0	0	0	0	0	0	0	0	0	0	0	0	0	0	0	0	0	0	0
3	AEROBACTINSYN-PWY	aerobactin biosynthesis || Siderophores-Biosynthesis	913.869288307994	0.0185154914840679	0	0	0	0	0	0	0	0	0	0	0	0	0	0	0	0.737088446044661	0	0.368169385856225	0	0	0	0	0	0	0	0	0	0	0	0	0	0	0	0	0	0	0	0	0	0	0	0	0	0	0
86	ORNARGDEG-PWY	superpathway of L-arginine and L-ornithine degradation || Super-Pathways	797.278943715932	0.0135238722041146	0	0	0	0	0	0	0	0	0	0	0	0	0	0	0	0	0	0	0	0	0	0	0	0	0	0	0	0	0	0	0	0	0	0	0	0	0	0	0	0	0	0	0	0	0
8	ARGDEG-PWY	superpathway of L-arginine, putrescine, and 4-aminobutanoate degradation || Super-Pathways	797.278943715932	0.0135238722041146	0	0	0	0	0	0	0	0	0	0	0	0	0	0	0	0	0	0	0	0	0	0	0	0	0	0	0	0	0	0	0	0	0	0	0	0	0	0	0	0	0	0	0	0	0
341	PWY-7401	crotonate fermentation (to acetate and cyclohexane carboxylate) || Super-Pathways	650.261031511307	0.00877810172278773	0	0	0	0	0	0	0	0	0	0	0	0	0	0	0	0	0	0	0	0	0	0	0	0	0	0	0	0	0	0	0	0	0	0	0	0	0	0	0	0	0.416688713688555	0	0	0	0
19	CENTBENZCOA-PWY	benzoyl-CoA degradation II (anaerobic) || Benzoyl-CoA-Degradation	650.261031511307	0.00877810172278773	0	0	0	0	0	0	0	0	0	0	0	0	0	0	0	0	0	0	0	0	0	0	0	0	0	0	0	0	0	0	0	0	0	0	0	0	0	0	0	0	0.416688713688555	0	0	0	0
294	PWY-7024	superpathway of the 3-hydroxypropanoate cycle || Super-Pathways	529.267202842031	0.00559700503890741	0	0	0	0	0	0	0	0	0	0	0	0	0	0	0	0	0	0	0	0	0	0	0	0	0	0	0	0	0	0	0	0	0	0	0	0	0	0	0	0	0	0	0	0	0
125	PWY-1422	vitamin E biosynthesis (tocopherols) || Vitamin-Biosynthesis	496.136377394241	0.00481265831132795	0	0	0	0	0	0	0	0	0	0	0	0	0	0	0	0	0	0	0	0	0	0	0	0.779650646435128	0	0	0	0	0	0	0	0	0	0	0	0	0	0	0	0	0	0	0	0	0
186	PWY-5656	mannosylglycerate biosynthesis I || Mannosylglycerate-Biosynthesis	468.550030845824	0.00425967300701378	0	0	0	0	0	0	0	0	0	0	0	0	0	0	0	0	0	0	0	0	0	0	0	0	0	0	0	0	0	0	0	0	0	0	0	0	0	0	0	0	0	0	0	0	0
195	PWY-5743	3-hydroxypropanoate cycle || Autotrophic-CO2-Fixation	457.687549487391	0.00406992258669752	0	0	0	0	0	0	0	0	0	0	0	0	0	0	0	0	0	0	0	0	0	0	0	0	0	0	0	0	0	0	0	0	0	0	0	0	0	0	0	0	0	0	0	0	0
196	PWY-5744	glyoxylate assimilation || Other-Degradation	450.667335669453	0.00393322233386788	0	0	0	0	0	0	0	0	0	0	0	0	0	0	0	0	0	0	0	0	0	0	0	0	0	0	0	0	0	0	0	0	0	0	0	0	0	0	0	0	0	0	0	0	0
351	PWY-7644	heparin degradation || Glycosaminoglycan-Degradation	431.699282497219	0.0035536070690218	0	0	0	0	0.575684345181532	0	0	0	0	0	0	0	0	0	0	0	0	0	0	0	0	0	0	0	0	0	0	0	0	0	0	0	0	0	0	0	0	0	0	0	0	0	0	0	0
33	ECASYN-PWY	enterobacterial common antigen biosynthesis || Super-Pathways	350.592457741292	0.00225849342037876	0	0	0	0	0	0	0	0	0	0	0	0	0	0	0	0	0	0	0	0	0	0	0	0	0	0	0	0	0	0	0	0	0	0	0	0	0	0	0	0	0	0	0	0	0
336	PWY-7385	1,3-propanediol biosynthesis (engineered) || Alcohol-Biosynthesis	305.042274671388	0.00165714667319899	0	0	0	0	0	0	0	0	0	0	0	0	0	0	0	0	0	0	0	0	0	0	0	0	0	0	0	0	0	0	0	0	0	0	0	0	0	0	0	0	0	0	0	0	0
[truncated: 117 more columns]
